# Supplementary material for: Spatial Tissue Proteomics Quantifies Inter- and Intratumor Heterogeneity in Hepatocellular Carcinoma (HCC)
Source: Mol Cell Proteomics. 2018 Jan 23;17(4):810–25. doi: 10.1074/mcp.RA117.000189 (PMC5880102; doi:10.1074/mcp.RA117.000189)
Supplement: Supplemental Data [file supp_RA117.000189_4790_2_supp_58824_p2t9fy.xlsx]

## Sheet: Column Key
Complete_expression_table
log2fc	log2(fold change)				Color code: tumor samples (log2fc)			Color code: murine models (log2fc)
qval	q value computed by fdr tool				-5			-8
adj.pval	adjusted p value for gene expression change				-3			-5
description	protein description				-1			-2
short.name	short name				0			0
sub.cell	subcellular localization				1			2
ID	uniprot ID				3			5
					5			8

## Sheet: complete_expression_table
Specimen analyzed with high spatial resolution: PERIPHERY VS. CENTER		5 TUMOR ANALYSIS, COMPARISON: PERIPHERY VS. CENTER					5 TUMOR ANALYSIS, COMPARISON: TUMOR VS. PERITUMOR					Specimen analyzed with high spatial resolution: PERIPHERY VS. CENTER		5 TUMOR ANALYSIS, COMPARISON: PERIPHERY VS. CENTER					5 TUMOR ANALYSIS, COMPARISON: TUMOR VS. PERITUMOR					GENE EXPRESSION, COMPARISON: TUMOR VS. PERITUMOR		ANNOTATIONS				MURINE MODELS COMPARED TO NORMAL LIVER
dia.log2fc	tmt.log2fc	t1.log2fc	t2.log2fc	t3.log2fc	t4.log2fc	t5.log2fc	t1per.log2fc	t2per.log2fc	t3per.log2fc	t4per.log2fc	t5per.log2fc	dia.qval	tmt.qval	t1.qval	t2.qval	t3.qval	t4.qval	t5.qval	t1per.qval	t2per.qval	t3per.qval	t4per.qval	t5per.qval	ge.log2FC	ge.adj.pval	description	short.name	sub.cell	ID	c.myc.NrasG12V.p53.p19arf.log2fc	c.myc.NrasG12V.p53.log2fc	c.myc.NrasG12V.p19.log2fc	c.myc.NrasG12V.p19.1.log2fc	c.myc.NrasG12V.p19.2.log2fc	c.myc.NrasG12V.wild.type.log2fc	NrasG12V.p19arf.log2fc	NrasG12V.p19arf.1.log2fc	c.myc.AKT1.wild.type.log2fc	c.myc.AKT1.p53.log2fc	c.myc.AKT1.p19.log2fc
0.313539	-0.248682	-0.0666975	-0.384904	1.60534	0.135948	-0.266082	0.479785	-2.14077	-1.41244	-3.37829	0.208537	0.779771	0.788139	0.995325	0.894909	0.0252728	0.897451	0.912021	0.94352	0.259839	0.372574	0.00320045	0.949944	-2.50223	2.65e-51	Betaine--homocysteine S-methyltransferase 1 (EC 2.1.1.5)	BHMT1_HUMAN	SUBCELLULAR LOCATION: Cytoplasm.	Q93088	-9.41046	-4.23406	-2.6571	-7.50842	-3.79135	-2.47212	-1.46915	-1.45907	-1.24785	-0.485409	-0.67108
-0.507773	NA	-1.14773	-0.131488	NA	0.146438	-0.223159	1.26624	-1.04839	-2.16614	-4.02696	0.0881042	0.43931	NA	0.951958	0.965653	NA	0.892334	0.933233	0.669561	0.921115	0.0359903	0.000453098	0.956922	-3.08848	3.5e-66	Glycine N-methyltransferase (EC 2.1.1.20)	GNMT_HUMAN	SUBCELLULAR LOCATION: Cytoplasm.	Q14749	-7.99101	-3.54329	-2.2426	-3.75157	-3.39354	-4.52896	-1.75235	-2.007	-2.32466	-1.83404	-1.69531
NA	NA	NA	NA	NA	NA	NA	NA	NA	NA	0.00661349	2.41887	NA	NA	NA	NA	NA	NA	NA	NA	NA	NA	0.964832	0.0585386	-0.150715	1.23e-09	Peroxisomal coenzyme A diphosphatase NUDT7 (EC 3.6.1.-) (Nucleoside diphosphate-linked moiety X motif 7) (Nudix motif 7)	NUDT7_HUMAN	SUBCELLULAR LOCATION: Peroxisome {ECO:0000250}.	P0C024	-6.74104	NA	NA	NA	-3.89914	NA	-1.98033	NA	-3.78419	-3.64821	-4.76254
0.303809	-0.0138335	-0.357748	-0.201948	1.02044	-0.175458	-0.00534585	0.28431	-0.264914	-0.0109603	-1.23262	0.228049	0.789386	0.913764	0.99262	0.955058	0.442565	0.847008	0.975332	0.959319	0.983662	0.971963	0.760405	0.948634	-0.403305	8.76e-27	Peroxisomal acyl-coenzyme A oxidase 1 (AOX) (EC 1.3.3.6) (Palmitoyl-CoA oxidase) (Straight-chain acyl-CoA oxidase) (SCOX)	ACOX1_HUMAN	SUBCELLULAR LOCATION: Peroxisome.	Q15067	-6.66747	-4.18844	-5.75294	-5.69801	-3.41103	-4.57342	-2.11194	-3.84311	-3.10785	-3.0458	-3.20195
-0.0512196	-0.255598	0.666523	0.630661	-0.50364	-0.109141	0.166461	0.456915	0.467816	0.366909	-0.310172	0.374761	0.916446	0.781598	0.991547	0.707772	0.887475	0.890573	0.945084	0.945808	0.985348	0.965335	0.949305	0.936758	-0.294353	5.87e-07	Glutathione S-transferase kappa 1 (EC 2.5.1.18) (GST 13-13) (GST class-kappa) (GSTK1-1) (hGSTK1) (Glutathione S-transferase subunit 13)	GSTK1_HUMAN	SUBCELLULAR LOCATION: Peroxisome {ECO:0000269|PubMed:14742434}.	Q9Y2Q3	-5.89669	-2.29122	-2.29698	-5.29899	-2.35485	-3.47997	-1.19976	-1.69834	-1.15188	-0.784973	-1.16999
NA	NA	1.85554	0.449684	NA	-0.318199	-0.656468	NA	2.03847	NA	1.29907	-0.496008	NA	NA	0.790546	0.889746	NA	0.656414	0.166201	NA	0.54051	NA	0.785819	0.933981	-1.86903	7.34e-34	Ornithine aminotransferase, mitochondrial (EC 2.6.1.13) (Ornithine delta-aminotransferase) (Ornithine--oxo-acid aminotransferase) [Cleaved into: Ornithine aminotransferase, hepatic form; Ornithine aminotransferase, renal form]	OAT_HUMAN	SUBCELLULAR LOCATION: Mitochondrion matrix {ECO:0000269|PubMed:23076989}.	P04181	-5.84625	-3.89209	NA	-3.09179	NA	NA	-0.470673	-0.606032	-2.08391	-1.9326	NA
0.941988	0.831229	1.19025	0.564869	0.000171998	-0.228113	-0.279537	-0.336237	1.86402	-0.160209	3.51866	-0.0414335	0.0155725	0.115964	0.972017	0.79511	0.976002	0.795288	0.903673	0.947436	0.689464	0.964568	0.00303164	0.962685	0.526597	1.79e-09	Glutamine synthetase (GS) (EC 6.3.1.2) (Glutamate decarboxylase) (EC 4.1.1.15) (Glutamate--ammonia ligase)	GLNA_HUMAN	SUBCELLULAR LOCATION: Cytoplasm. Mitochondrion {ECO:0000250}.	P15104	-5.61109	-3.22144	-3.63636	-4.99313	-2.16741	-4.02818	-0.0446964	-0.861779	-2.10615	-2.16654	NA
NA	0.465516	NA	NA	NA	NA	NA	-2.23088	-2.25234	-0.265477	-1.661	-1.32548	NA	0.681973	NA	NA	NA	NA	NA	0.0506667	0.209412	0.957254	0.490015	0.688945	0.740585	5.88e-14	Glutathione S-transferase Mu 3 (EC 2.5.1.18) (GST class-mu 3) (GSTM3-3) (hGSTM3-3)	GSTM3_HUMAN	SUBCELLULAR LOCATION: Cytoplasm.	P21266	-5.25458	-1.22092	-0.602185	NA	-0.508306	NA	0.709939	1.35346	3.01389	3.63591	1.58928
0.129214	-0.493884	-0.13139	0.410435	0.0320387	-0.119661	0.166577	1.27079	-1.35527	-1.05099	-2.09122	-0.149124	0.897854	0.411391	0.994879	0.909794	0.977501	0.884922	0.945048	0.666054	0.827537	0.718247	0.183644	0.958488	-1.95412	1.34e-64	Bifunctional epoxide hydrolase 2 [Includes: Cytosolic epoxide hydrolase 2 (CEH) (EC 3.3.2.10) (Epoxide hydratase) (Soluble epoxide hydrolase) (SEH); Lipid-phosphate phosphatase (EC 3.1.3.76)]	HYES_HUMAN	SUBCELLULAR LOCATION: Cytoplasm. Peroxisome.	P34913	-5.17579	-2.9683	-5.57377	-3.86254	-2.48986	-1.55449	-1.2984	-2.69417	-0.830889	-0.719173	-0.971563
0.462559	-0.243144	-0.218884	0.145479	0.988789	-0.138747	0.53589	0.822356	-1.16319	-0.699023	-2.00969	0.606549	0.565127	0.793216	0.994153	0.970215	0.472155	0.873559	0.366781	0.885434	0.894905	0.88816	0.23202	0.907849	-2.50607	5.5e-82	Fructose-1,6-bisphosphatase 1 (FBPase 1) (EC 3.1.3.11) (D-fructose-1,6-bisphosphate 1-phosphohydrolase 1) (Liver FBPase)	F16P1_HUMAN	NA	P09467	-5.16729	-3.61861	-2.34409	-4.16748	-1.1978	0.08311	-0.384096	-0.777157	-0.940839	-0.987787	-0.629014
-0.107031	0.131681	1.47235	0.380383	0.161788	-0.50637	-0.238791	0.358952	1.0472	0.8102	0.789521	0.264559	0.899184	0.915749	0.937134	0.922222	0.971472	0.258889	0.926357	0.954201	0.958492	0.91436	0.914603	0.946027	NA	NA	2-hydroxyacyl-CoA lyase 1 (EC 4.1.-.-) (2-hydroxyphytanoyl-CoA lyase) (2-HPCL) (Phytanoyl-CoA 2-hydroxylase 2)	HACL1_HUMAN	SUBCELLULAR LOCATION: Peroxisome.	Q9UJ83	-5.04835	-1.86421	-3.69754	-3.22195	-1.68214	-1.69403	-1.50142	-3.32517	-0.680383	-0.0294344	-0.940512
0.0690792	-0.453223	-0.594378	0.139679	-0.122472	-0.521066	-0.039416	1.24772	-1.26113	-0.755361	-2.48739	-1.35506	0.916621	0.490629	0.988278	0.970774	0.968094	0.23517	0.973368	0.683535	0.864891	0.870851	0.0704317	0.670367	-1.46776	3.21e-61	4-aminobutyrate aminotransferase, mitochondrial (EC 2.6.1.19) ((S)-3-amino-2-methylpropionate transaminase) (EC 2.6.1.22) (GABA aminotransferase) (GABA-AT) (Gamma-amino-N-butyrate transaminase) (GABA transaminase) (GABA-T) (L-AIBAT)	GABT_HUMAN	SUBCELLULAR LOCATION: Mitochondrion matrix.	P80404	-4.92778	-1.75032	-2.10118	-2.97832	-2.53255	-3.07402	-2.0769	-2.14526	-2.00389	-1.67618	-1.17736
0.0687175	1.11909	1.63814	0.396673	0.204984	0.245739	0.111667	1.35851	-0.687384	-0.306831	-0.879664	-0.201756	0.916716	0.00699601	0.894703	0.915766	0.968259	0.820238	0.959189	0.593249	0.965177	0.953747	0.876328	0.955843	-1.61208	1.05e-48	Peroxisomal bifunctional enzyme (PBE) (PBFE) [Includes: Enoyl-CoA hydratase/3,2-trans-enoyl-CoA isomerase (EC 4.2.1.17) (EC 5.3.3.8); 3-hydroxyacyl-CoA dehydrogenase (EC 1.1.1.35)]	ECHP_HUMAN	SUBCELLULAR LOCATION: Peroxisome.	Q08426	-4.63377	-3.04991	-6.44766	-3.20787	-2.94931	-6.47229	-2.48264	-4.50988	-2.09826	-1.66903	-2.50968
0.0822569	-0.485417	-0.88534	-0.138025	0.663413	-0.209012	-0.286902	0.416155	-0.986062	-0.864491	-1.76422	0.0167437	0.913026	0.428011	0.976733	0.964836	0.847436	0.816178	0.898695	0.949561	0.932179	0.828066	0.409758	0.960289	-0.530832	3.76e-54	Sarcosine dehydrogenase, mitochondrial (SarDH) (EC 1.5.8.3) (BPR-2)	SARDH_HUMAN	SUBCELLULAR LOCATION: Mitochondrion matrix {ECO:0000250}.	Q9UL12	-4.59624	-2.23581	-1.40264	-2.5679	-2.11227	NA	-1.69566	-1.86432	-2.14868	-2.92741	-1.71983
0.151666	0.431666	0.254875	-0.705058	0.188831	0.232126	-0.444663	-0.796013	-0.705823	-0.976294	-1.52342	-0.37471	0.889069	0.726438	0.995606	0.480614	0.969527	0.833238	0.682437	0.862999	0.963824	0.768514	0.591626	0.944719	-1.01214	4.87e-70	Protein NDRG2 (N-myc downstream-regulated gene 2 protein) (Protein Syld709613)	NDRG2_HUMAN	SUBCELLULAR LOCATION: Cytoplasm. Cytoplasm, perinuclear region. Cell projection, growth cone {ECO:0000250}. Note=In neurons, seems to concentrate at axonal growth cone. Perinuclear in neurons (By similarity). {ECO:0000250}.	Q9UN36	-4.49826	-0.590965	-1.75426	-1.96544	-1.21036	-0.860188	-0.738511	-1.32048	-0.25835	0.347088	-0.725276
0.0491661	0.599329	-0.394535	-0.11989	-0.706075	-0.339729	0.225773	0.721325	-0.825866	0.163612	-1.5278	1.14462	0.921581	0.450504	0.992114	0.967032	0.741686	0.612487	0.920972	0.908477	0.953164	0.974459	0.588557	0.739025	0.647959	9.37e-16	NADP-dependent malic enzyme (NADP-ME) (EC 1.1.1.40) (Malic enzyme 1)	MAOX_HUMAN	SUBCELLULAR LOCATION: Cytoplasm {ECO:0000269|PubMed:8187880}.	P48163	-4.47544	-6.33171	NA	NA	-3.22157	-1.92376	-0.386737	-1.40029	-0.76253	-0.539319	-1.25792
-0.49243	-0.441013	-0.818377	-0.544974	1.01283	-0.0738051	0.155261	1.39901	-3.26787	-1.73922	-3.38239	-0.93561	0.470572	0.513842	0.980354	0.751299	0.449979	0.906813	0.94848	0.556619	0.00533367	0.167677	0.00315436	0.857368	-1.50856	6.58e-22	Histidine ammonia-lyase (Histidase) (EC 4.3.1.3)	HUTH_HUMAN	NA	P42357	-4.47515	-4.11134	0.299831	-2.58372	-3.87013	NA	-2.53328	-3.35217	-4.74423	-4.80965	NA
0.58619	-0.264607	0.336706	0.324099	0.0971733	-0.17009	-0.207554	0.807862	0.887791	0.369212	0.980926	-0.29027	0.318036	0.772737	0.99509	0.940225	0.975345	0.851321	0.939279	0.889145	0.970113	0.965201	0.881527	0.950669	-0.241699	0.0201172	Epoxide hydrolase 1 (EC 3.3.2.9) (Epoxide hydratase) (Microsomal epoxide hydrolase)	HYEP_HUMAN	SUBCELLULAR LOCATION: Microsome membrane; Single-pass type II membrane protein. Endoplasmic reticulum membrane {ECO:0000305}; Single-pass type II membrane protein {ECO:0000305}.	P07099	-4.43482	-3.7503	-2.3312	-3.10191	-1.36988	-0.370713	0.0274355	-1.18249	0.931468	1.27426	0.325353
0.742813	0.0115956	-0.207206	-0.34708	-0.0326091	-0.132998	-0.0838345	0.823865	-0.583902	-0.814183	-0.806438	0.114081	0.103354	0.920147	0.994259	0.913251	0.974252	0.877141	0.968048	0.885039	0.971664	0.849458	0.891383	0.955565	-1.88387	4.04e-75	S-adenosylmethionine synthase isoform type-1 (AdoMet synthase 1) (EC 2.5.1.6) (Methionine adenosyltransferase 1) (MAT 1) (Methionine adenosyltransferase I/III) (MAT-I/III)	METK1_HUMAN	NA	Q00266	-4.37199	-3.34468	-0.477216	-4.84701	-1.062	-0.749958	-1.1188	-0.12828	-0.224952	-0.0553366	-0.97629
0.0383872	-0.245659	1.66659	0.58328	0.189344	-0.0163386	-0.00136569	0.959554	0.187023	-0.606452	-0.564855	-0.0649126	0.924048	0.790928	0.884761	0.773474	0.969488	0.926119	0.974977	0.842017	0.989735	0.911016	0.927088	0.962156	-1.24902	1.17e-34	Cytosolic 10-formyltetrahydrofolate dehydrogenase (10-FTHFDH) (FDH) (EC 1.5.1.6) (Aldehyde dehydrogenase family 1 member L1)	AL1L1_HUMAN	SUBCELLULAR LOCATION: Cytoplasm.	O75891	-4.28048	-3.44416	-1.95636	-4.53352	-1.63681	-1.75074	-1.5232	-1.83982	-1.75785	-1.88982	-1.68079
0.0104045	NA	-1.02977	-0.387695	-0.271287	-0.16956	-0.503258	0.519589	-1.04691	-0.0810519	-1.43675	0.0269764	0.929815	NA	0.965727	0.893382	0.951137	0.851738	0.531961	0.939192	0.921401	0.968849	0.649359	0.959836	NA	NA	Microsomal glutathione S-transferase 1 (Microsomal GST-1) (EC 2.5.1.18) (Microsomal GST-I)	MGST1_HUMAN	SUBCELLULAR LOCATION: Microsome {ECO:0000250}. Mitochondrion outer membrane {ECO:0000250}; Peripheral membrane protein {ECO:0000250}. Endoplasmic reticulum membrane {ECO:0000250}; Multi-pass membrane protein {ECO:0000250}.	P10620	-4.20853	-3.47514	-3.69477	-4.87633	-2.57325	-1.11742	-0.527265	-1.23573	-0.619244	-0.707172	-1.18812
-0.277836	-0.112567	0.85676	0.345174	0.00395571	0.203626	-0.283922	1.42299	-1.34565	-1.78862	-1.90022	-0.660591	0.796424	0.878911	0.987558	0.934183	0.97619	0.856863	0.900746	0.534214	0.831785	0.144832	0.306703	0.913821	-1.3589	7.52e-49	Glycogen debranching enzyme (Glycogen debrancher) [Includes: 4-alpha-glucanotransferase (EC 2.4.1.25) (Oligo-1,4-1,4-glucantransferase); Amylo-alpha-1,6-glucosidase (Amylo-1,6-glucosidase) (EC 3.2.1.33) (Dextrin 6-alpha-D-glucosidase)]	GDE_HUMAN	SUBCELLULAR LOCATION: Cytoplasm {ECO:0000269|PubMed:17908927}. Note=Under glycogenolytic conditions localizes to the nucleus.	P35573	-4.18543	-2.1508	-1.91377	-4.4275	-2.0362	-3.32089	-0.973573	-2.17691	-0.649683	-0.39971	-0.871413
-0.195841	-0.0851623	1.30936	0.555224	0.399971	-0.234668	-0.492574	0.643711	0.196737	-0.112728	-0.0062621	0.185538	0.857779	0.890494	0.961111	0.805626	0.9436	0.787501	0.561863	0.922315	0.989624	0.967243	0.964371	0.95142	-1.35042	1.51e-35	Peroxisomal acyl-coenzyme A oxidase 2 (EC 1.17.99.3) (3-alpha,7-alpha,12-alpha-trihydroxy-5-beta-cholestanoyl-CoA 24-hydroxylase) (3-alpha,7-alpha,12-alpha-trihydroxy-5-beta-cholestanoyl-CoA oxidase) (Trihydroxycoprostanoyl-CoA oxidase) (THCA-CoA oxidase) (THCCox)	ACOX2_HUMAN	SUBCELLULAR LOCATION: Peroxisome.	Q99424	-4.13276	-3.93179	-0.143891	-2.80095	0.0841616	NA	-1.48263	-0.696879	0.577185	0.606801	-0.539137
-0.204588	-0.604757	-0.212686	-0.363809	0.0376471	0.0314172	-0.228548	1.17181	-1.13886	-0.915087	-1.14012	0.120027	0.852474	0.232127	0.99421	0.905655	0.977746	0.932599	0.930961	0.735831	0.901183	0.803302	0.799141	0.955244	-1.63185	1.87e-53	Alpha-aminoadipic semialdehyde synthase, mitochondrial (LKR/SDH) [Includes: Lysine ketoglutarate reductase (LKR) (LOR) (EC 1.5.1.8); Saccharopine dehydrogenase (SDH) (EC 1.5.1.9)]	AASS_HUMAN	SUBCELLULAR LOCATION: Mitochondrion {ECO:0000250}.	Q9UDR5	-4.07901	-1.05779	-1.41718	-1.55013	-2.40637	-2.89285	-1.95834	-1.08984	-1.5067	-1.72151	-2.59885
0.372709	0.393041	-0.896992	-0.196974	0.137203	0.110414	-0.229071	0.4571	-0.861907	-0.222936	-0.977503	-0.379238	0.710144	0.76966	0.976021	0.955952	0.973064	0.908466	0.930735	0.94579	0.94922	0.960465	0.852133	0.944368	-0.138434	0.016781	NADH dehydrogenase [ubiquinone] 1 alpha subcomplex subunit 10, mitochondrial (Complex I-42kD) (CI-42kD) (NADH-ubiquinone oxidoreductase 42 kDa subunit)	NDUAA_HUMAN	SUBCELLULAR LOCATION: Mitochondrion matrix.	O95299	-3.95668	-1.43232	-2.78422	-1.57233	-4.47455	-1.30545	-1.01097	-1.44374	-1.17508	-2.77039	-0.17422
-0.0520769	0.226054	-0.027204	0.860403	0.0879939	0.430265	0.102393	0.138986	-1.01894	-1.90221	-0.570899	-0.958911	0.916219	0.884155	0.995565	0.346829	0.975819	0.497278	0.961038	0.966918	0.926584	0.0957735	0.926402	0.850739	-1.17177	2.77e-32	Sorbitol dehydrogenase (EC 1.1.1.14) (L-iditol 2-dehydrogenase)	DHSO_HUMAN	SUBCELLULAR LOCATION: Mitochondrion membrane {ECO:0000250|UniProtKB:Q64442}; Peripheral membrane protein {ECO:0000250|UniProtKB:Q64442}. Cell projection, cilium, flagellum {ECO:0000250|UniProtKB:Q64442}. Note=Associated with mitochondria of the midpiece and near the plasma membrane in the principal piece of the flagellum. Also found in the epididymosome, secreted by the epididymal epithelium and …	Q00796	-3.94969	-2.26435	-2.53224	-3.55299	-1.88464	-1.56881	-0.560098	-1.37184	-1.43403	-1.42949	-2.08366
0.120943	NA	0.621695	0.20347	-0.497557	-0.750535	-0.156605	1.26456	-1.18053	-1.10006	-2.05392	-0.566228	0.900822	NA	0.992221	0.963539	0.890151	0.0273031	0.954497	0.670844	0.890164	0.680348	0.20493	0.926293	NA	NA	Glutathione peroxidase 1 (GPx-1) (GSHPx-1) (EC 1.11.1.9) (Cellular glutathione peroxidase)	GPX1_HUMAN	SUBCELLULAR LOCATION: Cytoplasm.	P07203	-3.92045	-2.99438	-3.12372	NA	-3.41257	NA	-0.339591	-1.46912	-1.90822	-2.00209	-2.86573
-0.393533	-0.278324	1.02768	0.0300538	0.228142	-0.260923	-0.616037	-0.0895253	-0.383852	-0.451633	0.3092	-0.375165	0.652412	0.758481	0.981542	0.978696	0.966287	0.752876	0.227172	0.964403	0.980237	0.937657	0.956679	0.944684	NA	NA	Acyl-CoA dehydrogenase family member 11 (ACAD-11) (EC 1.3.99.-)	ACD11_HUMAN	SUBCELLULAR LOCATION: Peroxisome {ECO:0000250}. Mitochondrion {ECO:0000269|PubMed:21237683}. Note=Has been detected associated with mitochondrial membrane, but no matrix, in kidney and cerebellum, as well as in a neuroblastoma cell line, but not in skin fibroblasts, where it is observed in cytoplasmic vesicles (PubMed:21237683). No mitochondrial targeting signals could be predicted for any known …	Q709F0	-3.85064	-1.60658	-4.72016	-2.114	-2.27698	-3.94969	-1.8523	-2.95957	-1.15234	-0.974478	-1.03407
0.151992	-0.069665	-0.0688863	0.0957146	-0.222581	-0.281352	-0.12558	0.25813	0.0250166	-0.375151	0.320971	-1.13945	0.888933	0.896329	0.995311	0.974499	0.957914	0.721878	0.961194	0.960897	0.988952	0.94698	0.956068	0.78594	NA	NA	von Willebrand factor A domain-containing protein 8	VWA8_HUMAN	SUBCELLULAR LOCATION: Secreted {ECO:0000305}.	A3KMH1	-3.83918	-4.11768	NA	NA	-3.55467	-3.36775	-3.3192	NA	-1.25293	-1.61479	-0.670393
NA	-0.572781	0.0519543	0.225947	-0.0162844	0.108705	0.141766	0.797528	-2.86708	-1.25622	-3.55643	0.398996	NA	0.274946	0.995986	0.96032	0.975152	0.909136	0.952192	0.891702	0.0240588	0.536099	0.00172974	0.934397	-3.13429	3.05e-50	L-serine dehydratase/L-threonine deaminase (SDH) (EC 4.3.1.17) (L-serine deaminase) (L-threonine dehydratase) (TDH) (EC 4.3.1.19)	SDHL_HUMAN	SUBCELLULAR LOCATION: Cytoplasm.	P20132	-3.71878	0.806938	-0.173347	-0.543985	-1.58688	-2.15962	-1.69591	0.471682	0.508695	0.658977	0.0511126
-0.102127	0.291145	-1.88714	-0.00733089	0.711307	0.138613	-0.20294	1.90419	-2.48895	0.114841	-3.08063	0.621747	0.900925	0.850933	0.572904	0.976775	0.813993	0.896186	0.940925	0.186365	0.107634	0.976025	0.00932608	0.905363	-2.27177	1.32e-71	Kynurenine 3-monooxygenase (EC 1.14.13.9) (Kynurenine 3-hydroxylase)	KMO_HUMAN	SUBCELLULAR LOCATION: Mitochondrion outer membrane {ECO:0000255|HAMAP-Rule:MF_03018, ECO:0000269|PubMed:9237672}; Multi-pass membrane protein {ECO:0000255|HAMAP-Rule:MF_03018, ECO:0000269|PubMed:9237672}.	O15229	-3.60666	-2.20137	-2.24668	-2.24128	-2.67746	-1.60617	-0.943923	-1.23915	-1.8798	-2.01079	-1.9312
NA	NA	NA	NA	NA	NA	NA	NA	NA	NA	NA	NA	NA	NA	NA	NA	NA	NA	NA	NA	NA	NA	NA	NA	NA	NA	Glutathione S-transferase A3 (EC 2.5.1.18) (GST class-alpha member 3) (Glutathione S-transferase A3-3)	GSTA3_HUMAN	SUBCELLULAR LOCATION: Cytoplasm.	Q16772	-3.58531	-2.38633	-2.79254	-3.10014	-1.55685	-3.03809	-0.695787	-1.29372	-0.634281	-0.829986	-1.6155
1.38058	-0.388042	0.748204	0.987308	-0.10349	0.342423	-0.0115907	0.78237	-1.19609	-0.169007	-0.189586	-1.08405	3.39409e-05	0.608275	0.990088	0.171024	0.969588	0.68729	0.975869	0.895324	0.88571	0.964033	0.956387	0.808586	NA	NA	Methyltransferase-like protein 7B (EC 2.1.1.-)	MET7B_HUMAN	NA	Q6UX53	-3.56176	NA	NA	NA	-0.667001	-0.785254	-0.254716	-1.94333	-0.367324	-0.0628056	-0.876994
-0.11478	-0.178776	1.02844	0.492004	0.209167	0.106541	-0.250744	-0.402821	0.914322	0.852883	1.3494	0.0049557	0.896335	0.84278	0.981508	0.86209	0.967916	0.909974	0.920472	0.940683	0.968503	0.905052	0.764246	0.960798	-0.54946	1.07e-08	Dimethylaniline monooxygenase [N-oxide-forming] 5 (EC 1.14.13.8) (Dimethylaniline oxidase 5) (Hepatic flavin-containing monooxygenase 5) (FMO 5)	FMO5_HUMAN	SUBCELLULAR LOCATION: Microsome membrane. Endoplasmic reticulum membrane.	P49326	-3.49649	-0.150374	-0.789297	-1.7721	-1.68415	-2.28613	-0.657143	-0.541171	0.614374	1.073	0.553392
0.370283	-0.528766	-0.877113	-0.574178	0.925861	-0.0496255	0.180689	0.373719	-2.18089	-0.495794	-4.3144	-0.254819	0.713397	0.343548	0.977219	0.709242	0.564243	0.915862	0.940309	0.953068	0.239201	0.931251	0.000117558	0.95286	-1.4541	9.02e-58	Sulfotransferase 1A1 (ST1A1) (EC 2.8.2.1) (Aryl sulfotransferase 1) (HAST1/HAST2) (Phenol sulfotransferase 1) (Phenol-sulfating phenol sulfotransferase 1) (P-PST 1) (ST1A3) (Thermostable phenol sulfotransferase) (Ts-PST)	ST1A1_HUMAN	SUBCELLULAR LOCATION: Cytoplasm.	P50225	-3.4698	-3.08881	0.425341	-1.36785	0.558621	-0.174224	-1.46372	0.671686	0.453918	0.575598	-1.70375
-0.0653641	-0.0452852	0.0581484	0.602466	0.878599	-0.0863023	-0.236745	1.43483	-1.22447	-0.364267	-2.21894	0.235919	0.912563	0.904583	0.996016	0.748649	0.633653	0.901516	0.927308	0.522982	0.877079	0.948148	0.139298	0.948089	-0.807946	9.82e-28	Phytanoyl-CoA dioxygenase, peroxisomal (EC 1.14.11.18) (Phytanic acid oxidase) (Phytanoyl-CoA alpha-hydroxylase) (PhyH)	PAHX_HUMAN	SUBCELLULAR LOCATION: Peroxisome.	O14832	-3.41	-0.686241	-2.07155	-3.05971	-1.62328	-3.3882	-2.19766	-1.89503	-1.81252	-1.82984	-1.80139
0.506469	-0.0510143	0.318945	0.208158	0.678605	-0.456085	-0.121318	1.77485	0.268007	-0.79575	-0.950722	0.263571	0.479634	0.902739	0.995211	0.962901	0.837574	0.35152	0.961996	0.256088	0.988733	0.856558	0.859266	0.9461	-1.52862	1.63e-54	Short/branched chain specific acyl-CoA dehydrogenase, mitochondrial (SBCAD) (EC 1.3.8.5) (2-methyl branched chain acyl-CoA dehydrogenase) (2-MEBCAD) (2-methylbutyryl-coenzyme A dehydrogenase) (2-methylbutyryl-CoA dehydrogenase)	ACDSB_HUMAN	SUBCELLULAR LOCATION: Mitochondrion matrix.	P45954	-3.32987	NA	-1.92344	-1.71433	-2.03758	-1.68596	-1.54253	NA	-2.44806	-1.96022	-1.73956
0.10241	NA	-0.293229	-0.505859	0.471275	-0.311305	0.0219502	0.875767	1.29564	-1.41095	0.422553	-1.05668	0.906996	NA	0.9934	0.79897	0.92777	0.669607	0.972688	0.870417	0.926546	0.373762	0.950147	0.818823	0.363949	4.21e-19	Tripeptidyl-peptidase 1 (TPP-1) (EC 3.4.14.9) (Cell growth-inhibiting gene 1 protein) (Lysosomal pepstatin-insensitive protease) (LPIC) (Tripeptidyl aminopeptidase) (Tripeptidyl-peptidase I) (TPP-I)	TPP1_HUMAN	SUBCELLULAR LOCATION: Lysosome {ECO:0000269|PubMed:19941651}. Melanosome {ECO:0000269|PubMed:12643545}. Note=Identified by mass spectrometry in melanosome fractions from stage I to stage IV. {ECO:0000269|PubMed:12643545}.	O14773	-3.25905	0.115431	0.0845135	-0.936573	NA	NA	-1.38191	1.08041	-0.971005	-1.46363	-0.443292
0.0913525	-0.348776	-0.184551	-0.140323	0.269418	-0.0176528	-0.00780812	0.900816	0.5218	-0.519146	0.185628	-0.274189	0.910388	0.669584	0.994457	0.964542	0.962261	0.925756	0.975547	0.862586	0.98414	0.927514	0.962305	0.951683	-0.905665	3.5e-23	Phenylalanine-4-hydroxylase (PAH) (EC 1.14.16.1) (Phe-4-monooxygenase)	PH4H_HUMAN	NA	P00439	-3.20436	-1.41902	-1.98922	-2.81967	-0.755047	-1.29812	-1.71799	-1.63187	0.0165014	-0.192654	-0.814407
0.417374	0.328733	0.543418	0.00736849	0.515385	-0.40288	0.0890266	1.04759	-0.514726	-0.843281	-1.67388	-0.39267	0.643895	0.825793	0.993225	0.977675	0.915052	0.464118	0.963484	0.804584	0.975127	0.837457	0.480088	0.943306	-1.09475	4.06e-58	Catalase (EC 1.11.1.6)	CATA_HUMAN	SUBCELLULAR LOCATION: Peroxisome.	P04040	-3.19078	-2.78054	-3.47672	-3.30643	-1.62163	-1.85514	-2.10096	-3.18703	-1.62552	-1.41622	-1.96832
0.162014	-0.0484816	0.645212	0.518615	0.228052	0.209362	-0.060989	0.320655	-0.283232	-0.13527	0.205995	0.685411	0.884632	0.903561	0.991878	0.840789	0.966295	0.852471	0.970996	0.956948	0.983195	0.966015	0.961469	0.893946	NA	NA	Choline dehydrogenase, mitochondrial (CDH) (CHD) (EC 1.1.99.1)	CHDH_HUMAN	SUBCELLULAR LOCATION: Mitochondrion inner membrane {ECO:0000250}.	Q8NE62	-3.16799	-2.28594	-2.97052	-2.49558	-1.78684	-3.78044	-0.585252	-0.990428	-0.0238578	-0.85634	0.40612
0.358922	0.407054	0.030528	0.267014	1.16836	0.274343	-0.427822	0.193169	-1.9738	-0.0557767	-0.865324	1.83386	0.728166	0.754872	0.995879	0.953271	0.288904	0.788785	0.718459	0.964397	0.350659	0.970038	0.879467	0.262388	-1.97522	4.69e-92	Argininosuccinate synthase (EC 6.3.4.5) (Citrulline--aspartate ligase)	ASSY_HUMAN	NA	P00966	-2.97416	-0.657035	-0.0354681	-1.5449	-0.936124	-1.70463	-1.14512	-0.746795	-0.478617	-0.271491	-0.538205
0.574923	-0.263107	-0.395213	-0.126954	0.439244	-0.106922	-0.184201	0.555962	-1.4644	-1.10222	-1.46226	-0.965103	0.340298	0.77424	0.992104	0.966203	0.935518	0.891714	0.947019	0.934816	0.771495	0.678594	0.632972	0.848918	-1.57655	1.77e-39	Peroxisomal sarcosine oxidase (PSO) (EC 1.5.3.1) (EC 1.5.3.7) (L-pipecolate oxidase) (L-pipecolic acid oxidase)	SOX_HUMAN	SUBCELLULAR LOCATION: Peroxisome.	Q9P0Z9	-2.96487	-1.90342	-1.51955	-2.65849	-1.11646	-2.2623	-1.59338	-2.19528	-0.320412	0.0199808	-0.538366
0.0492094	-0.00970767	0.733991	0.472302	0.476515	0.0901761	-0.12445	0.603952	-0.348762	-0.950225	-0.702968	0.559601	0.92157	0.914859	0.990365	0.875839	0.926391	0.915926	0.961409	0.928348	0.981351	0.784008	0.908971	0.915001	-0.857514	1.18e-27	Ketohexokinase (EC 2.7.1.3) (Hepatic fructokinase)	KHK_HUMAN	NA	P50053	-2.9427	-1.53386	0.955213	NA	-1.00504	NA	-0.719395	-2.1713	-0.404733	0.148931	0.286454
-0.282183	-0.848862	0.72642	0.419673	-0.379017	0.102513	0.122997	0.158355	0.130225	-1.03252	-0.355985	-0.935451	0.79235	0.0337762	0.990509	0.905495	0.929743	0.911502	0.956744	0.966055	0.990178	0.731508	0.946125	0.857411	-0.634195	3.06e-17	Flavin reductase (NADPH) (FR) (EC 1.5.1.30) (Biliverdin reductase B) (BVR-B) (EC 1.3.1.24) (Biliverdin-IX beta-reductase) (Green heme-binding protein) (GHBP) (NADPH-dependent diaphorase) (NADPH-flavin reductase) (FLR)	BLVRB_HUMAN	SUBCELLULAR LOCATION: Cytoplasm {ECO:0000269|PubMed:7929092}.	P30043	-2.92801	-2.21782	1.06194	-3.21785	-1.31083	-2.19351	0.299163	-0.710008	-0.387457	-1.13352	-0.394212
0.471606	-0.314615	NA	NA	NA	NA	NA	NA	NA	NA	-3.23974	1.97388	0.548114	0.716062	NA	NA	NA	NA	NA	NA	NA	NA	0.00509577	0.188412	-0.0368438	0.185657	Glutathione S-transferase A1 (EC 2.5.1.18) (GST HA subunit 1) (GST class-alpha member 1) (GST-epsilon) (GSTA1-1) (GTH1) [Cleaved into: Glutathione S-transferase A1, N-terminally processed]	GSTA1_HUMAN	SUBCELLULAR LOCATION: Cytoplasm.	P08263	-2.92441	-3.29665	-2.72509	NA	-2.52613	-0.483834	0.842966	1.75896	2.14813	2.23033	0.439561
NA	NA	NA	NA	NA	NA	NA	NA	NA	NA	NA	NA	NA	NA	NA	NA	NA	NA	NA	NA	NA	NA	NA	NA	NA	NA	N-fatty-acyl-amino acid synthase/hydrolase PM20D1 (EC 3.5.1.-) (EC 4.3.-.-) (Peptidase M20 domain-containing protein 1)	P20D1_HUMAN	SUBCELLULAR LOCATION: Secreted {ECO:0000250|UniProtKB:Q8C165}.	Q6GTS8	-2.90874	NA	-2.40264	-2.97193	-0.173798	NA	-0.589694	NA	-0.284974	-0.271184	-0.340557
0.097625	-0.378254	0.188231	0.419685	-0.143104	-0.158748	0.0541533	0.158619	0.00280896	-0.425798	0.347763	-0.0988608	0.908489	0.624321	0.995959	0.905489	0.966331	0.859927	0.968828	0.966043	0.988656	0.941039	0.954622	0.960754	-0.346277	1.28e-07	Acyl-CoA synthetase family member 2, mitochondrial (EC 6.2.1.-)	ACSF2_HUMAN	SUBCELLULAR LOCATION: Mitochondrion {ECO:0000305}.	Q96CM8	-2.74106	-2.3406	-3.23149	-2.53869	-2.44413	-3.03431	-1.06691	-2.07229	-1.47286	-1.99071	-1.00765
1.12278	NA	-0.493926	-0.25936	-0.352216	-0.356379	-0.318137	0.26112	-0.638452	-0.962544	0.172568	-0.872992	0.00181586	NA	0.990468	0.942637	0.936075	0.57586	0.873879	0.960722	0.968464	0.776815	0.962824	0.873529	0.0358484	0.110082	Agmatinase, mitochondrial (EC 3.5.3.11) (Agmatine ureohydrolase) (AUH)	SPEB_HUMAN	SUBCELLULAR LOCATION: Mitochondrion.	Q9BSE5	-2.67442	-4.18287	-3.34234	-2.16036	-2.13031	NA	-0.988444	-1.68158	-1.30538	-1.57537	-1.41381
-0.248554	-0.218301	0.523203	1.25222	0.614565	-0.133104	-0.082579	0.652435	-0.565203	-0.692169	0.894604	0.513329	0.82154	0.814322	0.993452	0.022587	0.874963	0.877076	0.968223	0.920902	0.972661	0.890076	0.898146	0.921334	-3.04947	1.43e-51	Corticosteroid 11-beta-dehydrogenase isozyme 1 (EC 1.1.1.146) (11-beta-hydroxysteroid dehydrogenase 1) (11-DH) (11-beta-HSD1) (Short chain dehydrogenase/reductase family 26C member 1)	DHI1_HUMAN	SUBCELLULAR LOCATION: Endoplasmic reticulum membrane {ECO:0000269|PubMed:10497248}; Single-pass type II membrane protein {ECO:0000269|PubMed:10497248}.	P28845	-2.6742	-1.02298	-0.221084	-1.49412	0.182952	0.759865	-0.837964	-2.2184	-0.993829	-1.34255	-1.28368
-0.298816	-0.352434	-1.36634	0.0899044	-0.277125	0.0639814	-0.0024212	-0.330066	-1.62491	-0.00313349	-2.27232	-1.46344	0.775884	0.664223	0.906339	0.97493	0.950223	0.924176	0.975072	0.948004	0.660518	0.972277	0.124629	0.595162	-1.34944	2.04e-30	Estradiol 17-beta-dehydrogenase 2 (EC 1.1.1.62) (17-beta-hydroxysteroid dehydrogenase type 2) (17-beta-HSD 2) (20 alpha-hydroxysteroid dehydrogenase) (20-alpha-HSD) (E2DH) (Microsomal 17-beta-hydroxysteroid dehydrogenase) (Short chain dehydrogenase/reductase family 9C member 2) (Testosterone 17-beta-dehydrogenase) (EC 1.1.1.239)	DHB2_HUMAN	SUBCELLULAR LOCATION: Membrane {ECO:0000305}; Single-pass type II membrane protein {ECO:0000305}.	P37059	-2.64389	-1.32474	-1.5653	-2.18418	0.616886	0.620714	0.420517	-0.693575	0.103325	-0.405169	0.193157
0.447183	0.118224	-0.250111	0.424993	0.0145705	0.323621	-0.43976	-0.0171675	-0.420188	-0.00486439	-0.994448	-0.506644	0.593155	0.919098	0.993854	0.902908	0.976702	0.719402	0.693288	0.967697	0.97898	0.972208	0.847407	0.932894	-0.416436	7.05e-15	ATP-binding cassette sub-family D member 3 (70 kDa peroxisomal membrane protein) (PMP70)	ABCD3_HUMAN	SUBCELLULAR LOCATION: Peroxisome membrane {ECO:0000269|PubMed:10704444}; Multi-pass membrane protein {ECO:0000255|PROSITE-ProRule:PRU00441, ECO:0000269|PubMed:10704444}.	P28288	-2.62588	-2.54644	-4.04192	-2.26216	-2.17721	-2.92061	-1.85117	-2.73763	-1.12519	-1.28446	-1.65111
-0.168765	-0.31683	0.858753	0.197487	-0.036468	0.0889754	0.183771	1.13482	-0.161141	-0.373666	-0.464386	0.477951	0.872649	0.713244	0.987503	0.96433	0.974031	0.916337	0.9392	0.758426	0.985961	0.947142	0.937286	0.925744	-0.345494	3.78e-06	Glycogen phosphorylase, liver form (EC 2.4.1.1)	PYGL_HUMAN	NA	P06737	-2.62404	-1.79671	-1.53661	-1.82445	-1.62986	-1.22994	-0.859419	-2.21195	-1.3805	-1.16054	-1.13197
0.35732	-0.332435	-0.641536	-0.103427	-0.3906	-0.296879	-0.0643682	0.427743	-0.634854	-0.491915	-0.0111912	-0.367061	0.730186	0.692623	0.987015	0.968846	0.926756	0.695809	0.97059	0.948534	0.968689	0.931848	0.964192	0.945305	-1.70433	5.34e-31	Ornithine carbamoyltransferase, mitochondrial (EC 2.1.3.3) (Ornithine transcarbamylase) (OTCase)	OTC_HUMAN	SUBCELLULAR LOCATION: Mitochondrion matrix.	P00480	-2.5772	-1.61073	-0.903869	-1.57168	-0.884015	-1.44945	-0.948207	-1.91419	-1.76416	-2.38915	-1.40444
0.953788	0.0838517	-0.781934	-0.51153	-0.332859	-0.341237	0.00152815	0.620568	-0.494366	0.416996	-0.931971	-0.174315	0.0139142	0.92665	0.982031	0.792645	0.940191	0.609262	0.974713	0.925906	0.976035	0.962228	0.864023	0.957259	0.7567	2.03e-24	UDP-glucose 6-dehydrogenase (UDP-Glc dehydrogenase) (UDP-GlcDH) (UDPGDH) (EC 1.1.1.22)	UGDH_HUMAN	NA	O60701	-2.56854	-1.82444	NA	-6.21945	-2.30124	-2.36864	0.556521	0.169709	0.822917	1.28416	0.765233
0.635477	0.413661	-1.00026	0.731829	2.06814	0.373686	0.125034	0.605326	-1.47428	-1.02912	-3.2941	1.62695	0.227628	0.747552	0.968412	0.529765	0.000401067	0.626756	0.956282	0.92815	0.76567	0.733883	0.0042629	0.387684	NA	NA	Urocanate hydratase (Urocanase) (EC 4.2.1.49) (Imidazolonepropionate hydrolase)	HUTU_HUMAN	NA	Q96N76	-2.56636	-1.53959	0.0796923	-1.48649	-0.902659	NA	-1.15592	-1.37588	-1.39054	-0.704801	0.193941
-0.356876	0.00176189	0.851392	-0.0121978	-0.013392	-0.152395	-0.225126	0.879206	0.470555	-0.615538	0.957903	-0.184123	0.706494	0.91778	0.987702	0.976462	0.975305	0.864462	0.932415	0.869373	0.98529	0.909041	0.886267	0.956762	-0.401316	3.15e-10	Calcium-binding mitochondrial carrier protein Aralar2 (Citrin) (Mitochondrial aspartate glutamate carrier 2) (Solute carrier family 25 member 13)	CMC2_HUMAN	SUBCELLULAR LOCATION: Mitochondrion inner membrane {ECO:0000269|PubMed:10642534}; Multi-pass membrane protein {ECO:0000269|PubMed:10642534}.	Q9UJS0	-2.53468	-1.22584	-1.55849	-1.09312	-2.17391	-2.66543	-1.19828	-1.58432	-0.807089	-1.36398	-0.499106
0.447772	0.105323	-1.24561	0.0122506	0.964833	-0.0844029	0.812415	0.35566	-1.35058	0.265951	-3.30079	0.662586	0.592103	0.922093	0.93559	0.97796	0.504605	0.90235	0.0214875	0.954448	0.829622	0.970467	0.00417558	0.898234	-1.40295	8.79e-25	Arginase-1 (EC 3.5.3.1) (Liver-type arginase) (Type I arginase)	ARGI1_HUMAN	SUBCELLULAR LOCATION: Cytoplasm {ECO:0000269|PubMed:16141327}.	P05089	-2.51963	-1.89095	1.22804	-1.53189	-1.43939	-0.691815	-0.874644	-0.748122	0.0210733	0.167694	0.163498
-0.230959	0.582279	0.893823	-0.126525	0.0866932	-0.107308	-0.263661	0.300652	-0.251447	0.299453	-0.184064	-1.12055	0.834825	0.483598	0.986498	0.966254	0.975885	0.891516	0.913427	0.958279	0.983992	0.968913	0.956672	0.793966	-0.589527	1.6e-15	Fatty aldehyde dehydrogenase (EC 1.2.1.3) (Aldehyde dehydrogenase 10) (Aldehyde dehydrogenase family 3 member A2) (Microsomal aldehyde dehydrogenase)	AL3A2_HUMAN	SUBCELLULAR LOCATION: Endoplasmic reticulum membrane {ECO:0000250|UniProtKB:P30839}; Single-pass membrane protein {ECO:0000255}; Cytoplasmic side {ECO:0000250|UniProtKB:P30839}.	P51648	-2.51521	-1.89184	-3.39262	-2.18747	-1.94579	-2.42582	-1.46319	-2.44683	0.472897	1.19306	0.710736
NA	NA	NA	NA	NA	NA	NA	NA	NA	NA	NA	NA	NA	NA	NA	NA	NA	NA	NA	NA	NA	NA	NA	NA	NA	NA	Trans-1,2-dihydrobenzene-1,2-diol dehydrogenase (EC 1.3.1.20) (D-xylose 1-dehydrogenase) (D-xylose-NADP dehydrogenase) (EC 1.1.1.179) (Dimeric dihydrodiol dehydrogenase) (Hum2DD)	DHDH_HUMAN	NA	Q9UQ10	-2.50591	-2.02369	-0.670191	-1.6996	-1.5004	-0.185422	-0.899727	-1.82401	-1.12324	-0.971745	-0.883122
0.299234	-0.139253	-0.705856	-0.0946581	0.284292	-0.28224	0.316944	0.765437	-1.25296	-0.819931	-1.61391	-0.1431	0.79374	0.865867	0.984987	0.969748	0.960629	0.720445	0.851315	0.899196	0.867713	0.847165	0.525854	0.958772	-1.16361	3.59e-46	Fumarylacetoacetase (FAA) (EC 3.7.1.2) (Beta-diketonase) (Fumarylacetoacetate hydrolase)	FAAA_HUMAN	NA	P16930	-2.50082	-1.67674	0.415545	-1.89568	-0.512032	-1.9413	-0.553018	-0.90046	-1.07363	-0.909769	-1.03606
0.472429	-0.133388	0.30239	0.177345	0.812729	-0.183955	0.00631272	1.04803	-1.11987	-0.433579	-1.29554	0.668306	0.546547	0.868896	0.995319	0.966809	0.717332	0.839849	0.974265	0.804378	0.905796	0.940047	0.730022	0.89718	-2.14751	5.69e-32	Carbamoyl-phosphate synthase [ammonia], mitochondrial (EC 6.3.4.16) (Carbamoyl-phosphate synthetase I) (CPSase I)	CPSM_HUMAN	SUBCELLULAR LOCATION: Mitochondrion {ECO:0000269|PubMed:22002106}. Nucleus, nucleolus {ECO:0000269|PubMed:22002106}.	P31327	-2.47932	-1.27041	-1.12801	-1.26556	-1.94637	-1.99231	-0.580637	-0.572963	-0.613239	-0.666895	-1.2322
0.0564056	0.276583	0.436438	0.356529	-0.255707	-0.467765	0.368349	0.952473	-0.0831971	-1.27058	-0.393071	-0.36342	0.91984	0.859402	0.994308	0.930599	0.953464	0.328896	0.782884	0.844671	0.987365	0.521404	0.943322	0.94558	-1.81011	7.27e-80	Electron transfer flavoprotein-ubiquinone oxidoreductase, mitochondrial (ETF-QO) (ETF-ubiquinone oxidoreductase) (EC 1.5.5.1) (Electron-transferring-flavoprotein dehydrogenase) (ETF dehydrogenase)	ETFD_HUMAN	SUBCELLULAR LOCATION: Mitochondrion inner membrane.	Q16134	-2.45442	-1.4262	-1.93925	-1.4826	-2.16271	-1.29656	-0.866615	-1.53212	-1.56266	-2.01862	-0.463567
0.325717	0.383969	-0.555215	0.167537	0.44888	-0.217878	-0.191353	1.02838	-1.29391	-0.731101	-1.84083	0.135393	0.767042	0.778716	0.989206	0.967921	0.933305	0.806807	0.9448	0.81349	0.852924	0.878658	0.350767	0.954394	-1.79594	9.67e-56	Long-chain-fatty-acid--CoA ligase 1 (EC 6.2.1.3) (Acyl-CoA synthetase 1) (ACS1) (Long-chain acyl-CoA synthetase 1) (LACS 1) (Long-chain acyl-CoA synthetase 2) (LACS 2) (Long-chain fatty acid-CoA ligase 2) (Palmitoyl-CoA ligase 1) (Palmitoyl-CoA ligase 2)	ACSL1_HUMAN	SUBCELLULAR LOCATION: Mitochondrion outer membrane {ECO:0000250}; Single-pass type III membrane protein {ECO:0000250}. Peroxisome membrane {ECO:0000250}; Single-pass type III membrane protein {ECO:0000250}. Microsome membrane {ECO:0000250}; Single-pass type III membrane protein {ECO:0000250}. Endoplasmic reticulum membrane {ECO:0000250}; Single-pass type III membrane protein {ECO:0000250}.	P33121	-2.42829	-1.86471	-3.92316	-2.07384	-2.45032	-1.90066	-1.25346	-2.9719	-1.48949	-1.26428	-1.32102
-0.118099	0.388713	-0.305497	0.190012	1.06311	-0.0864439	0.237125	0.872257	-1.43115	-0.985648	-2.21492	-0.144941	0.895076	0.774031	0.993262	0.965282	0.397886	0.901453	0.91487	0.871472	0.790152	0.762701	0.140398	0.958686	-1.92945	4.91e-70	Methylmalonate-semialdehyde dehydrogenase [acylating], mitochondrial (MMSDH) (Malonate-semialdehyde dehydrogenase [acylating]) (EC 1.2.1.18) (EC 1.2.1.27) (Aldehyde dehydrogenase family 6 member A1)	MMSA_HUMAN	SUBCELLULAR LOCATION: Mitochondrion.	Q02252	-2.41212	-1.87124	-1.90458	-1.75338	-1.29314	-0.887184	-0.521711	-1.33502	-1.1544	-1.67843	-1.54315
0.715502	0.606819	0.110111	0.222536	-0.0945953	-0.309524	0.065333	-0.483513	0.119089	-0.310697	0.011462	-0.353353	0.127406	0.435844	0.99625	0.960835	0.970249	0.672946	0.967262	0.930724	0.990061	0.953398	0.965003	0.946329	-0.90949	1.2e-31	Delta-1-pyrroline-5-carboxylate dehydrogenase, mitochondrial (P5C dehydrogenase) (EC 1.2.1.88) (Aldehyde dehydrogenase family 4 member A1) (L-glutamate gamma-semialdehyde dehydrogenase)	AL4A1_HUMAN	SUBCELLULAR LOCATION: Mitochondrion matrix.	P30038	-2.39281	-1.51115	-1.59564	-2.16975	-1.44466	NA	-0.845944	-1.23823	-0.89362	-1.65038	-1.24519
0.537112	-0.0316839	-0.219741	-0.0593984	0.0297771	-0.56085	0.162108	0.740185	-0.167244	0.400859	-1.42127	0.217925	0.417139	0.908742	0.994145	0.972977	0.9774	0.173489	0.94644	0.904646	0.985841	0.963275	0.659041	0.949321	NA	NA	Enoyl-CoA delta isomerase 2, mitochondrial (EC 5.3.3.8) (DRS-1) (Delta(3),delta(2)-enoyl-CoA isomerase) (D3,D2-enoyl-CoA isomerase) (Diazepam-binding inhibitor-related protein 1) (DBI-related protein 1) (Dodecenoyl-CoA isomerase) (Hepatocellular carcinoma-associated antigen 88) (Peroxisomal 3,2-trans-enoyl-CoA isomerase) (pECI) (Renal carcinoma antigen NY-REN-1)	ECI2_HUMAN	SUBCELLULAR LOCATION: Isoform 1: Mitochondrion {ECO:0000250}.; SUBCELLULAR LOCATION: Isoform 2: Peroxisome matrix.	O75521	-2.33116	-1.76654	-2.33578	-2.04712	-2.07384	-2.16137	-1.57118	-1.36576	-0.707737	-1.49613	-0.995872
NA	0.124771	-0.876351	NA	NA	0.201979	0.606937	0.418268	-1.10023	-0.847685	-1.94509	-0.485088	NA	0.917498	0.977264	NA	NA	0.858092	0.203862	0.949376	0.910316	0.835553	0.274902	0.935071	0.164718	5.12e-07	NADH dehydrogenase [ubiquinone] 1 subunit C2 (Complex I-B14.5b) (CI-B14.5b) (Human lung cancer oncogene 1 protein) (HLC-1) (NADH-ubiquinone oxidoreductase subunit B14.5b)	NDUC2_HUMAN	SUBCELLULAR LOCATION: Mitochondrion inner membrane; Single-pass membrane protein; Matrix side.	O95298	-2.31563	-1.05638	NA	-0.99098	NA	-0.662921	0.259962	-0.39738	-0.850442	-0.958628	-0.102724
2.81662	-0.100778	0.851221	-0.0734782	0.409517	-0.434467	-0.0166479	0.552415	0.008565	-0.457019	0.968717	0.546469	7.53167e-14	0.884103	0.987706	0.97176	0.941766	0.392112	0.975507	0.935262	0.988734	0.936919	0.88407	0.916868	-1.50731	2.65e-43	Homogentisate 1,2-dioxygenase (EC 1.13.11.5) (Homogentisate oxygenase) (Homogentisic acid oxidase) (Homogentisicase)	HGD_HUMAN	NA	Q93099	-2.28739	-1.47596	-1.91212	-0.97963	-1.0806	-0.924311	-0.996824	-1.55886	-0.817051	-0.54002	-1.57495
0.265745	-0.0833814	0.705399	0.544163	0.605333	-0.225945	0.374923	-0.519736	-0.170109	-0.131068	-0.536469	0.871592	0.822592	0.89119	0.990893	0.817021	0.879513	0.797793	0.772087	0.9255	0.985784	0.96625	0.930193	0.849104	-1.30952	3.99e-48	Hydroxyacylglutathione hydrolase, mitochondrial (EC 3.1.2.6) (Glyoxalase II) (Glx II)	GLO2_HUMAN	SUBCELLULAR LOCATION: Isoform 1: Mitochondrion matrix {ECO:0000269|PubMed:15117945}.; SUBCELLULAR LOCATION: Isoform 2: Cytoplasm {ECO:0000269|PubMed:15117945}.	Q16775	-2.27693	-1.8875	-3.12644	NA	-1.03195	-0.40252	-0.336004	-2.2104	0.562157	0.700002	0.236668
NA	NA	NA	0.502645	NA	0.196903	0.483624	NA	-3.25428	NA	-0.770578	-2.16985	NA	NA	NA	0.853968	NA	0.861795	0.519521	NA	0.00551836	NA	0.897929	0.146855	-0.885248	4.93e-11	Glutathione S-transferase Mu 1 (EC 2.5.1.18) (GST HB subunit 4) (GST class-mu 1) (GSTM1-1) (GSTM1a-1a) (GSTM1b-1b) (GTH4)	GSTM1_HUMAN	SUBCELLULAR LOCATION: Cytoplasm.	P09488	-2.25373	-1.95544	-0.582016	-3.01934	-0.75958	-1.04989	0.00264284	-0.290572	0.510794	0.173608	-0.890445
-0.0966485	1.2434	0.510027	0.474504	-0.0289032	0.234279	-0.0623736	-0.979621	-0.197669	0.900877	-0.293642	-0.388377	0.902813	0.00153799	0.993595	0.874381	0.974462	0.83126	0.970831	0.786936	0.985214	0.893072	0.950381	0.943649	0.091985	0.0322945	Basement membrane-specific heparan sulfate proteoglycan core protein (HSPG) (Perlecan) (PLC) [Cleaved into: Endorepellin; LG3 peptide]	PGBM_HUMAN	SUBCELLULAR LOCATION: Secreted, extracellular space, extracellular matrix, basement membrane.	P98160	-2.23922	2.08987	1.39478	-0.756889	1.9189	NA	3.60677	3.23218	2.28714	1.19581	3.09171
0.039071	-0.268781	-0.103682	-0.0778699	0.339475	-0.113454	0.029357	-0.224603	0.192891	-1.1913	0.321397	0.137878	0.923896	0.768498	0.995078	0.971361	0.953574	0.888306	0.971877	0.956433	0.989668	0.599973	0.956045	0.954254	0.0403746	0.322097	Bifunctional coenzyme A synthase (CoA synthase) (NBP) (POV-2) [Includes: Phosphopantetheine adenylyltransferase (EC 2.7.7.3) (Dephospho-CoA pyrophosphorylase) (Pantetheine-phosphate adenylyltransferase) (PPAT); Dephospho-CoA kinase (DPCK) (EC 2.7.1.24) (Dephosphocoenzyme A kinase) (DPCOAK)]	COASY_HUMAN	SUBCELLULAR LOCATION: Cytoplasm {ECO:0000250}. Mitochondrion matrix {ECO:0000269|PubMed:24360804}. Note=The protein is mainly present in the mitochondrial matrix, probably anchored to the inner mitochondrial membrane, but is also present in cell lysate.	Q13057	-2.22408	-1.26848	-1.31553	-1.24594	-0.826233	-2.53271	-1.0165	-1.48609	-0.418045	-0.00612346	-0.424794
-0.0820692	-0.142862	-0.806042	0.439717	-0.0171428	0.412807	0.357134	0.0876686	-0.251223	-0.647456	-0.567397	-0.000188661	0.907568	0.863956	0.980943	0.895297	0.975106	0.53948	0.800161	0.969019	0.983998	0.901663	0.926801	0.961016	-0.490946	9.38e-13	Valacyclovir hydrolase (VACVase) (Valacyclovirase) (EC 3.1.-.-) (Biphenyl hydrolase-like protein) (Biphenyl hydrolase-related protein) (Bph-rp) (Breast epithelial mucin-associated antigen) (MCNAA)	BPHL_HUMAN	NA	Q86WA6	-2.22235	-1.34296	-1.84427	-2.05127	-1.01466	-1.09562	-0.766406	-0.995027	-1.02445	-1.55144	-1.04305
-0.575001	-0.236929	-0.372371	-0.0519833	-0.169863	0.00398137	0.181804	0.826477	-0.159952	-0.703651	-1.55717	-1.35604	0.3038	0.798749	0.992425	0.973583	0.963807	0.931341	0.939911	0.884351	0.985985	0.886845	0.567661	0.669736	-0.144394	0.00173989	NADH dehydrogenase [ubiquinone] flavoprotein 2, mitochondrial (EC 1.6.5.3) (EC 1.6.99.3) (NADH-ubiquinone oxidoreductase 24 kDa subunit)	NDUV2_HUMAN	SUBCELLULAR LOCATION: Mitochondrion inner membrane.	P19404	-2.2053	-1.8522	-0.593915	-1.38812	-3.10135	NA	-1.0154	-1.73359	-1.61495	-2.23105	-0.715045
0.12003	-0.429221	-0.212591	0.190487	0.141053	0.0955383	-0.108718	1.62535	-0.974076	-0.182492	-1.75084	0.679977	0.901141	0.535832	0.994211	0.965223	0.972825	0.914048	0.964222	0.354867	0.934094	0.963189	0.420187	0.894987	-2.26455	3.17e-60	Aldehyde dehydrogenase family 8 member A1 (EC 1.2.1.-) (Aldehyde dehydrogenase 12)	AL8A1_HUMAN	SUBCELLULAR LOCATION: Cytoplasm {ECO:0000250}.	Q9H2A2	-2.183	-1.19359	-0.975289	-1.44362	-0.600193	-1.62075	-1.15247	-1.86901	-0.851037	-0.550289	-1.09657
-0.272049	-0.133128	-0.782736	0.0377572	-0.0997653	-0.0787818	0.205924	1.05099	-0.794209	-0.93359	-1.36635	0.361338	0.801704	0.869028	0.981996	0.978273	0.969868	0.904758	0.930365	0.802962	0.95632	0.793365	0.691738	0.938012	0.409186	2.43e-14	Lactoylglutathione lyase (EC 4.4.1.5) (Aldoketomutase) (Glyoxalase I) (Glx I) (Ketone-aldehyde mutase) (Methylglyoxalase) (S-D-lactoylglutathione methylglyoxal lyase)	LGUL_HUMAN	NA	Q04760	-2.16368	-1.68882	-0.32146	-2.52742	-1.47433	-0.988932	-0.763489	-1.86212	-0.687943	-0.414551	0.399161
-0.157496	-0.188283	1.46951	1.20978	1.06868	0.257995	-0.164423	1.14102	-0.133483	-0.2387	-0.936024	0.611869	0.878202	0.836464	0.937672	0.034157	0.391683	0.80748	0.95254	0.754766	0.986488	0.959319	0.863011	0.906989	NA	NA	Histidine triad nucleotide-binding protein 2, mitochondrial (HINT-2) (EC 3.-.-.-) (HINT-3) (HIT-17kDa) (PKCI-1-related HIT protein)	HINT2_HUMAN	SUBCELLULAR LOCATION: Mitochondrion {ECO:0000269|PubMed:16762638, ECO:0000269|PubMed:18653718}.	Q9BX68	-2.13733	NA	-2.39713	-2.52718	-1.39626	NA	-1.0408	-1.42546	-1.5714	-2.27135	-1.85551
-0.136686	0.262727	0.2861	-0.018986	-0.37378	0.512311	0.294041	-0.801424	0.105908	-0.0443152	-0.233125	1.36193	0.887579	0.866871	0.995421	0.976011	0.931042	0.321457	0.873966	0.861243	0.989918	0.970552	0.954026	0.601537	-0.640779	5.65e-49	Catechol O-methyltransferase (EC 2.1.1.6)	COMT_HUMAN	SUBCELLULAR LOCATION: Isoform Soluble: Cytoplasm.; SUBCELLULAR LOCATION: Isoform Membrane-bound: Cell membrane; Single-pass type II membrane protein; Extracellular side {ECO:0000269|PubMed:21846718}.	P21964	-2.09518	-2.57613	-2.15871	-2.34463	-1.19841	-0.743393	-0.548028	-2.05267	-0.151357	-0.254191	-0.498194
-0.0547776	0.207829	-0.145561	0.0781844	0.419281	-0.26965	0.364775	0.752042	-0.915091	0.0443369	-1.15042	0.597825	0.915497	0.891557	0.994772	0.975761	0.939806	0.740083	0.788543	0.902134	0.942634	0.974052	0.795158	0.909237	NA	NA	Aldose 1-epimerase (EC 5.1.3.3) (Galactose mutarotase)	GALM_HUMAN	SUBCELLULAR LOCATION: Cytoplasm {ECO:0000305}.	Q96C23	-2.09016	-1.54603	-0.305718	-2.29179	-1.04273	NA	-0.692476	-2.89113	-0.508867	-0.772633	-0.452053
NA	NA	1.31905	0.529151	0.362518	-0.406437	-0.58132	-0.0679254	-0.298793	-0.524923	0.129312	0.962389	NA	NA	0.960021	0.831404	0.950087	0.455193	0.306547	0.965448	0.982783	0.926549	0.964451	0.819332	NA	NA	Alanine aminotransferase 2 (ALT2) (EC 2.6.1.2) (Glutamate pyruvate transaminase 2) (GPT 2) (Glutamic--alanine transaminase 2) (Glutamic--pyruvic transaminase 2)	ALAT2_HUMAN	NA	Q8TD30	-2.0743	-0.00835463	-1.80803	-1.76737	-0.3948	-1.94613	-0.775102	0.113916	2.30748	2.46287	2.33087
-0.0821148	-0.013329	1.07899	-0.0511642	-0.50038	-0.224553	-0.256649	-0.0780437	0.3413	-0.767811	-0.698868	-1.28836	0.907554	0.913899	0.979041	0.973648	0.888918	0.799383	0.917344	0.964966	0.987662	0.866623	0.90959	0.711022	-1.28274	4.98e-69	Hydroxymethylglutaryl-CoA lyase, mitochondrial (HL) (HMG-CoA lyase) (EC 4.1.3.4) (3-hydroxy-3-methylglutarate-CoA lyase)	HMGCL_HUMAN	SUBCELLULAR LOCATION: Mitochondrion matrix. Peroxisome. Note=Unprocessed form is peroxisomal.	P35914	-2.06569	-1.71855	-1.60727	-1.11628	-0.41391	0.357011	-0.738194	-1.27129	-0.228221	-0.1728	0.109063
-0.130549	0.343914	0.880246	0.0274438	-0.178458	-0.302204	-0.12736	0.80645	-0.504142	-0.610795	-1.02561	-0.536265	0.890141	0.814149	0.986899	0.978802	0.962934	0.68636	0.960851	0.889498	0.975605	0.910079	0.838263	0.929723	-1.86457	4.58e-95	Glutaryl-CoA dehydrogenase, mitochondrial (GCD) (EC 1.3.8.6)	GCDH_HUMAN	SUBCELLULAR LOCATION: Mitochondrion matrix.	Q92947	-2.05116	-1.51094	-2.01466	-1.29005	-1.13652	-3.46241	-1.12028	-1.91872	-1.78834	-2.15501	-1.39194
-0.07459	-0.0615942	-0.108585	0.417726	-0.477952	-0.213471	-0.0657586	0.11431	-0.379976	-0.399109	-0.813442	-0.321163	0.909862	0.899181	0.995044	0.906421	0.898281	0.811533	0.97042	0.967961	0.980365	0.944277	0.890044	0.948618	-1.15858	5.32e-59	Carnitine O-palmitoyltransferase 2, mitochondrial (EC 2.3.1.21) (Carnitine palmitoyltransferase II) (CPT II)	CPT2_HUMAN	SUBCELLULAR LOCATION: Mitochondrion inner membrane; Peripheral membrane protein; Matrix side.	P23786	-2.0371	-1.86411	-2.49612	-1.77392	-3.06444	-3.56619	-1.08163	-1.45762	-0.602216	-0.828664	-0.456728
1.02714	-0.232089	-0.849935	-0.104453	0.021469	-0.148838	-0.271373	1.01718	-1.31465	-1.73675	-2.12798	-0.282304	0.00625161	0.802938	0.978741	0.968737	0.977024	0.866916	0.908848	0.818484	0.844791	0.168821	0.164184	0.951176	-2.22655	3.15e-68	Formimidoyltransferase-cyclodeaminase (Formiminotransferase-cyclodeaminase) (FTCD) (LCHC1) [Includes: Glutamate formimidoyltransferase (EC 2.1.2.5) (Glutamate formiminotransferase) (Glutamate formyltransferase); Formimidoyltetrahydrofolate cyclodeaminase (EC 4.3.1.4) (Formiminotetrahydrofolate cyclodeaminase)]	FTCD_HUMAN	SUBCELLULAR LOCATION: Cytoplasm, cytoskeleton, microtubule organizing center, centrosome, centriole {ECO:0000269|PubMed:16534631}. Golgi apparatus {ECO:0000250}. Note=More abundantly located around the mother centriole.	O95954	-2.0112	-1.18202	-0.51555	-1.17643	-0.622335	-2.32659	-1.48996	-2.00008	-0.677382	-0.326007	-0.367956
-0.609206	-0.251037	-1.52505	-0.262108	0.274255	0.478194	-0.50351	0.932392	-2.13218	-0.863441	-1.76868	-0.503025	0.240912	0.785937	0.845046	0.941931	0.961742	0.386626	0.531246	0.851931	0.264385	0.828544	0.406289	0.933267	-1.56454	2.2e-43	Mitochondrial ornithine transporter 1 (Solute carrier family 25 member 15)	ORNT1_HUMAN	SUBCELLULAR LOCATION: Mitochondrion inner membrane; Multi-pass membrane protein.	Q9Y619	-1.95916	-1.23001	NA	-1.3392	-2.68091	NA	-0.123583	-0.861034	-0.350546	-1.84052	-0.72744
-0.231427	-0.313084	-0.246581	0.170788	-0.332566	0.0986163	0.184678	1.14491	-0.375902	-0.0643591	-0.130139	-0.80749	0.834488	0.717994	0.993889	0.967559	0.94025	0.912939	0.938869	0.752446	0.980498	0.969643	0.959297	0.88812	0.108367	0.00937705	NADH dehydrogenase [ubiquinone] iron-sulfur protein 3, mitochondrial (EC 1.6.5.3) (EC 1.6.99.3) (Complex I-30kD) (CI-30kD) (NADH-ubiquinone oxidoreductase 30 kDa subunit)	NDUS3_HUMAN	SUBCELLULAR LOCATION: Mitochondrion inner membrane.	O75489	-1.94484	-1.38435	-0.99693	NA	-1.83572	-1.16533	-0.876352	-1.5277	-1.09005	-1.62023	-0.372841
-0.0129733	NA	NA	NA	NA	NA	NA	NA	NA	NA	NA	NA	0.925551	NA	NA	NA	NA	NA	NA	NA	NA	NA	NA	NA	NA	NA	3-beta-hydroxysteroid-Delta(8),Delta(7)-isomerase (EC 5.3.3.5) (Cholestenol Delta-isomerase) (Delta(8)-Delta(7) sterol isomerase) (D8-D7 sterol isomerase) (Emopamil-binding protein)	EBP_HUMAN	SUBCELLULAR LOCATION: Endoplasmic reticulum membrane {ECO:0000269|PubMed:10406945}; Multi-pass membrane protein {ECO:0000305}. Nucleus envelope {ECO:0000269|PubMed:10406945}. Cytoplasmic vesicle {ECO:0000269|PubMed:10406945}. Note=During interphase, detected on the endoplasmic reticulum and the nuclear envelope. During mitosis, detected on cytoplasmic vesicles. {ECO:0000269|PubMed:10406945}.	Q15125	-1.92455	-1.85706	-3.23778	-2.04252	-1.37577	NA	-0.517294	0.592901	-1.2082	-0.934677	-1.18709
0.244601	NA	0.996746	-0.0290919	0.444023	0.0258325	0.252066	0.93767	-1.3067	-0.893145	-1.8306	1.03757	0.838289	NA	0.98287	0.975311	0.934433	0.933868	0.905917	0.85006	0.847962	0.814464	0.358535	0.789799	-2.49107	1.98e-110	Maleylacetoacetate isomerase (MAAI) (EC 5.2.1.2) (GSTZ1-1) (Glutathione S-transferase zeta 1) (EC 2.5.1.18)	MAAI_HUMAN	SUBCELLULAR LOCATION: Cytoplasm {ECO:0000250}.	O43708	-1.9176	-1.60129	-0.515392	-1.33204	-0.297005	-0.56315	-0.494437	-1.01938	-0.761707	-0.521596	-1.54488
NA	NA	-0.310442	-0.0868063	0.174743	-0.257157	-0.132219	0.606085	0.376513	-0.445983	0.312875	-0.730006	NA	NA	0.993205	0.97052	0.970567	0.758193	0.959891	0.928041	0.987082	0.938418	0.956489	0.902758	0.0294538	0.0779146	Glycerol-3-phosphate dehydrogenase, mitochondrial (GPD-M) (GPDH-M) (EC 1.1.5.3) (mtGPD)	GPDM_HUMAN	SUBCELLULAR LOCATION: Mitochondrion.	P43304	-1.89021	-1.83625	NA	NA	-1.64798	NA	1.08124	0.0648022	-0.508173	-0.890549	0.0425713
0.146673	NA	0.0461674	-0.178537	0.107827	0.122619	0.054327	0.927863	-1.26596	-0.359466	-0.564889	0.341309	0.891119	NA	0.995958	0.959054	0.974773	0.903441	0.968804	0.853515	0.863192	0.948652	0.927084	0.939815	-0.64208	4.16e-34	2-oxoisovalerate dehydrogenase subunit alpha, mitochondrial (EC 1.2.4.4) (Branched-chain alpha-keto acid dehydrogenase E1 component alpha chain) (BCKDE1A) (BCKDH E1-alpha)	ODBA_HUMAN	SUBCELLULAR LOCATION: Mitochondrion matrix.	P12694	-1.88828	-0.937662	-0.935486	-0.750092	-0.303684	NA	-1.12538	-2.05103	-0.727259	-1.36425	-0.357456
NA	NA	NA	NA	NA	NA	NA	NA	NA	NA	NA	NA	NA	NA	NA	NA	NA	NA	NA	NA	NA	NA	NA	NA	NA	NA	Carboxy-terminal domain RNA polymerase II polypeptide A small phosphatase 2 (EC 3.1.3.16) (Nuclear LIM interactor-interacting factor 2) (NLI-interacting factor 2) (Protein OS-4) (Small C-terminal domain phosphatase 2) (Small CTD phosphatase 2) (SCP2)	CTDS2_HUMAN	SUBCELLULAR LOCATION: Nucleus {ECO:0000250}.	O14595	-1.8793	-1.34331	-2.6937	-1.42121	-0.7352	-0.32433	-0.563461	-1.34749	-0.248014	0.078436	-0.402627
-0.149709	0.691536	-0.469539	-0.447432	-0.195347	0.183632	0.213308	0.866557	-1.8521	-1.72022	-2.84365	-1.16461	0.88184	0.28393	0.990913	0.85372	0.961124	0.870885	0.927048	0.873164	0.453908	0.176456	0.0217189	0.774764	-0.55554	2.94e-19	Kynureninase (EC 3.7.1.3) (L-kynurenine hydrolase)	KYNU_HUMAN	SUBCELLULAR LOCATION: Cytoplasm {ECO:0000255|HAMAP-Rule:MF_03017, ECO:0000269|PubMed:8706755}.	Q16719	-1.87643	-1.33391	NA	-1.38572	-1.11545	-1.34919	-2.52209	-1.47544	-1.64141	-1.4045	-1.39048
0.245763	-0.0362297	-0.442682	0.389159	0.598746	0.220433	0.376108	0.571209	-0.408217	-1.35203	-1.53263	-1.65386	0.837473	0.907385	0.991371	0.918823	0.882645	0.843489	0.770088	0.932851	0.979406	0.43588	0.585161	0.442714	-0.786922	8.75e-56	3-ketoacyl-CoA thiolase, mitochondrial (EC 2.3.1.16) (Acetyl-CoA acyltransferase) (Beta-ketothiolase) (Mitochondrial 3-oxoacyl-CoA thiolase) (T1)	THIM_HUMAN	SUBCELLULAR LOCATION: Mitochondrion {ECO:0000269|PubMed:18371312}. Note=Colocalizes with BNIP3 in the mitochondria.	P42765	-1.87049	-1.63775	-1.5324	-1.39183	-1.40792	-1.14543	-0.894303	-1.38505	-1.10611	-1.27041	-0.832745
0.0435214	0.394031	-0.483365	0.448178	0.590444	-0.0313321	0.433584	1.40943	-1.24234	-0.345404	-1.11732	-1.50944	0.922891	0.768648	0.990664	0.890606	0.886459	0.921783	0.652441	0.546944	0.87129	0.950088	0.807666	0.560204	0.283093	1.85e-10	NADH dehydrogenase [ubiquinone] 1 alpha subcomplex subunit 13 (Cell death regulatory protein GRIM-19) (Complex I-B16.6) (CI-B16.6) (Gene associated with retinoic and interferon-induced mortality 19 protein) (GRIM-19) (Gene associated with retinoic and IFN-induced mortality 19 protein) (NADH-ubiquinone oxidoreductase B16.6 subunit)	NDUAD_HUMAN	SUBCELLULAR LOCATION: Mitochondrion inner membrane; Single-pass membrane protein; Matrix side. Nucleus. Note=May be translocated into the nucleus upon IFN/RA treatment.	Q9P0J0	-1.86621	-0.594751	-1.23622	-1.09477	-1.3817	NA	-0.463061	-0.640027	-0.832848	-1.27739	-0.421384
NA	NA	NA	NA	NA	NA	NA	0.884926	-0.415966	-1.14184	-4.09152	-1.48775	NA	NA	NA	NA	NA	NA	NA	0.867615	0.979132	0.645077	0.000360779	0.576892	-0.620598	4.38e-28	1-acyl-sn-glycerol-3-phosphate acyltransferase beta (EC 2.3.1.51) (1-acylglycerol-3-phosphate O-acyltransferase 2) (1-AGP acyltransferase 2) (1-AGPAT 2) (Lysophosphatidic acid acyltransferase beta) (LPAAT-beta)	PLCB_HUMAN	SUBCELLULAR LOCATION: Endoplasmic reticulum membrane {ECO:0000269|PubMed:21873652}; Multi-pass membrane protein {ECO:0000269|PubMed:21873652}.	O15120	-1.86343	-0.970113	NA	-1.27625	-0.964443	NA	-0.323788	-0.940731	0.413136	0.233026	-0.4589
0.316674	-0.0350609	0.626255	0.328204	-0.152721	-0.0212432	-0.116828	0.117371	-0.389301	-0.105521	-0.348893	-0.816251	0.776569	0.907737	0.992156	0.939107	0.965456	0.924749	0.962813	0.967835	0.980056	0.967621	0.946637	0.886294	NA	NA	Atlastin-3 (EC 3.6.5.-)	ATLA3_HUMAN	SUBCELLULAR LOCATION: Endoplasmic reticulum membrane {ECO:0000269|PubMed:18270207, ECO:0000269|PubMed:24459106}; Multi-pass membrane protein {ECO:0000269|PubMed:18270207, ECO:0000269|PubMed:24459106}. Note=Localizes to endoplasmic reticulum tubules and accumulates in punctuate structures corresponding to 3-way junctions, which represent crossing-points at which the tubules build a polygonal netwo…	Q6DD88	-1.86135	-1.9819	-1.7667	NA	-0.890738	-0.768274	0.436726	0.19399	0.723266	0.45386	0.193178
0.172993	NA	0.773524	0.455481	0.476799	-0.434112	0.214445	0.382236	-0.104347	-0.0229567	-0.445254	0.613055	0.879635	NA	0.989565	0.88636	0.926315	0.392761	0.92652	0.952394	0.987008	0.97147	0.938995	0.906796	-1.65595	1.85e-30	Beta-ureidopropionase (EC 3.5.1.6) (BUP-1) (Beta-alanine synthase) (N-carbamoyl-beta-alanine amidohydrolase)	BUP1_HUMAN	SUBCELLULAR LOCATION: Cytoplasm.	Q9UBR1	-1.82227	-0.655222	-0.00263903	-0.494047	-1.00678	NA	-2.26627	-1.04155	-0.484861	-0.118919	-1.26387
-0.796777	-0.253645	0.526393	-0.28644	-0.196677	-0.504017	-0.232856	0.535308	0.520115	0.0138268	-0.158971	-0.668002	0.0539614	0.783468	0.993417	0.935152	0.960975	0.262666	0.929071	0.937353	0.98418	0.972936	0.957929	0.912722	-0.300313	1.11e-09	Delta(3,5)-Delta(2,4)-dienoyl-CoA isomerase, mitochondrial (EC 5.3.3.-)	ECH1_HUMAN	SUBCELLULAR LOCATION: Mitochondrion {ECO:0000250}. Peroxisome {ECO:0000250}.	Q13011	-1.8127	-1.49343	-4.83122	-0.16947	-1.96152	-1.91595	-0.971316	-1.73366	-0.396776	-1.13655	-0.459072
0.397291	0.69756	1.02216	-0.136856	-1.16621	0.194872	-0.224522	0.361387	0.0144414	-0.699959	0.0706563	-1.24305	0.675172	0.275782	0.981788	0.964984	0.216937	0.86324	0.932668	0.954017	0.988813	0.887896	0.966453	0.736096	NA	NA	NAD kinase 2, mitochondrial (EC 2.7.1.23) (Mitochondrial NAD kinase) (NAD kinase domain-containing protein 1, mitochondrial)	NAKD2_HUMAN	SUBCELLULAR LOCATION: Mitochondrion {ECO:0000269|PubMed:23212377}.	Q4G0N4	-1.79759	-0.870774	-1.93922	-1.31989	-1.18917	-2.0922	-0.943324	-1.28252	-1.16488	-1.43373	-1.19264
NA	NA	-0.901863	-0.0940862	0.119125	0.0276671	0.07037	1.08295	0.228835	-0.717142	0.230005	0.393241	NA	NA	0.975716	0.969805	0.974139	0.933457	0.966514	0.787039	0.989239	0.882904	0.96044	0.934969	NA	NA	Peroxisomal NADH pyrophosphatase NUDT12 (EC 3.6.1.22) (Nucleoside diphosphate-linked moiety X motif 12) (Nudix motif 12)	NUD12_HUMAN	SUBCELLULAR LOCATION: Peroxisome {ECO:0000269|PubMed:12790796}.	Q9BQG2	-1.7466	-0.407809	NA	-0.284813	-1.28018	NA	-0.475868	NA	0.631268	-0.369067	0.12869
0.417765	0.243791	-0.514518	0.539052	-0.208449	0.044201	-0.0152459	0.412319	-1.07745	-0.442516	-1.31094	-1.62541	0.643263	0.87622	0.990067	0.822055	0.959626	0.929509	0.975628	0.949894	0.915256	0.938879	0.722068	0.466429	-0.197979	0.000718428	Hydroxysteroid dehydrogenase-like protein 2 (EC 1.-.-.-) (Short chain dehydrogenase/reductase family 13C member 1)	HSDL2_HUMAN	SUBCELLULAR LOCATION: Peroxisome {ECO:0000269|PubMed:19703561}.	Q6YN16	-1.70976	0.0436104	NA	0.0277447	-3.44652	-1.2217	-1.91379	-2.31629	0.512914	0.594675	-0.0400662
0.0531424	NA	-0.480845	-0.112065	0.198841	0.0687153	0.17816	0.230168	-0.481787	0.203547	-0.397681	1.02561	0.920633	NA	0.99071	0.967914	0.968751	0.922791	0.941198	0.962473	0.976573	0.973025	0.942959	0.794819	NA	NA	Selenide, water dikinase 2 (EC 2.7.9.3) (Selenium donor protein 2) (Selenophosphate synthase 2)	SPS2_HUMAN	NA	Q99611	-1.70424	-1.65076	-0.757482	-1.62913	-1.77144	-3.38118	-1.19643	-2.09158	-2.3177	-2.23842	-2.85856
-0.0346086	NA	-0.546583	-0.00665788	1.18897	-0.274886	-0.177972	0.905784	-1.818	-0.712207	-1.26137	0.677224	0.920636	NA	0.989397	0.976818	0.271895	0.732088	0.948852	0.860969	0.487023	0.884364	0.746944	0.89551	-0.348709	3.42e-10	Mitochondrial dicarboxylate carrier (Solute carrier family 25 member 10)	DIC_HUMAN	SUBCELLULAR LOCATION: Mitochondrion inner membrane; Multi-pass membrane protein.	Q9UBX3	-1.68597	-1.4031	-3.07834	-1.75049	-1.48794	NA	-0.373335	-0.971766	-0.494537	-0.687015	0.195144
0.579967	0.301811	-1.22556	-0.0204583	-0.247117	1.06827	-0.107648	-0.927226	0.241406	0.377738	-0.716026	0.00795557	0.33028	0.8443	0.939398	0.975912	0.95468	0.000468735	0.964401	0.812416	0.989082	0.964698	0.906962	0.96067	0.862594	4.72e-81	Core histone macro-H2A.1 (Histone macroH2A1) (mH2A1) (Histone H2A.y) (H2A/y) (Medulloblastoma antigen MU-MB-50.205)	H2AY_HUMAN	SUBCELLULAR LOCATION: Nucleus {ECO:0000269|PubMed:15621527, ECO:0000269|PubMed:15897469, ECO:0000269|PubMed:9634239}. Chromosome {ECO:0000269|PubMed:15621527, ECO:0000269|PubMed:15897469, ECO:0000269|PubMed:9634239}. Note=Enriched in inactive X chromosome chromatin and in senescence-associated heterochromatin. {ECO:0000269|PubMed:15621527, ECO:0000269|PubMed:15897469, ECO:0000269|PubMed:9634239}.	O75367	-1.67909	NA	NA	1.02966	-1.55634	2.84868	1.10519	0.70018	-1.49763	NA	-0.652787
NA	-0.0580966	-0.066273	-0.932886	NA	0.211918	0.121045	1.15575	-1.01129	-0.235365	-0.951037	-0.754247	NA	0.90038	0.995328	0.170349	NA	0.850457	0.957181	0.745869	0.927933	0.959565	0.859184	0.898457	0.234941	5.77e-06	Cytochrome b-c1 complex subunit Rieske, mitochondrial (EC 1.10.2.2) (Complex III subunit 5) (Cytochrome b-c1 complex subunit 5) (Rieske iron-sulfur protein) (RISP) (Ubiquinol-cytochrome c reductase iron-sulfur subunit) [Cleaved into: Cytochrome b-c1 complex subunit 11 (Complex III subunit IX) (Ubiquinol-cytochrome c reductase 8 kDa protein)]	UCRI_HUMAN	SUBCELLULAR LOCATION: Mitochondrion inner membrane; Single-pass membrane protein.	P47985	-1.66911	-0.616375	-1.342	-1.06203	-1.87636	-0.30297	-0.101	-1.01975	-0.908069	-1.53026	-0.681791
0.180799	-0.175387	1.08015	0.587899	-0.319784	-0.284154	0.0165039	0.390133	1.02938	-0.876732	0.732226	0.0965027	0.87589	0.844956	0.97898	0.767714	0.942774	0.717335	0.973257	0.951757	0.960051	0.822386	0.922122	0.956491	-1.07897	1.61e-29	Selenium-binding protein 1 (56 kDa selenium-binding protein) (SBP56) (SP56)	SBP1_HUMAN	SUBCELLULAR LOCATION: Nucleus {ECO:0000269|PubMed:14991897}. Cytoplasm, cytosol {ECO:0000269|PubMed:14991897, ECO:0000269|PubMed:16223876}. Membrane {ECO:0000250|UniProtKB:Q8VIF7}; Peripheral membrane protein {ECO:0000250|UniProtKB:Q8VIF7}. Note=May associate with Golgi membrane (By similarity). May associate with the membrane of autophagosomes (By similarity). {ECO:0000250|UniProtKB:Q8VIF7}.	Q13228	-1.66862	-1.70229	-0.594019	-2.16077	-0.59607	-1.36728	-0.521419	-0.801325	-0.154006	-0.90622	0.306099
1.09864	0.361854	0.293941	0.0598408	0.229776	-0.203869	0.438762	0.785123	0.153246	0.170553	-0.774252	0.898167	0.00248697	0.799161	0.995372	0.976965	0.96614	0.821366	0.639863	0.894677	0.990105	0.97422	0.897282	0.841005	-0.512194	3.86e-25	Superoxide dismutase [Cu-Zn] (EC 1.15.1.1) (Superoxide dismutase 1) (hSod1)	SODC_HUMAN	SUBCELLULAR LOCATION: Cytoplasm {ECO:0000269|PubMed:19741096}. Mitochondrion {ECO:0000269|PubMed:19741096}. Nucleus {ECO:0000269|PubMed:22496122}. Note=Predominantly cytoplasmic; the pathogenic variants ALS1 Arg-86 and Ala-94 gradually aggregates and accumulates in mitochondria. {ECO:0000269|PubMed:19741096}.	P00441	-1.66024	-0.804927	0.0604392	-1.30039	-0.206403	0.687389	-0.104342	-0.0607547	0.30814	-0.894516	-0.148553
0.305647	-0.0704611	-1.13807	-0.325148	0.702675	-0.0197945	0.396838	-0.0214486	-1.7167	-0.971751	-1.94439	0.495783	0.787606	0.896041	0.9533	0.922111	0.820543	0.925158	0.732362	0.967518	0.582241	0.771289	0.275388	0.923566	-1.48801	4.82e-62	Mitochondrial peptide methionine sulfoxide reductase (EC 1.8.4.11) (Peptide-methionine (S)-S-oxide reductase) (Peptide Met(O) reductase) (Protein-methionine-S-oxide reductase) (PMSR)	MSRA_HUMAN	SUBCELLULAR LOCATION: Isoform 1: Mitochondrion.; SUBCELLULAR LOCATION: Isoform 2: Cytoplasm.; SUBCELLULAR LOCATION: Isoform 3: Cytoplasm. Nucleus.; SUBCELLULAR LOCATION: Isoform 5: Cytoplasm. Membrane {ECO:0000305}; Lipid-anchor {ECO:0000305}.	Q9UJ68	-1.65934	-1.84373	-2.06625	-2.00394	-1.65173	NA	-0.838444	-1.0562	-0.443695	-0.299843	-0.414814
0.465298	0.21224	0.209854	0.171893	0.100846	-0.031326	-0.177911	0.618158	0.605464	0.0306639	0.696585	-0.63117	0.560015	0.889832	0.99585	0.967434	0.975151	0.921785	0.948869	0.926267	0.981938	0.973562	0.926354	0.918002	-0.484205	1.18e-14	Peroxisomal multifunctional enzyme type 2 (MFE-2) (17-beta-hydroxysteroid dehydrogenase 4) (17-beta-HSD 4) (D-bifunctional protein) (DBP) (Multifunctional protein 2) (MPF-2) (Short chain dehydrogenase/reductase family 8C member 1) [Cleaved into: (3R)-hydroxyacyl-CoA dehydrogenase (EC 1.1.1.n12); Enoyl-CoA hydratase 2 (EC 4.2.1.107) (EC 4.2.1.119) (3-alpha,7-alpha,12-alpha-trihydroxy-5-beta-choles…	DHB4_HUMAN	SUBCELLULAR LOCATION: Peroxisome.	P51659	-1.65549	-1.38216	-2.07628	-1.16957	-0.990631	-1.15158	-0.671262	-2.01393	0.248119	0.660519	0.019204
-0.377859	-0.439496	0.410389	0.074901	-0.739919	-0.604612	0.081982	1.09292	0.267034	0.0126581	-0.0172905	0.551345	0.676531	0.516698	0.994531	0.975985	0.703647	0.124194	0.964678	0.781807	0.988746	0.972892	0.963968	0.916181	-0.516498	4.86e-12	1,4-alpha-glucan-branching enzyme (EC 2.4.1.18) (Brancher enzyme) (Glycogen-branching enzyme)	GLGB_HUMAN	NA	Q04446	-1.64382	-1.40556	-1.09059	-1.21035	-1.7289	-1.4777	-0.825425	-1.83008	-0.596236	-0.049338	0.365093
-0.145418	0.218929	-1.97702	-0.630569	0.0599852	-0.322617	-0.0912677	-0.0705103	-0.537294	-0.0373926	-2.94597	-2.36534	0.883777	0.887135	0.509761	0.612233	0.977165	0.647734	0.966978	0.965326	0.974063	0.970855	0.0150107	0.0866849	NA	NA	NADH dehydrogenase [ubiquinone] 1 alpha subcomplex subunit 12 (13 kDa differentiation-associated protein) (Complex I-B17.2) (CI-B17.2) (CIB17.2) (NADH-ubiquinone oxidoreductase subunit B17.2)	NDUAC_HUMAN	SUBCELLULAR LOCATION: Mitochondrion inner membrane; Peripheral membrane protein; Matrix side.	Q9UI09	-1.62377	-0.713549	-1.38878	-1.26046	NA	NA	-0.496737	-1.13191	-0.605337	-0.338719	-0.519741
1.12432	0.0964887	-0.519585	-0.192587	-0.451899	-0.508262	-0.138403	0.383072	-0.372455	-0.561117	-1.00606	-0.143942	0.00177843	0.92403	0.989965	0.95672	0.908006	0.255847	0.958618	0.952327	0.980609	0.920114	0.844069	0.958733	-0.608791	7.98e-22	2,4-dienoyl-CoA reductase, mitochondrial (EC 1.3.1.34) (2,4-dienoyl-CoA reductase [NADPH]) (4-enoyl-CoA reductase [NADPH]) (Short chain dehydrogenase/reductase family 18C member 1)	DECR_HUMAN	SUBCELLULAR LOCATION: Mitochondrion.	Q16698	-1.61411	-1.19399	-2.17092	-1.43967	-1.2697	-0.321455	-0.67192	-1.25488	-0.687632	-0.823906	-0.332371
0.370504	0.357514	-0.732173	-0.354904	0.85657	0.368967	0.530523	1.18848	-0.96657	0.63466	-1.74681	0.700179	0.713102	0.802914	0.98404	0.909795	0.663455	0.636454	0.382326	0.725035	0.93526	0.942386	0.423328	0.891048	0.290811	2.52e-09	Acetyl-CoA acetyltransferase, cytosolic (EC 2.3.1.9) (Acetyl-CoA transferase-like protein) (Cytosolic acetoacetyl-CoA thiolase)	THIC_HUMAN	SUBCELLULAR LOCATION: Cytoplasm.	Q9BWD1	-1.58923	-0.865617	-3.05881	-1.75391	-0.944824	-2.38907	-0.611445	-0.97057	-0.560202	-0.264788	-0.29013
1.20771	0.942799	-1.60246	0.122396	0.779462	0.0395763	-0.243276	-0.253514	-1.04403	-0.574466	-0.905582	-0.67118	0.000537437	0.0452156	0.802207	0.972342	0.75325	0.930658	0.924216	0.954345	0.921953	0.917561	0.870404	0.912246	0.0292671	0.204668	NADH dehydrogenase [ubiquinone] 1 beta subcomplex subunit 7 (Cell adhesion protein SQM1) (Complex I-B18) (CI-B18) (NADH-ubiquinone oxidoreductase B18 subunit)	NDUB7_HUMAN	SUBCELLULAR LOCATION: Mitochondrion inner membrane {ECO:0000269|PubMed:21310150}; Peripheral membrane protein {ECO:0000269|PubMed:21310150}. Mitochondrion intermembrane space {ECO:0000269|PubMed:21310150}.	P17568	-1.58679	-1.06553	NA	-1.24253	-2.09177	NA	-0.601537	-1.08492	-1.05237	-1.66057	-0.237184
NA	NA	0.00801615	-0.314525	-0.224534	-0.992657	-0.216328	1.15083	1.80602	-0.927596	0.512706	0.327477	NA	NA	0.995762	0.925998	0.957669	0.000857987	0.935974	0.748872	0.730674	0.796638	0.943762	0.941013	-0.0859842	0.176413	Peroxisomal carnitine O-octanoyltransferase (COT) (EC 2.3.1.137)	OCTC_HUMAN	SUBCELLULAR LOCATION: Peroxisome {ECO:0000305}.	Q9UKG9	-1.5581	-1.57873	NA	-2.42635	-1.12632	-2.44373	-1.22864	-1.81257	-0.627537	-0.887197	-1.01069
0.609625	-0.606551	-0.815679	-0.204447	-0.176125	-0.229527	0.0611806	0.583386	-0.562865	-0.935431	-0.972324	-0.365958	0.273406	0.229795	0.980484	0.954599	0.963174	0.793636	0.967859	0.931223	0.972783	0.79235	0.853544	0.945388	-0.0543416	0.293068	Cytochrome b-c1 complex subunit 1, mitochondrial (Complex III subunit 1) (Core protein I) (Ubiquinol-cytochrome-c reductase complex core protein 1)	QCR1_HUMAN	SUBCELLULAR LOCATION: Mitochondrion inner membrane.	P31930	-1.55368	-0.360496	-1.45462	-0.894575	-1.65725	-3.37986	-0.379165	-1.09726	-0.560746	-0.821064	-0.0518626
0.104566	0.811142	0.245642	0.213589	0.257068	-0.216102	0.0946895	0.474246	-1.63206	-0.396829	-0.678892	0.604917	0.90631	0.135223	0.995658	0.96214	0.96354	0.808727	0.962478	0.944087	0.654778	0.944543	0.912529	0.908111	-2.44493	7.38e-65	Cystathionine gamma-lyase (EC 4.4.1.1) (Cysteine-protein sulfhydrase) (Gamma-cystathionase)	CGL_HUMAN	SUBCELLULAR LOCATION: Cytoplasm.	P32929	-1.54723	-0.630384	-1.10101	-0.785586	-0.89104	-1.48207	-2.21699	-1.18277	-0.247471	0.342254	-0.395342
NA	NA	0.029924	-0.502008	0.198337	0.21494	0.137033	-0.0682272	-2.2243	-0.151757	-2.30987	0.115418	NA	NA	0.995876	0.803154	0.968791	0.84803	0.953403	0.965434	0.221393	0.965069	0.114347	0.955493	-0.0464994	0.0681792	FAD-linked sulfhydryl oxidase ALR (EC 1.8.3.2) (Augmenter of liver regeneration) (hERV1) (Hepatopoietin)	ALR_HUMAN	SUBCELLULAR LOCATION: Isoform 1: Mitochondrion intermembrane space.; SUBCELLULAR LOCATION: Isoform 2: Cytoplasm. Secreted.	P55789	-1.53898	0.0386811	NA	NA	0.398789	NA	-0.401168	NA	0.201196	0.319033	-0.906249
NA	NA	0.0366178	-0.537777	0.354396	-0.339288	0.0768822	0.937136	0.752447	NA	-0.5618	-2.59857	NA	NA	0.99591	0.760798	0.951357	0.613428	0.965504	0.850251	0.976817	NA	0.927431	0.0453188	NA	NA	N-acyl-aromatic-L-amino acid amidohydrolase (carboxylate-forming) (EC 3.5.1.114) (Acylase III) (Aminoacylase-3) (ACY-3) (Aspartoacylase-2) (Hepatitis C virus core-binding protein 1) (HCBP1) (HCV core-binding protein 1)	ACY3_HUMAN	SUBCELLULAR LOCATION: Apical cell membrane {ECO:0000269|PubMed:19486448}; Peripheral membrane protein {ECO:0000269|PubMed:19486448}. Cytoplasm {ECO:0000269|PubMed:19486448}. Note=Predominantly localized in the apical membrane of cells in the S1 segment. In the proximal straight tubules (S2 and S3 segments) is expressed diffusely throughout the cytoplasm.	Q96HD9	-1.53107	-1.0322	-0.95367	-0.954872	-0.349267	NA	-1.29565	-1.05871	NA	-2.79273	-2.18246
0.31808	-0.216075	-0.241098	0.386121	-0.00557191	-0.0429778	0.0414195	0.984015	-0.372165	-0.404597	-1.24204	-0.158217	0.775117	0.816085	0.993943	0.92002	0.975711	0.918099	0.970462	0.832458	0.980619	0.943632	0.756069	0.958052	-0.165291	0.00218399	Isocitrate dehydrogenase [NADP] cytoplasmic (IDH) (EC 1.1.1.42) (Cytosolic NADP-isocitrate dehydrogenase) (IDP) (NADP(+)-specific ICDH) (Oxalosuccinate decarboxylase)	IDHC_HUMAN	SUBCELLULAR LOCATION: Cytoplasm {ECO:0000269|PubMed:10521434}. Peroxisome {ECO:0000269|PubMed:10521434}.	O75874	-1.51868	-1.43115	-1.41612	-2.05437	-0.699736	-0.473015	-0.10801	-0.701948	-0.41035	-0.251915	-0.318037
0.115061	-0.447642	-0.999988	-0.149283	1.04534	0.204801	-0.211111	0.658989	-1.32501	-0.307432	-3.26259	0.973793	0.902851	0.501289	0.968435	0.963358	0.417112	0.855977	0.937967	0.919818	0.840561	0.953693	0.00474061	0.815153	-1.59317	1.23e-46	Cystathionine beta-synthase (EC 4.2.1.22) (Beta-thionase) (Serine sulfhydrase)	CBS_HUMAN	SUBCELLULAR LOCATION: Cytoplasm {ECO:0000269|PubMed:17087506, ECO:0000269|PubMed:23981774}. Nucleus {ECO:0000269|PubMed:17087506}.	P35520	-1.5016	0.159296	-0.563096	-0.907032	-0.539523	-1.53473	-0.465805	0.132187	0.659603	0.655142	0.133593
0.282707	-0.353876	-0.442162	0.398803	0.632559	0.440862	0.139395	1.00852	-0.798926	-0.623179	-2.06862	0.281689	0.808625	0.66209	0.99138	0.914874	0.865522	0.471006	0.952804	0.82225	0.955867	0.907338	0.196367	0.94473	-1.21503	4.96e-25	Hydroxymethylglutaryl-CoA synthase, mitochondrial (HMG-CoA synthase) (EC 2.3.3.10) (3-hydroxy-3-methylglutaryl coenzyme A synthase)	HMCS2_HUMAN	SUBCELLULAR LOCATION: Mitochondrion.	P54868	-1.49828	-0.286028	-0.837607	-0.278988	-1.24336	-0.787314	-0.969029	-1.2188	-0.594344	-0.931729	0.0412281
0.0325673	0.832074	0.194102	0.739795	-0.401739	0.22516	-0.0618199	0.332904	-0.407353	-0.602638	0.487287	0.28084	0.925321	0.115188	0.99593	0.515208	0.923731	0.839443	0.970897	0.956098	0.979437	0.91183	0.945683	0.944795	NA	NA	PCTP-like protein (PCTP-L) (Antigen NY-CO-28) (START domain-containing protein 10) (StARD10) (Serologically defined colon cancer antigen 28) (StAR-related lipid transfer protein 10)	PCTL_HUMAN	SUBCELLULAR LOCATION: Cell projection, cilium, flagellum {ECO:0000250}. Cytoplasm {ECO:0000269|PubMed:17561512}. Membrane {ECO:0000269|PubMed:17561512}. Note=In testis was predominantly detected at the flagella of elongated spermatids, with a strong signal also found at the tail of epididymal sperm (By similarity). Mainly cytosolic. {ECO:0000250}.	Q9Y365	-1.49442	-1.17101	0.724703	-1.3297	-1.11652	NA	-0.303745	0.576769	-0.523137	-0.374707	-0.911382
0.373036	0.204301	-0.555492	-0.267155	-0.10986	-0.266688	-0.0651614	0.0190541	-1.01296	-0.696378	-0.761318	-1.55151	0.709702	0.892909	0.9892	0.940604	0.969099	0.7445	0.970493	0.969141	0.927641	0.888905	0.899539	0.526956	-0.0836236	0.127961	NADH-ubiquinone oxidoreductase 75 kDa subunit, mitochondrial (EC 1.6.5.3) (EC 1.6.99.3) (Complex I-75kD) (CI-75kD)	NDUS1_HUMAN	SUBCELLULAR LOCATION: Mitochondrion inner membrane.	P28331	-1.48971	-0.431477	-1.01059	-0.785215	-1.65488	-1.30956	-0.182028	-0.486274	-0.868954	-0.966201	-0.117527
0.988045	NA	-0.604693	-0.188076	0.923098	-0.257886	0.251968	-0.158417	-0.17583	-0.153123	-0.478918	-0.181758	0.00978847	NA	0.988016	0.95749	0.568482	0.757173	0.90598	0.960674	0.985668	0.964989	0.935941	0.956883	0.567085	2.45e-51	Cytochrome c oxidase subunit 6B1 (Cytochrome c oxidase subunit VIb isoform 1) (COX VIb-1)	CX6B1_HUMAN	SUBCELLULAR LOCATION: Mitochondrion intermembrane space {ECO:0000250}.	P14854	-1.48591	-0.687656	-2.63851	-0.894026	-1.34541	NA	-0.329965	-0.285654	-0.567467	-1.16418	-0.348658
-0.3248	-0.444159	1.31113	0.641424	0.282669	-0.152114	-0.0990134	0.534143	1.55442	0.815633	1.24254	1.23675	0.74721	0.507902	0.960914	0.690769	0.960812	0.864659	0.965798	0.937492	0.858886	0.91324	0.807685	0.68639	-0.323451	0.000828993	Pyruvate kinase PKLR (EC 2.7.1.40) (Pyruvate kinase 1) (Pyruvate kinase isozymes L/R) (R-type/L-type pyruvate kinase) (Red cell/liver pyruvate kinase)	KPYR_HUMAN	NA	P30613	-1.4822	-1.186	-0.87477	-1.84133	-1.05394	-0.845695	-0.698065	-1.6647	-0.998407	-0.403559	0.302388
0.242457	0.0487906	-0.742874	-0.195217	-0.044523	-0.210031	0.0401248	0.872335	-0.810802	-1.03834	0.0793256	-0.163596	0.839781	0.928076	0.983633	0.956262	0.973558	0.815128	0.97062	0.871449	0.9547	0.72739	0.966171	0.95779	0.149434	0.0051087	Mitochondrial carrier homolog 2 (Met-induced mitochondrial protein)	MTCH2_HUMAN	SUBCELLULAR LOCATION: Mitochondrion inner membrane {ECO:0000305}; Multi-pass membrane protein {ECO:0000305}.	Q9Y6C9	-1.4717	-1.03041	-1.12541	-1.30061	-1.62907	NA	-0.651158	-1.03431	-0.716413	-1.1436	-0.881719
0.108507	-0.128233	-0.309005	0.0562599	0.0901101	0.07466	0.195648	0.862054	-0.597957	-0.280308	-0.697663	0.205889	0.905035	0.871481	0.993221	0.977188	0.975711	0.920988	0.934662	0.874483	0.970883	0.956043	0.909771	0.950118	0.163893	0.0209777	Adenosylhomocysteinase (AdoHcyase) (EC 3.3.1.1) (S-adenosyl-L-homocysteine hydrolase)	SAHH_HUMAN	SUBCELLULAR LOCATION: Cytoplasm {ECO:0000269|PubMed:17081065}. Melanosome {ECO:0000269|PubMed:17081065}. Note=Identified by mass spectrometry in melanosome fractions from stage I to stage IV.	P23526	-1.4548	-0.816299	-0.0213319	-1.02197	-1.09619	-1.69231	-1.16189	-1.19106	-0.87809	-0.839008	-1.22539
-0.258722	-0.0327332	-1.09256	-0.584406	-0.157206	-0.109281	-0.0198177	0.456544	-0.846501	-0.647657	-1.69143	-1.20375	0.813263	0.908432	0.95907	0.693169	0.965036	0.890501	0.975229	0.945844	0.950954	0.901614	0.46649	0.75621	0.15476	0.000182202	NADH dehydrogenase [ubiquinone] 1 alpha subcomplex subunit 9, mitochondrial (Complex I-39kD) (CI-39kD) (NADH-ubiquinone oxidoreductase 39 kDa subunit)	NDUA9_HUMAN	SUBCELLULAR LOCATION: Mitochondrion matrix.	Q16795	-1.44718	-0.684178	-2.02442	-0.85981	-1.66451	NA	-0.354521	-0.47099	-1.11316	-1.60539	-0.589263
0.0898602	-0.29599	0.558503	0.226515	0.457278	0.0368213	0.0355718	1.12265	-0.707767	-0.0422725	-0.660786	1.67321	0.91083	0.738704	0.993047	0.960233	0.931296	0.931325	0.971164	0.765453	0.963677	0.970642	0.915085	0.355134	-1.43809	1.36e-46	6-phosphofructo-2-kinase/fructose-2,6-bisphosphatase 1 (6PF-2-K/Fru-2,6-P2ase 1) (PFK/FBPase 1) (6PF-2-K/Fru-2,6-P2ase liver isozyme) [Includes: 6-phosphofructo-2-kinase (EC 2.7.1.105); Fructose-2,6-bisphosphatase (EC 3.1.3.46)]	F261_HUMAN	NA	P16118	-1.43393	-0.0544362	NA	0.56003	1.65489	-0.571125	-1.64218	NA	-0.533619	NA	-1.99851
NA	NA	-0.965063	-0.539469	0.351092	0.00580289	-0.104293	0.816233	-1.48417	-1.31244	-1.89061	-1.05191	NA	NA	0.971293	0.758595	0.951861	0.931775	0.964955	0.887019	0.75971	0.477776	0.313693	0.820544	0.170509	1.52e-06	NADH dehydrogenase [ubiquinone] 1 alpha subcomplex subunit 2 (Complex I-B8) (CI-B8) (NADH-ubiquinone oxidoreductase B8 subunit)	NDUA2_HUMAN	SUBCELLULAR LOCATION: Mitochondrion inner membrane; Peripheral membrane protein; Matrix side.	O43678	-1.4231	-0.540191	-0.789832	-0.743897	NA	NA	-0.246818	NA	NA	-0.757126	-0.477508
-0.36887	0.209836	-1.4994	-0.0973602	0.209549	0.279904	0.183514	0.674359	-0.803477	0.515239	-1.47733	0.0887128	0.689693	0.890777	0.857174	0.969474	0.967885	0.781964	0.939294	0.917199	0.955424	0.954746	0.623047	0.956891	0.241425	4.2e-18	LETM1 and EF-hand domain-containing protein 1, mitochondrial (Leucine zipper-EF-hand-containing transmembrane protein 1)	LETM1_HUMAN	SUBCELLULAR LOCATION: Mitochondrion inner membrane {ECO:0000269|PubMed:14706454, ECO:0000269|PubMed:15138253, ECO:0000269|PubMed:18628306}; Single-pass membrane protein {ECO:0000269|PubMed:14706454, ECO:0000269|PubMed:15138253, ECO:0000269|PubMed:18628306}.	O95202	-1.40778	-1.34246	NA	-1.06747	-1.8372	NA	-0.507252	-1.10816	-0.557387	-0.811373	-0.869931
-0.226444	-0.306648	0.654437	0.17669	0.0514024	-0.372989	-0.637821	0.102499	0.0268664	-0.854269	-0.351315	-1.02088	0.838032	0.725977	0.991737	0.966885	0.977549	0.537299	0.193097	0.968438	0.988976	0.832662	0.946463	0.83132	-1.3624	3.5e-79	Carbonyl reductase family member 4 (EC 1.-.-.-) (3-ketoacyl-[acyl-carrier-protein] reductase beta subunit) (KAR beta subunit) (3-oxoacyl-[acyl-carrier-protein] reductase) (EC 1.1.1.-) (Quinone reductase CBR4) (Short chain dehydrogenase/reductase family 45C member 1)	CBR4_HUMAN	SUBCELLULAR LOCATION: Mitochondrion matrix {ECO:0000269|PubMed:19000905, ECO:0000269|PubMed:19571038}.	Q8N4T8	-1.40008	-0.976868	-1.30111	-0.941687	-0.519681	NA	-0.775209	-1.50749	-0.489178	-0.797949	-0.211748
-0.0643382	-0.219799	0.754132	0.262674	-0.27088	0.325295	-0.205784	0.739807	-0.767492	-0.545455	-0.0873209	0.241974	0.912855	0.813124	0.989968	0.954096	0.9512	0.716674	0.939918	0.904724	0.95878	0.922983	0.961191	0.947664	NA	NA	Estradiol 17-beta-dehydrogenase 11 (EC 1.1.1.62) (17-beta-hydroxysteroid dehydrogenase 11) (17-beta-HSD 11) (17bHSD11) (17betaHSD11) (17-beta-hydroxysteroid dehydrogenase XI) (17-beta-HSD XI) (17betaHSDXI) (Cutaneous T-cell lymphoma-associated antigen HD-CL-03) (CTCL-associated antigen HD-CL-03) (Dehydrogenase/reductase SDR family member 8) (Retinal short-chain dehydrogenase/reductase 2) (retSDR2…	DHB11_HUMAN	SUBCELLULAR LOCATION: Secreted {ECO:0000305}.	Q8NBQ5	-1.39704	-0.239075	NA	-1.3359	-2.00424	-2.94603	-0.903681	-1.12272	-1.78599	-2.08148	-2.31418
-0.116364	0.165041	-0.446714	0.186881	-0.585574	-0.00955644	-0.318646	0.55607	-0.0555768	-0.270183	0.109346	-0.729887	0.895737	0.906344	0.991304	0.96567	0.843169	0.927942	0.87342	0.934802	0.987806	0.956875	0.965158	0.902778	0.353439	5.01e-15	NADH dehydrogenase [ubiquinone] iron-sulfur protein 2, mitochondrial (EC 1.6.5.3) (EC 1.6.99.3) (Complex I-49kD) (CI-49kD) (NADH-ubiquinone oxidoreductase 49 kDa subunit)	NDUS2_HUMAN	SUBCELLULAR LOCATION: Mitochondrion inner membrane {ECO:0000269|PubMed:12611891, ECO:0000269|PubMed:9585441}; Peripheral membrane protein {ECO:0000269|PubMed:12611891}; Matrix side {ECO:0000269|PubMed:12611891}.	O75306	-1.38187	-1.35784	-1.3186	-1.25449	-2.13717	NA	-0.824044	-0.86526	-1.72698	-2.6189	-1.12256
-0.187215	-0.132235	-0.15681	0.297492	-0.0528238	-0.608938	-0.183045	0.259748	0.0342415	-0.791879	-0.294499	0.235893	0.862764	0.86948	0.994684	0.946849	0.973054	0.120127	0.947366	0.960803	0.989071	0.858002	0.950326	0.948091	-0.8545	2.6e-40	Succinate-semialdehyde dehydrogenase, mitochondrial (EC 1.2.1.24) (Aldehyde dehydrogenase family 5 member A1) (NAD(+)-dependent succinic semialdehyde dehydrogenase)	SSDH_HUMAN	SUBCELLULAR LOCATION: Mitochondrion.	P51649	-1.36985	-0.2706	-1.0191	-0.061777	-0.719766	-1.10221	-1.02545	-1.6466	-0.664654	-0.928129	-0.445589
0.42999	0.124456	0.263163	0.285114	-0.147131	-0.364324	-0.299418	-0.33326	0.76895	1.00089	1.04789	1.7657	0.623031	0.917576	0.995558	0.949595	0.965969	0.557645	0.889509	0.947711	0.976117	0.86191	0.866324	0.302043	0.572703	5.01e-07	Fatty acid synthase (EC 2.3.1.85) [Includes: [Acyl-carrier-protein] S-acetyltransferase (EC 2.3.1.38); [Acyl-carrier-protein] S-malonyltransferase (EC 2.3.1.39); 3-oxoacyl-[acyl-carrier-protein] synthase (EC 2.3.1.41); 3-oxoacyl-[acyl-carrier-protein] reductase (EC 1.1.1.100); 3-hydroxyacyl-[acyl-carrier-protein] dehydratase (EC 4.2.1.59); Enoyl-[acyl-carrier-protein] reductase (EC 1.3.1.39); Ole…	FAS_HUMAN	SUBCELLULAR LOCATION: Cytoplasm {ECO:0000269|PubMed:17081065}. Melanosome {ECO:0000269|PubMed:17081065}. Note=Identified by mass spectrometry in melanosome fractions from stage I to stage IV.	P49327	-1.35238	-0.741368	-3.24406	-1.32628	-0.598816	-0.602543	-0.70739	-1.56782	-0.766797	-0.395056	-0.825621
0.368526	1.85571	-0.380988	0.243832	-0.210234	-0.482064	-0.163329	-0.616355	0.311571	0.0978061	-0.539219	-0.780597	0.715732	3.7604e-08	0.992306	0.957452	0.959416	0.301296	0.952821	0.908763	0.988117	0.97581	0.9299	0.8935	-0.296603	7.87e-08	Isobutyryl-CoA dehydrogenase, mitochondrial (EC 1.3.99.-) (Activator-recruited cofactor 42 kDa component) (ARC42) (Acyl-CoA dehydrogenase family member 8) (ACAD-8)	ACAD8_HUMAN	SUBCELLULAR LOCATION: Mitochondrion {ECO:0000269|PubMed:11013134}.	Q9UKU7	-1.34455	-0.812412	-2.77371	-0.655505	-1.39683	-2.09818	-0.66509	-0.709141	-0.60425	-1.202	-0.782819
-0.0696205	0.00680911	-0.0484311	-0.212287	0.0269218	0.0147581	0.265953	0.083837	-0.452811	-0.309389	-1.02195	0.256929	0.911334	0.91901	0.995439	0.953116	0.977272	0.933836	0.896543	0.969165	0.977751	0.953517	0.839367	0.946589	NA	NA	Isovaleryl-CoA dehydrogenase, mitochondrial (IVD) (EC 1.3.8.4)	IVD_HUMAN	SUBCELLULAR LOCATION: Mitochondrion matrix.	P26440	-1.33962	-0.716493	-0.811071	-0.864227	-0.759076	-1.47756	-0.973317	-0.883295	-0.910598	-1.35858	-0.662997
-0.357245	-0.153825	-0.922559	-0.0977163	0.766429	0.231527	-0.309665	0.691144	-1.56848	-0.124374	-2.06516	0.032717	0.70599	0.857916	0.974365	0.969438	0.766167	0.833783	0.881251	0.91421	0.703507	0.966618	0.198362	0.959578	-1.48623	1.75e-34	Very long-chain acyl-CoA synthetase (VLACS) (VLCS) (EC 6.2.1.-) (Fatty acid transport protein 2) (FATP-2) (Fatty-acid-coenzyme A ligase, very long-chain 1) (Long-chain-fatty-acid--CoA ligase) (EC 6.2.1.3) (Solute carrier family 27 member 2) (THCA-CoA ligase) (Very long-chain-fatty-acid-CoA ligase)	S27A2_HUMAN	SUBCELLULAR LOCATION: Endoplasmic reticulum membrane; Multi-pass membrane protein. Peroxisome membrane; Multi-pass membrane protein. Note=Peripheral membrane associated with the lumenal side of peroxisomes.	O14975	-1.33622	-1.43116	-3.50016	-1.17015	-0.634528	-0.616106	-1.11635	-1.84937	-1.38921	-1.25782	-2.06425
0.0993499	-0.292194	-0.788494	0.259734	0.404652	0.071987	0.151182	0.197713	-0.521844	-0.276776	-1.34496	0.48294	0.907956	0.743091	0.981743	0.954644	0.942711	0.921808	0.949644	0.96417	0.974798	0.956336	0.703762	0.925144	0.391335	2.38e-21	ATP synthase subunit d, mitochondrial (ATPase subunit d)	ATP5H_HUMAN	SUBCELLULAR LOCATION: Mitochondrion. Mitochondrion inner membrane.	O75947	-1.31789	-0.374007	-1.24159	-0.524222	-1.39985	-1.39203	-0.326962	-0.755813	-0.99868	-1.4054	-0.129467
0.80852	-0.179809	0.935238	-0.029752	0.359761	-0.270968	-0.0826311	0.0817245	1.05527	0.474381	1.64115	-0.17994	0.0574089	0.842109	0.98517	0.975264	0.950523	0.738094	0.968216	0.969246	0.957762	0.958106	0.596867	0.956975	-0.345818	1.42e-08	Quinone oxidoreductase (EC 1.6.5.5) (NADPH:quinone reductase) (Zeta-crystallin)	QOR_HUMAN	SUBCELLULAR LOCATION: Cytoplasm {ECO:0000269|PubMed:20103721}.	Q08257	-1.31076	-1.03437	-0.458021	-1.60389	-0.832251	-1.47057	-1.19126	-1.6865	-0.956725	-0.679153	0.212517
0.204038	-0.042045	0.315999	0.430147	0.542526	-0.0908114	0.0245645	0.521477	-0.219834	0.235298	-0.761919	0.217961	0.863718	0.905601	0.99523	0.900321	0.905837	0.899489	0.972407	0.938975	0.984729	0.971775	0.899435	0.949318	-0.616367	6.22e-24	Cytochrome b5 (Microsomal cytochrome b5 type A) (MCB5)	CYB5_HUMAN	SUBCELLULAR LOCATION: Isoform 1: Endoplasmic reticulum membrane; Single-pass membrane protein; Cytoplasmic side. Microsome membrane; Single-pass membrane protein; Cytoplasmic side.; SUBCELLULAR LOCATION: Isoform 2: Cytoplasm.	P00167	-1.30453	-0.601079	-0.700811	-0.834403	-0.84012	-0.881128	-0.741196	-0.0912461	0.0147259	-0.145792	-1.1395
-0.127882	NA	-0.864288	-0.0252439	0.502002	-0.26932	-0.193779	1.30174	-0.245636	-0.283825	-0.735691	-0.936155	0.891227	NA	0.977954	0.975582	0.919187	0.74058	0.944019	0.641478	0.984132	0.955748	0.903828	0.857217	0.550323	1.43e-16	Carboxypeptidase Q (EC 3.4.17.-) (Lysosomal dipeptidase) (Plasma glutamate carboxypeptidase)	CBPQ_HUMAN	SUBCELLULAR LOCATION: Endoplasmic reticulum {ECO:0000269|PubMed:10206990}. Golgi apparatus {ECO:0000269|PubMed:10206990}. Lysosome {ECO:0000250}. Secreted {ECO:0000269|PubMed:10206990}. Note=Secretion is stimulated by TSH/thyroid-stimulating hormone, INS/insulin and SST/somatostatin. {ECO:0000250}.	Q9Y646	-1.29809	-0.935426	-1.34642	-0.160437	-0.398964	NA	-0.538614	0.00734762	0.155604	-0.481938	0.561806
-0.42324	-0.336917	0.422163	0.30756	-0.474788	-1.13773	0.269557	1.02285	-0.333896	-1.13806	-1.00956	-0.872401	0.602745	0.686451	0.994432	0.944464	0.899526	5.99036e-05	0.89393	0.815976	0.981795	0.648374	0.843048	0.873671	-0.577074	4.51e-20	3-hydroxyisobutyryl-CoA hydrolase, mitochondrial (EC 3.1.2.4) (3-hydroxyisobutyryl-coenzyme A hydrolase) (HIB-CoA hydrolase) (HIBYL-CoA-H)	HIBCH_HUMAN	SUBCELLULAR LOCATION: Mitochondrion {ECO:0000250}.	Q6NVY1	-1.29523	-0.900745	-1.39586	-0.693905	-0.805128	-1.96301	-1.07944	-1.7579	-0.690744	-0.780833	-0.612994
-0.0941045	NA	0.439806	0.0569951	NA	-0.0402386	0.275903	-0.0532389	-0.361294	-0.110406	-0.39119	0.321623	0.903671	NA	0.994278	0.977142	NA	0.918992	0.889135	0.966128	0.980964	0.967366	0.94347	0.94151	0.0474501	0.0938304	Probable aminopeptidase NPEPL1 (EC 3.4.11.-) (Aminopeptidase-like 1)	PEPL1_HUMAN	NA	Q8NDH3	-1.29427	NA	1.59522	0.169908	1.42411	NA	-0.117791	NA	-0.471119	0.720043	1.14911
-0.0759003	NA	0.321566	0.611608	-0.00421191	-0.913601	-0.37149	0.309301	-0.329325	-0.0753292	0.446988	1.86233	0.909467	NA	0.995193	0.735974	0.975781	0.00283589	0.813912	0.957712	0.981928	0.969125	0.948531	0.245879	-0.364264	2.41e-08	Protein NipSnap homolog 1 (NipSnap1)	NIPS1_HUMAN	NA	Q9BPW8	-1.2927	-0.798328	-1.26563	-0.456445	-1.05164	NA	-0.711623	-1.7762	-0.470305	-0.837051	-0.160039
-0.226507	-0.125884	-0.54217	0.22338	0.0688852	0.434777	0.218709	0.42652	-0.797736	-0.264084	-1.95914	0.931365	0.837989	0.872635	0.989493	0.960708	0.976753	0.486141	0.924492	0.948644	0.955982	0.957365	0.265268	0.830186	-0.288693	6.39e-07	Alcohol dehydrogenase [NADP(+)] (EC 1.1.1.2) (Aldehyde reductase) (Aldo-keto reductase family 1 member A1)	AK1A1_HUMAN	NA	P14550	-1.28366	-1.16292	-0.19396	-1.94436	-0.774896	-1.34743	-0.0121466	-0.157554	0.0325758	0.170806	-0.106261
-0.099789	-0.00641147	0.938769	0.00907641	-0.137796	-0.0713572	-0.141115	0.700671	0.915536	-0.0447904	0.335046	0.33624	0.901738	0.915716	0.985049	0.977776	0.966799	0.907799	0.95804	0.912451	0.968426	0.970531	0.955318	0.940258	-0.659577	1.1e-20	APOBEC1 complementation factor (APOBEC1-stimulating protein)	A1CF_HUMAN	SUBCELLULAR LOCATION: Nucleus {ECO:0000269|PubMed:12881431}. Endoplasmic reticulum {ECO:0000250}. Cytoplasm {ECO:0000269|PubMed:12881431}. Note=Predominantly nuclear where it localizes to heterochromatin. Also cytoplasmic where it is found at the outer surface of the endoplasmic reticulum (By similarity). Shuttles between the nucleus and cytoplasm. May be transported into the nucleus by the nucle…	Q9NQ94	-1.27917	-0.0971792	NA	-1.09285	0.220166	-0.219772	NA	NA	-0.464239	-0.838384	-1.92183
-0.215952	0.597947	-1.14261	-0.281789	0.28266	0.0749985	0.263201	0.138528	-0.803292	-0.216101	-2.35368	0.476448	0.845183	0.453203	0.952675	0.936525	0.960813	0.920884	0.898488	0.966938	0.955442	0.960947	0.102563	0.925924	-2.24486	3.86e-53	Alcohol dehydrogenase 1A (EC 1.1.1.1) (Alcohol dehydrogenase subunit alpha)	ADH1A_HUMAN	SUBCELLULAR LOCATION: Cytoplasm.	P07327	-1.26859	-0.877148	-0.237658	-1.80127	-0.294046	-0.225192	-0.427165	-1.16974	-0.83551	-0.865464	-0.465378
1.10003	0.582525	1.0684	0.614989	-0.104023	0.11747	-0.185762	-0.418972	0.91754	-0.215981	1.02182	0.181173	0.00244412	0.483124	0.979591	0.731146	0.969548	0.905612	0.946546	0.938858	0.9683	0.960955	0.872503	0.951692	-0.391714	8.12e-06	Carbonyl reductase [NADPH] 1 (EC 1.1.1.184) (15-hydroxyprostaglandin dehydrogenase [NADP(+)]) (EC 1.1.1.197) (NADPH-dependent carbonyl reductase 1) (Prostaglandin 9-ketoreductase) (Prostaglandin-E(2) 9-reductase) (EC 1.1.1.189) (Short chain dehydrogenase/reductase family 21C member 1)	CBR1_HUMAN	SUBCELLULAR LOCATION: Cytoplasm.	P16152	-1.2675	-1.10181	0.527749	-1.65194	0.0810032	0.632994	0.1052	0.0516549	2.16088	2.42808	1.51437
-0.260467	0.0177417	0.0419292	0.559473	0.332089	0.0284114	-0.0226274	0.149723	0.513756	-0.247784	0.497641	-0.114964	0.811795	0.921566	0.995937	0.801061	0.95462	0.933288	0.974978	0.966445	0.984329	0.958635	0.944913	0.960054	-0.464608	2.72e-10	Membrane-associated progesterone receptor component 1 (mPR)	PGRC1_HUMAN	SUBCELLULAR LOCATION: Microsome membrane {ECO:0000250}; Single-pass membrane protein {ECO:0000250}. Endoplasmic reticulum membrane {ECO:0000250}; Single-pass membrane protein {ECO:0000250}.	O00264	-1.25222	-1.12562	-1.72094	-1.17373	-0.405875	NA	-0.281637	-0.428317	0.445404	0.368622	-0.21521
-0.102926	-0.562532	1.69887	0.261976	NA	-0.413844	-0.165012	0.927682	0.306444	-0.294677	0.140164	-1.23205	0.900644	0.288797	0.872313	0.954227	NA	0.436842	0.952388	0.853578	0.988193	0.95482	0.964056	0.74188	-0.317052	5.28e-05	GTP-binding protein SAR1b (GTP-binding protein B) (GTBPB)	SAR1B_HUMAN	SUBCELLULAR LOCATION: Endoplasmic reticulum membrane {ECO:0000250}; Peripheral membrane protein {ECO:0000250}. Golgi apparatus, Golgi stack membrane {ECO:0000250}; Peripheral membrane protein {ECO:0000250}. Note=Associated with the endoplasmic reticulum and Golgi stacks, in particular in the juxta-nuclear Golgi region. {ECO:0000250}.	Q9Y6B6	-1.21818	-0.723116	-1.08281	0.0641838	0.180371	NA	0.0497765	-0.179438	0.94172	0.740677	-0.232602
0.497473	-0.107704	0.254164	0.0640705	-0.125814	-0.506036	-0.148673	0.0557114	-0.439807	-0.837269	-0.48563	-0.401412	0.497672	0.881092	0.99561	0.976698	0.967818	0.259425	0.956364	0.970202	0.978253	0.840019	0.935306	0.942597	-0.488197	3.37e-27	Succinate dehydrogenase [ubiquinone] flavoprotein subunit, mitochondrial (EC 1.3.5.1) (Flavoprotein subunit of complex II) (Fp)	SDHA_HUMAN	SUBCELLULAR LOCATION: Mitochondrion inner membrane {ECO:0000250|UniProtKB:Q0QF01}; Peripheral membrane protein {ECO:0000250|UniProtKB:Q0QF01}; Matrix side {ECO:0000250|UniProtKB:Q0QF01}.	P31040	-1.2181	-0.562682	-1.68457	-0.758929	-1.09446	-1.55426	-0.403799	-0.494737	-1.28442	-1.79323	-1.04525
-0.0303833	-0.342412	0.687475	-0.136702	-0.12275	-0.827165	0.123405	0.295314	0.292376	-1.12893	-0.237958	-0.072337	0.921642	0.678732	0.991203	0.965004	0.968071	0.0104026	0.956652	0.958624	0.988396	0.656261	0.953751	0.961858	-0.339664	1.18e-20	3-hydroxyisobutyrate dehydrogenase, mitochondrial (HIBADH) (EC 1.1.1.31)	3HIDH_HUMAN	SUBCELLULAR LOCATION: Mitochondrion.	P31937	-1.21775	-1.26185	-2.91167	-0.986228	-1.20544	-1.4748	-0.775956	-1.44646	-0.852519	-1.38085	-0.969297
NA	NA	0.569463	0.276107	NA	0.112087	-0.184906	0.601622	1.58858	0.600189	0.844805	-0.367013	NA	NA	0.992913	0.951472	NA	0.907802	0.946806	0.928682	0.845819	0.946395	0.906412	0.945308	-0.958342	1.69e-48	Fatty-acid amide hydrolase 1 (EC 3.5.1.99) (Anandamide amidohydrolase 1) (Oleamide hydrolase 1)	FAAH1_HUMAN	SUBCELLULAR LOCATION: Endomembrane system {ECO:0000269|PubMed:17015445}; Single-pass membrane protein {ECO:0000269|PubMed:17015445}. Cytoplasm, cytoskeleton {ECO:0000269|PubMed:17015445}. Note=Seems to be attached to intracellular membranes and a portion of the cytoskeletal network.	O00519	-1.21193	0.000116863	NA	-0.370412	-0.127082	NA	-0.278508	-0.975134	0.118657	0.495911	0.392716
-0.222263	-0.319783	0.12049	0.0669816	1.12702	0.128442	-0.191458	1.18395	-1.38931	-0.0706792	-1.82542	-0.043453	0.840932	0.709445	0.996267	0.97651	0.324781	0.900892	0.944767	0.728004	0.81163	0.969347	0.36249	0.962763	-1.75618	1.25e-64	Dehydrogenase/reductase SDR family member 1 (EC 1.1.-.-) (Short chain dehydrogenase/reductase family 19C member 1)	DHRS1_HUMAN	NA	Q96LJ7	-1.20317	-0.115111	-2.33479	-1.31961	-0.488477	-1.60154	0.136187	-0.158652	-0.0528504	-0.773324	-0.345448
0.474529	-0.10051	0.17495	0.820224	-0.257099	-0.266861	-0.103254	0.89	-0.321703	-0.461104	-1.05244	-0.101957	0.542541	0.884217	0.996023	0.397341	0.953262	0.744244	0.965123	0.866033	0.982147	0.936352	0.829899	0.960622	-1.52155	4.08e-75	Aldehyde dehydrogenase, mitochondrial (EC 1.2.1.3) (ALDH class 2) (ALDH-E2) (ALDHI)	ALDH2_HUMAN	SUBCELLULAR LOCATION: Mitochondrion matrix.	P05091	-1.1985	-1.2778	0.00614185	-1.03061	-1.1322	-0.484592	-0.112814	-0.219546	-0.617599	-1.14543	-0.688827
-0.221231	NA	0.124798	-0.044646	-0.569892	-0.167351	-0.256003	-0.565693	-1.99705	-1.76806	-2.18742	-2.5293	0.841638	NA	0.996249	0.974159	0.852962	0.853461	0.917694	0.918088	0.33703	0.154314	0.147877	0.0557518	-0.328517	7.46e-06	Glutathione S-transferase P (EC 2.5.1.18) (GST class-pi) (GSTP1-1)	GSTP1_HUMAN	SUBCELLULAR LOCATION: Cytoplasm {ECO:0000269|PubMed:19269317}. Mitochondrion {ECO:0000269|PubMed:19269317}. Nucleus {ECO:0000269|PubMed:19269317}. Note=The 83 N-terminal amino acids function as un uncleaved transit peptide, and arginine residues within it are crucial for mitochondrial localization.	P09211	-1.19832	-1.29676	-0.854624	-1.93065	-1.08628	-0.814461	-0.148419	-1.2727	-0.508079	-0.731982	-1.71018
-0.14845	NA	-1.3664	-0.175087	-0.0779498	-0.0899149	-0.483771	1.56042	-0.792251	-1.08699	-1.71618	-0.369716	0.882413	NA	0.90632	0.959599	0.971424	0.899897	0.585802	0.406768	0.956506	0.690822	0.447228	0.945103	NA	NA	Cytochrome c oxidase subunit 2 (Cytochrome c oxidase polypeptide II)	COX2_HUMAN	SUBCELLULAR LOCATION: Mitochondrion inner membrane; Multi-pass membrane protein.	P00403	-1.18594	-0.245545	-1.64386	-0.794107	-1.6715	NA	-0.309121	-0.229078	-0.79203	-1.01657	-0.242745
0.11946	-0.128802	0.34506	0.0594263	0.0993217	-0.123463	0.302555	-0.451612	-1.32464	-0.564219	-0.651787	0.0271183	0.90134	0.871199	0.995031	0.976991	0.975232	0.882777	0.866033	0.934921	0.840715	0.91953	0.916319	0.95983	-0.404587	3.31e-14	Methylcrotonoyl-CoA carboxylase subunit alpha, mitochondrial (MCCase subunit alpha) (EC 6.4.1.4) (3-methylcrotonyl-CoA carboxylase 1) (3-methylcrotonyl-CoA carboxylase biotin-containing subunit) (3-methylcrotonyl-CoA:carbon dioxide ligase subunit alpha)	MCCA_HUMAN	SUBCELLULAR LOCATION: Mitochondrion matrix {ECO:0000269|PubMed:16023992}.	Q96RQ3	-1.18517	-1.04222	-2.37817	-0.96595	-1.01392	-1.63463	-1.33203	-1.01432	-0.640241	-1.05963	-0.856397
-0.179627	-0.362539	0.795225	-0.0751599	-0.860119	-0.0394021	-0.102471	0.350955	0.128248	-0.247757	0.48545	-1.01812	0.866953	0.649036	0.989086	0.971608	0.534912	0.919261	0.96525	0.954797	0.990157	0.958637	0.945818	0.832245	-0.881223	1.37e-18	Prenylcysteine oxidase 1 (EC 1.8.3.5) (Prenylcysteine lyase)	PCYOX_HUMAN	SUBCELLULAR LOCATION: Lysosome.	Q9UHG3	-1.18356	0.911942	-2.25719	0.242978	0.124304	0.0131266	0.0306205	0.672404	0.342117	0.289123	-0.480066
-0.15936	-0.444953	-0.273127	0.27329	-0.245227	-0.34848	-0.131382	0.599662	-0.525848	-1.08488	-0.263989	0.115056	0.877308	0.506397	0.993618	0.95204	0.954941	0.593509	0.960059	0.928961	0.97461	0.692491	0.952223	0.955512	-0.692065	6.99e-12	Ribosyldihydronicotinamide dehydrogenase [quinone] (EC 1.10.5.1) (NRH dehydrogenase [quinone] 2) (NRH:quinone oxidoreductase 2) (Quinone reductase 2) (QR2)	NQO2_HUMAN	SUBCELLULAR LOCATION: Cytoplasm.	P16083	-1.17683	-0.948078	0.644886	-1.22698	-0.50539	-0.963635	-1.56018	-1.1396	-1.16334	-0.993333	-1.67222
0.0915416	-0.0298814	0.079302	0.115162	1.01318	0.00197976	-0.011482	0.711841	-0.0822354	-1.24938	-0.00747515	-0.542214	0.910332	0.909271	0.996114	0.972957	0.449639	0.930857	0.97586	0.91033	0.987381	0.543038	0.964327	0.92906	-0.728854	2.46e-27	Amine oxidase [flavin-containing] B (EC 1.4.3.4) (Monoamine oxidase type B) (MAO-B)	AOFB_HUMAN	SUBCELLULAR LOCATION: Mitochondrion outer membrane; Single-pass type IV membrane protein; Cytoplasmic side.	P27338	-1.17671	-1.49533	-1.11827	-1.55322	-2.03521	-1.35561	-1.06129	-1.124	-0.778224	-1.45732	-0.968069
-0.402178	-0.0848546	0.390243	-0.614945	-0.58762	-0.0492385	-0.292103	0.125236	0.363522	-0.0494374	0.31134	-0.152311	0.638483	0.890615	0.994694	0.641106	0.84184	0.915995	0.894993	0.967507	0.987301	0.970324	0.956569	0.958336	-0.133285	0.00862543	Methylglutaconyl-CoA hydratase, mitochondrial (EC 4.2.1.18) (AU-specific RNA-binding enoyl-CoA hydratase) (AU-binding protein/enoyl-CoA hydratase)	AUHM_HUMAN	SUBCELLULAR LOCATION: Mitochondrion {ECO:0000250}.	Q13825	-1.17498	NA	NA	NA	NA	-0.517532	-1.50185	NA	-0.808923	-0.849722	-0.554318
-0.183126	NA	0.0254335	0.26762	-0.186833	-0.037843	-0.0547892	0.285483	-0.850456	-0.587952	-0.823664	-0.54791	0.865043	NA	0.995853	0.953154	0.962053	0.919759	0.971716	0.959245	0.950516	0.914877	0.888053	0.928417	-1.64143	7.33e-82	Enoyl-CoA hydratase domain-containing protein 2, mitochondrial	ECHD2_HUMAN	SUBCELLULAR LOCATION: Mitochondrion {ECO:0000305}.	Q86YB7	-1.1741	-0.431324	-0.489651	-0.74456	-0.651241	NA	-0.445983	-0.60432	-0.461098	-0.68607	0.211677
-0.172164	0.0228668	-1.06991	0.238426	0.59939	-0.017792	0.113915	0.23485	0.0960289	-0.446898	-1.09266	-0.908639	0.870904	0.922715	0.961632	0.958349	0.882343	0.925718	0.95872	0.962217	0.989809	0.938296	0.816463	0.864613	-0.28276	6.66e-09	Mitochondrial 2-oxoglutarate/malate carrier protein (OGCP) (Solute carrier family 25 member 11)	M2OM_HUMAN	SUBCELLULAR LOCATION: Mitochondrion inner membrane; Multi-pass membrane protein.	Q02978	-1.17159	-0.723579	-1.04309	-0.672219	-1.49567	NA	-0.55352	-1.49818	-0.934736	-1.64245	-0.432228
0.0995319	-0.0267351	0.0191129	-0.0864852	-0.0475249	0.0810876	-0.51814	0.240129	0.235562	-0.118068	-0.410969	-0.663734	0.907899	0.910182	0.995821	0.970551	0.973378	0.918956	0.489123	0.961924	0.989155	0.966959	0.941891	0.913357	0.223184	0.00668488	Endoribonuclease LACTB2 (EC 3.1.27.-) (Beta-lactamase-like protein 2)	LACB2_HUMAN	SUBCELLULAR LOCATION: Mitochondrion matrix {ECO:0000269|PubMed:26826708}.	Q53H82	-1.1677	-1.55457	-2.08108	-1.73603	-0.796414	-1.22912	-1.03458	-2.04988	-0.734846	-0.584804	-0.454163
-0.128272	NA	-0.440361	-0.19313	0.455898	0.172876	-0.185969	-1.30248	0.945154	0.414429	0.429948	0.207002	0.89107	NA	0.991409	0.956626	0.931631	0.877664	0.946482	0.550136	0.966485	0.962397	0.949666	0.950045	0.434974	8.84e-23	Serine/arginine-rich splicing factor 3 (Pre-mRNA-splicing factor SRP20) (Splicing factor, arginine/serine-rich 3)	SRSF3_HUMAN	SUBCELLULAR LOCATION: Nucleus {ECO:0000269|PubMed:11336712}. Nucleus speckle {ECO:0000269|PubMed:26876937}. Cytoplasm {ECO:0000269|PubMed:11336712}. Note=Recruited to nuclear speckles following interaction with YTHDC1. {ECO:0000269|PubMed:26876937}.	P84103	-1.16437	1.68523	NA	2.27739	2.0996	NA	NA	1.42002	NA	NA	NA
-0.215941	0.0881877	-0.626897	-0.120559	0.669934	-0.109545	0.0546419	0.608046	-0.299494	-1.00696	-1.17596	-1.41058	0.845191	0.92577	0.987426	0.966955	0.843283	0.890364	0.968762	0.927756	0.982764	0.748952	0.784937	0.633197	-0.240919	0.000195585	Cytochrome b-c1 complex subunit 2, mitochondrial (Complex III subunit 2) (Core protein II) (Ubiquinol-cytochrome-c reductase complex core protein 2)	QCR2_HUMAN	SUBCELLULAR LOCATION: Mitochondrion inner membrane; Peripheral membrane protein; Matrix side.	P22695	-1.15901	-0.2185	-1.17287	-0.670437	-1.58584	-0.819975	-0.262689	-0.728582	-0.329863	-0.997951	0.0155579
-0.122504	NA	0.978976	-0.269798	-0.0809489	0.010489	-0.106428	-1.04266	0.280956	-1.56466	-0.484368	-0.38597	0.893369	NA	0.983579	0.939893	0.971218	0.932869	0.964604	0.751681	0.988556	0.259277	0.935426	0.94384	NA	NA	Secernin-2	SCRN2_HUMAN	NA	Q96FV2	-1.1588	-0.658005	-0.840028	-0.801033	-0.402527	NA	-0.971107	-0.609522	-0.463841	-0.737257	-0.611533
NA	NA	0.949755	-0.193122	-0.305325	-0.194273	-0.0161823	0.898463	0.26172	-0.262702	0.850816	-0.542588	NA	NA	0.984665	0.956627	0.945459	0.830583	0.975547	0.863344	0.988817	0.957475	0.905461	0.929018	NA	NA	Lon protease homolog 2, peroxisomal (EC 3.4.21.-) (Lon protease-like protein 2) (Lon protease 2) (Peroxisomal Lon protease)	LONP2_HUMAN	SUBCELLULAR LOCATION: Peroxisome matrix {ECO:0000255|HAMAP-Rule:MF_03121, ECO:0000269|PubMed:14561759, ECO:0000269|PubMed:22002062}.	Q86WA8	-1.15278	-2.30893	NA	-1.56554	-1.44863	-1.99889	-0.961456	-1.89583	-0.0974629	0.467539	-0.350775
-0.315101	-0.417682	0.420129	0.777506	1.00036	0.0818347	-0.469524	0.547859	0.693272	0.624144	0.953508	-0.418641	0.758348	0.556866	0.994449	0.458859	0.461715	0.918714	0.622975	0.935828	0.979102	0.943651	0.887146	0.94116	NA	NA	Very-long-chain (3R)-3-hydroxyacyl-CoA dehydratase 3 (EC 4.2.1.134) (3-hydroxyacyl-CoA dehydratase 3) (HACD3) (Butyrate-induced protein 1) (B-ind1) (hB-ind1) (Protein-tyrosine phosphatase-like A domain-containing protein 1)	HACD3_HUMAN	SUBCELLULAR LOCATION: Endoplasmic reticulum membrane {ECO:0000269|PubMed:18554506}; Multi-pass membrane protein {ECO:0000269|PubMed:18554506}.	Q9P035	-1.14653	-0.285188	-1.133	-0.619379	0.00207064	NA	0.0381921	-0.514425	0.202216	0.609935	-0.135067
0.65966	-0.20895	-0.210429	0.420368	-0.279691	-0.570321	0.00833835	0.641997	0.0715153	-0.475877	-0.415227	-0.151568	0.188834	0.821594	0.99423	0.905162	0.949814	0.16143	0.97407	0.922589	0.989528	0.934243	0.941542	0.958371	-0.33736	2.38e-07	Electron transfer flavoprotein subunit alpha, mitochondrial (Alpha-ETF)	ETFA_HUMAN	SUBCELLULAR LOCATION: Mitochondrion matrix.	P13804	-1.13437	-0.849844	-0.850923	-0.805042	-0.356694	-0.95725	-0.478817	-1.01345	-0.477975	-0.820169	-0.46281
0.251889	-0.327803	-0.174027	-0.00293701	0.00713175	-0.268665	-0.093506	0.897054	-1.1372	-1.98152	-2.30334	-1.64726	0.833083	0.698884	0.994545	0.977051	0.976345	0.741561	0.966644	0.863796	0.901597	0.0679135	0.116126	0.448221	-1.27137	1.22e-95	Short-chain specific acyl-CoA dehydrogenase, mitochondrial (SCAD) (EC 1.3.8.1) (Butyryl-CoA dehydrogenase)	ACADS_HUMAN	SUBCELLULAR LOCATION: Mitochondrion matrix.	P16219	-1.1285	-1.32836	-1.64163	-1.15408	-0.97832	-2.36709	-0.335946	-0.853138	-0.490608	-0.894852	0.373136
0.0236902	1.94533	-1.35476	-0.196658	-0.146091	-0.292228	-0.0300249	NA	-0.59076	-0.780038	-0.487354	0.190102	0.927186	5.34713e-09	0.909685	0.956008	0.966063	0.703847	0.974292	NA	0.971286	0.862319	0.935142	0.951133	0.607421	4.32e-26	NADH dehydrogenase [ubiquinone] 1 alpha subcomplex subunit 8 (Complex I-19kD) (CI-19kD) (Complex I-PGIV) (CI-PGIV) (NADH-ubiquinone oxidoreductase 19 kDa subunit)	NDUA8_HUMAN	SUBCELLULAR LOCATION: Mitochondrion inner membrane {ECO:0000269|PubMed:21310150}; Peripheral membrane protein {ECO:0000269|PubMed:21310150}. Mitochondrion intermembrane space {ECO:0000269|PubMed:21310150}.	P51970	-1.1264	-0.599076	-0.93288	-1.19655	-1.81148	-0.76381	-0.340258	-0.449495	-0.840129	-1.10078	-0.590788
-0.440403	NA	NA	NA	NA	-0.050615	0.0985814	1.90244	-0.840421	-0.852948	-1.75511	0.74985	0.571855	NA	NA	NA	NA	0.91552	0.961761	0.187246	0.951618	0.833246	0.416854	0.880544	NA	NA	Cytochrome c oxidase subunit 7A2, mitochondrial (Cytochrome c oxidase subunit VIIa-liver/heart) (Cytochrome c oxidase subunit VIIa-L) (Cytochrome c oxidase subunit VIIaL)	CX7A2_HUMAN	SUBCELLULAR LOCATION: Mitochondrion inner membrane.	P14406	-1.12386	-0.745251	-2.42003	-0.534475	-2.36376	NA	-0.287566	-0.356209	-0.667206	-0.623753	-0.150943
0.230805	NA	0.992311	0.222687	-0.104792	-0.42022	-0.392719	0.537235	0.109976	-0.201647	0.166014	0.337213	0.847589	NA	0.983051	0.960812	0.969489	0.421819	0.782288	0.937122	0.989963	0.961937	0.963079	0.940173	-0.42555	2.9e-11	Enoyl-CoA delta isomerase 1, mitochondrial (EC 5.3.3.8) (3,2-trans-enoyl-CoA isomerase) (Delta(3),Delta(2)-enoyl-CoA isomerase) (D3,D2-enoyl-CoA isomerase) (Dodecenoyl-CoA isomerase)	ECI1_HUMAN	SUBCELLULAR LOCATION: Mitochondrion matrix.	P42126	-1.12351	-0.821313	-1.93155	-0.98121	-1.64126	-1.28195	-0.849908	-1.21257	-0.704359	-1.15831	-0.127253
1.05663	-0.00312868	-0.868585	-0.238322	1.70423	-0.235567	0.506305	0.902705	-0.588388	0.720341	-1.38617	1.39159	0.00428821	0.916556	0.977711	0.947678	0.0132321	0.786408	0.453462	0.861974	0.971418	0.930498	0.680234	0.579376	-0.525506	2.64e-17	Fatty acid-binding protein, liver (Fatty acid-binding protein 1) (Liver-type fatty acid-binding protein) (L-FABP)	FABPL_HUMAN	SUBCELLULAR LOCATION: Cytoplasm.	P07148	-1.12005	-0.858963	-2.0558	-1.0333	-0.820146	-0.460458	-0.787711	-1.89811	-1.37111	-1.23389	-1.34532
0.635244	0.0375981	0.0035087	-0.143788	0.537329	-0.293968	-0.187625	0.109202	-0.708712	-0.439163	-1.20087	0.317901	0.228021	0.92585	0.995738	0.964091	0.907692	0.700864	0.945973	0.968169	0.963606	0.939321	0.774472	0.941822	-1.31437	7.87e-47	Argininosuccinate lyase (ASAL) (EC 4.3.2.1) (Arginosuccinase)	ARLY_HUMAN	NA	P04424	-1.10927	-0.300849	0.122988	-0.203235	-0.638276	-1.34684	-1.19078	-0.41618	-0.736759	-0.0298407	-0.486528
-0.29172	-0.301226	-0.799295	-0.334632	-0.451982	-0.211466	-0.126792	0.215034	-1.68003	-0.838297	-1.246	-0.439077	0.783082	0.732528	0.981255	0.918424	0.907977	0.813638	0.960961	0.963282	0.614644	0.839584	0.754227	0.939382	-0.979606	8.43e-29	Aspartate aminotransferase, cytoplasmic (cAspAT) (EC 2.6.1.1) (EC 2.6.1.3) (Cysteine aminotransferase, cytoplasmic) (Cysteine transaminase, cytoplasmic) (cCAT) (Glutamate oxaloacetate transaminase 1) (Transaminase A)	AATC_HUMAN	SUBCELLULAR LOCATION: Cytoplasm {ECO:0000269|PubMed:1974457}.	P17174	-1.10735	-2.62026	1.12719	-1.52983	-0.956741	-1.82161	-1.4067	-0.673716	-1.52556	-0.723955	-1.81482
-0.227056	0.291275	-0.259546	-0.467949	-1.10533	-0.374462	0.633124	0.624141	-0.0299849	1.6634	-0.214596	-0.310347	0.837603	0.850855	0.993759	0.836528	0.27113	0.533794	0.165442	0.925366	0.988192	0.348292	0.955056	0.949352	0.41905	2.97e-07	Superoxide dismutase [Mn], mitochondrial (EC 1.15.1.1)	SODM_HUMAN	SUBCELLULAR LOCATION: Mitochondrion matrix.	P04179	-1.10534	-1.02291	-1.29907	-0.982988	-1.24273	-0.822399	-1.31749	-1.83233	-0.897545	-1.02478	-1.07603
0.145889	0.246872	-0.560679	-0.00186847	0.221669	-0.297882	-0.0540724	0.697199	-1.18712	-0.586085	-1.57007	0.149168	0.891436	0.874762	0.989082	0.977117	0.966857	0.694049	0.971797	0.913097	0.888302	0.915255	0.558313	0.953609	-0.856438	8.2e-31	Cytoplasmic aconitate hydratase (Aconitase) (EC 4.2.1.3) (Citrate hydro-lyase) (Ferritin repressor protein) (Iron regulatory protein 1) (IRP1) (Iron-responsive element-binding protein 1) (IRE-BP 1)	ACOC_HUMAN	SUBCELLULAR LOCATION: Cytoplasm.	P21399	-1.09552	-0.597689	-0.241533	-1.28097	-0.424877	-1.32586	-0.305091	-0.603451	0.0427733	0.473395	0.407251
0.00143069	-0.112398	-0.12198	-0.0357949	0.183767	-0.179065	-0.0378931	0.762646	-0.481652	-0.257568	-0.684853	0.131295	0.928516	0.878987	0.994948	0.974826	0.969908	0.844019	0.973522	0.899817	0.976579	0.95788	0.911665	0.954623	-0.345434	3.55e-21	Propionyl-CoA carboxylase alpha chain, mitochondrial (PCCase subunit alpha) (EC 6.4.1.3) (Propanoyl-CoA:carbon dioxide ligase subunit alpha)	PCCA_HUMAN	SUBCELLULAR LOCATION: Mitochondrion matrix {ECO:0000269|PubMed:16023992}.	P05165	-1.09408	-0.745176	-0.865311	-0.165719	-0.755019	-0.893827	-0.909462	-1.44742	-1.57316	-1.69392	-0.505264
-0.0913714	0.245456	1.29932	0.465514	0.37095	0.00229877	0.040448	0.815493	0.212476	0.0402843	0.0948861	-0.0711622	0.904579	0.875435	0.962203	0.880213	0.94872	0.930935	0.970581	0.887209	0.989439	0.973908	0.965653	0.961905	-0.487308	2.97e-12	Glutamate--cysteine ligase catalytic subunit (EC 6.3.2.2) (GCS heavy chain) (Gamma-ECS) (Gamma-glutamylcysteine synthetase)	GSH1_HUMAN	NA	P48506	-1.09063	-1.21386	-1.32701	-1.84059	-0.15831	0.826967	-0.0229528	-0.926319	0.657909	0.620933	0.340111
0.348963	NA	-0.154099	-0.0709998	-0.883527	-0.614829	0.032026	0.418754	-0.102825	-0.100147	-1.14895	0.280573	0.740487	NA	0.994705	0.97198	0.500113	0.115075	0.971575	0.949333	0.987034	0.967897	0.795731	0.944816	-0.283685	1.99e-07	Oxygen-dependent coproporphyrinogen-III oxidase, mitochondrial (COX) (Coprogen oxidase) (Coproporphyrinogenase) (EC 1.3.3.3)	HEM6_HUMAN	SUBCELLULAR LOCATION: Mitochondrion intermembrane space.	P36551	-1.08699	-0.356475	-2.39181	-0.0141275	-1.31086	NA	-1.11189	-3.31432	-1.14569	-1.17829	-1.15321
0.512929	0.452381	-0.863927	-0.539926	0.70768	-0.156218	0.133665	NA	-0.439089	1.30776	-1.04885	0.320163	0.466566	0.699978	0.977974	0.757997	0.816774	0.861757	0.954239	NA	0.97828	0.689983	0.831045	0.941632	0.203241	6.19e-06	MICOS complex subunit MIC27 (Apolipoprotein O-like) (Protein FAM121A)	MIC27_HUMAN	SUBCELLULAR LOCATION: Mitochondrion inner membrane {ECO:0000269|PubMed:23704930, ECO:0000269|PubMed:25764979}; Multi-pass membrane protein {ECO:0000269|PubMed:23704930}. Mitochondrion {ECO:0000269|PubMed:25781180, ECO:0000269|PubMed:25997101}.	Q6UXV4	-1.08335	-0.471896	-2.22155	0.0728881	-1.04533	NA	-0.392449	-0.762075	-0.450037	NA	-0.470677
NA	-0.307517	1.42126	0.70861	0.211345	-0.0447929	0.0425016	0.864	0.621253	0.157047	0.936322	0.443407	NA	0.724912	0.946103	0.57122	0.967736	0.917498	0.970329	0.873915	0.981472	0.974681	0.890502	0.92972	0.800168	1.45e-21	Na(+)/H(+) exchange regulatory cofactor NHE-RF3 (NHERF-3) (CFTR-associated protein of 70 kDa) (Na(+)/H(+) exchanger regulatory factor 3) (Na/Pi cotransporter C-terminal-associated protein 1) (NaPi-Cap1) (PDZ domain-containing protein 1) (Sodium-hydrogen exchanger regulatory factor 3)	NHRF3_HUMAN	SUBCELLULAR LOCATION: Membrane {ECO:0000250|UniProtKB:Q9JJ40}; Peripheral membrane protein {ECO:0000250|UniProtKB:Q9JJ40}. Cell membrane {ECO:0000250|UniProtKB:Q9JIL4}. Note=Associated with peripheral membranes. Localizes to the apical compartment of proximal tubular cells and to sinusoidal liver membranes. {ECO:0000250|UniProtKB:Q9JJ40}.	Q5T2W1	-1.07882	-0.640749	NA	-0.844454	-0.599682	-1.27722	-0.44633	NA	-0.322664	-0.362805	-0.574763
0.636035	NA	-0.902559	0.26373	0.871363	-5.26346e-05	-0.639496	0.319051	-0.673124	-0.539644	-1.63813	-1.16834	0.226685	NA	0.975672	0.953897	0.643635	0.93036	0.190487	0.957057	0.966179	0.924014	0.507526	0.773057	NA	NA	Mitochondrial antiviral-signaling protein (MAVS) (CARD adapter inducing interferon beta) (Cardif) (Interferon beta promoter stimulator protein 1) (IPS-1) (Putative NF-kappa-B-activating protein 031N) (Virus-induced-signaling adapter) (VISA)	MAVS_HUMAN	SUBCELLULAR LOCATION: Mitochondrion outer membrane. Mitochondrion. Peroxisome.	Q7Z434	-1.06666	-0.407234	-1.9578	-1.13201	-1.14987	NA	-0.61807	-2.42878	-2.69414	-1.37649	-0.018165
0.128474	0.352534	1.10623	0.323178	0.497372	-0.31381	-0.296612	-0.109314	0.0114767	-0.565125	-0.201134	-0.0756534	0.898125	0.807119	0.977542	0.940472	0.920559	0.664864	0.891652	0.963396	0.988773	0.919358	0.955781	0.961723	-1.4887	5.22e-39	Long-chain-fatty-acid--CoA ligase 5 (EC 6.2.1.3) (Long-chain acyl-CoA synthetase 5) (LACS 5)	ACSL5_HUMAN	SUBCELLULAR LOCATION: Mitochondrion. Endoplasmic reticulum. Mitochondrion outer membrane {ECO:0000250}; Single-pass type III membrane protein {ECO:0000250}. Endoplasmic reticulum membrane {ECO:0000250}; Single-pass type III membrane protein {ECO:0000250}.	Q9ULC5	-1.06403	-1.75822	-2.74277	-1.85528	1.16189	0.951055	-0.500343	-0.490149	-0.197357	-0.0713566	-1.31641
NA	0.314337	-1.05471	-0.195071	NA	-0.00369947	0.0213655	NA	-0.661804	-0.00431425	-1.62886	0.0801619	NA	0.836015	0.963247	0.956288	NA	0.92945	0.97275	NA	0.966948	0.97223	0.51457	0.957322	0.207988	0.00172155	3-keto-steroid reductase (EC 1.1.1.270) (17-beta-hydroxysteroid dehydrogenase 7) (17-beta-HSD 7) (Estradiol 17-beta-dehydrogenase 7) (EC 1.1.1.62) (Short chain dehydrogenase/reductase family 37C member 1)	DHB7_HUMAN	SUBCELLULAR LOCATION: Cell membrane; Single-pass membrane protein.	P56937	-1.06227	-0.000826183	NA	-0.16255	-0.627835	NA	0.144464	0.3577	NA	NA	-0.653618
0.428973	-0.0287733	0.253032	-0.0107884	0.0570126	0.168692	0.293161	0.247361	-0.97047	-0.21494	-1.07992	0.507139	0.624746	0.909594	0.995616	0.976553	0.9773	0.880168	0.874756	0.961517	0.934657	0.961028	0.820839	0.922132	-0.825526	2.39e-25	UTP--glucose-1-phosphate uridylyltransferase (EC 2.7.7.9) (UDP-glucose pyrophosphorylase) (UDPGP) (UGPase)	UGPA_HUMAN	SUBCELLULAR LOCATION: Cytoplasm {ECO:0000269|PubMed:8354390}.	Q16851	-1.0582	-0.826226	0.227142	-1.06878	0.715704	1.10236	-0.601243	-1.25063	0.731444	0.859655	-0.57625
0.801205	-0.0455526	0.865978	0.421274	0.405488	-0.109233	-0.0741898	0.352972	-0.0255385	-0.848593	-0.328122	-0.112533	0.0612743	0.904498	0.987305	0.904725	0.94255	0.890526	0.969353	0.954648	0.988257	0.835158	0.948095	0.960161	-0.608395	4.42e-21	Delta-aminolevulinic acid dehydratase (ALADH) (EC 4.2.1.24) (Porphobilinogen synthase)	HEM2_HUMAN	NA	P13716	-1.05636	-0.699187	-2.00334	-2.1513	-0.449679	NA	-0.164723	-0.953168	-0.148166	-0.616117	-1.13618
0.643574	-0.307896	-0.651763	-0.317968	0.078109	-0.286799	0.167674	0.506669	-0.43442	-0.133839	-0.911208	0.394965	0.214174	0.724446	0.986718	0.924765	0.976311	0.712982	0.944698	0.940647	0.978456	0.966095	0.869073	0.934798	-0.493697	3.44e-17	Alpha-aminoadipic semialdehyde dehydrogenase (Alpha-AASA dehydrogenase) (EC 1.2.1.31) (Aldehyde dehydrogenase family 7 member A1) (EC 1.2.1.3) (Antiquitin-1) (Betaine aldehyde dehydrogenase) (EC 1.2.1.8) (Delta1-piperideine-6-carboxylate dehydrogenase) (P6c dehydrogenase)	AL7A1_HUMAN	SUBCELLULAR LOCATION: Cytoplasm, cytosol {ECO:0000269|PubMed:20207735}. Nucleus {ECO:0000269|PubMed:20207735}.; SUBCELLULAR LOCATION: Isoform 1: Mitochondrion {ECO:0000269|PubMed:20207735}.	P49419	-1.05087	-0.998009	-0.58522	-0.862641	-0.934667	-0.576142	-1.2672	-1.15	-1.24222	-1.2494	-1.05892
0.352616	NA	-0.302762	-0.0609288	0.0501504	0.215389	0.140239	0.816041	-1.09185	-0.372669	-0.558111	-1.09259	0.736035	NA	0.993293	0.972849	0.977604	0.847666	0.952588	0.887069	0.91217	0.94725	0.927843	0.805267	-0.107773	0.0277645	Carnitine O-palmitoyltransferase 1, liver isoform (CPT1-L) (EC 2.3.1.21) (Carnitine O-palmitoyltransferase I, liver isoform) (CPT I) (CPTI-L) (Carnitine palmitoyltransferase 1A)	CPT1A_HUMAN	SUBCELLULAR LOCATION: Mitochondrion outer membrane {ECO:0000269|PubMed:11350182, ECO:0000269|PubMed:14517221}; Multi-pass membrane protein {ECO:0000269|PubMed:11350182, ECO:0000269|PubMed:14517221}.	P50416	-1.03239	0.0658966	-1.51467	0.128771	-0.381399	NA	-0.0776236	-0.018169	0.395613	0.586027	-0.168111
0.356963	0.539727	0.831103	-0.0862487	-0.0284231	-0.447723	-0.348225	0.763023	0.38239	0.238733	0.335226	-0.481521	0.730635	0.562876	0.988228	0.970574	0.974488	0.367458	0.843195	0.899733	0.986981	0.971633	0.955308	0.935422	-0.379978	9.33e-13	Lysosome membrane protein 2 (85 kDa lysosomal membrane sialoglycoprotein) (LGP85) (CD36 antigen-like 2) (Lysosome membrane protein II) (LIMP II) (Scavenger receptor class B member 2) (CD antigen CD36)	SCRB2_HUMAN	SUBCELLULAR LOCATION: Lysosome membrane {ECO:0000269|PubMed:17897319, ECO:0000269|PubMed:18022370, ECO:0000269|PubMed:7509809}; Multi-pass membrane protein {ECO:0000269|PubMed:17897319, ECO:0000269|PubMed:18022370, ECO:0000269|PubMed:7509809}.	Q14108	-1.01356	NA	NA	NA	-0.136031	NA	0.379752	1.34012	0.455243	0.0663867	-0.5892
0.153806	0.0565466	0.646455	0.300647	-0.556095	0.0287421	-0.0081393	0.873455	0.499867	-0.88115	0.116256	-0.247347	0.888172	0.929544	0.991859	0.946117	0.861029	0.933213	0.975575	0.871113	0.984649	0.820289	0.964917	0.953301	NA	NA	GTP:AMP phosphotransferase AK3, mitochondrial (EC 2.7.4.10) (Adenylate kinase 3) (AK 3) (Adenylate kinase 3 alpha-like 1)	KAD3_HUMAN	SUBCELLULAR LOCATION: Mitochondrion matrix {ECO:0000255|HAMAP-Rule:MF_03169, ECO:0000269|PubMed:11485571}.	Q9UIJ7	-1.00922	-1.31161	-0.71613	-0.895321	-1.05721	-0.454414	-0.419921	-0.407956	-0.618666	-0.776524	-0.39667
NA	NA	NA	NA	NA	NA	NA	NA	NA	NA	NA	NA	NA	NA	NA	NA	NA	NA	NA	NA	NA	NA	NA	NA	NA	NA	ATP synthase protein 8 (A6L) (F-ATPase subunit 8)	ATP8_HUMAN	SUBCELLULAR LOCATION: Mitochondrion membrane; Single-pass membrane protein.	P03928	-0.997511	0.501499	-0.299783	-0.260604	-0.899036	NA	-0.330916	-0.21398	-0.148106	-0.595555	0.246278
NA	0.255575	NA	NA	NA	NA	NA	NA	NA	NA	NA	NA	NA	0.870514	NA	NA	NA	NA	NA	NA	NA	NA	NA	NA	NA	NA	Glycerol kinase (GK) (Glycerokinase) (EC 2.7.1.30) (ATP:glycerol 3-phosphotransferase)	GLPK_HUMAN	SUBCELLULAR LOCATION: Mitochondrion outer membrane; Peripheral membrane protein; Cytoplasmic side. Cytoplasm. Note=In sperm and fetal tissues, the majority of the enzyme is bound to mitochondria, but in adult tissues, such as liver found in the cytoplasm.	P32189	-0.981323	0.0957521	-0.378272	0.150271	0.401296	1.32518	-0.152614	-0.390427	1.35251	0.997999	0.354315
NA	NA	0.206176	0.504387	-0.212482	-0.316997	-0.0438832	1.94289	1.02489	-0.185938	0.100294	-0.555767	NA	NA	0.995869	0.85259	0.959148	0.658746	0.972906	0.169532	0.960432	0.962969	0.96547	0.927517	0.0681579	0.1369	Glutaredoxin-related protein 5, mitochondrial (Monothiol glutaredoxin-5)	GLRX5_HUMAN	SUBCELLULAR LOCATION: Mitochondrion matrix {ECO:0000269|PubMed:20364084}.	Q86SX6	-0.969147	-0.515256	-2.31388	-0.448122	-1.37096	NA	-0.807626	-0.888422	-0.720094	-1.35267	-0.301997
NA	NA	NA	0.284438	NA	-0.122105	0.0308459	1.36676	-0.707419	0.24676	-1.36237	0.921352	NA	NA	NA	0.949739	NA	0.88355	0.971709	0.585926	0.963703	0.971298	0.694003	0.833534	-1.55034	6.32e-41	ATP-binding cassette sub-family G member 2 (Breast cancer resistance protein) (CDw338) (Mitoxantrone resistance-associated protein) (Placenta-specific ATP-binding cassette transporter) (Urate exporter) (CD antigen CD338)	ABCG2_HUMAN	SUBCELLULAR LOCATION: Cell membrane {ECO:0000269|PubMed:15001581, ECO:0000269|PubMed:15769853, ECO:0000269|PubMed:15807535}; Multi-pass membrane protein {ECO:0000255}. Mitochondrion membrane {ECO:0000269|PubMed:23189181}; Multi-pass membrane protein {ECO:0000255}.	Q9UNQ0	-0.960743	1.0567	NA	0.112748	NA	NA	-0.840684	NA	-0.289039	-0.482229	NA
0.0535832	-0.212188	0.192381	-0.14513	-0.503938	-0.670252	0.17817	0.701912	0.113661	-0.173682	-0.273772	-0.0517795	0.920527	0.819116	0.995939	0.963914	0.887342	0.0699868	0.941194	0.912218	0.990002	0.963744	0.951627	0.962672	-0.24629	5.11e-05	Electron transfer flavoprotein subunit beta (Beta-ETF)	ETFB_HUMAN	SUBCELLULAR LOCATION: Mitochondrion matrix {ECO:0000305|PubMed:8504797}.	P38117	-0.956066	-0.629088	-1.15313	-0.687847	-0.882143	-0.737564	-0.58473	-0.987923	-0.607063	-1.33024	-0.683526
0.668859	0.167691	-0.351905	0.134815	0.744339	-0.109138	0.405793	0.776845	-1.36737	-0.141186	-2.06398	1.2356	0.176484	0.905523	0.992696	0.97123	0.786623	0.890575	0.714428	0.896607	0.822036	0.965681	0.199047	0.6871	-1.49722	4.76e-53	Fructose-bisphosphate aldolase B (EC 4.1.2.13) (Liver-type aldolase)	ALDOB_HUMAN	SUBCELLULAR LOCATION: Cytoplasm, cytoskeleton, microtubule organizing center, centrosome, centriolar satellite {ECO:0000269|PubMed:18000879}.	P05062	-0.952864	-0.464549	-0.124874	-0.698058	-0.335536	-0.421552	-0.74921	-1.12822	-0.208251	0.0888875	-0.193585
-0.0097378	-0.174771	-0.0672173	-0.109562	-0.121269	-0.182885	0.0682636	0.632225	-0.436397	-0.403123	-0.558288	0.171467	0.926237	0.845347	0.995322	0.968189	0.968192	0.840773	0.96683	0.924126	0.978382	0.943806	0.927823	0.952287	-0.585658	1.51e-14	Propionyl-CoA carboxylase beta chain, mitochondrial (PCCase subunit beta) (EC 6.4.1.3) (Propanoyl-CoA:carbon dioxide ligase subunit beta)	PCCB_HUMAN	SUBCELLULAR LOCATION: Mitochondrion matrix {ECO:0000269|PubMed:16023992}.	P05166	-0.948126	-1.29574	-0.881378	-0.568969	-0.53143	-1.42031	-1.10092	-1.0364	-0.966858	-1.39971	-0.460625
0.122773	-0.556581	-0.329226	0.339837	0.600752	-0.210083	0.0718392	1.09366	-1.105	-0.929135	-1.42459	-0.389465	0.900177	0.296924	0.992981	0.935786	0.881701	0.815074	0.96629	0.781412	0.909241	0.795802	0.656977	0.943562	-1.14268	2.91e-51	Methylmalonyl-CoA mutase, mitochondrial (MCM) (EC 5.4.99.2) (Methylmalonyl-CoA isomerase)	MUTA_HUMAN	SUBCELLULAR LOCATION: Mitochondrion matrix.	P22033	-0.947543	-0.53938	-0.433524	-0.499829	-0.745099	-3.02446	-1.56653	-1.3531	-1.86595	-2.03858	-1.04625
NA	0.0203054	-0.0148156	-0.165192	-0.363625	0.0569629	0.14761	-0.72596	0.8459	-0.155619	0.503892	0.11547	NA	0.922145	0.995636	0.961105	0.933473	0.92615	0.950633	0.883554	0.972441	0.964841	0.94444	0.95549	0.0609041	0.509502	Glutamate--cysteine ligase regulatory subunit (GCS light chain) (Gamma-ECS regulatory subunit) (Gamma-glutamylcysteine synthetase regulatory subunit) (Glutamate--cysteine ligase modifier subunit)	GSH0_HUMAN	NA	P48507	-0.945093	0.205732	-0.297212	-1.37993	0.345921	0.436773	0.661626	0.172513	1.62793	2.10818	1.37897
0.657319	0.10549	0.297556	-0.261936	-0.115113	-0.294783	-0.401652	0.434448	0.0498408	-0.430694	-0.467892	-0.323375	0.192403	0.922055	0.995349	0.941975	0.968687	0.699455	0.767455	0.947926	0.989266	0.940417	0.936965	0.948466	-0.360921	1.67e-15	Methylcrotonoyl-CoA carboxylase beta chain, mitochondrial (MCCase subunit beta) (EC 6.4.1.4) (3-methylcrotonyl-CoA carboxylase 2) (3-methylcrotonyl-CoA carboxylase non-biotin-containing subunit) (3-methylcrotonyl-CoA:carbon dioxide ligase subunit beta)	MCCB_HUMAN	SUBCELLULAR LOCATION: Mitochondrion matrix {ECO:0000269|PubMed:11170888, ECO:0000269|PubMed:16023992}.	Q9HCC0	-0.942461	-1.50557	-1.35317	-0.78473	-0.878151	NA	-1.38684	-2.82384	-0.60936	-1.98035	-0.526347
0.0746548	0.203545	-0.673602	-0.186307	0.179127	-0.257183	0.56791	-0.00253421	-0.525157	-0.54579	-1.1733	0.897369	0.915132	0.893195	0.986052	0.957786	0.97025	0.758158	0.278296	0.968296	0.974643	0.922923	0.786024	0.841255	0.336076	2.19e-10	Malate dehydrogenase, cytoplasmic (EC 1.1.1.37) (Cytosolic malate dehydrogenase) (Diiodophenylpyruvate reductase) (EC 1.1.1.96)	MDHC_HUMAN	SUBCELLULAR LOCATION: Cytoplasm.	P40925	-0.940648	-0.823741	-0.900956	-0.781822	-0.384605	-0.666726	-0.241798	-0.880361	-0.222258	-0.635663	-0.092361
0.260586	NA	-1.84347	-0.0868663	1.00686	-0.378042	0.129571	0.429407	-1.60665	-0.400674	-1.8274	0.440674	0.826591	NA	0.606756	0.970515	0.45566	0.525223	0.955225	0.948384	0.674891	0.944094	0.360975	0.930022	0.0821534	0.017618	ATP synthase subunit e, mitochondrial (ATPase subunit e) [Cleaved into: ATP synthase subunit e, mitochondrial, N-terminally processed]	ATP5I_HUMAN	SUBCELLULAR LOCATION: Mitochondrion. Mitochondrion inner membrane.	P56385	-0.922131	-0.307167	-1.13885	NA	-1.35281	NA	-0.668252	-1.19087	-0.579558	-1.05881	0.00999963
NA	NA	0.338644	-0.0950978	-0.124892	-0.552522	-0.0984859	-0.615853	-1.97447	-1.05679	-1.01934	-0.413309	NA	NA	0.995077	0.969704	0.967895	0.185418	0.965881	0.908861	0.35027	0.713971	0.84015	0.941611	NA	NA	Prostaglandin reductase 3 (PRG-3) (EC 1.3.1.48) (Zinc-binding alcohol dehydrogenase domain-containing protein 2)	PTGR3_HUMAN	SUBCELLULAR LOCATION: Peroxisome {ECO:0000250|UniProtKB:Q8BGC4}.	Q8N4Q0	-0.916784	-0.983845	-0.991769	-0.345154	-0.868108	-0.902139	-0.876918	-1.00461	-0.470176	-0.36405	-0.183021
NA	-0.0441081	-0.800761	NA	-0.160178	0.0862976	-0.326804	1.16518	-0.394925	0.861212	-0.817572	2.11384	NA	0.904955	0.981188	NA	0.964754	0.917242	0.86579	0.740018	0.979866	0.903093	0.889244	0.1331	NA	NA	Iodotyrosine deiodinase 1 (IYD-1) (EC 1.21.1.1) (Iodotyrosine dehalogenase 1)	IYD1_HUMAN	SUBCELLULAR LOCATION: Cell membrane {ECO:0000269|PubMed:15289438}; Single-pass membrane protein {ECO:0000269|PubMed:15289438}.	Q6PHW0	-0.916658	0.322886	-1.20484	-0.133277	0.262466	-0.118296	-0.910825	-1.281	0.0656551	1.14823	0.0971921
NA	NA	0.290362	0.18857	-0.912491	-0.305428	0.258033	0.331498	-0.0154242	0.298818	0.131895	0.837782	NA	NA	0.995394	0.965461	0.464763	0.680513	0.902021	0.956197	0.988402	0.968944	0.964358	0.858729	-0.111881	4.66e-09	Putative hydrolase RBBP9 (EC 3.-.-.-) (B5T-overexpressed gene protein) (Protein BOG) (Retinoblastoma-binding protein 10) (RBBP-10) (Retinoblastoma-binding protein 9) (RBBP-9)	RBBP9_HUMAN	SUBCELLULAR LOCATION: Cytoplasm {ECO:0000269|PubMed:12296629}. Nucleus {ECO:0000269|PubMed:12296629}.	O75884	-0.891512	NA	NA	-0.428211	-0.973851	0.255314	-0.304665	-0.439356	-0.981747	NA	NA
-0.20676	0.29892	-1.09648	-0.0949194	-0.170391	0.206012	-0.00152042	-0.219888	-1.48948	-0.89281	-0.911993	-0.307625	0.851116	0.846135	0.958606	0.969722	0.963754	0.855057	0.974991	0.956759	0.756456	0.814629	0.868887	0.949534	-0.0300996	0.548006	Succinate--CoA ligase [ADP/GDP-forming] subunit alpha, mitochondrial (EC 6.2.1.4) (EC 6.2.1.5) (Succinyl-CoA synthetase subunit alpha) (SCS-alpha)	SUCA_HUMAN	SUBCELLULAR LOCATION: Mitochondrion {ECO:0000255|HAMAP-Rule:MF_03222}.	P53597	-0.888414	-0.460725	-1.39664	-0.379325	-0.379204	-0.811973	-0.492829	-0.784039	-0.289795	-0.609532	-0.315218
0.0537075	0.002676	-0.237811	0.356291	-0.621387	-0.0798435	-0.150357	-0.488062	-0.213057	-0.249705	-0.0335275	-0.466363	0.920497	0.918005	0.993975	0.930676	0.818105	0.90431	0.955977	0.930096	0.98488	0.958489	0.963357	0.936879	-0.849196	7.82e-30	Ubiquinone biosynthesis protein COQ9, mitochondrial	COQ9_HUMAN	SUBCELLULAR LOCATION: Mitochondrion {ECO:0000250|UniProtKB:Q8K1Z0}.	O75208	-0.882103	0.417054	-0.666926	0.0764566	-1.05626	NA	-0.990592	-0.788436	-0.67383	-1.15458	-0.548864
-0.329155	NA	NA	NA	NA	NA	NA	NA	NA	NA	NA	NA	0.742034	NA	NA	NA	NA	NA	NA	NA	NA	NA	NA	NA	NA	NA	Bax inhibitor 1 (BI-1) (Testis-enhanced gene transcript protein) (Transmembrane BAX inhibitor motif-containing protein 6)	BI1_HUMAN	SUBCELLULAR LOCATION: Endoplasmic reticulum membrane {ECO:0000269|PubMed:21075086, ECO:0000269|PubMed:22128171}; Multi-pass membrane protein {ECO:0000269|PubMed:21075086, ECO:0000269|PubMed:22128171}.	P55061	-0.869854	1.22647	NA	-0.449888	0.884632	-0.825052	0.0220765	-0.0865828	0.579071	-0.753168	NA
NA	NA	1.31885	-0.0755284	0.0136272	-0.525883	-0.622457	NA	NA	NA	0.960901	-3.79727	NA	NA	0.960044	0.971575	0.976658	0.227387	0.217147	NA	NA	NA	0.885663	0.000239888	0.291275	7.45e-10	Cytochrome b5 type B (Cytochrome b5 outer mitochondrial membrane isoform)	CYB5B_HUMAN	SUBCELLULAR LOCATION: Mitochondrion outer membrane {ECO:0000250}.	O43169	-0.866666	NA	NA	NA	-1.19968	NA	NA	NA	-0.274455	NA	NA
-0.466323	-0.230655	-0.357282	0.287499	0.348862	-0.181889	0.443573	0.776436	-0.278226	0.22774	-1.41255	0.664449	0.522594	0.80416	0.992626	0.949081	0.952196	0.841629	0.627902	0.896701	0.983325	0.972082	0.664402	0.897892	-0.902133	3e-39	Hydroxyacyl-coenzyme A dehydrogenase, mitochondrial (HCDH) (EC 1.1.1.35) (Medium and short-chain L-3-hydroxyacyl-coenzyme A dehydrogenase) (Short-chain 3-hydroxyacyl-CoA dehydrogenase)	HCDH_HUMAN	SUBCELLULAR LOCATION: Mitochondrion matrix.	Q16836	-0.866524	-0.0382077	-1.74589	-1.04154	-0.762652	-1.55141	-0.555171	-0.719621	-0.214874	-0.826961	-0.294889
-0.305512	0.135557	-0.50546	0.15629	0.0690912	0.131981	-0.0257886	0.24127	-0.76512	-0.842226	-1.20462	-0.304585	0.768847	0.91474	0.990246	0.969125	0.976744	0.899292	0.974689	0.961861	0.95899	0.83791	0.772856	0.949736	-1.05096	7.51e-65	Enoyl-CoA hydratase, mitochondrial (EC 4.2.1.17) (Enoyl-CoA hydratase 1) (Short-chain enoyl-CoA hydratase) (SCEH)	ECHM_HUMAN	SUBCELLULAR LOCATION: Mitochondrion matrix.	P30084	-0.841572	-0.534567	-0.279298	-0.0883193	-0.271569	-0.699549	-0.476744	-0.074714	-0.257283	-0.371049	0.589927
-0.123537	NA	-0.377079	-0.844415	0.661175	-0.152854	0.516635	-0.586396	0.569255	-1.08734	0.160087	-0.0185151	0.892963	NA	0.99236	0.291934	0.848833	0.864142	0.423025	0.914433	0.982944	0.690542	0.963308	0.961775	0.682219	2.08e-30	Cytochrome c1, heme protein, mitochondrial (Complex III subunit 4) (Complex III subunit IV) (Cytochrome b-c1 complex subunit 4) (Ubiquinol-cytochrome-c reductase complex cytochrome c1 subunit) (Cytochrome c-1)	CY1_HUMAN	SUBCELLULAR LOCATION: Mitochondrion inner membrane; Single-pass membrane protein; Intermembrane side.	P08574	-0.835656	0.458952	-2.335	-0.231553	-1.32761	NA	-0.886732	-1.10117	-1.05831	-1.34137	-0.799536
-0.0720127	-0.342196	0.703023	0.437375	0.278348	-0.0872806	-0.175345	0.00636876	0.308257	-0.991009	0.387486	0.0874532	0.91063	0.679039	0.990935	0.896553	0.961294	0.901081	0.949598	0.96865	0.988166	0.759309	0.952329	0.956955	-0.644522	8.3e-12	Canalicular multispecific organic anion transporter 1 (ATP-binding cassette sub-family C member 2) (Canalicular multidrug resistance protein) (Multidrug resistance-associated protein 2)	MRP2_HUMAN	SUBCELLULAR LOCATION: Apical cell membrane {ECO:0000269|PubMed:11093739}; Multi-pass membrane protein {ECO:0000255|PROSITE-ProRule:PRU00441, ECO:0000269|PubMed:11093739}.	Q92887	-0.823493	-0.892338	-0.0623609	-0.307721	-1.24839	NA	-1.52283	NA	-0.14391	0.0800246	NA
-0.0784184	-0.223968	-0.143131	-0.191232	0.561707	-0.3071	-0.431846	-0.137774	-0.47842	-0.191478	-0.615999	-0.247927	0.908699	0.80974	0.99479	0.956953	0.898591	0.677442	0.710172	0.961859	0.976715	0.96261	0.920997	0.953267	-0.869069	1.27e-33	Medium-chain specific acyl-CoA dehydrogenase, mitochondrial (MCAD) (EC 1.3.8.7)	ACADM_HUMAN	SUBCELLULAR LOCATION: Mitochondrion matrix.	P11310	-0.822322	-0.650935	-1.38509	-0.651354	-0.766356	-1.78479	-0.254768	-0.709417	0.58506	0.384791	-0.035115
-0.00883682	1.44842	-0.690441	0.150182	0.956434	0.407109	0.700306	1.24506	-0.207853	-0.782891	-2.34605	0.0936953	0.926426	7.5312e-05	0.985509	0.969748	0.51615	0.55288	0.0897903	0.685499	0.984994	0.861292	0.104592	0.956636	-0.140711	0.000897324	ATP synthase-coupling factor 6, mitochondrial (ATPase subunit F6)	ATP5J_HUMAN	SUBCELLULAR LOCATION: Mitochondrion. Mitochondrion inner membrane.	P18859	-0.821114	-0.705798	-1.58134	-1.39672	-1.99946	-0.396439	-0.414653	-0.958973	-0.79351	-1.27089	-0.776032
NA	NA	NA	NA	NA	NA	NA	NA	NA	NA	NA	NA	NA	NA	NA	NA	NA	NA	NA	NA	NA	NA	NA	NA	NA	NA	Glutathione S-transferase theta-2 (EC 2.5.1.18) (GST class-theta-2)	GST2_HUMAN	SUBCELLULAR LOCATION: Cytoplasm.	P0CG29	-0.818838	-0.713858	-1.01202	-0.149581	-0.538493	-1.17245	-1.62207	-0.820358	-1.08024	-1.17534	-0.877962
NA	NA	NA	NA	NA	NA	NA	NA	NA	NA	NA	NA	NA	NA	NA	NA	NA	NA	NA	NA	NA	NA	NA	NA	NA	NA	Fatty acid desaturase 1 (EC 1.14.19.-) (Delta(5) fatty acid desaturase) (D5D) (Delta(5) desaturase) (Delta-5 desaturase)	FADS1_HUMAN	SUBCELLULAR LOCATION: Isoform 1: Endoplasmic reticulum membrane {ECO:0000250|UniProtKB:A4UVI1}; Multi-pass membrane protein {ECO:0000250|UniProtKB:A4UVI1}. Mitochondrion {ECO:0000269|PubMed:22619218}.; SUBCELLULAR LOCATION: Isoform 2: Endoplasmic reticulum membrane {ECO:0000250|UniProtKB:A4UVI1}; Multi-pass membrane protein {ECO:0000250|UniProtKB:A4UVI1}.	O60427	-0.814052	-0.246729	NA	-0.103785	0.682811	1.13217	-0.86282	NA	-1.40308	NA	-0.395327
-0.764224	NA	-0.118155	-0.331831	-0.330726	-0.0563404	-0.228837	-0.25735	-0.566665	-1.07899	-0.67799	-0.250825	0.0729546	NA	0.994976	0.919535	0.940623	0.913497	0.930836	0.954056	0.972585	0.697102	0.912658	0.953096	NA	NA	Isoamyl acetate-hydrolyzing esterase 1 homolog (EC 3.1.-.-)	IAH1_HUMAN	NA	Q2TAA2	-0.812702	-1.67521	-0.384043	-1.147	-0.695385	NA	-0.628937	-0.719826	-0.247198	-0.49526	-0.694765
0.116482	-0.526798	NA	0.924175	NA	0.0241329	NA	NA	-0.453293	NA	-0.485411	-0.0573888	0.902367	0.347317	NA	0.25683	NA	0.934245	NA	NA	0.977732	NA	0.935327	0.962454	-0.197266	0.268772	Glutathione S-transferase theta-1 (EC 2.5.1.18) (GST class-theta-1) (Glutathione transferase T1-1)	GSTT1_HUMAN	SUBCELLULAR LOCATION: Cytoplasm.	P30711	-0.811189	-0.896689	-1.61166	-1.47358	-0.240036	NA	-0.513507	-0.718713	-1.65516	-1.86717	-2.90807
0.030661	-0.395277	-0.503992	-0.0132201	-0.326377	-0.290753	-0.168337	0.168241	-0.818407	-0.670994	-1.16474	-0.77493	0.925729	0.596105	0.990275	0.976395	0.94149	0.706357	0.951515	0.965599	0.953932	0.895756	0.789491	0.894592	-0.282519	5.25e-11	Trifunctional enzyme subunit beta, mitochondrial (TP-beta) [Includes: 3-ketoacyl-CoA thiolase (EC 2.3.1.16) (Acetyl-CoA acyltransferase) (Beta-ketothiolase)]	ECHB_HUMAN	SUBCELLULAR LOCATION: Mitochondrion {ECO:0000269|PubMed:21527675}. Mitochondrion inner membrane {ECO:0000269|PubMed:21527675}. Mitochondrion outer membrane {ECO:0000269|PubMed:21527675}. Endoplasmic reticulum {ECO:0000269|PubMed:21527675}.	P55084	-0.809646	-0.563402	-1.08887	-0.199099	-0.804267	-0.332847	-0.44162	-0.756655	-0.440314	-0.839869	0.525273
0.189825	-0.0604037	-0.686656	-0.0787696	0.462965	0.543534	-0.0725701	0.169952	-0.268846	0.158252	-0.635162	0.39853	0.87135	0.899592	0.985633	0.971278	0.92989	0.264618	0.969563	0.965518	0.983564	0.974641	0.918537	0.934443	0.185669	0.00969074	Dihydrolipoyl dehydrogenase, mitochondrial (EC 1.8.1.4) (Dihydrolipoamide dehydrogenase) (Glycine cleavage system L protein)	DLDH_HUMAN	SUBCELLULAR LOCATION: Mitochondrion matrix.	P09622	-0.804152	-0.346207	-1.50765	-0.283985	-0.769086	-0.102299	-0.206645	-0.412035	-0.381515	-1.53866	-0.583418
-0.855686	-0.16661	-0.180344	0.0981494	-0.305873	-0.156361	-0.0192063	0.161173	-0.21083	-0.588249	-0.285376	-0.22155	0.0308637	0.850412	0.994492	0.974315	0.945361	0.861655	0.975283	0.965926	0.984929	0.914817	0.950906	0.954769	NA	NA	Citrate lyase subunit beta-like protein, mitochondrial (Citrate lyase beta-like) (Beta-methylmalate synthase) (EC 2.3.3.-) (Malate synthase) (EC 2.3.3.9)	CLYBL_HUMAN	SUBCELLULAR LOCATION: Mitochondrion {ECO:0000250|UniProtKB:Q8R4N0}.	Q8N0X4	-0.793634	NA	-0.0350758	-1.00487	-0.99958	-0.572004	-0.645952	NA	-0.662079	-1.4019	0.0942411
0.620986	-0.175727	-0.10765	0.0342241	0.663548	0.205802	0.226084	0.837943	0.41185	0.362366	-0.732678	0.417776	0.252786	0.844739	0.995051	0.978469	0.847351	0.855216	0.920813	0.881275	0.986453	0.965597	0.904317	0.932476	-0.20743	0.000242057	3-mercaptopyruvate sulfurtransferase (MST) (EC 2.8.1.2)	THTM_HUMAN	SUBCELLULAR LOCATION: Cytoplasm {ECO:0000250}. Mitochondrion {ECO:0000250}. Cell junction, synapse, synaptosome {ECO:0000250}.	P25325	-0.792946	0.32349	-0.671113	-0.254683	-0.438028	-0.465469	-0.692274	-0.956451	-0.405802	-0.590651	0.0966931
0.413969	0.306998	0.68942	0.0453168	0.0687828	-0.335051	-0.157605	0.592773	0.519611	0.32831	0.107999	-0.796919	0.649369	0.840936	0.99117	0.977842	0.976758	0.622374	0.954253	0.92993	0.984192	0.96746	0.965205	0.890275	0.092018	0.0984418	Plastin-3 (T-plastin)	PLST_HUMAN	SUBCELLULAR LOCATION: Cytoplasm.	P13797	-0.788424	-0.840055	0.519853	NA	0.420217	0.606067	2.42413	2.49744	1.56945	1.16209	0.77205
0.0137555	1.83587	1.47587	0.435818	0.226352	-0.354883	0.0977052	0.923305	0.430308	-0.427775	0.182	0.22962	0.92917	5.67786e-08	0.936457	0.897379	0.966446	0.579239	0.961924	0.85509	0.986104	0.940789	0.962451	0.948526	-0.59204	3.24e-30	4-trimethylaminobutyraldehyde dehydrogenase (TMABADH) (EC 1.2.1.47) (Aldehyde dehydrogenase E3 isozyme) (Aldehyde dehydrogenase family 9 member A1) (EC 1.2.1.3) (Gamma-aminobutyraldehyde dehydrogenase) (EC 1.2.1.19) (R-aminobutyraldehyde dehydrogenase) [Cleaved into: 4-trimethylaminobutyraldehyde dehydrogenase, N-terminally processed]	AL9A1_HUMAN	SUBCELLULAR LOCATION: Cytoplasm {ECO:0000250}.	P49189	-0.784064	-0.292544	-1.80563	-0.317476	-0.614276	-0.565238	-1.17148	-1.05708	-0.998715	-1.30142	-0.541865
-0.0301572	0.516734	-1.14375	-0.336234	0.233201	-0.119512	-0.116587	-0.274265	-0.810853	-0.245502	-0.139666	-1.73629	0.921695	0.602763	0.952515	0.91778	0.96583	0.885005	0.962856	0.952748	0.954695	0.958809	0.958854	0.374082	0.147269	0.0233709	Glutathione reductase, mitochondrial (GR) (GRase) (EC 1.8.1.7)	GSHR_HUMAN	SUBCELLULAR LOCATION: Isoform Mitochondrial: Mitochondrion.; SUBCELLULAR LOCATION: Isoform Cytoplasmic: Cytoplasm.	P00390	-0.76883	0.336587	-1.72896	0.293684	-0.283156	-0.381766	0.737428	0.349836	0.256464	0.641375	0.42548
-0.381814	-0.231008	-0.139073	0.291301	0.227839	0.205777	-0.079418	1.17658	0.184155	-0.882784	-0.65847	-0.338953	0.670583	0.80386	0.994821	0.948247	0.966314	0.855236	0.968657	0.732779	0.989767	0.819507	0.915405	0.947373	-0.638845	3.05e-38	Cordon-bleu protein-like 1	COBL1_HUMAN	NA	Q53SF7	-0.767635	-0.321553	NA	-0.590985	-0.501973	NA	0.451141	-0.259937	0.711154	0.479392	-1.33453
0.0863489	0.00820891	0.36883	0.00666532	-0.138072	-0.0426522	-0.170378	0.284007	0.347638	0.100696	0.402167	-0.35708	0.911856	0.919346	0.994858	0.977634	0.966775	0.918206	0.950967	0.959338	0.987561	0.975899	0.951434	0.946054	NA	NA	E3 ubiquitin-protein ligase DTX3L (EC 6.3.2.-) (B-lymphoma- and BAL-associated protein) (Protein deltex-3-like) (Rhysin-2) (Rhysin2)	DTX3L_HUMAN	SUBCELLULAR LOCATION: Cytoplasm. Nucleus. Note=Localizes at sites of DNA damage in a PARP1-dependent manner.	Q8TDB6	-0.758804	0.119677	NA	-0.0300687	-0.214494	NA	-0.174426	-0.15984	0.63483	-0.30999	0.0141531
0.0650335	-0.38266	0.391089	0.0848413	0.358048	0.180042	-0.115255	0.542966	-0.121595	-0.565582	0.18908	0.0878536	0.917673	0.617158	0.994687	0.975295	0.950792	0.873204	0.963093	0.936429	0.986704	0.919271	0.962166	0.956935	-0.841517	1.47e-16	Arylacetamide deacetylase (EC 3.1.1.3)	AAAD_HUMAN	SUBCELLULAR LOCATION: Endoplasmic reticulum membrane; Single-pass type II membrane protein. Microsome membrane; Single-pass type II membrane protein.	P22760	-0.746936	-0.731345	-1.66032	-0.58424	0.0589409	-1.57221	-0.869294	-1.77474	-1.0117	-0.803326	-1.23849
0.25424	0.627983	-0.251938	0.576851	0.0675383	0.256416	-0.324911	-0.871309	-0.0765507	-0.149492	-0.589567	-0.873896	0.831358	0.394325	0.993836	0.781267	0.976817	0.809182	0.867606	0.836119	0.987473	0.965202	0.924228	0.873311	0.0562215	0.432138	Delta(24)-sterol reductase (EC 1.3.1.72) (24-dehydrocholesterol reductase) (3-beta-hydroxysterol delta-24-reductase) (Diminuto/dwarf1 homolog) (Seladin-1)	DHC24_HUMAN	SUBCELLULAR LOCATION: Endoplasmic reticulum membrane; Single-pass membrane protein. Golgi apparatus membrane; Single-pass membrane protein.	Q15392	-0.741231	-0.21162	NA	-0.207251	-0.722312	-0.93092	0.143465	-0.364693	0.637837	0.37055	NA
0.0978656	0.199695	0.147856	-0.0404939	-1.06917	-0.356652	0.0475366	-0.127858	0.88067	0.0689847	0.413655	-0.266977	0.908415	0.894635	0.996148	0.974476	0.300435	0.575242	0.969696	0.962407	0.970527	0.974892	0.950715	0.952127	0.772525	1.77e-44	Citrate synthase, mitochondrial (EC 2.3.3.1) (Citrate (Si)-synthase)	CISY_HUMAN	SUBCELLULAR LOCATION: Mitochondrion matrix.	O75390	-0.734137	-0.981501	-1.68713	-1.29301	-1.88898	-1.29909	0.268872	0.108676	-0.163669	-0.561919	-0.111326
0.104973	-0.0783513	-0.273981	0.245137	-0.120321	-0.041768	0.105579	0.0301509	0.13916	-0.208125	-0.0925926	0.617285	0.90618	0.893119	0.993609	0.957231	0.968269	0.918495	0.960417	0.969559	0.990251	0.961498	0.960967	0.906102	0.0849591	0.000506908	Dihydrolipoyllysine-residue succinyltransferase component of 2-oxoglutarate dehydrogenase complex, mitochondrial (EC 2.3.1.61) (2-oxoglutarate dehydrogenase complex component E2) (OGDC-E2) (Dihydrolipoamide succinyltransferase component of 2-oxoglutarate dehydrogenase complex) (E2K)	ODO2_HUMAN	SUBCELLULAR LOCATION: Mitochondrion.	P36957	-0.733444	-0.479924	-0.351382	-0.330044	-0.488323	-0.905029	-0.461905	-0.532031	0.0264507	-0.296551	-0.0917926
0.0180984	-0.0476501	0.0579958	0.0696461	0.505911	0.0322449	-0.286717	0.98973	-0.732024	-1.0232	-0.883731	-0.854292	0.928316	0.903828	0.996015	0.976336	0.918006	0.932407	0.898824	0.830135	0.961782	0.737989	0.87542	0.877922	NA	NA	NADH dehydrogenase [ubiquinone] 1 beta subcomplex subunit 10 (Complex I-PDSW) (CI-PDSW) (NADH-ubiquinone oxidoreductase PDSW subunit)	NDUBA_HUMAN	SUBCELLULAR LOCATION: Mitochondrion inner membrane; Peripheral membrane protein; Matrix side.	O96000	-0.728549	-0.373777	-0.754208	-0.325609	-1.67308	NA	-0.483613	-0.597236	-0.414183	-1.09086	0.0128479
0.672278	0.397413	0.358645	0.0385296	-0.176496	-0.0199647	0.0939991	0.927758	0.172813	-0.0820031	0.0293629	0.134533	0.172434	0.765152	0.994934	0.97823	0.963136	0.92511	0.962603	0.853551	0.989894	0.968803	0.965619	0.954442	-0.227765	0.00225644	Apoptosis-inducing factor 1, mitochondrial (EC 1.1.1.-) (Programmed cell death protein 8)	AIFM1_HUMAN	SUBCELLULAR LOCATION: Mitochondrion intermembrane space. Mitochondrion inner membrane. Cytoplasm. Nucleus. Cytoplasm, perinuclear region. Note=Proteolytic cleavage during or just after translocation into the mitochondrial intermembrane space (IMS) results in the formation of an inner-membrane-anchored mature form (AIFmit). During apoptosis, further proteolytic processing leads to a mature form, w…	O95831	-0.716112	-0.0400243	-1.00195	-0.187018	-0.682065	-0.797284	-0.334202	-0.700236	0.254658	-0.558712	0.259299
0.0758608	0.0859993	0.0251029	0.164324	-0.311788	-0.0234448	-0.021089	NA	-0.423624	0.707705	0.554371	-0.597262	0.914803	0.926216	0.995852	0.968272	0.944281	0.924119	0.975116	NA	0.978855	0.932444	0.940384	0.922484	0.365685	4.13e-19	Pyridoxal kinase (EC 2.7.1.35) (Pyridoxine kinase)	PDXK_HUMAN	SUBCELLULAR LOCATION: Cytoplasm.	O00764	-0.715096	0.879063	-0.71836	-1.02401	0.313532	0.0798525	0.616026	-0.6929	0.810748	0.97285	1.16715
-0.160485	0.0962969	-1.57708	-0.0304302	0.605313	0.330212	0.303136	1.79266	-0.528079	-0.802515	-3.03031	-0.422995	0.876763	0.924071	0.81734	0.975216	0.879523	0.708513	0.865471	0.246613	0.974505	0.853996	0.0109849	0.940788	0.964589	4.56e-41	Mitochondrial pyruvate carrier 2 (Brain protein 44)	MPC2_HUMAN	SUBCELLULAR LOCATION: Mitochondrion inner membrane {ECO:0000269|PubMed:22628558}; Multi-pass membrane protein {ECO:0000269|PubMed:22628558}.	O95563	-0.713475	-0.524658	-1.02816	-0.328128	-0.722196	NA	-0.612214	-1.00557	-0.47121	-1.01621	-0.677524
0.00924683	NA	0.162922	0.148157	-0.234335	-0.127233	-0.108859	0.907966	-0.682429	0.0180145	-0.696036	-0.0670485	0.93003	NA	0.99608	0.969951	0.956408	0.880593	0.964198	0.860252	0.96553	0.973094	0.910014	0.962071	-0.183005	4.47e-10	L-2-hydroxyglutarate dehydrogenase, mitochondrial (EC 1.1.99.2) (Duranin)	L2HDH_HUMAN	SUBCELLULAR LOCATION: Mitochondrion {ECO:0000269|PubMed:16005139}.	Q9H9P8	-0.708582	NA	-0.778271	-0.368568	-0.562237	NA	NA	NA	-0.291009	-0.911851	-0.558212
-0.538609	NA	0.575244	0.501774	0.147532	0.318963	0.0739301	0.90971	0.118345	0.325167	-0.260854	-0.300414	0.37618	NA	0.992841	0.854652	0.972414	0.72686	0.965968	0.859676	0.990053	0.967624	0.952411	0.950011	0.0280204	0.584953	Cadherin-2 (CDw325) (Neural cadherin) (N-cadherin) (CD antigen CD325)	CADH2_HUMAN	SUBCELLULAR LOCATION: Cell membrane {ECO:0000250|UniProtKB:P15116}; Single-pass type I membrane protein {ECO:0000255}. Note=Colocalizes with TMEM65 at the intercalated disk in cardiomyocytes. {ECO:0000250|UniProtKB:P15116}.	P19022	-0.702392	0.392724	NA	-0.862777	-1.83355	NA	-0.261651	-0.43292	-0.560593	-0.632086	-0.828906
-0.331274	NA	-1.24814	0.319725	0.0432581	-0.0659038	0.0233549	0.675023	-2.01781	-0.965461	-1.68421	0.249966	0.739477	NA	0.935092	0.941386	0.977902	0.909936	0.972537	0.917083	0.32458	0.775078	0.472088	0.947094	-0.485287	2.1e-27	Proline synthase co-transcribed bacterial homolog protein	PROSC_HUMAN	NA	O94903	-0.702377	0.224196	-1.122	-0.823731	0.708345	-0.87895	-0.33863	-0.275425	NA	-0.875208	-0.140655
-0.228752	-0.254357	0.485552	0.419137	-0.165265	-0.0656462	-0.245188	1.50992	1.15078	-0.273771	-0.139319	-0.550599	0.836403	0.782789	0.993847	0.905751	0.964261	0.910035	0.92328	0.451061	0.947772	0.956583	0.95887	0.928111	-0.259315	4.71e-10	Peroxiredoxin-6 (EC 1.11.1.15) (1-Cys peroxiredoxin) (1-Cys PRX) (24 kDa protein) (Acidic calcium-independent phospholipase A2) (aiPLA2) (EC 3.1.1.-) (Antioxidant protein 2) (Liver 2D page spot 40) (Non-selenium glutathione peroxidase) (NSGPx) (EC 1.11.1.9) (Red blood cells page spot 12)	PRDX6_HUMAN	SUBCELLULAR LOCATION: Cytoplasm {ECO:0000269|PubMed:16186110, ECO:0000269|PubMed:19188445}. Lysosome {ECO:0000250}. Cytoplasmic vesicle {ECO:0000250}. Note=Also found in lung secretory organelles. {ECO:0000250}.	P30041	-0.697912	-0.760428	-0.132375	-0.846842	-0.550514	-1.11509	0.115715	-0.067527	0.395517	0.491462	0.126305
-0.262588	0.0656007	0.142355	0.11791	-0.411391	0.13287	-0.145405	-0.959354	0.566119	1.33492	-0.104063	1.17199	0.809994	0.930142	0.996173	0.972726	0.920981	0.898884	0.9571	0.797186	0.983028	0.667873	0.96047	0.724276	0.595881	1.35e-31	Nuclear protein localization protein 4 homolog (Protein NPL4)	NPL4_HUMAN	SUBCELLULAR LOCATION: Cytoplasm, cytosol {ECO:0000250}. Endoplasmic reticulum {ECO:0000250}. Nucleus {ECO:0000250}. Note=Associated with the endoplasmic reticulum and nuclear. {ECO:0000250}.	Q8TAT6	-0.69018	NA	NA	NA	-0.42495	NA	-0.53572	NA	0.0652676	NA	-0.0891274
-0.363919	0.0429822	-0.373208	0.179245	0.206575	0.420035	-0.0215627	0.882482	-1.5328	-1.6437	-1.65506	-0.145889	0.696733	0.926937	0.992413	0.966587	0.968129	0.5222	0.975074	0.868369	0.728477	0.210697	0.494581	0.958641	NA	NA	Probable imidazolonepropionase (EC 3.5.2.7) (Amidohydrolase domain-containing protein 1)	HUTI_HUMAN	NA	Q96NU7	-0.676109	-1.14669	-0.480985	-0.894319	-0.504577	-1.27107	-1.22467	-1.30402	-1.57019	-1.7816	-2.2196
-0.0124904	0.125007	-1.06081	-0.433689	0.358616	-0.0453358	0.0348653	1.35433	-1.18394	-1.18332	-1.76439	-0.276516	0.925654	0.917439	0.962609	0.864134	0.950703	0.917317	0.971246	0.596926	0.889202	0.607484	0.40963	0.951539	-0.231379	1.02e-12	Cytochrome c oxidase subunit 4 isoform 1, mitochondrial (Cytochrome c oxidase polypeptide IV) (Cytochrome c oxidase subunit IV isoform 1) (COX IV-1)	COX41_HUMAN	SUBCELLULAR LOCATION: Mitochondrion inner membrane.	P13073	-0.671874	-0.460364	-1.39465	-0.526938	-1.44265	NA	-0.119444	-0.334306	-0.495618	-0.699157	-0.176952
NA	0.145371	0.136896	-0.0162104	0.0419978	-0.143035	-0.0637269	0.989279	-0.85347	-0.372435	-1.50342	-1.03986	NA	0.912089	0.996197	0.976197	0.977932	0.870793	0.970668	0.83032	0.950179	0.947275	0.605451	0.824817	0.856647	3.29e-34	Palmitoyl-protein thioesterase 1 (PPT-1) (EC 3.1.2.22) (Palmitoyl-protein hydrolase 1)	PPT1_HUMAN	SUBCELLULAR LOCATION: Lysosome {ECO:0000269|PubMed:19941651}. Secreted {ECO:0000250|UniProtKB:P45478}.	P50897	-0.657678	NA	0.551796	-1.05567	0.657372	NA	0.0836855	0.481382	0.216636	-0.751447	NA
0.068604	0.00366207	-0.691997	-0.138667	0.32186	0.000676867	-0.041048	0.839494	-0.299276	-0.0691644	0.340192	0.590969	0.916745	0.918247	0.985457	0.964754	0.956012	0.930539	0.973201	0.880852	0.98277	0.969418	0.955038	0.910309	NA	NA	Arsenite methyltransferase (EC 2.1.1.137) (Methylarsonite methyltransferase) (S-adenosyl-L-methionine:arsenic(III) methyltransferase)	AS3MT_HUMAN	SUBCELLULAR LOCATION: Cytoplasm {ECO:0000250}.	Q9HBK9	-0.652198	-0.159214	-0.906899	0.0237176	0.620291	NA	-0.841992	0.198459	0.531543	0.58358	1.20821
-0.933996	0.18707	-0.575051	0.372554	0.232261	0.411206	0.276918	1.15765	0.62076	0.94214	-0.600562	1.22144	0.0140881	0.899154	0.988749	0.925105	0.965915	0.543265	0.888345	0.744697	0.981486	0.881317	0.922906	0.695724	0.272721	6.26e-07	CDGSH iron-sulfur domain-containing protein 1 (MitoNEET)	CISD1_HUMAN	SUBCELLULAR LOCATION: Mitochondrion outer membrane {ECO:0000269|PubMed:17376863, ECO:0000269|PubMed:17766439, ECO:0000269|PubMed:17905743, ECO:0000269|PubMed:18047834}; Single-pass type III membrane protein {ECO:0000269|PubMed:17376863, ECO:0000269|PubMed:17766439, ECO:0000269|PubMed:17905743, ECO:0000269|PubMed:18047834}.	Q9NZ45	-0.644687	-0.715114	-1.03749	NA	-0.303508	-0.334337	0.38455	-0.437427	0.0118353	-0.639923	-0.46463
0.708798	0.750893	0.85608	-0.301918	-0.305841	-0.625854	0.184822	-0.541642	-0.115278	-0.243201	-0.234406	0.658751	0.133625	0.205445	0.987576	0.930298	0.945367	0.105757	0.938816	0.922082	0.986817	0.958982	0.953954	0.898932	-0.586131	1.62e-17	Thiosulfate sulfurtransferase (EC 2.8.1.1) (Rhodanese)	THTR_HUMAN	SUBCELLULAR LOCATION: Mitochondrion matrix.	Q16762	-0.643783	-0.226008	-0.749918	-0.235816	-0.753071	-1.1517	-0.929835	-1.17527	-0.498748	-1.13637	-0.997739
0.291013	0.109414	0.3271	-0.00362981	0.433362	-0.0316168	-0.0256558	0.00676442	0.0274656	0.0546794	0.714301	-0.485178	0.801308	0.921164	0.995156	0.977008	0.936822	0.921697	0.974701	0.968665	0.988984	0.974411	0.924291	0.935062	NA	NA	NADPH--cytochrome P450 reductase (CPR) (P450R) (EC 1.6.2.4)	NCPR_HUMAN	SUBCELLULAR LOCATION: Endoplasmic reticulum membrane {ECO:0000255|HAMAP-Rule:MF_03212}; Single-pass membrane protein {ECO:0000255|HAMAP-Rule:MF_03212}; Cytoplasmic side {ECO:0000255|HAMAP-Rule:MF_03212}.	P16435	-0.634149	-0.756513	-0.210666	-0.588275	-0.510988	-2.51803	-0.249747	0.348884	0.294765	0.0981293	-1.08907
NA	NA	0.624798	0.0991093	-0.129027	0.0203157	-0.184278	-0.307602	0.0999144	-1.03081	-0.834001	0.399847	NA	NA	0.992177	0.974241	0.96755	0.935054	0.946996	0.949997	0.989852	0.732702	0.885994	0.934311	-1.20242	1.65e-44	CD81 antigen (26 kDa cell surface protein TAPA-1) (Target of the antiproliferative antibody 1) (Tetraspanin-28) (Tspan-28) (CD antigen CD81)	CD81_HUMAN	SUBCELLULAR LOCATION: Membrane; Multi-pass membrane protein.	P60033	-0.630084	0.745453	NA	0.0923546	1.18969	NA	1.78027	0.276467	1.16837	-0.603595	NA
-0.105168	NA	NA	NA	NA	-0.0471495	NA	0.90443	-1.71485	-1.01524	-0.895207	-1.78042	0.899851	NA	NA	NA	NA	0.916707	NA	0.861412	0.58391	0.743414	0.872815	0.346784	0.10198	0.00813091	NADH dehydrogenase [ubiquinone] iron-sulfur protein 5 (Complex I-15 kDa) (CI-15 kDa) (NADH-ubiquinone oxidoreductase 15 kDa subunit)	NDUS5_HUMAN	SUBCELLULAR LOCATION: Mitochondrion. Mitochondrion inner membrane {ECO:0000305}; Peripheral membrane protein {ECO:0000305}. Mitochondrion intermembrane space {ECO:0000305}.	O43920	-0.610269	-1.11738	NA	-1.26913	NA	NA	-0.713384	-0.628981	-0.801205	-0.0018478	-0.72663
-0.26301	0.294548	-0.996032	-0.0178185	0.228572	0.0167093	-0.174766	1.07428	-0.248638	-0.485335	-0.924415	-0.880593	0.809633	0.848858	0.968775	0.97609	0.966248	0.934269	0.94976	0.791484	0.98406	0.932844	0.865887	0.871689	-0.0159745	0.833279	Tricarboxylate transport protein, mitochondrial (Citrate transport protein) (CTP) (Solute carrier family 25 member 1) (Tricarboxylate carrier protein)	TXTP_HUMAN	SUBCELLULAR LOCATION: Mitochondrion inner membrane; Multi-pass membrane protein.	P53007	-0.606167	-0.944111	-1.04795	-0.474602	-0.14491	NA	-0.0871389	-0.408393	-0.555961	-1.06289	-0.444379
-0.0835695	0.1828	-1.1165	-0.358918	0.177353	-0.132065	-0.00425718	0.288472	-0.680457	-1.02736	-1.3506	-0.476684	0.907096	0.900615	0.956144	0.907957	0.970379	0.877709	0.975236	0.959058	0.965669	0.735111	0.700633	0.935892	0.43277	5.79e-31	Cytochrome b-c1 complex subunit 7 (Complex III subunit 7) (Complex III subunit VII) (QP-C) (Ubiquinol-cytochrome c reductase complex 14 kDa protein)	QCR7_HUMAN	SUBCELLULAR LOCATION: Mitochondrion inner membrane.	P14927	-0.605926	1.01433	-0.95393	0.375624	-1.19109	0.527939	-0.56724	0.293334	0.495667	NA	-0.00616585
-0.10498	-0.599019	1.09955	0.274433	-0.125481	-0.165009	-0.00647471	0.237153	1.15285	0.234134	0.696853	-0.268681	0.899918	0.2396	0.977922	0.95181	0.967846	0.855259	0.975431	0.96209	0.947526	0.971822	0.926324	0.952023	-0.675159	6.92e-22	Ras GTPase-activating-like protein IQGAP2	IQGA2_HUMAN	NA	Q13576	-0.594585	-0.252312	-0.641632	-0.359255	-0.386029	-0.714503	-0.13026	0.127021	-0.29797	-0.373935	-0.738676
1.00628	-0.0488389	-0.349387	0.241665	-0.17987	-0.380042	0.0164354	0.211741	-0.868004	-0.415195	-1.8104	-0.984113	0.00800474	0.903446	0.992729	0.957815	0.962788	0.520406	0.973264	0.963453	0.948514	0.942355	0.373997	0.843166	-0.976668	1.9e-36	Acetyl-CoA acetyltransferase, mitochondrial (EC 2.3.1.9) (Acetoacetyl-CoA thiolase) (T2)	THIL_HUMAN	SUBCELLULAR LOCATION: Mitochondrion.	P24752	-0.593228	0.0333719	0.0285524	0.369033	0.0164791	0.246059	-0.270605	-0.47334	0.537855	0.331258	1.01915
-0.169002	-0.445909	0.463583	0.463844	0.329087	0.235119	-0.0603868	0.142993	1.18209	0.294201	0.404046	1.25615	0.872528	0.504583	0.99406	0.881262	0.955035	0.830481	0.971067	0.966743	0.943881	0.969166	0.951318	0.674221	NA	NA	Triokinase/FMN cyclase (Bifunctional ATP-dependent dihydroxyacetone kinase/FAD-AMP lyase (cyclizing)) [Includes: ATP-dependent dihydroxyacetone kinase (DHA kinase) (EC 2.7.1.28) (EC 2.7.1.29) (Glycerone kinase) (Triokinase) (Triose kinase); FAD-AMP lyase (cyclizing) (EC 4.6.1.15) (FAD-AMP lyase (cyclic FMN forming)) (FMN cyclase)]	TKFC_HUMAN	NA	Q3LXA3	-0.590222	-0.75734	1.31796	-0.535771	0.400909	-0.0842293	0.0406604	-0.580697	-0.0311738	0.537816	0.549269
0.89644	NA	NA	NA	NA	-0.196729	-0.151969	1.64399	-1.65302	-1.19895	-2.82519	-1.2647	0.024738	NA	NA	NA	NA	0.82828	0.955602	0.341234	0.637577	0.592707	0.023127	0.724369	0.711109	5.91e-59	ATP synthase subunit f, mitochondrial	ATPK_HUMAN	SUBCELLULAR LOCATION: Mitochondrion. Mitochondrion inner membrane {ECO:0000305}; Single-pass membrane protein {ECO:0000305}.	P56134	-0.581295	-0.214329	-2.02077	-0.353741	-1.95975	NA	-0.529338	-0.664872	-0.875247	-1.56507	-1.13701
0.0724604	0.0758474	0.560733	0.0383064	0.492376	0.230985	0.0502147	0.477004	-0.646086	0.0645408	-0.786537	0.178916	0.915723	0.928222	0.99302	0.978242	0.922008	0.834275	0.969349	0.943805	0.967979	0.974744	0.895078	0.951831	0.0851485	0.238349	Ethanolamine-phosphate cytidylyltransferase (EC 2.7.7.14) (CTP:phosphoethanolamine cytidylyltransferase) (Phosphorylethanolamine transferase)	PCY2_HUMAN	NA	Q99447	-0.579216	0.272716	-2.61283	0.0476107	0.401462	-0.998749	-0.737196	-1.38233	-0.0666943	-0.0165772	0.0702869
0.218937	0.207379	0.379106	0.153938	-0.308528	0.0336037	-0.0462167	-0.10778	-0.158564	0.266662	-0.231999	0.211432	0.855038	0.891731	0.99478	0.969367	0.944879	0.932089	0.972659	0.963476	0.986012	0.970435	0.95409	0.949753	0.248228	3.88e-15	Dynamin-like 120 kDa protein, mitochondrial (EC 3.6.5.5) (Optic atrophy protein 1) [Cleaved into: Dynamin-like 120 kDa protein, form S1]	OPA1_HUMAN	SUBCELLULAR LOCATION: Mitochondrion inner membrane {ECO:0000269|PubMed:11017079, ECO:0000269|PubMed:16778770}; Single-pass membrane protein {ECO:0000255}. Mitochondrion intermembrane space {ECO:0000250|UniProtKB:P58281}.	O60313	-0.576617	0.340802	-2.72891	0.125336	-0.388792	-0.190761	-0.154975	-0.716436	0.824407	0.686205	0.347092
0.224821	NA	-1.06018	-0.709055	0.00107882	0.601064	0.0892512	-0.669676	-0.548183	0.374074	-2.03146	-1.94227	0.851406	NA	0.962675	0.47562	0.976047	0.174177	0.963445	0.897443	0.973528	0.964916	0.218443	0.253368	0.826845	2.67e-38	Sorcin (22 kDa protein) (CP-22) (CP22) (V19)	SORCN_HUMAN	SUBCELLULAR LOCATION: Cytoplasm. Sarcoplasmic reticulum membrane; Peripheral membrane protein; Cytoplasmic side. Note=Relocates to the sarcoplasmic reticulum membrane in response to elevated calcium levels.	P30626	-0.575413	-1.18441	0.83768	NA	1.03995	NA	3.32491	4.10798	1.36799	0.919678	1.4682
0.0201915	0.254315	-1.24285	-0.531597	0.134087	0.133938	0.0185104	-0.0347426	-0.991669	-1.44035	-1.25181	-1.28796	0.927897	0.871141	0.936131	0.768688	0.973255	0.89839	0.97305	0.96695	0.931261	0.350836	0.751497	0.711251	0.0442079	0.379901	NADH dehydrogenase [ubiquinone] flavoprotein 1, mitochondrial (EC 1.6.5.3) (EC 1.6.99.3) (Complex I-51kD) (CI-51kD) (NADH dehydrogenase flavoprotein 1) (NADH-ubiquinone oxidoreductase 51 kDa subunit)	NDUV1_HUMAN	SUBCELLULAR LOCATION: Mitochondrion inner membrane; Peripheral membrane protein; Matrix side.	P49821	-0.574798	-0.577629	-3.85263	-0.243687	-1.22458	-0.989672	-0.135399	-0.527593	-0.530907	-1.25532	-0.109162
-0.362151	-0.111795	-1.49557	-0.22811	-0.0707729	0.110345	0.242604	-0.258674	-1.61483	-0.580716	-1.75655	0.213692	0.699212	0.879261	0.858901	0.949909	0.971907	0.908493	0.911714	0.953955	0.668502	0.916331	0.415733	0.949604	0.082746	0.00983501	ATP synthase subunit O, mitochondrial (Oligomycin sensitivity conferral protein) (OSCP)	ATPO_HUMAN	SUBCELLULAR LOCATION: Mitochondrion {ECO:0000250}. Mitochondrion inner membrane {ECO:0000250}.	P48047	-0.571831	-0.266876	-1.74079	-0.26226	-1.52643	NA	-0.356682	-0.325703	-0.653715	-0.748057	-0.555304
0.00743369	-0.0186077	-0.50295	-0.564788	-0.446293	-0.203627	0.463661	-0.693028	0.284841	0.967034	-0.53841	0.12244	0.929684	0.912467	0.990295	0.723384	0.90995	0.821605	0.575311	0.89194	0.988502	0.8735	0.929986	0.955112	0.526807	1.46e-13	Major vault protein (MVP) (Lung resistance-related protein)	MVP_HUMAN	SUBCELLULAR LOCATION: Cytoplasm {ECO:0000269|PubMed:15133037, ECO:0000269|PubMed:16441665}. Nucleus, nuclear pore complex {ECO:0000269|PubMed:16441665}. Cytoplasm, perinuclear region {ECO:0000269|PubMed:16441665}. Note=5% found in the nuclear pore complex (PubMed:15133037). Translocates from the nucleus to the cytoplasm upon EGF treatment (PubMed:16441665).	Q14764	-0.563446	-1.78303	-2.10762	-3.88709	0.525717	-1.04966	1.69031	1.70383	1.98544	1.98474	2.24226
-0.294947	NA	1.13009	0.56139	-0.550816	-0.413629	-0.291923	0.992382	-0.282448	-0.243798	-0.0110054	-0.461782	0.779841	NA	0.97612	0.798967	0.863985	0.437348	0.895124	0.829046	0.983216	0.958937	0.964199	0.93731	NA	NA	Glycerate kinase (EC 2.7.1.31) (HBeAg-binding protein 4)	GLCTK_HUMAN	SUBCELLULAR LOCATION: Isoform 1: Cytoplasm {ECO:0000269|PubMed:16753811}.; SUBCELLULAR LOCATION: Isoform 2: Cytoplasm. Mitochondrion {ECO:0000269|PubMed:16753811}.	Q8IVS8	-0.561423	0.360981	-0.394576	-0.260401	0.26962	NA	-1.49472	NA	0.0557524	-0.0369226	-0.167615
0.85596	-0.363598	-0.711145	0.498379	-0.278165	0.428597	0.0988929	0.564704	-0.527494	-0.350939	-1.6367	0.116634	0.0364959	0.647412	0.984803	0.857286	0.950058	0.501375	0.961703	0.933699	0.974533	0.94953	0.508617	0.955427	NA	NA	Peroxiredoxin-5, mitochondrial (EC 1.11.1.15) (Alu corepressor 1) (Antioxidant enzyme B166) (AOEB166) (Liver tissue 2D-page spot 71B) (PLP) (Peroxiredoxin V) (Prx-V) (Peroxisomal antioxidant enzyme) (TPx type VI) (Thioredoxin peroxidase PMP20) (Thioredoxin reductase)	PRDX5_HUMAN	SUBCELLULAR LOCATION: Isoform Mitochondrial: Mitochondrion.; SUBCELLULAR LOCATION: Isoform Cytoplasmic+peroxisomal: Cytoplasm. Peroxisome.	P30044	-0.543715	-2.54133	-0.894697	-2.08183	-1.01304	-0.857309	0.67425	0.948627	-0.0352457	-0.218946	-0.182862
-0.319934	0.757618	-0.118697	-0.0280925	-0.213415	0.189886	0.0361165	0.427556	-0.125263	-0.407046	-0.614692	1.30353	0.752864	0.196963	0.994972	0.975382	0.959036	0.866704	0.971099	0.948551	0.986638	0.94334	0.921161	0.642959	-0.21413	3.22e-05	Alcohol dehydrogenase class-3 (EC 1.1.1.1) (Alcohol dehydrogenase 5) (Alcohol dehydrogenase class chi chain) (Alcohol dehydrogenase class-III) (Glutathione-dependent formaldehyde dehydrogenase) (FALDH) (FDH) (GSH-FDH) (EC 1.1.1.-) (S-(hydroxymethyl)glutathione dehydrogenase) (EC 1.1.1.284)	ADHX_HUMAN	SUBCELLULAR LOCATION: Cytoplasm.	P11766	-0.534219	-0.219829	0.192048	-0.298071	-0.496927	-0.25668	-0.353162	-0.760966	-0.435017	-0.440052	-0.278343
0.891781	0.183613	0.179245	0.240582	0.655623	-0.0291058	0.149548	0.981641	-1.1707	-1.10903	-1.62118	0.408821	0.0259506	0.900339	0.996003	0.957995	0.852241	0.922455	0.9501	0.833413	0.892878	0.673007	0.520379	0.933402	-0.748345	1.49e-33	Omega-amidase NIT2 (EC 3.5.1.3) (Nitrilase homolog 2)	NIT2_HUMAN	SUBCELLULAR LOCATION: Cytoplasm {ECO:0000269|PubMed:17488281}.	Q9NQR4	-0.531951	0.0374695	0.0658431	-0.218538	0.545457	0.468823	-0.558996	-0.730173	-0.387921	-0.580177	-0.0455237
0.0836044	-0.0228799	0.714824	0.00381742	-0.350523	-0.295896	-0.27468	-0.205109	0.885021	-0.926667	1.25511	-1.36185	0.912644	0.911278	0.990723	0.977464	0.936449	0.697525	0.906794	0.957756	0.970275	0.79714	0.803031	0.665984	-1.03755	2.24e-58	Very long-chain specific acyl-CoA dehydrogenase, mitochondrial (VLCAD) (EC 1.3.8.9)	ACADV_HUMAN	SUBCELLULAR LOCATION: Mitochondrion inner membrane.	P49748	-0.528008	-0.361602	-0.958225	-0.217174	-0.978802	-1.22966	-0.383975	-0.395845	-0.0832044	-0.288044	0.473142
-0.121026	-0.237358	1.15068	0.524005	NA	-0.307405	-0.249342	0.505711	1.72604	-0.663294	1.22746	-0.445347	0.893947	0.798373	0.974804	0.836059	NA	0.67688	0.921192	0.940753	0.780004	0.897734	0.813115	0.938821	-0.584773	1.06e-18	Alpha-methylacyl-CoA racemase (EC 5.1.99.4) (2-methylacyl-CoA racemase)	AMACR_HUMAN	SUBCELLULAR LOCATION: Peroxisome {ECO:0000269|PubMed:11060344}. Mitochondrion {ECO:0000269|PubMed:11060344}.	Q9UHK6	-0.526799	0.2834	-0.78089	0.0263093	-0.255662	-1.74394	-1.02066	-1.41247	-0.127103	-0.27351	-0.610794
-0.167238	-0.240044	-0.487047	0.114254	-0.264734	0.108513	0.286804	0.514063	-0.928969	-0.455035	-0.883524	0.478091	0.873422	0.795998	0.990596	0.973033	0.952135	0.909211	0.88029	0.939821	0.94075	0.937192	0.875466	0.925727	-0.745272	1.18e-43	Succinate--CoA ligase [GDP-forming] subunit beta, mitochondrial (EC 6.2.1.4) (GTP-specific succinyl-CoA synthetase subunit beta) (G-SCS) (GTPSCS) (Succinyl-CoA synthetase beta-G chain) (SCS-betaG)	SUCB2_HUMAN	SUBCELLULAR LOCATION: Mitochondrion {ECO:0000255|HAMAP-Rule:MF_03221}.	Q96I99	-0.524468	-0.279231	-1.24754	-0.251473	-0.713031	-0.327338	-1.03327	-1.24785	-0.225608	-0.417891	0.163413
-0.115169	-0.343546	-0.708885	0.0937165	-0.0253999	-0.456833	-0.013304	0.136461	-0.318597	-0.00945846	-0.723008	1.04127	0.896189	0.677118	0.984882	0.974649	0.974657	0.350082	0.975793	0.967028	0.982236	0.972024	0.905865	0.788221	0.255847	2.7e-05	Acyl-protein thioesterase 1 (APT-1) (hAPT1) (EC 3.1.2.-) (Lysophospholipase 1) (Lysophospholipase I) (LPL-I) (LysoPLA I)	LYPA1_HUMAN	SUBCELLULAR LOCATION: Cytoplasm {ECO:0000250}.	O75608	-0.516022	0.582216	-0.886664	-0.304312	-0.325455	-0.537121	0.249361	0.737262	0.653763	0.137874	0.645533
0.0978777	NA	0.707066	0.266319	0.0910141	-0.105194	0.12238	0.528321	0.133409	-1.8018	-0.453353	-1.21653	0.908412	NA	0.990863	0.953404	0.975665	0.892589	0.956883	0.93818	0.990211	0.138808	0.93828	0.749834	-0.851831	6.78e-27	Guanidinoacetate N-methyltransferase (EC 2.1.1.2)	GAMT_HUMAN	NA	Q14353	-0.515172	-1.05809	-0.229349	-1.72255	0.517917	0.289045	-0.4443	-0.396199	0.133735	0.401823	0.477116
-0.23828	NA	-0.260875	0.0441347	0.0274894	0.00142231	-0.117462	0.448859	-0.430039	0.0788883	1.2698	-0.561591	0.829453	NA	0.993745	0.97791	0.977298	0.930722	0.9627	0.946582	0.978619	0.975215	0.797444	0.926839	NA	NA	Transmembrane protein 205	TM205_HUMAN	SUBCELLULAR LOCATION: Membrane {ECO:0000269|PubMed:20589834}; Multi-pass membrane protein {ECO:0000269|PubMed:20589834}. Note=Located on cell surface microvilli. In cancer cells, transition in subcellular location from cell surface to intracellular regions correlates the progression of cisplatin resistance.	Q6UW68	-0.513745	NA	-0.877618	NA	0.787097	NA	NA	NA	-0.795603	-0.642562	-0.553323
NA	0.144855	-1.08141	-0.129416	-0.15916	-0.151315	-0.282938	0.0373743	-1.04288	-1.03766	-2.03255	-2.08475	NA	0.912232	0.960356	0.965906	0.964851	0.865214	0.901412	0.969825	0.922173	0.727869	0.21777	0.180609	1.23697	4.62e-39	Glutathione S-transferase A4 (EC 2.5.1.18) (GST class-alpha member 4) (Glutathione S-transferase A4-4)	GSTA4_HUMAN	SUBCELLULAR LOCATION: Cytoplasm.	O15217	-0.51253	-0.360315	-0.121255	-0.0200004	-1.82986	NA	3.70454	4.56378	1.45429	0.544686	0.881437
-0.194402	0.00760232	NA	NA	NA	0.201088	-0.31408	0.716357	0.74434	1.31604	-0.49157	0.342105	0.858628	0.919201	NA	NA	NA	0.858751	0.877473	0.909453	0.97715	0.683369	0.934737	0.939744	0.10359	0.0754101	Mitochondrial fission 1 protein (FIS1 homolog) (hFis1) (Tetratricopeptide repeat protein 11) (TPR repeat protein 11)	FIS1_HUMAN	SUBCELLULAR LOCATION: Mitochondrion outer membrane; Single-pass membrane protein. Peroxisome membrane; Single-pass membrane protein.	Q9Y3D6	-0.508105	-0.541595	NA	-0.349143	-0.0391034	NA	0.341191	-0.26	0.0637027	-0.713354	-0.394568
-0.0642704	-0.255222	-0.49848	-0.00924646	0.0109141	0.0770384	0.191517	0.769935	-0.39488	-0.239903	-0.683891	0.160357	0.912874	0.78196	0.990381	0.976653	0.976528	0.920246	0.93629	0.898185	0.979867	0.959229	0.911805	0.952953	0.325992	8.29e-12	ATP synthase subunit beta, mitochondrial (EC 3.6.3.14)	ATPB_HUMAN	SUBCELLULAR LOCATION: Mitochondrion. Mitochondrion inner membrane. Note=Peripheral membrane protein.	P06576	-0.501869	-0.170184	-0.775299	-0.164882	-0.837933	-1.79443	-0.451305	-0.785382	-0.563172	-0.880292	-0.344579
0.786365	-0.224875	0.38253	0.163568	-0.105131	-0.0964701	-0.0882384	0.322762	0.57967	0.649768	0.18095	0.555763	0.0705202	0.808994	0.994754	0.968354	0.969463	0.896856	0.967421	0.956803	0.982664	0.940499	0.962492	0.915553	0.229524	1.05e-07	Pyruvate dehydrogenase E1 component subunit beta, mitochondrial (PDHE1-B) (EC 1.2.4.1)	ODPB_HUMAN	SUBCELLULAR LOCATION: Mitochondrion matrix.	P11177	-0.492366	-0.614949	-0.848303	-0.409186	-0.545435	-0.714133	0.321239	-0.447275	-0.166996	-0.774635	-0.147736
-0.110738	0.516953	0.927054	-0.13576	-0.184685	-0.623078	-0.179784	0.486158	-0.325252	-0.615139	-0.385693	-0.933825	0.897837	0.602395	0.985445	0.965122	0.962282	0.108102	0.948328	0.942857	0.982046	0.909129	0.943897	0.857861	-0.351222	6.48e-22	Succinate dehydrogenase [ubiquinone] iron-sulfur subunit, mitochondrial (EC 1.3.5.1) (Iron-sulfur subunit of complex II) (Ip)	SDHB_HUMAN	SUBCELLULAR LOCATION: Mitochondrion inner membrane; Peripheral membrane protein; Matrix side.	P21912	-0.478619	-0.363159	-1.53315	-0.280825	-0.751272	-0.61692	-0.20472	-0.514893	-1.07297	-1.76684	-0.425694
-0.379279	NA	1.12479	0.537817	0.578841	-0.306767	0.312173	0.55972	0.411137	-2.41548	-0.139335	-0.365721	0.674406	NA	0.976446	0.82325	0.891552	0.678055	0.856385	0.934339	0.986466	0.0112403	0.958869	0.945406	-0.298489	9.05e-08	Nitrilase homolog 1 (EC 3.5.-.-)	NIT1_HUMAN	SUBCELLULAR LOCATION: Cytoplasm. Mitochondrion {ECO:0000250}.	Q86X76	-0.475114	-0.70109	-0.365537	-0.377716	0.349418	-0.911042	-0.317899	-0.127925	-1.03265	-1.03162	-0.599726
0.762048	NA	0.396469	0.430953	-0.14629	-0.498036	-0.181923	0.84905	-0.344291	-0.708465	-0.637642	-0.143967	0.0879276	NA	0.994644	0.899909	0.966045	0.272214	0.9477	0.878202	0.981486	0.885457	0.918211	0.958732	-0.590435	2.96e-25	3-hydroxyacyl-CoA dehydrogenase type-2 (EC 1.1.1.35) (17-beta-hydroxysteroid dehydrogenase 10) (17-beta-HSD 10) (EC 1.1.1.51) (3-hydroxy-2-methylbutyryl-CoA dehydrogenase) (EC 1.1.1.178) (3-hydroxyacyl-CoA dehydrogenase type II) (Endoplasmic reticulum-associated amyloid beta-peptide-binding protein) (Mitochondrial ribonuclease P protein 2) (Mitochondrial RNase P protein 2) (Short chain dehydrogen…	HCD2_HUMAN	SUBCELLULAR LOCATION: Mitochondrion {ECO:0000269|PubMed:12917011, ECO:0000269|PubMed:18984158}.	Q99714	-0.472701	-1.09987	-0.176039	-0.57243	-0.691529	-0.821653	-1.04049	-0.738691	-1.02816	-2.01228	-1.17577
-0.356127	0.257828	0.264796	0.598043	0.361528	0.0823739	0.121311	1.286	-0.700978	-0.2376	-0.328603	1.06464	0.707515	0.869381	0.995549	0.754583	0.950244	0.918538	0.957122	0.654139	0.964186	0.9594	0.948062	0.777971	-0.0781622	0.00143163	Xylulose kinase (Xylulokinase) (EC 2.7.1.17)	XYLB_HUMAN	NA	O75191	-0.463778	-0.268727	-0.519731	-0.0714535	0.556776	-0.987427	-0.816442	-1.15539	0.615617	0.835437	0.793186
0.0626716	1.15899	-0.828887	0.518518	0.243567	-0.317613	-0.130835	0.729332	-0.6889	0.416283	-1.30555	-1.42402	0.918276	0.00446894	0.979834	0.840873	0.964863	0.657553	0.960168	0.906875	0.965068	0.962275	0.724876	0.623757	NA	NA	Sideroflexin-2	SFXN2_HUMAN	SUBCELLULAR LOCATION: Mitochondrion membrane {ECO:0000250}; Multi-pass membrane protein {ECO:0000250}.	Q96NB2	-0.461877	NA	-1.05827	1.41351	-0.516902	NA	NA	NA	NA	NA	-0.245839
0.103938	NA	-0.682719	-0.191652	-0.234096	0.0597459	0.269705	-1.63659	-1.07833	-0.257307	-1.05238	-0.889324	0.906511	NA	0.985761	0.956881	0.956439	0.925379	0.893821	0.274114	0.915071	0.9579	0.82992	0.869534	-0.0149505	0.865117	Proteasome subunit beta type-8 (EC 3.4.25.1) (Low molecular mass protein 7) (Macropain subunit C13) (Multicatalytic endopeptidase complex subunit C13) (Proteasome component C13) (Proteasome subunit beta-5i) (Really interesting new gene 10 protein)	PSB8_HUMAN	SUBCELLULAR LOCATION: Cytoplasm {ECO:0000255|PROSITE-ProRule:PRU00809}. Nucleus {ECO:0000250}.	P28062	-0.459821	NA	NA	NA	0.380966	NA	0.33692	0.484943	-0.994657	NA	-0.566328
NA	NA	-0.368174	-0.422847	-0.524338	-0.294694	-0.148935	0.850722	0.298671	-0.783494	0.0984211	0.289081	NA	NA	0.992482	0.871771	0.877789	0.69961	0.956304	0.877731	0.988306	0.861074	0.965533	0.944155	0.160006	0.0190758	Pro-cathepsin H [Cleaved into: Cathepsin H mini chain; Cathepsin H (EC 3.4.22.16); Cathepsin H heavy chain; Cathepsin H light chain]	CATH_HUMAN	SUBCELLULAR LOCATION: Lysosome.	P09668	-0.45223	-0.00850817	-1.78558	-1.37218	-0.175107	-0.554811	0.00852823	-0.161089	0.648154	0.0717009	0.077897
-0.00438349	0.58646	0.425702	0.611091	0.364226	-0.0836642	-0.116427	0.822775	-0.676036	0.0325459	-0.820179	0.339982	0.927347	0.47553	0.994402	0.736706	0.949814	0.902672	0.962885	0.885324	0.965978	0.973631	0.888736	0.939931	NA	NA	Protein ABHD14B (EC 3.-.-.-) (Alpha/beta hydrolase domain-containing protein 14B) (Abhydrolase domain-containing protein 14B) (CCG1-interacting factor B)	ABHEB_HUMAN	SUBCELLULAR LOCATION: Cytoplasm. Nucleus. Note=Predominantly cytoplasmic.	Q96IU4	-0.432305	-0.642916	-0.989726	-0.666459	-0.227187	-0.0826426	-0.479394	-0.794264	-0.906678	-1.13401	-0.609287
-0.182139	0.058974	0.214792	0.163538	-0.0715816	0.234727	-0.238719	0.116154	0.646281	1.233	0.55937	1.38349	0.865586	0.929992	0.995825	0.968357	0.971853	0.830845	0.926391	0.967885	0.980695	0.744729	0.939959	0.585497	1.26431	1.13e-90	ATP-citrate synthase (EC 2.3.3.8) (ATP-citrate (pro-S-)-lyase) (ACL) (Citrate cleavage enzyme)	ACLY_HUMAN	SUBCELLULAR LOCATION: Cytoplasm.	P53396	-0.423806	-0.0756977	-5.46569	-0.890332	-0.0674555	-0.30796	-0.28678	-0.622745	-0.405512	-0.71276	-1.22844
0.701303	0.421688	-0.357066	0.478912	0.477225	0.739937	-0.0539619	0.342323	-0.756551	-0.192974	-1.62219	1.34591	0.140694	0.738352	0.992629	0.871405	0.926201	0.0502646	0.971809	0.955426	0.959737	0.962512	0.519618	0.613203	-1.73205	5.76e-87	Glycerol-3-phosphate dehydrogenase [NAD(+)], cytoplasmic (GPD-C) (GPDH-C) (EC 1.1.1.8)	GPDA_HUMAN	SUBCELLULAR LOCATION: Cytoplasm.	P21695	-0.415578	0.0609397	-0.201876	-0.164624	-0.112135	-0.696917	-0.283213	-0.6706	0.728559	1.11023	0.46275
0.2048	-0.00148588	-0.413812	0.549544	0.235969	-0.150266	0.196928	0.610983	-0.769744	-0.0186135	-1.30039	0.598447	0.863291	0.91697	0.991828	0.811564	0.965576	0.865939	0.934146	0.927328	0.958579	0.97165	0.727542	0.909139	0.204249	0.000904725	2-oxoglutarate dehydrogenase, mitochondrial (EC 1.2.4.2) (2-oxoglutarate dehydrogenase complex component E1) (OGDC-E1) (Alpha-ketoglutarate dehydrogenase)	ODO1_HUMAN	SUBCELLULAR LOCATION: Mitochondrion matrix.	Q02218	-0.397133	0.256615	-0.822093	-0.145304	-0.421438	-1.60818	0.354032	0.641118	-0.110534	-0.505634	0.106047
NA	0.0887493	-0.317255	0.118788	0.0836967	-0.0555863	-0.323968	1.09558	-0.218322	-0.125479	-1.16408	0.264537	NA	0.925655	0.993125	0.972652	0.976035	0.913768	0.8685	0.78039	0.984763	0.966558	0.789756	0.946028	0.0658491	0.29869	Aconitate hydratase, mitochondrial (Aconitase) (EC 4.2.1.3) (Citrate hydro-lyase)	ACON_HUMAN	SUBCELLULAR LOCATION: Mitochondrion {ECO:0000250}.	Q99798	-0.393351	0.528394	-0.626295	-0.3553	-0.495014	-1.22141	0.122621	0.307101	-0.380069	-0.910891	-0.00714616
-0.145764	-0.630349	-0.00050573	-0.0693873	0.685893	-0.00448794	-0.0110336	0.8228	-1.08716	-1.17834	-2.63591	-0.557688	0.883623	0.199315	0.995716	0.972123	0.832604	0.92925	0.975822	0.885318	0.913189	0.612118	0.043398	0.927294	-0.649578	5.77e-44	Spectrin beta chain, non-erythrocytic 2 (Beta-III spectrin) (Spinocerebellar ataxia 5 protein)	SPTN2_HUMAN	SUBCELLULAR LOCATION: Cytoplasm, cytoskeleton. Cytoplasm, cell cortex.	O15020	-0.392599	0.162202	-0.962436	0.103959	0.523995	NA	-1.49693	-3.23261	-0.541704	-0.403377	-0.676866
-0.103223	-0.0499555	0.805355	0.237012	0.00021054	-0.0160375	0.0675472	0.177977	-0.408198	0.454618	0.789047	-0.424677	0.90054	0.903084	0.988852	0.95858	0.976004	0.926202	0.966937	0.965138	0.979407	0.959599	0.914669	0.940643	NA	NA	ER membrane protein complex subunit 1	EMC1_HUMAN	SUBCELLULAR LOCATION: Membrane {ECO:0000269|PubMed:22119785}; Single-pass type I membrane protein {ECO:0000269|PubMed:22119785}.	Q8N766	-0.379649	0.595849	-0.408378	0.0614527	0.525407	NA	0.246446	0.177391	1.03396	0.774813	0.21739
-0.446544	-0.145484	0.252748	0.0805237	-0.213853	-0.254232	-0.314184	-0.377487	0.0169989	-0.446834	0.344577	-0.454272	0.560447	0.862543	0.995618	0.975599	0.958984	0.76224	0.877382	0.943393	0.988847	0.938304	0.954798	0.938007	0.216424	0.00121105	Succinate--CoA ligase [ADP-forming] subunit beta, mitochondrial (EC 6.2.1.5) (ATP-specific succinyl-CoA synthetase subunit beta) (A-SCS) (Succinyl-CoA synthetase beta-A chain) (SCS-betaA)	SUCB1_HUMAN	SUBCELLULAR LOCATION: Mitochondrion {ECO:0000255|HAMAP-Rule:MF_03220, ECO:0000269|PubMed:15877282, ECO:0000269|PubMed:17287286, ECO:0000269|PubMed:25944712}.	Q9P2R7	-0.370338	-0.449605	-1.54116	-0.00503986	-0.538938	-0.65645	-0.0314138	-0.396256	-0.214731	-0.715014	-0.308594
-0.0540007	NA	-0.682144	-0.113902	-0.080186	0.132245	0.427747	0.859724	-0.312242	-0.20371	-0.523216	-1.72646	0.915706	NA	0.98578	0.967711	0.971271	0.899171	0.666242	0.875159	0.982414	0.961798	0.931579	0.382194	-0.854105	1.85e-29	Glucose-6-phosphate exchanger SLC37A4 (Glucose-5-phosphate transporter) (Glucose-6-phosphate translocase) (Solute carrier family 37 member 4) (Transformation-related gene 19 protein) (TRG-19)	G6PT1_HUMAN	SUBCELLULAR LOCATION: Endoplasmic reticulum membrane {ECO:0000269|PubMed:21949678}; Multi-pass membrane protein {ECO:0000255}.	O43826	-0.355738	0.114545	1.4887	0.754234	-0.149185	NA	-1.05936	-1.30889	-0.167384	-0.478661	-0.657987
-0.584	0.1315	-0.517118	-0.200129	0.316633	-0.0187461	0.262282	1.58329	0.315909	-0.549357	-0.940471	-0.009553	0.286655	0.915796	0.990015	0.955388	0.956701	0.925452	0.899127	0.38649	0.988052	0.922281	0.86189	0.961408	0.235699	1.88e-21	Cytochrome c oxidase subunit 5A, mitochondrial (Cytochrome c oxidase polypeptide Va)	COX5A_HUMAN	SUBCELLULAR LOCATION: Mitochondrion inner membrane.	P20674	-0.351803	-0.758883	-1.26092	-0.240074	-1.82139	NA	-0.163003	-0.946299	-0.689157	-1.61177	-0.0295496
0.268101	-0.427873	0.302163	0.499259	-0.454598	0.246226	-0.0946282	0.974476	0.0227385	-0.315624	-0.984929	1.16361	0.820727	0.538317	0.99532	0.856608	0.907052	0.819751	0.966474	0.836259	0.988922	0.952948	0.850083	0.728869	-0.944183	7.18e-43	Adenosine kinase (AK) (EC 2.7.1.20) (Adenosine 5'-phosphotransferase)	ADK_HUMAN	SUBCELLULAR LOCATION: Isoform 1: Nucleus {ECO:0000269|PubMed:19635462}.; SUBCELLULAR LOCATION: Isoform 2: Cytoplasm {ECO:0000269|PubMed:19635462}.	P55263	-0.351379	0.631482	1.44082	0.362774	0.400665	-0.259304	-0.437812	0.404173	1.10695	0.914787	1.01358
NA	NA	-0.00156652	-0.19818	-0.0669029	-0.207904	-0.0944461	0.686458	0.148294	NA	0.213194	-0.711513	NA	NA	0.99571	0.955738	0.972161	0.81731	0.966502	0.915058	0.990157	NA	0.961166	0.90588	NA	NA	Kynurenine--oxoglutarate transaminase 3 (EC 2.6.1.7) (Cysteine-S-conjugate beta-lyase 2) (EC 4.4.1.13) (Kynurenine aminotransferase 3) (Kynurenine aminotransferase III) (KATIII) (Kynurenine--glyoxylate transaminase) (EC 2.6.1.63) (Kynurenine--oxoglutarate transaminase III)	KAT3_HUMAN	NA	Q6YP21	-0.350148	-0.0617359	0.0683303	0.658834	-2.77139	0.614051	-2.57821	-0.492934	0.404398	0.432533	-0.596994
NA	0.128945	1.5111	0.258715	0.315716	-0.0582094	0.315455	-0.409729	1.01218	0.767237	0.750893	-1.23071	NA	0.916449	0.929221	0.954832	0.95682	0.912819	0.852919	0.939912	0.961485	0.922611	0.919773	0.742574	0.229902	0.00794289	Protein S100-A13 (S100 calcium-binding protein A13)	S10AD_HUMAN	SUBCELLULAR LOCATION: Cytoplasm. Secreted. Note=Secretion is mediated by exposure to stress and requires copper ions.	Q99584	-0.348866	NA	NA	NA	NA	NA	0.768756	0.810713	NA	NA	NA
NA	NA	-0.575015	-0.403692	0.179393	0.103385	-0.380164	0.622271	-1.0526	-0.477018	-0.736165	1.29267	NA	NA	0.98875	0.884112	0.97023	0.911175	0.801589	0.925649	0.920296	0.934076	0.903751	0.650317	-0.548892	1.56e-17	Endonuclease G, mitochondrial (Endo G) (EC 3.1.30.-)	NUCG_HUMAN	SUBCELLULAR LOCATION: Mitochondrion.	Q14249	-0.346007	-0.213331	-1.54941	0.0669313	-1.04069	NA	-1.55051	-1.31221	-0.913237	-1.2392	-1.15384
0.0122177	NA	1.04083	0.641247	-0.681507	-0.347561	0.0669055	0.0831592	-1.10251	-0.0159795	-0.896088	-1.08707	0.929468	NA	0.980938	0.691056	0.766538	0.595532	0.967032	0.969191	0.909804	0.971759	0.872612	0.807417	-0.226105	9.23e-15	Alpha-N-acetylglucosaminidase (EC 3.2.1.50) (N-acetyl-alpha-glucosaminidase) (NAG) [Cleaved into: Alpha-N-acetylglucosaminidase 82 kDa form; Alpha-N-acetylglucosaminidase 77 kDa form]	ANAG_HUMAN	SUBCELLULAR LOCATION: Lysosome.	P54802	-0.338644	0.514884	NA	0.061712	0.524101	NA	-0.118495	-0.262925	-0.0318538	-0.735895	-0.729521
-0.250239	0.149824	-1.10522	0.167436	0.450905	0.304069	-0.00188563	-0.980644	0.659297	0.735188	0.403287	0.536449	0.8202	0.910841	0.957552	0.967932	0.932828	0.749411	0.975024	0.786405	0.980272	0.928118	0.951365	0.918254	0.576136	5.27e-24	Histone H1.0 (Histone H1') (Histone H1(0)) [Cleaved into: Histone H1.0, N-terminally processed]	H10_HUMAN	SUBCELLULAR LOCATION: Nucleus {ECO:0000255|PROSITE-ProRule:PRU00837, ECO:0000269|PubMed:18993075}. Chromosome {ECO:0000255|PROSITE-ProRule:PRU00837, ECO:0000269|PubMed:18993075}. Note=The RNA edited version has been localized to nuclear speckles. During mitosis, it appears in the vicinity of condensed chromosomes.	P07305	-0.307244	NA	NA	0.645684	NA	1.36803	-0.445701	NA	NA	NA	-1.34784
0.131118	0.367031	0.306377	0.0770008	0.174841	-0.0713004	-0.124529	-0.456242	0.322007	0.364352	0.103711	-0.252513	0.897151	0.794576	0.995293	0.975842	0.97056	0.907822	0.961394	0.934334	0.98796	0.965483	0.965353	0.952997	-0.476452	9.42e-23	Prolow-density lipoprotein receptor-related protein 1 (LRP-1) (Alpha-2-macroglobulin receptor) (A2MR) (Apolipoprotein E receptor) (APOER) (CD antigen CD91) [Cleaved into: Low-density lipoprotein receptor-related protein 1 85 kDa subunit (LRP-85); Low-density lipoprotein receptor-related protein 1 515 kDa subunit (LRP-515); Low-density lipoprotein receptor-related protein 1 intracellular domain (L…	LRP1_HUMAN	SUBCELLULAR LOCATION: Low-density lipoprotein receptor-related protein 1 85 kDa subunit: Cell membrane; Single-pass type I membrane protein. Membrane, coated pit.; SUBCELLULAR LOCATION: Low-density lipoprotein receptor-related protein 1 515 kDa subunit: Cell membrane; Peripheral membrane protein; Extracellular side. Membrane, coated pit.; SUBCELLULAR LOCATION: Low-density lipoprotein receptor-rel…	Q07954	-0.305558	0.925935	-2.85287	-0.931552	0.12743	-0.818287	1.02414	1.55541	0.174465	-0.43085	-0.83692
-0.180857	0.249316	-0.439606	-0.23792	0.0591064	0.144569	0.419483	0.205065	-0.553064	-0.39203	-0.58589	-0.0350127	0.866286	0.873589	0.991421	0.947768	0.977205	0.893273	0.685079	0.963798	0.973284	0.945095	0.924663	0.962435	0.162953	0.000359112	ATP synthase subunit alpha, mitochondrial	ATPA_HUMAN	SUBCELLULAR LOCATION: Mitochondrion inner membrane {ECO:0000305}. Cell membrane; Peripheral membrane protein; Extracellular side {ECO:0000269|PubMed:10077593}. Note=Colocalizes with HRG on the cell surface of T-cells (PubMed:19285951).	P25705	-0.299107	-0.178324	-1.04397	-0.0644707	-0.755172	-2.13188	-0.471907	-0.864334	-0.522381	-0.760228	-0.394117
NA	NA	0.483818	-0.436811	-0.34549	-0.917716	-0.293447	0.933679	-1.22239	-1.71713	-1.28365	-2.10711	NA	NA	0.993864	0.861842	0.937546	0.0026933	0.89401	0.851477	0.877735	0.177879	0.736023	0.17097	0.455329	4.29e-10	Succinate dehydrogenase cytochrome b560 subunit, mitochondrial (Integral membrane protein CII-3) (QPs-1) (QPs1) (Succinate dehydrogenase complex subunit C) (Succinate-ubiquinone oxidoreductase cytochrome B large subunit) (CYBL)	C560_HUMAN	SUBCELLULAR LOCATION: Mitochondrion inner membrane; Multi-pass membrane protein.	Q99643	-0.287494	-0.108049	-1.17183	0.362662	-0.575655	NA	-0.179617	-1.52212	-1.19594	NA	-1.44906
0.303396	0.0031013	1.83174	0.439448	0.0562197	0.0410608	-0.107503	0.178234	-0.104162	-0.878595	0.298014	-0.427634	0.789783	0.918109	0.805529	0.895442	0.977335	0.930293	0.964425	0.965126	0.987011	0.821505	0.957246	0.940388	NA	NA	C-1-tetrahydrofolate synthase, cytoplasmic (C1-THF synthase) [Cleaved into: C-1-tetrahydrofolate synthase, cytoplasmic, N-terminally processed] [Includes: Methylenetetrahydrofolate dehydrogenase (EC 1.5.1.5); Methenyltetrahydrofolate cyclohydrolase (EC 3.5.4.9); Formyltetrahydrofolate synthetase (EC 6.3.4.3)]	C1TC_HUMAN	SUBCELLULAR LOCATION: Cytoplasm.	P11586	-0.287324	0.561496	-0.229508	0.21374	0.233716	-0.520866	-0.826301	-1.05106	-0.243315	-0.459575	-0.824129
-0.125873	NA	-0.30962	0.236628	-0.163582	0.121427	-0.0915532	0.483969	-0.0165217	-0.234605	-0.222235	-0.564507	0.892035	NA	0.993214	0.958642	0.964425	0.903951	0.966936	0.943086	0.988387	0.959621	0.954636	0.926496	-0.646853	6.71e-22	ATP-dependent (S)-NAD(P)H-hydrate dehydratase (EC 4.2.1.93) (ATP-dependent NAD(P)HX dehydratase) (Carbohydrate kinase domain-containing protein) (NAD(P)HX dehydratase)	NNRD_HUMAN	SUBCELLULAR LOCATION: Mitochondrion {ECO:0000255|HAMAP-Rule:MF_03157}.	Q8IW45	-0.283829	-1.16171	-1.14805	NA	-0.648047	-0.371812	0.34497	0.443445	0.0143829	-1.17257	-0.195905
-0.314751	0.219537	-0.613749	-0.144134	0.00865424	-0.107096	0.189728	-0.042497	-0.802111	-0.282796	-0.944018	0.187428	0.75874	0.886885	0.98778	0.964045	0.976419	0.891625	0.936978	0.966609	0.955557	0.955834	0.860989	0.951301	NA	NA	Lipoamide acyltransferase component of branched-chain alpha-keto acid dehydrogenase complex, mitochondrial (EC 2.3.1.168) (52 kDa mitochondrial autoantigen of primary biliary cirrhosis) (Branched chain 2-oxo-acid dehydrogenase complex component E2) (BCOADC-E2) (Branched-chain alpha-keto acid dehydrogenase complex component E2) (BCKAD-E2) (BCKADE2) (Dihydrolipoamide acetyltransferase component of …	ODB2_HUMAN	SUBCELLULAR LOCATION: Mitochondrion matrix.	P11182	-0.276822	-0.358688	0.120329	0.22377	0.0824533	-0.796522	-0.788095	-0.993847	-0.79024	-1.27543	-1.10856
0.0138283	-0.180464	0.140889	-0.0897422	-0.388281	-0.456149	-0.304854	0.43119	-0.685909	-0.427423	-0.792415	-0.0186452	0.929156	0.841682	0.996179	0.970235	0.927367	0.351396	0.885215	0.948223	0.965282	0.940833	0.894003	0.961781	-1.34229	3.01e-65	Aspartate aminotransferase, mitochondrial (mAspAT) (EC 2.6.1.1) (EC 2.6.1.7) (Fatty acid-binding protein) (FABP-1) (Glutamate oxaloacetate transaminase 2) (Kynurenine aminotransferase 4) (Kynurenine aminotransferase IV) (Kynurenine--oxoglutarate transaminase 4) (Kynurenine--oxoglutarate transaminase IV) (Plasma membrane-associated fatty acid-binding protein) (FABPpm) (Transaminase A)	AATM_HUMAN	SUBCELLULAR LOCATION: Mitochondrion matrix {ECO:0000269|PubMed:9537447}. Cell membrane {ECO:0000269|PubMed:9537447}. Note=Exposure to alcohol promotes translocation to the cell membrane.	P00505	-0.272212	-0.158055	0.143906	-0.486774	0.081729	-0.98217	-0.413083	-0.393733	-0.159849	-0.50613	0.316402
-0.132984	-0.303996	0.350844	0.455644	0.819423	0.403987	-0.14575	0.152514	-0.74034	0.287588	-0.617491	0.762624	0.889135	0.729201	0.99499	0.886263	0.709587	0.560133	0.957023	0.96632	0.961104	0.969479	0.920809	0.877642	-0.20724	0.00128655	Ethylmalonyl-CoA decarboxylase (EC 4.1.1.94) (Enoyl-CoA hydratase domain-containing protein 1) (Methylmalonyl-CoA decarboxylase) (MMCD) (EC 4.1.1.41)	ECHD1_HUMAN	SUBCELLULAR LOCATION: Cytoplasm, cytosol {ECO:0000250}.	Q9NTX5	-0.253425	0.178748	-0.409266	-0.33821	0.305623	-0.159711	-0.571471	-1.22233	-0.668879	-1.19492	-0.00865829
0.482476	-0.10006	-0.280781	0.00841345	-0.0214703	-0.163505	0.109802	0.127086	-1.0391	-0.179809	-0.995083	0.399713	0.527213	0.884409	0.993536	0.977737	0.974872	0.856399	0.959571	0.967429	0.922889	0.96336	0.847226	0.934325	-0.314069	6.57e-17	S-formylglutathione hydrolase (FGH) (EC 3.1.2.12) (Esterase D) (Methylumbelliferyl-acetate deacetylase) (EC 3.1.1.56)	ESTD_HUMAN	SUBCELLULAR LOCATION: Cytoplasm. Cytoplasmic vesicle.	P10768	-0.248825	-0.562958	-0.425824	-0.638895	0.176752	0.557438	0.334782	0.459321	0.615366	0.495373	0.761516
NA	NA	-0.522372	-0.021475	-0.676546	-0.033246	0.220181	-0.363024	-1.14114	-1.57675	-0.800183	-1.84363	NA	NA	0.989909	0.975842	0.771281	0.921197	0.923775	0.944861	0.900612	0.250914	0.892561	0.310675	-0.186535	1.65e-08	Metalloreductase STEAP4 (EC 1.16.1.-) (Six-transmembrane epithelial antigen of prostate 4) (SixTransMembrane protein of prostate 2) (Tumor necrosis factor, alpha-induced protein 9)	STEA4_HUMAN	SUBCELLULAR LOCATION: Cell membrane. Golgi apparatus membrane; Multi-pass membrane protein.	Q687X5	-0.244849	NA	NA	NA	-0.268903	1.59932	2.17189	1.4086	2.0012	0.0320094	NA
0.0484835	NA	NA	NA	NA	NA	NA	NA	NA	NA	-1.11644	-0.0370661	0.921741	NA	NA	NA	NA	NA	NA	NA	NA	NA	0.807989	0.962515	NA	NA	Up-regulated during skeletal muscle growth protein 5 (Diabetes-associated protein in insulin-sensitive tissues) (HCV F-transactivated protein 2)	USMG5_HUMAN	SUBCELLULAR LOCATION: Mitochondrion membrane {ECO:0000250}; Single-pass membrane protein {ECO:0000250}.	Q96IX5	-0.244284	0.116952	0.295837	0.13207	-1.03877	-0.119353	0.131773	-0.164715	-0.344221	-0.57446	0.558791
NA	1.09204	NA	NA	NA	NA	NA	NA	NA	NA	-0.143072	0.773787	NA	0.00944298	NA	NA	NA	NA	NA	NA	NA	NA	0.958693	0.875035	0.00391197	0.946669	Acyl carrier protein, mitochondrial (ACP) (CI-SDAP) (NADH-ubiquinone oxidoreductase 9.6 kDa subunit)	ACPM_HUMAN	SUBCELLULAR LOCATION: Mitochondrion {ECO:0000269|PubMed:12611891}.	O14561	-0.238435	0.02806	NA	-0.0364054	-0.92387	-1.33851	-0.561931	-1.16235	-0.29787	-0.77944	NA
NA	-0.146983	-0.280397	-0.216041	1.53712	-0.153616	-0.272772	-0.484212	-1.01184	-0.919113	-0.228518	-1.02042	NA	0.861727	0.99354	0.952381	0.0410031	0.863606	0.907986	0.930628	0.927838	0.801181	0.954286	0.831475	-0.924461	1.5e-39	Dehydrogenase/reductase SDR family member 4 (EC 1.1.1.184) (NADPH-dependent carbonyl reductase/NADP-retinol dehydrogenase) (CR) (PHCR) (NADPH-dependent retinol dehydrogenase/reductase) (NRDR) (humNRDR) (Peroxisomal short-chain alcohol dehydrogenase) (PSCD) (SCAD-SRL) (Short chain dehydrogenase/reductase family 25C member 2) (Short-chain dehydrogenase/reductase family member 4)	DHRS4_HUMAN	SUBCELLULAR LOCATION: Peroxisome {ECO:0000269|PubMed:10333503}. Note=Isoform 1 is peroxisomal, while isoform 4 is not.; SUBCELLULAR LOCATION: Isoform 7: Nucleus {ECO:0000269|PubMed:22227495}.	Q9BTZ2	-0.215406	0.25711	-1.94264	0.00358005	-0.504591	-0.646689	-1.31094	-1.60003	0.771941	0.635917	0.33086
-0.329857	-0.228612	0.461768	0.951158	0.653558	0.236623	-0.0139842	-0.055161	-0.863538	0.316859	-1.44769	0.510302	0.74119	0.805885	0.994077	0.217956	0.853487	0.829075	0.975736	0.96604	0.949032	0.96805	0.642399	0.921726	-1.06947	1.97e-18	Enoyl-CoA hydratase domain-containing protein 3, mitochondrial	ECHD3_HUMAN	SUBCELLULAR LOCATION: Mitochondrion {ECO:0000305}.	Q96DC8	-0.209708	-0.272307	0.573433	0.103943	0.252759	NA	-0.913102	-1.32779	-0.484877	-0.717517	-0.329767
NA	NA	-1.61348	-0.0282039	1.52795	0.108797	0.893677	-0.0313527	-1.30127	-0.082639	-2.16475	0.621354	NA	NA	0.795288	0.975374	0.0433789	0.909101	0.00596265	0.967096	0.850088	0.968772	0.153961	0.905429	-0.709056	1.48e-16	D-dopachrome decarboxylase (EC 4.1.1.84) (D-dopachrome tautomerase) (Phenylpyruvate tautomerase II)	DOPD_HUMAN	SUBCELLULAR LOCATION: Cytoplasm {ECO:0000250}.	P30046	-0.208646	-2.45541	-1.71424	-0.335844	-0.345309	NA	-0.83952	NA	NA	NA	-1.62657
-0.0638527	0.189591	0.24323	0.546674	0.253064	-0.305591	0.0171426	0.801919	0.337042	0.00541486	-0.697934	0.490763	0.912992	0.898276	0.995672	0.814495	0.96394	0.680214	0.973191	0.890624	0.987729	0.972613	0.90973	0.924188	NA	NA	Phospholipid hydroperoxide glutathione peroxidase, mitochondrial (PHGPx) (EC 1.11.1.12) (Glutathione peroxidase 4) (GPx-4) (GSHPx-4)	GPX4_HUMAN	SUBCELLULAR LOCATION: Isoform Mitochondrial: Mitochondrion.; SUBCELLULAR LOCATION: Isoform Cytoplasmic: Cytoplasm.	P36969	-0.20336	0.130728	NA	NA	-0.538146	-1.11503	1.29119	1.09918	1.24842	1.35825	0.789188
0.28003	0.396835	1.03787	0.243418	0.120947	-0.0988876	0.12894	-0.257558	-0.148906	0.421578	0.117072	0.742695	0.810915	0.765754	0.981076	0.957521	0.974034	0.895699	0.955374	0.95404	0.986198	0.961922	0.964888	0.882132	-0.490372	6.04e-11	Cytosol aminopeptidase (EC 3.4.11.1) (Leucine aminopeptidase 3) (LAP-3) (Leucyl aminopeptidase) (Peptidase S) (Proline aminopeptidase) (EC 3.4.11.5) (Prolyl aminopeptidase)	AMPL_HUMAN	SUBCELLULAR LOCATION: Cytoplasm.	P28838	-0.201268	0.525016	-0.592711	0.175037	0.398249	1.13743	-0.233818	-0.787056	0.777651	-0.547417	0.278734
NA	NA	0.0167299	-0.222507	-0.547913	-0.156497	-0.13091	-0.123296	1.55204	NA	1.43241	-0.185542	NA	NA	0.995808	0.951078	0.865581	0.861557	0.960153	0.962655	0.859754	NA	0.724046	0.956689	0.771544	4.09e-38	Acetoacetyl-CoA synthetase (EC 6.2.1.16) (Acyl-CoA synthetase family member 1) (Protein sur-5 homolog)	AACS_HUMAN	SUBCELLULAR LOCATION: Cytoplasm, cytosol {ECO:0000250}.	Q86V21	-0.195183	-1.50374	NA	NA	-0.369956	NA	-1.03305	-1.23546	NA	NA	-1.41443
-0.422709	0.309399	-0.485784	-0.0212415	0.170868	0.0617426	-0.0173258	0.477884	-1.04005	-0.256387	-1.97745	-0.287689	0.603677	0.839347	0.99062	0.975858	0.970842	0.924816	0.975448	0.943715	0.92271	0.957972	0.252958	0.950834	0.353996	1.8e-12	ATP synthase F(0) complex subunit B1, mitochondrial (ATP synthase proton-transporting mitochondrial F(0) complex subunit B1) (ATP synthase subunit b) (ATPase subunit b)	AT5F1_HUMAN	SUBCELLULAR LOCATION: Mitochondrion. Mitochondrion inner membrane.	P24539	-0.191865	0.379329	-1.08288	0.275986	-1.13257	-0.572306	0.146708	-0.022882	0.0815171	-0.593645	-0.07928
0.130056	0.209252	0.726397	0.0774297	0.634485	-0.129613	-0.229676	1.2497	0.643939	-0.729987	0.333529	-0.335701	0.897544	0.891005	0.99051	0.975813	0.864465	0.879184	0.930473	0.682063	0.980769	0.879004	0.955399	0.947604	-0.234191	2.92e-09	Acyl-CoA dehydrogenase family member 10 (ACAD-10) (EC 1.3.99.-)	ACD10_HUMAN	NA	Q6JQN1	-0.191456	-0.192257	-2.39127	-0.901318	-1.21313	NA	-0.845922	NA	-1.24529	NA	-2.05954
NA	0.354767	-0.917544	0.2159	-0.579201	0.391485	0.0298908	0.915124	-1.47768	-0.246923	-0.918364	0.53552	NA	0.805246	0.9747	0.961809	0.847231	0.58849	0.971817	0.85787	0.763637	0.958701	0.867358	0.918381	NA	NA	Regulator of microtubule dynamics protein 1 (RMD-1) (hRMD-1) (Protein FAM82B)	RMD1_HUMAN	SUBCELLULAR LOCATION: Cytoplasm {ECO:0000269|PubMed:18070910}. Cytoplasm, cytoskeleton, spindle {ECO:0000269|PubMed:18070910}. Cytoplasm, cytoskeleton, spindle pole {ECO:0000269|PubMed:18070910}. Note=In interphase localizes in the cytoplasm, and during mitosis localizes to the spindle microtubules and spindle poles.	Q96DB5	-0.185036	-0.179655	-0.199334	-0.836919	0.391003	0.115627	-0.697578	-0.350612	-0.135727	-0.578902	0.313968
-0.112901	-0.0244142	0.59251	7.89302e-05	0.600193	0.122785	0.00843375	1.18241	-0.770003	-0.586742	-0.0764763	0.147119	0.897037	0.910845	0.99262	0.977237	0.881965	0.90337	0.974061	0.729005	0.958556	0.915123	0.961647	0.953727	-1.75988	8.55e-49	Serum paraoxonase/lactonase 3 (EC 3.1.1.2) (EC 3.1.1.81) (EC 3.1.8.1)	PON3_HUMAN	SUBCELLULAR LOCATION: Secreted, extracellular space {ECO:0000250}.	Q15166	-0.175904	-1.1707	NA	-0.804136	-0.226023	-0.580966	-0.115765	-0.201693	-0.169174	-0.21316	-0.171807
-0.129177	NA	-1.21604	0.461456	0.109758	-0.303322	0.0374299	1.03722	0.0779932	0.642322	-0.563607	1.31817	0.890702	NA	0.941116	0.882744	0.974667	0.684342	0.970944	0.809448	0.989603	0.941439	0.927228	0.632866	-0.773096	3.07e-25	Pterin-4-alpha-carbinolamine dehydratase (PHS) (EC 4.2.1.96) (4-alpha-hydroxy-tetrahydropterin dehydratase) (Dimerization cofactor of hepatocyte nuclear factor 1-alpha) (DCoH) (Dimerization cofactor of HNF1) (Phenylalanine hydroxylase-stimulating protein) (Pterin carbinolamine dehydratase) (PCD)	PHS_HUMAN	SUBCELLULAR LOCATION: Cytoplasm. Nucleus. Note=Cytoplasmic and/or nuclear.	P61457	-0.173874	0.715206	1.03858	-0.206352	0.676917	NA	-0.358891	-0.304448	-0.32936	0.257262	0.0743753
0.0942583	-0.284283	0.80348	0.301118	-0.245909	0.317823	-0.125735	0.619013	0.281075	-0.1437	-0.265722	-0.818188	0.909517	0.751991	0.988896	0.946006	0.954847	0.728655	0.961164	0.926139	0.988554	0.965537	0.952118	0.885885	0.259685	4.5e-10	NADH-cytochrome b5 reductase 3 (B5R) (Cytochrome b5 reductase) (EC 1.6.2.2) (Diaphorase-1) [Cleaved into: NADH-cytochrome b5 reductase 3 membrane-bound form; NADH-cytochrome b5 reductase 3 soluble form]	NB5R3_HUMAN	SUBCELLULAR LOCATION: Isoform 1: Endoplasmic reticulum membrane; Lipid-anchor; Cytoplasmic side. Mitochondrion outer membrane; Lipid-anchor; Cytoplasmic side.; SUBCELLULAR LOCATION: Isoform 2: Cytoplasm. Note=Produces the soluble form found in erythrocytes.	P00387	-0.158274	-0.901905	-1.65188	-0.640137	-0.125067	-1.23153	0.272425	-0.146526	-0.60766	-0.814508	-0.812493
NA	NA	-0.470774	-0.0108801	-0.0837347	-0.14685	0.0701199	1.30628	0.123827	0.952853	-2.66648	-0.570476	NA	NA	0.990891	0.976547	0.971025	0.868262	0.966552	0.637771	0.990111	0.878023	0.0390834	0.925787	0.706798	2.62e-20	Squalene synthase (SQS) (SS) (EC 2.5.1.21) (FPP:FPP farnesyltransferase) (Farnesyl-diphosphate farnesyltransferase)	FDFT_HUMAN	SUBCELLULAR LOCATION: Endoplasmic reticulum membrane; Multi-pass membrane protein.	P37268	-0.150527	NA	NA	NA	NA	NA	NA	-0.328946	NA	NA	-0.499528
0.757707	-0.375593	0.0485214	0.0973196	-0.361167	-0.361825	-0.11949	0.535876	0.341881	-0.640008	-0.46511	-0.319891	0.0912867	0.628598	0.995969	0.974378	0.934045	0.563423	0.962332	0.937285	0.987652	0.903448	0.93722	0.948705	-0.10745	0.0648051	Sepiapterin reductase (SPR) (EC 1.1.1.153)	SPRE_HUMAN	SUBCELLULAR LOCATION: Cytoplasm.	P35270	-0.129047	-0.173434	0.191957	-0.423432	0.465157	-0.962469	-0.0118668	-0.0841839	0.594248	0.414326	0.475736
NA	-0.20453	0.61932	0.112986	-0.224115	0.0617909	0.0969937	0.36807	0.938149	-0.142559	0.106894	-0.650866	NA	0.824911	0.992255	0.973138	0.957721	0.924802	0.962056	0.953506	0.966958	0.965602	0.965243	0.915234	NA	NA	Atlastin-2 (EC 3.6.5.-) (ADP-ribosylation factor-like protein 6-interacting protein 2) (ARL-6-interacting protein 2) (Aip-2)	ATLA2_HUMAN	SUBCELLULAR LOCATION: Endoplasmic reticulum membrane {ECO:0000269|PubMed:18270207}; Multi-pass membrane protein {ECO:0000269|PubMed:18270207}.	Q8NHH9	-0.112795	0.514576	NA	0.588219	0.0713057	NA	-0.451836	-0.356131	0.848067	1.02109	-0.250342
0.197774	0.12782	0.349902	0.410552	0.251202	-0.0175125	-0.415714	0.0803058	-0.392634	-0.441302	-0.54774	-0.0376909	0.867157	0.916734	0.994997	0.90974	0.964124	0.925795	0.742173	0.969299	0.979943	0.93904	0.928982	0.96254	-0.768686	1.27e-19	Peroxisomal trans-2-enoyl-CoA reductase (TERP) (EC 1.3.1.38) (2,4-dienoyl-CoA reductase-related protein) (DCR-RP) (HPDHase) (Short chain dehydrogenase/reductase family 29C member 1) (pVI-ARL)	PECR_HUMAN	SUBCELLULAR LOCATION: Peroxisome {ECO:0000269|PubMed:11669066}.	Q9BY49	-0.111545	0.248854	-0.804701	0.396328	0.571615	-0.239959	-1.4054	-2.84464	0.204098	0.494122	0.256612
0.178955	-0.22731	0.358239	-0.0542765	-0.231457	-0.29956	-0.48202	0.187866	0.973913	0.496608	0.66977	-0.393313	0.876789	0.806975	0.994937	0.973398	0.956783	0.691083	0.59048	0.964659	0.964448	0.956326	0.929333	0.943254	0.906608	7.17e-42	Dihydrolipoyllysine-residue acetyltransferase component of pyruvate dehydrogenase complex, mitochondrial (EC 2.3.1.12) (70 kDa mitochondrial autoantigen of primary biliary cirrhosis) (PBC) (Dihydrolipoamide acetyltransferase component of pyruvate dehydrogenase complex) (M2 antigen complex 70 kDa subunit) (Pyruvate dehydrogenase complex component E2) (PDC-E2) (PDCE2)	ODP2_HUMAN	SUBCELLULAR LOCATION: Mitochondrion matrix.	P10515	-0.110803	-0.489944	-0.827185	0.449574	-0.663788	-1.41376	-0.0783698	-0.448094	-0.265766	-0.520454	-0.220888
0.136009	0.8795	-0.296919	0.179491	0.729815	-0.0321551	0.138183	1.20848	-0.303553	0.247766	-0.340769	0.939317	0.895311	0.0780251	0.993359	0.966558	0.799119	0.921532	0.953113	0.711572	0.982654	0.971255	0.947215	0.827474	-0.627614	7.8e-21	Isochorismatase domain-containing protein 1	ISOC1_HUMAN	NA	Q96CN7	-0.106953	0.283309	NA	-0.406194	0.37378	NA	-0.801789	-0.479501	0.472362	0.0661437	-0.18414
NA	NA	-0.115475	-0.457536	-0.209658	-0.319842	0.103775	0.861127	-0.00274854	-0.316913	0.332058	0.102994	NA	NA	0.994995	0.845509	0.959484	0.653206	0.960771	0.874753	0.98858	0.952829	0.955479	0.956153	0.0461917	0.196119	Malonyl-CoA-acyl carrier protein transacylase, mitochondrial (MCT) (EC 2.3.1.39) (Mitochondrial malonyl CoA:ACP acyltransferase) (Mitochondrial malonyltransferase) ([Acyl-carrier-protein] malonyltransferase)	FABD_HUMAN	SUBCELLULAR LOCATION: Mitochondrion {ECO:0000269|PubMed:12882974}.	Q8IVS2	-0.0703991	2.41174	0.28779	1.97574	0.647469	NA	NA	0.908088	-0.556923	-0.19162	-1.0178
-0.0410642	0.134075	0.133279	-0.127285	-0.410109	-0.454869	0.00960733	0.00266476	0.0334735	0.340467	0.782797	0.131723	0.919053	0.915128	0.996212	0.966163	0.921353	0.353852	0.973947	0.968503	0.989061	0.966814	0.915534	0.9546	0.711952	4.31e-37	Sorting and assembly machinery component 50 homolog (Transformation-related gene 3 protein) (TRG-3)	SAM50_HUMAN	SUBCELLULAR LOCATION: Mitochondrion outer membrane {ECO:0000269|PubMed:15644312}; Multi-pass membrane protein. Cytoplasm {ECO:0000250|UniProtKB:Q6AXV4}. Mitochondrion {ECO:0000269|PubMed:25781180}.	Q9Y512	-0.0413389	0.52055	-1.84308	0.272792	-0.521635	NA	-0.723097	-1.85724	-0.529002	-2.00809	-0.47406
0.175823	NA	-0.0965991	0.0200108	0.207289	-0.214429	-0.64094	-0.330462	-0.124406	0.23257	0.170341	-0.761935	0.878296	NA	0.995127	0.978398	0.968071	0.810517	0.188242	0.947968	0.986653	0.971886	0.962911	0.897042	0.00857775	0.834902	Pyruvate dehydrogenase E1 component subunit alpha, somatic form, mitochondrial (EC 1.2.4.1) (PDHE1-A type I)	ODPA_HUMAN	SUBCELLULAR LOCATION: Mitochondrion matrix.	P08559	-0.0384526	-0.110399	-0.576531	-0.364633	-0.165853	-1.289	0.517757	0.573048	-0.0054896	-0.590707	-0.819862
-0.174962	-0.0249978	-0.00928155	0.0480697	-0.146487	-0.262521	-0.113206	-0.376333	-0.0756073	0.273297	0.741361	0.368377	0.869442	0.910679	0.995667	0.977681	0.966027	0.750584	0.963453	0.943512	0.987489	0.970138	0.920984	0.937359	0.320816	7.18e-12	Cullin-1 (CUL-1)	CUL1_HUMAN	NA	Q13616	-0.0338075	0.440821	0.26767	0.703362	0.0241646	NA	0.337581	0.611992	-0.221707	NA	NA
0.331462	NA	-0.0945062	0.00755817	0.0410893	-0.0743505	-0.258718	-0.917777	-0.391662	0.0639761	-0.0227378	0.939696	0.76076	NA	0.995142	0.977687	0.977894	0.906592	0.916212	0.816665	0.979976	0.974725	0.963765	0.827344	0.815308	3.16e-65	Metaxin-1 (Mitochondrial outer membrane import complex protein 1)	MTX1_HUMAN	SUBCELLULAR LOCATION: Membrane {ECO:0000305}; Single-pass type I membrane protein {ECO:0000305}. Mitochondrion outer membrane {ECO:0000250}.	Q13505	-0.00743574	0.525421	NA	0.745971	NA	NA	NA	NA	NA	NA	NA
0.0380058	NA	-0.181873	0.362727	0.689586	-0.188193	-0.125578	-0.310926	0.319012	0.0986467	-0.138577	-0.138831	0.924133	NA	0.994479	0.928537	0.830024	0.836122	0.961194	0.949709	0.988006	0.975836	0.958905	0.958972	-0.00444173	0.943203	Lysosomal alpha-glucosidase (EC 3.2.1.20) (Acid maltase) (Aglucosidase alfa) [Cleaved into: 76 kDa lysosomal alpha-glucosidase; 70 kDa lysosomal alpha-glucosidase]	LYAG_HUMAN	SUBCELLULAR LOCATION: Lysosome {ECO:0000269|PubMed:17897319}. Lysosome membrane {ECO:0000269|PubMed:17897319}.	P10253	-0.000548347	1.09533	NA	0.0525579	0.466064	NA	-0.738185	-0.361951	-0.289784	-1.40349	NA
NA	0.0212943	1.65365	-0.246694	NA	-0.622736	-0.553679	NA	1.02213	0.299192	0.192882	-0.300927	NA	0.922366	0.889398	0.945746	NA	0.108391	0.384779	NA	0.960664	0.968926	0.962011	0.949977	NA	NA	Ribosome-releasing factor 2, mitochondrial (RRF2mt) (Elongation factor G 2, mitochondrial) (EF-G2mt) (mEF-G 2) (Elongation factor G2) (hEFG2)	RRF2M_HUMAN	SUBCELLULAR LOCATION: Mitochondrion {ECO:0000255|HAMAP-Rule:MF_03059}.	Q969S9	0.0158639	1.14015	NA	0.847104	NA	NA	NA	NA	NA	NA	NA
-0.262789	-0.22262	0.20679	0.0284724	0.188456	0.315313	-0.422122	-0.630127	-0.191721	-0.159106	0.878695	-0.237849	0.809822	0.810842	0.995866	0.978781	0.969556	0.732568	0.72985	0.905996	0.98534	0.964634	0.900884	0.953851	NA	NA	Translational activator of cytochrome c oxidase 1 (Coiled-coil domain-containing protein 44) (Translational activator of mitochondrially-encoded cytochrome c oxidase I)	TACO1_HUMAN	SUBCELLULAR LOCATION: Mitochondrion {ECO:0000269|PubMed:19503089}.	Q9BSH4	0.0168562	0.696229	NA	0.67514	0.284756	NA	NA	NA	0.208127	0.0277909	1.79663
-0.279633	-0.103194	0.526934	0.175849	-0.348107	0.27174	-0.0215475	0.335686	0.256181	-0.570714	-0.747566	-0.692749	0.794752	0.883066	0.993411	0.966982	0.936979	0.791896	0.975075	0.955901	0.98889	0.918289	0.90187	0.908915	NA	NA	Protein DDI1 homolog 2	DDI2_HUMAN	NA	Q5TDH0	0.0202392	-0.034441	-0.689978	0.179524	0.210976	NA	-0.165293	-0.139797	-0.161579	-0.383277	-0.654457
-0.167595	0.173498	0.10563	0.0606299	0.803433	0.156622	0.0750794	0.954644	-0.265749	0.454875	-0.0492288	0.927467	0.873242	0.903683	0.99623	0.976916	0.727801	0.886998	0.965788	0.843862	0.983641	0.95958	0.962748	0.831498	0.373703	5.85e-17	Beta-1-syntrophin (59 kDa dystrophin-associated protein A1 basic component 1) (DAPA1B) (BSYN2) (Syntrophin-2) (Tax interaction protein 43) (TIP-43)	SNTB1_HUMAN	SUBCELLULAR LOCATION: Cell membrane, sarcolemma {ECO:0000250}; Peripheral membrane protein {ECO:0000250}; Cytoplasmic side {ECO:0000250}. Cell junction {ECO:0000250}. Cytoplasm, cytoskeleton {ECO:0000250}. Note=In skeletal muscle, it localizes at the cytoplasmic side of the sarcolemmal membrane and at neuromuscular junctions. {ECO:0000250}.	Q13884	0.021473	NA	0.263563	-0.0358323	0.128803	NA	-0.669934	NA	-0.179407	0.149184	-1.17602
0.0375238	-0.129735	-0.437583	-0.495365	-0.0500723	-0.450512	-0.0417868	0.498332	-0.876395	-0.815876	-1.00695	-0.473817	0.924239	0.870735	0.991454	0.81017	0.973223	0.362172	0.973125	0.94156	0.947521	0.848786	0.843809	0.936169	NA	NA	Tetratricopeptide repeat protein 38 (TPR repeat protein 38)	TTC38_HUMAN	NA	Q5R3I4	0.0217662	0.540475	0.460975	0.286364	0.7625	NA	-0.536362	-0.0643591	-0.406386	-0.232121	-0.685007
-0.0645215	NA	-0.285235	0.523718	0.76234	-0.00232986	-0.177563	1.25153	-0.213401	1.25783	-0.834083	1.31916	0.912803	NA	0.993488	0.836314	0.770089	0.929794	0.948969	0.680694	0.984872	0.727548	0.885977	0.632175	1.45677	4.05e-69	Farnesyl pyrophosphate synthase (FPP synthase) (FPS) (EC 2.5.1.10) ((2E,6E)-farnesyl diphosphate synthase) (Dimethylallyltranstransferase) (EC 2.5.1.1) (Farnesyl diphosphate synthase) (Geranyltranstransferase)	FPPS_HUMAN	SUBCELLULAR LOCATION: Cytoplasm.	P14324	0.0375042	-0.346422	-4.14955	-0.392924	0.810064	-0.693072	-0.383762	-0.680105	-0.643836	-0.676501	-0.556964
-0.277289	-0.0131822	0.167237	0.224523	-0.735778	-0.323172	-0.261361	-0.112968	0.647256	-0.346118	0.321654	-0.225748	0.79693	0.913938	0.99606	0.960536	0.70854	0.64663	0.914737	0.963205	0.980663	0.950017	0.956032	0.954536	NA	NA	Phosphoglucomutase-2 (PGM 2) (EC 5.4.2.2) (Glucose phosphomutase 2) (Phosphodeoxyribomutase) (Phosphopentomutase) (EC 5.4.2.7)	PGM2_HUMAN	SUBCELLULAR LOCATION: Cytoplasm {ECO:0000250}.	Q96G03	0.0385842	0.60568	0.281303	0.534095	0.0213594	0.663876	-0.129104	-0.358599	0.658356	0.617228	0.549197
0.0794832	0.00627433	0.503792	0.455831	0.426802	-0.0875055	0.0721668	-0.331923	0.621179	-0.752887	0.144816	-1.30844	0.913805	0.918881	0.99366	0.886152	0.938236	0.900981	0.96624	0.947834	0.981474	0.871673	0.963884	0.699249	-0.232055	3.89e-05	Acetolactate synthase-like protein (EC 2.2.1.-) (IlvB-like protein)	ILVBL_HUMAN	SUBCELLULAR LOCATION: Membrane; Single-pass membrane protein.	A1L0T0	0.051341	NA	NA	NA	0.40905	NA	0.431707	1.59881	0.5179	0.0531927	-0.340419
NA	0.349418	1.03619	NA	NA	0.222211	0.487299	1.35199	-0.483377	-0.653396	-0.219405	-0.261728	NA	0.809696	0.981154	NA	NA	0.841983	0.508959	0.598983	0.976506	0.900211	0.954793	0.952446	1.35733	1.05e-87	Glia maturation factor beta (GMF-beta)	GMFB_HUMAN	NA	P60983	0.0551429	-0.827541	-0.751859	0.0182543	-0.986007	NA	0.201624	0.349639	-0.309033	0.277683	-0.568961
-0.0412771	0.246706	0.169955	0.246781	0.300887	0.0178963	0.10293	0.605407	-0.325359	0.052409	-0.411034	0.488757	0.918999	0.874842	0.996047	0.95695	0.958682	0.934529	0.960934	0.928139	0.982043	0.974333	0.941885	0.924435	-0.3679	2.44e-11	Kinesin-like protein KIF13B (Kinesin-like protein GAKIN)	KI13B_HUMAN	SUBCELLULAR LOCATION: Cytoplasm, cytoskeleton {ECO:0000269|PubMed:20194617}. Cell projection, axon {ECO:0000269|PubMed:20194617}. Note=accumulates at the distal part of the microtubules in the tips of axons, but not of dendrites.	Q9NQT8	0.0565579	0.745986	-1.42197	0.38409	0.188846	-0.77898	-0.0491207	0.163261	-0.089747	-0.111752	NA
-0.0629939	1.06682	1.10309	0.178253	0.0911798	0.483268	-0.170709	0.554136	1.04001	-0.149267	0.602213	-0.657504	0.913235	0.0123567	0.977722	0.966703	0.975657	0.377214	0.950878	0.935046	0.959131	0.965215	0.936126	0.914273	-0.528315	2.65e-16	Deoxyribose-phosphate aldolase (DERA) (EC 4.1.2.4) (2-deoxy-D-ribose 5-phosphate aldolase) (Phosphodeoxyriboaldolase) (Deoxyriboaldolase)	DEOC_HUMAN	SUBCELLULAR LOCATION: Cytoplasm {ECO:0000269|PubMed:25229427}. Cytoplasmic granule {ECO:0000269|PubMed:25229427}. Nucleus {ECO:0000269|PubMed:25229427}. Note=Recruited to stress granules but not to processing bodies upon arsenite or clotrimazole treatment or energy deprivation. {ECO:0000269|PubMed:25229427}.	Q9Y315	0.0589856	0.460946	-1.70943	0.54801	0.0691224	-0.628205	-0.64594	-0.345929	-0.561714	-0.479402	-0.411325
NA	NA	NA	NA	NA	NA	NA	NA	NA	NA	NA	NA	NA	NA	NA	NA	NA	NA	NA	NA	NA	NA	NA	NA	NA	NA	Ubiquitin-conjugating enzyme E2 D3 (EC 2.3.2.23) ((E3-independent) E2 ubiquitin-conjugating enzyme D3) (EC 2.3.2.24) (E2 ubiquitin-conjugating enzyme D3) (Ubiquitin carrier protein D3) (Ubiquitin-conjugating enzyme E2(17)KB 3) (Ubiquitin-conjugating enzyme E2-17 kDa 3) (Ubiquitin-protein ligase D3)	UB2D3_HUMAN	SUBCELLULAR LOCATION: Cell membrane {ECO:0000269|PubMed:18508924}; Peripheral membrane protein {ECO:0000269|PubMed:18508924}. Endosome membrane {ECO:0000269|PubMed:18508924}; Peripheral membrane protein {ECO:0000269|PubMed:18508924}.	P61077	0.0741478	0.513071	-0.94489	NA	0.758234	NA	1.56864	1.01226	1.17271	1.37772	0.813994
0.0142041	0.232221	-0.307311	-0.380235	-0.362106	-0.324488	0.12764	1.02537	-0.967719	-0.183384	-1.35436	-0.139142	0.929083	0.881481	0.993241	0.897408	0.933828	0.644006	0.955679	0.814848	0.935083	0.963133	0.698529	0.958957	0.329365	1.85e-19	ATP synthase subunit gamma, mitochondrial (F-ATPase gamma subunit)	ATPG_HUMAN	SUBCELLULAR LOCATION: Mitochondrion. Mitochondrion inner membrane {ECO:0000250}; Peripheral membrane protein {ECO:0000250}.	P36542	0.0765755	0.0227432	-0.604447	0.194716	-0.564165	-0.862661	-0.00881259	-0.300322	-0.195502	-0.930405	0.280089
0.468205	NA	-0.0256818	-0.287896	-0.296652	-0.52568	-0.190657	-0.489587	-0.128396	0.286607	-0.0897336	-1.04905	0.554552	NA	0.995574	0.934714	0.946989	0.227716	0.945022	0.929883	0.986581	0.969525	0.961089	0.821567	0.471603	9.66e-28	Coronin-1B (Coronin-2)	COR1B_HUMAN	SUBCELLULAR LOCATION: Cytoplasm, cytoskeleton {ECO:0000269|PubMed:16027158}. Note=Localized to the leading edge in fibroblasts, as well as weakly along actin stress fibers.	Q9BR76	0.0789334	0.585131	NA	NA	-0.394514	NA	1.21025	NA	0.53399	0.164453	-0.24654
-0.0940167	-0.0715609	1.15058	0.369998	0.834123	-0.128022	0.336768	-0.262403	1.24295	0.502229	1.0409	1.03466	0.903701	0.895641	0.974811	0.926017	0.691965	0.880129	0.828067	0.953671	0.935277	0.955858	0.868014	0.791031	0.21655	8.8e-05	Peroxisomal biogenesis factor 19 (33 kDa housekeeping protein) (Peroxin-19) (Peroxisomal farnesylated protein)	PEX19_HUMAN	SUBCELLULAR LOCATION: Cytoplasm {ECO:0000269|PubMed:10704444, ECO:0000269|PubMed:11259404, ECO:0000269|PubMed:15007061}. Peroxisome membrane {ECO:0000269|PubMed:10051604, ECO:0000269|PubMed:10704444, ECO:0000269|PubMed:15007061, ECO:0000269|PubMed:9339377}; Lipid-anchor {ECO:0000269|PubMed:10051604, ECO:0000269|PubMed:9339377}; Cytoplasmic side {ECO:0000269|PubMed:10051604, ECO:0000269|PubMed:933…	P40855	0.0831351	NA	NA	NA	-0.882534	1.05041	0.0638926	0.51597	0.891859	0.677548	0.646957
NA	NA	NA	NA	NA	NA	NA	-0.157029	0.290653	0.588732	-1.0318	0.685781	NA	NA	NA	NA	NA	NA	NA	0.960756	0.98842	0.947642	0.836374	0.893874	NA	NA	Cytochrome b-c1 complex subunit 9 (Complex III subunit 9) (Complex III subunit X) (Cytochrome c1 non-heme 7 kDa protein) (Ubiquinol-cytochrome c reductase complex 7.2 kDa protein)	QCR9_HUMAN	SUBCELLULAR LOCATION: Mitochondrion inner membrane {ECO:0000250}.	Q9UDW1	0.091451	0.685664	NA	0.306771	-2.41641	NA	0.247158	-0.542809	-0.170665	-0.723259	0.154293
-0.063224	-0.143315	0.381662	0.106598	0.358371	0.156249	0.210151	0.509313	-0.00919619	0.321531	-0.572559	-0.541502	0.91317	0.863713	0.994761	0.973656	0.950741	0.8872	0.928491	0.940354	0.98849	0.967812	0.926213	0.92914	0.133515	0.00957477	Radixin	RADI_HUMAN	SUBCELLULAR LOCATION: Cell membrane; Peripheral membrane protein; Cytoplasmic side. Cytoplasm, cytoskeleton. Cleavage furrow. Note=Highly concentrated in the undercoat of the cell-to-cell adherens junction and the cleavage furrow in the interphase and mitotic phase, respectively.	P35241	0.0977891	0.874306	-0.331243	0.130083	0.850573	0.154758	-0.163981	-1.09876	0.290471	0.213296	0.114182
NA	NA	1.53115	-0.728808	NA	-0.266977	0.437958	1.04108	0.687257	-1.45409	-0.38247	-1.01709	NA	NA	0.9247	0.449632	NA	0.744073	0.641836	0.807652	0.979316	0.340329	0.944146	0.832588	0.377368	1.78e-43	Ganglioside GM2 activator (Cerebroside sulfate activator protein) (GM2-AP) (Sphingolipid activator protein 3) (SAP-3) [Cleaved into: Ganglioside GM2 activator isoform short]	SAP3_HUMAN	SUBCELLULAR LOCATION: Lysosome.	P17900	0.0980388	2.59248	0.272854	0.979731	1.74669	0.0864577	-0.437912	0.645779	NA	0.76864	NA
NA	0.292105	-0.697323	-0.450768	0.000170178	0.279579	0.113816	-0.0961444	NA	1.40532	-0.260926	0.168373	NA	0.850352	0.985279	0.851062	0.976002	0.782369	0.958741	0.964072	NA	0.605342	0.952407	0.952474	-0.0789889	0.00043736	DnaJ homolog subfamily B member 12	DJB12_HUMAN	SUBCELLULAR LOCATION: Membrane {ECO:0000305}; Single-pass membrane protein {ECO:0000305}.	Q9NXW2	0.10733	NA	NA	NA	-0.432461	0.560813	0.57749	NA	0.70421	1.45623	0.138668
0.085256	0.375286	-0.749779	0.00118567	0.0462732	0.400505	-0.102751	0.762054	-1.13704	0.363589	-1.54862	0.426787	0.912171	0.787013	0.983363	0.977305	0.977773	0.568146	0.965205	0.899948	0.901637	0.965526	0.573805	0.931525	0.109133	0.00163089	Vesicle-associated membrane protein-associated protein B/C (VAMP-B/VAMP-C) (VAMP-associated protein B/C) (VAP-B/VAP-C)	VAPB_HUMAN	SUBCELLULAR LOCATION: Endoplasmic reticulum membrane {ECO:0000250}; Single-pass type IV membrane protein {ECO:0000250}. Note=Present in mitochondria-associated membranes that are endoplasmic reticulum membrane regions closely apposed to the outer mitochondrial membrane. {ECO:0000269|PubMed:22131369}.	O95292	0.108974	0.5085	NA	-0.16345	0.0769168	-0.275562	0.651696	0.771737	0.847042	0.80191	0.589253
-0.124798	-0.0861083	-0.790571	0.347868	0.725434	-0.087434	-0.0435224	0.882934	-0.541019	-0.707653	-0.778539	-0.690305	0.892464	0.890122	0.98165	0.933355	0.802744	0.901013	0.972944	0.86823	0.973882	0.885692	0.896519	0.909301	-0.855602	6.39e-41	Sideroflexin-1 (Tricarboxylate carrier protein) (TCC)	SFXN1_HUMAN	SUBCELLULAR LOCATION: Mitochondrion membrane {ECO:0000250}; Multi-pass membrane protein {ECO:0000250}.	Q9H9B4	0.112916	0.74994	-0.744959	0.388447	0.11918	NA	0.096049	0.0641415	0.440944	-0.0965536	0.729048
-0.181201	-0.12528	-0.116562	-0.0738937	-0.101061	0.0841997	-0.162286	0.40925	-0.168495	0.270283	-0.050059	0.0146311	0.866099	0.87293	0.994987	0.971722	0.969771	0.917939	0.953087	0.950158	0.985816	0.970274	0.962716	0.960381	NA	NA	Unconventional myosin-VI (Unconventional myosin-6)	MYO6_HUMAN	SUBCELLULAR LOCATION: Golgi apparatus, trans-Golgi network membrane; Peripheral membrane protein. Golgi apparatus {ECO:0000250}. Nucleus. Cytoplasm, perinuclear region. Membrane, clathrin-coated pit. Cell projection, ruffle membrane; Peripheral membrane protein. Note=Also present in endocyctic vesicles, and membrane ruffles. Translocates from membrane ruffles, endocytic vesicles and cytoplasm to …	Q9UM54	0.12864	-0.531561	NA	-0.660977	-0.0431513	NA	1.16214	0.272421	0.934681	1.38144	1.29573
-0.363654	0.029437	0.522073	0.333895	0.510711	-0.300269	-0.370576	0.188538	0.75742	0.376688	0.731723	-0.39938	0.697107	0.924143	0.993465	0.937511	0.916525	0.689823	0.815165	0.964626	0.976609	0.964761	0.922184	0.942763	0.467582	7.89e-23	Rab GDP dissociation inhibitor alpha (Rab GDI alpha) (Guanosine diphosphate dissociation inhibitor 1) (GDI-1) (Oligophrenin-2) (Protein XAP-4)	GDIA_HUMAN	SUBCELLULAR LOCATION: Cytoplasm {ECO:0000269|PubMed:19570034}. Golgi apparatus, trans-Golgi network {ECO:0000269|PubMed:19570034}.	P31150	0.134867	-0.463985	0.071931	-0.3525	0.119561	-0.465285	1.23207	1.69436	0.00805235	0.315239	0.246813
0.131852	0.609417	0.0218205	-0.104785	-0.0581375	-0.19845	0.165567	1.70324	0.564673	0.284843	-0.335834	1.20608	0.896878	0.430749	0.995835	0.968702	0.972723	0.826644	0.945367	0.297325	0.983066	0.969607	0.947561	0.704858	-0.0123722	0.741672	Prostaglandin E synthase 2 (Membrane-associated prostaglandin E synthase-2) (mPGE synthase-2) (Microsomal prostaglandin E synthase 2) (mPGES-2) (Prostaglandin-H(2) E-isomerase) (EC 5.3.99.3) [Cleaved into: Prostaglandin E synthase 2 truncated form]	PGES2_HUMAN	SUBCELLULAR LOCATION: Golgi apparatus membrane {ECO:0000269|PubMed:12835322}; Single-pass membrane protein {ECO:0000255}.; SUBCELLULAR LOCATION: Prostaglandin E synthase 2 truncated form: Cytoplasm, perinuclear region {ECO:0000269|PubMed:12835322}. Note=Synthesized as a Golgi membrane-bound protein, which is further cleaved into the predominant soluble truncated form. The truncated form is cytopl…	Q9H7Z7	0.138365	0.537789	NA	NA	-0.157563	NA	NA	0.0266444	0.23201	0.312736	0.188124
0.450717	0.237073	0.534172	-0.079176	-0.315596	-0.0493571	-0.106381	-0.323119	0.974007	-0.34651	-0.263182	-2.06263	0.586817	0.879314	0.99333	0.971241	0.94357	0.915954	0.964612	0.948633	0.964441	0.949977	0.952271	0.19021	0.501849	7.01e-11	Retinoid-inducible serine carboxypeptidase (EC 3.4.16.-) (Serine carboxypeptidase 1)	RISC_HUMAN	SUBCELLULAR LOCATION: Secreted {ECO:0000305}.	Q9HB40	0.142658	0.359405	NA	0.206611	-1.11754	-1.52665	-0.642607	-0.730897	0.522961	-0.41251	-2.25298
0.118267	0.168693	-0.197741	0.401998	-0.152084	0.471292	0.141905	0.170055	-0.886878	0.0486202	-0.732223	0.024766	0.901753	0.90521	0.994343	0.913514	0.965515	0.399216	0.952156	0.965514	0.946249	0.974201	0.904391	0.959935	-0.669513	3.02e-44	Thiopurine S-methyltransferase (EC 2.1.1.67) (Thiopurine methyltransferase)	TPMT_HUMAN	SUBCELLULAR LOCATION: Cytoplasm.	P51580	0.142788	-0.719431	1.19609	0.132745	0.441575	1.14362	-0.322879	-0.000947157	0.152316	-0.183413	0.375028
-0.145684	0.244532	1.40917	0.757547	0.986574	0.287871	0.630034	1.46516	0.684298	0.355905	-0.875128	1.78541	0.883658	0.875871	0.948008	0.484352	0.474105	0.771764	0.169015	0.493787	0.979421	0.965963	0.877331	0.290608	0.170211	0.000275096	Acyl-CoA-binding protein (ACBP) (Diazepam-binding inhibitor) (DBI) (Endozepine) (EP)	ACBP_HUMAN	SUBCELLULAR LOCATION: Endoplasmic reticulum {ECO:0000269|PubMed:17953517, ECO:0000269|PubMed:21698759}. Golgi apparatus {ECO:0000269|PubMed:17953517, ECO:0000269|PubMed:21698759}. Note=Golgi localization is dependent on ligand binding (PubMed:17953517). {ECO:0000269|PubMed:17953517}.	P07108	0.157826	0.857239	-1.31672	-0.526415	-0.293504	0.223838	0.520409	-0.551133	0.25372	0.461985	0.218024
-0.415868	0.0306005	0.230401	0.0765689	0.215469	-0.0759417	-0.21775	0.283405	0.548472	0.242829	0.604817	0.0469383	0.615537	0.924391	0.995742	0.975872	0.967389	0.90594	0.935416	0.959375	0.983484	0.971463	0.935882	0.958925	NA	NA	Acyl-CoA dehydrogenase family member 9, mitochondrial (ACAD-9) (EC 1.3.99.-)	ACAD9_HUMAN	SUBCELLULAR LOCATION: Mitochondrion {ECO:0000269|PubMed:20816094}.	Q9H845	0.165886	0.629624	-0.192974	0.715809	-0.076513	0.0973852	0.512473	0.257768	1.84912	1.15073	2.5801
0.542233	NA	-0.417474	-0.0807	0.376579	-9.79911e-06	-0.279713	0.483771	0.304621	0.917956	-0.297424	0.244076	0.406637	NA	0.991772	0.971099	0.947778	0.93037	0.903558	0.943107	0.988219	0.88838	0.950138	0.947515	0.511698	2.49e-22	28S ribosomal protein S27, mitochondrial (MRP-S27) (S27mt)	RT27_HUMAN	SUBCELLULAR LOCATION: Mitochondrion.	Q92552	0.17103	1.57077	NA	1.03121	NA	-0.176728	-0.0653126	NA	0.176736	-1.26477	-0.371505
NA	NA	NA	NA	NA	NA	NA	NA	NA	NA	NA	NA	NA	NA	NA	NA	NA	NA	NA	NA	NA	NA	NA	NA	NA	NA	Keratin, type II cytoskeletal 8 (Cytokeratin-8) (CK-8) (Keratin-8) (K8) (Type-II keratin Kb8)	K2C8_HUMAN	SUBCELLULAR LOCATION: Cytoplasm {ECO:0000269|PubMed:10973561, ECO:0000269|PubMed:19188445}. Nucleus, nucleoplasm {ECO:0000250}. Nucleus matrix {ECO:0000250}.	P05787	0.175779	-0.573092	0.179841	-1.07617	0.852312	0.269683	2.37362	2.565	1.72365	1.27377	1.31631
0.355142	-0.0689308	-0.410121	-0.561844	0.501678	-0.627732	-0.70418	1.27851	0.606591	0.646344	-0.196177	1.01812	0.73291	0.896594	0.991884	0.727697	0.919284	0.104173	0.111093	0.660044	0.981906	0.940934	0.956043	0.797898	NA	NA	Isopentenyl-diphosphate Delta-isomerase 1 (EC 5.3.3.2) (Isopentenyl pyrophosphate isomerase 1) (IPP isomerase 1) (IPPI1)	IDI1_HUMAN	SUBCELLULAR LOCATION: Peroxisome.	Q13907	0.176453	1.03432	NA	0.717431	0.330577	-0.181299	-0.0662008	-0.471076	-0.481454	-0.113394	-0.0124313
-0.246374	NA	0.660428	0.968975	-0.109295	-0.061408	-0.15195	0.132479	0.49905	-0.29435	0.553073	0.156877	0.823256	NA	0.991643	0.193112	0.969143	0.911639	0.955606	0.967199	0.984667	0.954848	0.940494	0.953159	-0.090092	0.0140265	Phosphopantothenate--cysteine ligase (EC 6.3.2.5) (Phosphopantothenoylcysteine synthetase) (PPC synthetase)	PPCS_HUMAN	NA	Q9HAB8	0.179463	NA	0.282134	0.37685	-0.0796535	NA	-0.202182	NA	0.517851	0.55474	0.058147
-0.314228	NA	0.656845	0.225685	-0.0674714	-0.119788	-0.168464	1.13088	0.554015	-0.128037	0.55286	0.0694103	0.759324	NA	0.991699	0.96036	0.972124	0.884852	0.951481	0.760722	0.983343	0.966417	0.940512	0.957853	0.0425493	0.275384	Polymerase delta-interacting protein 2 (38 kDa DNA polymerase delta interaction protein) (p38)	PDIP2_HUMAN	SUBCELLULAR LOCATION: Nucleus {ECO:0000305}.	Q9Y2S7	0.181472	1.29064	-0.729159	1.371	0.10536	NA	NA	-0.00687969	0.367172	-0.0748945	0.822267
-0.0420918	-0.245059	-0.736992	0.398394	-0.0403876	0.0452297	0.172002	0.902974	-0.763968	-0.44341	-0.505391	0.828256	0.918795	0.791476	0.983859	0.915046	0.973803	0.929249	0.943289	0.861886	0.959091	0.938761	0.933384	0.86131	0.312207	4.95e-19	ATP synthase subunit g, mitochondrial (ATPase subunit g)	ATP5L_HUMAN	SUBCELLULAR LOCATION: Mitochondrion. Mitochondrion inner membrane.	O75964	0.190378	0.209256	-0.945996	0.488355	-1.05378	NA	0.262206	-2.67401	-0.786493	-0.684599	0.467753
-0.195724	0.243725	0.809042	0.301801	0.426164	0.13499	0.186746	0.926409	0.465239	0.589985	-0.464306	-0.171011	0.857849	0.876251	0.988766	0.945845	0.938371	0.8979	0.938104	0.85402	0.985402	0.947508	0.937293	0.957424	-0.0692265	0.0496688	Protein phosphatase 1A (EC 3.1.3.16) (Protein phosphatase 2C isoform alpha) (PP2C-alpha) (Protein phosphatase IA)	PPM1A_HUMAN	SUBCELLULAR LOCATION: Nucleus {ECO:0000269|PubMed:16751101}. Cytoplasm, cytosol {ECO:0000269|PubMed:22781750}. Membrane {ECO:0000269|PubMed:20213681, ECO:0000269|PubMed:25255805}; Lipid-anchor {ECO:0000269|PubMed:20213681, ECO:0000269|PubMed:25255805}. Note=Weakly associates at the membrane and N-myristoylation mediates the membrane localization. {ECO:0000250|UniProtKB:P49443}.	P35813	0.19992	NA	NA	NA	0.369715	NA	0.701367	0.57525	1.16392	0.506019	-0.212359
-0.384333	-0.399671	0.500814	-0.539579	0.181753	-0.463479	-0.536933	0.325435	-0.308566	-0.147387	1.51973	-1.1687	0.666748	0.58859	0.993691	0.758451	0.970057	0.337236	0.433931	0.956619	0.982516	0.965324	0.675323	0.772893	NA	NA	Thioredoxin-related transmembrane protein 2 (Cell proliferation-inducing gene 26 protein) (Thioredoxin domain-containing protein 14)	TMX2_HUMAN	SUBCELLULAR LOCATION: Membrane {ECO:0000305}; Single-pass type I membrane protein {ECO:0000305}.	Q9Y320	0.203797	1.56634	NA	1.67689	NA	NA	1.53263	0.565717	1.89441	NA	NA
0.0827575	0.691295	-1.28749	-0.146085	-0.06986	-0.0672112	-0.286146	0.22265	-0.830273	-0.280528	-0.314639	0.284255	0.912884	0.284256	0.926759	0.963787	0.971967	0.909431	0.89922	0.962879	0.952702	0.956024	0.949008	0.944531	0.534794	1.54e-34	Phosphate carrier protein, mitochondrial (Phosphate transport protein) (PTP) (Solute carrier family 25 member 3)	MPCP_HUMAN	SUBCELLULAR LOCATION: Mitochondrion inner membrane; Multi-pass membrane protein.	Q00325	0.214353	0.340249	-1.03564	0.780688	-0.31059	-0.965838	-0.00469469	-0.600491	0.158844	-0.224573	-0.126183
0.23344	0.612294	0.235554	-0.461143	-0.0675446	-0.110669	-0.161065	0.490538	-0.109165	-0.0441853	0.0654326	0.283142	0.845867	0.425105	0.995714	0.842459	0.972119	0.889778	0.953395	0.942395	0.986924	0.970558	0.96662	0.944618	NA	NA	Elongation factor Tu, mitochondrial (EF-Tu) (P43)	EFTU_HUMAN	SUBCELLULAR LOCATION: Mitochondrion.	P49411	0.221667	0.348811	-1.14515	0.495495	-0.278624	-0.791568	0.0181418	-0.0517311	0.190697	-0.285901	0.322184
0.116301	-0.286204	0.231378	0.31749	-0.158615	-0.0357828	-0.244113	-0.271425	0.18715	-0.605606	0.219729	-0.279034	0.902429	0.74986	0.995737	0.941969	0.964903	0.920409	0.923808	0.952971	0.989734	0.911198	0.960886	0.951382	0.0212898	0.760742	Protein transport protein Sec23A (SEC23-related protein A)	SC23A_HUMAN	SUBCELLULAR LOCATION: Smooth endoplasmic reticulum membrane; Peripheral membrane protein. Golgi apparatus membrane {ECO:0000305}; Peripheral membrane protein {ECO:0000305}. Note=In the ribosome-free transitional face of the ER and associated vesicles.	Q15436	0.225131	-0.280967	-0.314581	0.229576	0.6674	-1.36638	0.507955	0.916119	0.494051	0.493728	0.28322
NA	NA	-2.15991	-0.28779	NA	0.0636171	-0.0159017	-0.0331013	0.124418	-0.688494	-0.746035	-0.838033	NA	NA	0.477601	0.934746	NA	0.924281	0.975572	0.967021	0.990117	0.891088	0.902125	0.88159	NA	NA	Mitochondrial inner membrane protein OXA1L (Hsa) (OXA1Hs) (Oxidase assembly 1-like protein) (OXA1-like protein)	OXA1L_HUMAN	SUBCELLULAR LOCATION: Mitochondrion inner membrane {ECO:0000269|PubMed:17936786}; Multi-pass membrane protein {ECO:0000269|PubMed:17936786}.	Q15070	0.228995	NA	NA	1.49483	NA	NA	NA	NA	-0.427346	NA	NA
0.496677	-0.133467	0.442782	0.508245	-0.532469	0.0207483	0.0773996	0.686683	0.660891	-0.26137	0.594519	0.51964	0.499258	0.868856	0.994251	0.849486	0.873726	0.934984	0.965421	0.915017	0.980219	0.957581	0.93684	0.92051	-0.204193	0.000261949	Inorganic pyrophosphatase 2, mitochondrial (EC 3.6.1.1) (Pyrophosphatase SID6-306) (Pyrophosphate phospho-hydrolase 2) (PPase 2)	IPYR2_HUMAN	SUBCELLULAR LOCATION: Mitochondrion {ECO:0000305}.	Q9H2U2	0.232967	-0.00403979	-0.127279	0.432186	-0.00643739	0.070238	-0.217224	0.664224	0.423845	-0.0675212	0.17146
-0.10437	-0.497284	0.638346	-0.018357	0.736708	-0.0192684	-0.36225	0.268359	0.172574	0.52988	0.199961	0.817441	0.900135	0.404718	0.99198	0.976054	0.79328	0.925306	0.826178	0.960293	0.989896	0.953446	0.96172	0.864173	-1.56243	1.63e-45	ATP-binding cassette sub-family A member 6	ABCA6_HUMAN	SUBCELLULAR LOCATION: Membrane {ECO:0000305}; Multi-pass membrane protein {ECO:0000305}.	Q8N139	0.234045	0.284263	2.18557	1.13728	0.0730205	NA	-1.74171	-0.282724	NA	NA	-1.16385
NA	-0.141549	0.851287	-0.0169828	-0.335453	-0.0287827	0.0643828	NA	0.678859	0.188944	0.0743875	1.1019	NA	0.864655	0.987705	0.976146	0.93966	0.922552	0.9674	NA	0.97961	0.973566	0.966332	0.760587	NA	NA	Melanoma inhibitory activity protein 2	MIA2_HUMAN	SUBCELLULAR LOCATION: Isoform 1: Endoplasmic reticulum membrane {ECO:0000269|PubMed:21807889}; Single-pass membrane protein {ECO:0000269|PubMed:21807889}. Note=Endoplasmic reticulum exit sites. {ECO:0000269|PubMed:21807889}.	Q96PC5	0.236767	NA	-0.902065	0.742061	1.14343	NA	0.440019	NA	0.29859	0.459511	NA
NA	NA	NA	NA	NA	NA	NA	-1.16518	-1.17095	-0.271588	-0.861426	-0.436874	NA	NA	NA	NA	NA	NA	NA	0.667668	0.892812	0.956761	0.880303	0.939578	-0.00223063	0.961995	von Willebrand factor A domain-containing protein 5A (Breast cancer suppressor candidate 1) (BCSC-1) (Loss of heterozygosity 11 chromosomal region 2 gene A protein)	VMA5A_HUMAN	NA	O00534	0.25203	-1.76633	-0.867063	-0.675819	1.08786	-0.336808	1.26591	1.05315	1.09367	0.506595	0.838681
-0.298479	0.0250306	-0.92509	0.303666	-0.468821	-0.264912	-0.33619	0.614603	-0.134674	-0.795597	1.04403	-0.070534	0.776232	0.923191	0.974193	0.945403	0.901823	0.747111	0.856366	0.926795	0.986466	0.856615	0.867262	0.961931	0.200845	3.2e-08	Isocitrate dehydrogenase [NAD] subunit gamma, mitochondrial (EC 1.1.1.41) (Isocitric dehydrogenase subunit gamma) (NAD(+)-specific ICDH subunit gamma)	IDH3G_HUMAN	SUBCELLULAR LOCATION: Mitochondrion {ECO:0000269|PubMed:11256614}.	P51553	0.257578	1.13077	NA	1.27807	-0.263793	NA	0.251571	-0.237851	0.737939	0.570368	-0.161837
-0.465438	0.281792	0.104227	0.291924	-0.253902	-0.403949	-0.204488	0.758608	0.435303	0.353125	0.179253	0.46565	0.524322	0.856449	0.996224	0.948109	0.953723	0.461439	0.94038	0.900707	0.986007	0.966119	0.96256	0.927196	0.15412	0.0191305	Sulfide:quinone oxidoreductase, mitochondrial (SQOR) (EC 1.8.5.-)	SQRD_HUMAN	SUBCELLULAR LOCATION: Mitochondrion {ECO:0000305}.	Q9Y6N5	0.257764	0.471967	-1.0733	0.0337483	-0.482622	-0.608532	-0.453939	0.75221	-1.01278	-1.33056	-0.550719
NA	NA	-0.448419	0.298099	-0.136948	0.313286	0.342056	NA	NA	NA	-1.45629	-1.47877	NA	NA	0.991276	0.946709	0.966873	0.735687	0.821232	NA	NA	NA	0.636857	0.583695	NA	NA	Galectin-9 (Gal-9) (Ecalectin) (Tumor antigen HOM-HD-21)	LEG9_HUMAN	SUBCELLULAR LOCATION: Cytoplasm {ECO:0000269|PubMed:23242525}. Nucleus {ECO:0000269|PubMed:23242525}. Secreted {ECO:0000269|PubMed:23817958, ECO:0000269|PubMed:25578313}. Note=May also be secreted by a non-classical secretory pathway (By similarity). Secreted by mesenchymal stromal cells upon IFNG stimulation (PubMed:23817958). {ECO:0000250|UniProtKB:O08573, ECO:0000269|PubMed:23817958}.; SUBCELL…	O00182	0.261546	0.389191	-0.0560939	-0.725501	1.39879	NA	1.00903	0.87868	1.3098	1.30462	1.59767
0.0414623	-0.129787	-0.0367793	0.255823	0.000854002	0.332143	0.00198562	0.612077	0.399095	0.052195	0.550072	-0.510554	0.923359	0.870709	0.995509	0.955358	0.976036	0.705248	0.974671	0.927168	0.986686	0.974325	0.940747	0.932487	-0.202687	0.00365048	Melanoma inhibitory activity protein 3 (C219-reactive peptide) (D320) (Transport and Golgi organization protein 1)	MIA3_HUMAN	SUBCELLULAR LOCATION: Endoplasmic reticulum membrane {ECO:0000269|PubMed:19269366, ECO:0000269|PubMed:21525241}; Single-pass membrane protein {ECO:0000269|PubMed:19269366}. Note=Localizes at endoplasmic reticulum exit sites. After loading of COL7A1 into transport carriers, it is not incorporated into COPII carriers and remains in the endoplasmic reticulum membrane. {ECO:0000269|PubMed:19269366, E…	Q5JRA6	0.262921	NA	-2.69592	-0.625644	0.475409	-0.950119	-0.376159	0.209465	0.359145	-0.46463	-0.173673
NA	NA	0.0183195	-0.262693	-0.223785	-0.191441	0.377454	-1.12878	0.379916	0.25124	0.974799	-0.0548914	NA	NA	0.995816	0.941779	0.957763	0.833191	0.767796	0.694805	0.987024	0.971108	0.882812	0.962551	0.64212	8.88e-24	BAG family molecular chaperone regulator 3 (BAG-3) (Bcl-2-associated athanogene 3) (Bcl-2-binding protein Bis) (Docking protein CAIR-1)	BAG3_HUMAN	NA	O95817	0.267308	0.773679	NA	0.363424	0.623334	-0.17464	0.996073	1.02143	1.38789	1.27685	0.361914
-0.118926	NA	0.493509	-0.206072	0.0349663	-0.298899	0.0171156	-0.256582	0.291311	0.50357	-0.421407	1.40634	0.894759	NA	0.993766	0.954297	0.977629	0.692254	0.973194	0.954114	0.988411	0.955745	0.941031	0.568103	0.410487	4.86e-24	Alanyl-tRNA editing protein Aarsd1 (Alanyl-tRNA synthetase domain-containing protein 1)	AASD1_HUMAN	SUBCELLULAR LOCATION: Cytoplasm {ECO:0000250}.	Q9BTE6	0.26964	0.191582	NA	NA	-1.2531	NA	NA	NA	NA	-1.57426	NA
-0.00868709	0.482222	-0.299153	0.70461	0.0974214	0.62437	0.818365	-0.0408581	0.014152	1.02326	-1.53718	-0.87756	0.926458	0.657691	0.993334	0.578102	0.975332	0.146873	0.0197301	0.966682	0.988809	0.853601	0.581944	0.872427	-0.0358618	0.531072	Cysteine-rich protein 2 (CRP-2) (Protein ESP1)	CRIP2_HUMAN	NA	P52943	0.26994	1.53409	0.508698	1.02937	1.56365	0.887178	1.34602	1.65317	1.53512	1.26795	0.478173
NA	NA	0.704728	0.347008	-0.176858	-0.147551	0.54323	-0.30225	0.886805	0.0439964	0.474671	2.02962	NA	NA	0.990905	0.933621	0.963099	0.867789	0.345772	0.950455	0.970171	0.97404	0.9466	0.164876	NA	NA	14 kDa phosphohistidine phosphatase (EC 3.9.1.3) (Phosphohistidine phosphatase 1) (PHPT1) (Protein histidine phosphatase) (PHP) (Protein janus-A homolog)	PHP14_HUMAN	SUBCELLULAR LOCATION: Cytoplasm {ECO:0000250}.	Q9NRX4	0.271951	NA	0.514871	1.15044	0.746232	-0.167959	NA	NA	-0.100776	NA	0.756002
-0.273957	0.0781556	-1.03718	-0.289972	0.822822	-0.208105	-0.130728	2.214	0.214486	2.50247	-0.844772	1.32841	0.799981	0.927775	0.965011	0.934084	0.705587	0.817106	0.96019	0.0754673	0.989415	0.0212881	0.883799	0.625687	0.572676	1.21e-09	Hydroxymethylglutaryl-CoA synthase, cytoplasmic (HMG-CoA synthase) (EC 2.3.3.10) (3-hydroxy-3-methylglutaryl coenzyme A synthase)	HMCS1_HUMAN	SUBCELLULAR LOCATION: Cytoplasm.	Q01581	0.274168	0.0624057	NA	0.163787	0.400726	-0.00420676	-0.0254899	0.541391	0.0363043	-0.0282249	0.364784
-0.0599345	0.0656158	1.11583	0.687455	0.8457	-0.135202	-0.434702	0.942796	0.359353	-0.587224	-0.310988	0.0525008	0.914089	0.930139	0.976983	0.609659	0.677501	0.875784	0.70417	0.848218	0.98737	0.915025	0.949251	0.958665	NA	NA	Purine nucleoside phosphorylase (PNP) (EC 2.4.2.1) (Inosine phosphorylase) (Inosine-guanosine phosphorylase)	PNPH_HUMAN	SUBCELLULAR LOCATION: Cytoplasm, cytoskeleton {ECO:0000250}. Cytoplasm {ECO:0000269|PubMed:22509282}.	P00491	0.289925	-0.057599	0.413961	0.378735	0.33202	0.0676854	1.04133	0.896916	0.44407	-0.0495255	0.126972
NA	NA	1.03044	0.053879	-0.519106	-0.318468	-0.676765	-0.142377	0.626839	0.40072	0.98973	0.0890411	NA	NA	0.981417	0.977333	0.880325	0.655892	0.142485	0.9616	0.981302	0.963284	0.879651	0.956874	0.104309	0.0603707	Transmembrane emp24 domain-containing protein 5 (p24 family protein gamma-2) (p24gamma2) (p28)	TMED5_HUMAN	SUBCELLULAR LOCATION: Endoplasmic reticulum membrane {ECO:0000269|PubMed:19948005}; Single-pass type I membrane protein {ECO:0000269|PubMed:19948005}. Golgi apparatus, cis-Golgi network membrane {ECO:0000269|PubMed:19948005}; Single-pass type I membrane protein {ECO:0000269|PubMed:19948005}. Endoplasmic reticulum-Golgi intermediate compartment membrane {ECO:0000269|PubMed:19948005}; Single-pass t…	Q9Y3A6	0.295416	0.129101	NA	NA	0.374313	NA	-0.0754097	-0.271881	-0.291477	0.282732	-0.240512
0.477781	0.644724	-0.290294	0.325972	0.508106	-0.128186	0.105338	0.398414	-0.0259989	-0.694921	-0.269059	-0.326139	0.536298	0.36171	0.993433	0.939718	0.917333	0.880032	0.960465	0.951074	0.98825	0.889312	0.951916	0.948275	0.466303	1.3e-19	ADP/ATP translocase 2 (ADP,ATP carrier protein 2) (ADP,ATP carrier protein, fibroblast isoform) (Adenine nucleotide translocator 2) (ANT 2) (Solute carrier family 25 member 5) [Cleaved into: ADP/ATP translocase 2, N-terminally processed]	ADT2_HUMAN	SUBCELLULAR LOCATION: Mitochondrion inner membrane; Multi-pass membrane protein.	P05141	0.297017	0.514176	0.247907	0.819734	-0.263179	0.259123	-0.117574	-0.171851	0.530637	-0.0377118	0.224237
0.0497949	-0.155146	0.0543455	0.882428	0.658004	0.244585	-0.146805	-0.771178	-0.246783	0.0106284	-0.918703	-0.525083	0.921432	0.857165	0.995997	0.316793	0.85079	0.821386	0.956787	0.870738	0.984105	0.972814	0.867276	0.930945	0.1079	0.00232358	Phosphatidylinositol-binding clathrin assembly protein (Clathrin assembly lymphoid myeloid leukemia protein)	PICAL_HUMAN	SUBCELLULAR LOCATION: Membrane, clathrin-coated pit {ECO:0000269|PubMed:10436022}. Golgi apparatus {ECO:0000269|PubMed:10436022}. Cytoplasmic vesicle, clathrin-coated vesicle {ECO:0000269|PubMed:10436022}. Nucleus {ECO:0000269|PubMed:16491119}. Note=Colocalized with clathrin in the Golgi area (PubMed:10436022). Interaction with FAM64A may target PICALM to the nucleus in some cells (PubMed:1649111…	Q13492	0.306541	0.492	1.17282	0.027739	-0.176119	NA	1.04286	0.584863	0.608683	0.185116	0.0665251
0.0884449	0.12442	0.282689	-0.136477	-0.591277	0.157129	-0.0333555	1.0354	-0.674455	0.15398	-0.0961419	0.551931	0.911246	0.917585	0.995442	0.965032	0.839435	0.886722	0.973971	0.810286	0.966087	0.974784	0.960814	0.916098	0.281523	8.25e-17	Tropomodulin-3 (Ubiquitous tropomodulin) (U-Tmod)	TMOD3_HUMAN	SUBCELLULAR LOCATION: Cytoplasm, cytoskeleton {ECO:0000250}.	Q9NYL9	0.321084	0.439019	-0.492083	-0.13391	NA	NA	1.54073	2.17291	1.05706	NA	NA
0.0237824	0.268154	-0.397819	0.0636831	-0.119961	0.0150211	-0.127464	0.334987	-0.26322	0.751174	-0.0747473	-0.499386	0.927168	0.864012	0.992066	0.976722	0.968298	0.933894	0.960831	0.955951	0.983704	0.925437	0.961718	0.933639	NA	NA	Thioredoxin reductase 1, cytoplasmic (TR) (EC 1.8.1.9) (Gene associated with retinoic and interferon-induced mortality 12 protein) (GRIM-12) (Gene associated with retinoic and IFN-induced mortality 12 protein) (KM-102-derived reductase-like factor) (Thioredoxin reductase TR1)	TRXR1_HUMAN	SUBCELLULAR LOCATION: Cytoplasm {ECO:0000250}.; SUBCELLULAR LOCATION: Isoform 4: Cytoplasm. Nucleus.; SUBCELLULAR LOCATION: Isoform 5: Cytoplasm.	Q16881	0.321234	0.92785	-0.301617	0.296715	-0.467995	-0.512262	0.700169	0.909456	0.438336	0.653447	0.105609
0.137141	-0.0712828	1.04053	0.397754	-0.596397	0.103133	0.14511	-0.0196895	-0.598732	-0.270721	-0.633651	-0.0959354	0.894877	0.895742	0.980953	0.915315	0.836002	0.911269	0.951309	0.967592	0.970839	0.956831	0.918735	0.960879	-0.257775	1.57e-07	GrpE protein homolog 1, mitochondrial (HMGE) (Mt-GrpE#1)	GRPE1_HUMAN	SUBCELLULAR LOCATION: Mitochondrion matrix.	Q9HAV7	0.323142	0.729501	-1.55939	0.758595	-0.308722	-0.436565	-0.446935	-0.330512	0.195831	-0.734083	-0.0488835
NA	NA	-0.877003	-0.146674	-0.480531	-0.092909	-0.0539269	0.882235	0.619774	0.226119	-0.0534356	0.0539311	NA	NA	0.977226	0.963709	0.897253	0.898525	0.971813	0.868445	0.981516	0.972147	0.962582	0.958597	NA	NA	28S ribosomal protein S23, mitochondrial (MRP-S23) (S23mt)	RT23_HUMAN	SUBCELLULAR LOCATION: Mitochondrion.	Q9Y3D9	0.323377	NA	-0.107655	NA	NA	NA	-0.38763	NA	1.39578	1.12469	0.823739
-0.132711	0.476735	1.74477	0.316565	-0.275637	0.0935172	0.616182	-0.433508	-0.7784	0.0964443	-0.946506	-0.71509	0.889248	0.665836	0.852244	0.942207	0.950458	0.914764	0.189422	0.937147	0.957797	0.975768	0.860352	0.905287	NA	NA	Alpha-parvin (Actopaxin) (CH-ILKBP) (Calponin-like integrin-linked kinase-binding protein) (Matrix-remodeling-associated protein 2)	PARVA_HUMAN	SUBCELLULAR LOCATION: Cell junction, focal adhesion. Cell membrane; Peripheral membrane protein; Cytoplasmic side. Cytoplasm, cytoskeleton. Cytoplasm, myofibril, sarcomere, Z line {ECO:0000250}. Note=Constituent of focal adhesions. Associates with the actin cytoskeleton.	Q9NVD7	0.327058	NA	-0.640958	NA	NA	0.667392	0.688015	NA	0.889539	-0.23531	NA
0.690777	-0.314801	-0.161901	-0.82469	0.675307	-0.14285	-0.286508	0.631935	-0.537106	-1.63154	-0.98395	-1.08708	0.151148	0.715826	0.994643	0.319876	0.839771	0.870914	0.898969	0.924171	0.974073	0.217736	0.850355	0.807414	-0.264617	0.000145384	Nicotinate-nucleotide pyrophosphorylase [carboxylating] (EC 2.4.2.19) (Quinolinate phosphoribosyltransferase [decarboxylating]) (QAPRTase) (QPRTase)	NADC_HUMAN	NA	Q15274	0.327601	0.744993	-0.660645	-0.0669263	0.587688	NA	-0.314045	-0.854243	-0.232632	-0.693855	0.540951
0.438823	-0.501926	-0.911232	-0.021829	0.0550089	0.400505	0.100874	-0.256466	-0.959755	-0.943637	-1.21746	-0.136666	0.607883	0.395619	0.975115	0.975818	0.977389	0.568145	0.961328	0.954123	0.936299	0.787763	0.767227	0.959072	-0.247421	3.57e-12	Tensin-1	TENS1_HUMAN	SUBCELLULAR LOCATION: Cell surface {ECO:0000269|PubMed:21768292}. Cell junction, focal adhesion {ECO:0000269|PubMed:21768292}. Cytoplasm, cytoskeleton {ECO:0000269|PubMed:21768292}. Note=Localized at cell periphery preferentially to fibrillar adhesions than focal adhesions. Translocates from the cell edge to cell center in an ITGB1BP1-dependent manner.	Q9HBL0	0.334699	0.302017	NA	0.749192	0.46894	NA	0.5467	1.14027	NA	NA	NA
-0.644126	0.272707	-0.0704474	0.265268	-0.21099	0.304651	-0.00969927	-0.301322	-0.324988	-0.404435	-0.0755262	-0.170588	0.184444	0.861547	0.995301	0.953605	0.959326	0.748567	0.975709	0.950533	0.982053	0.943651	0.961686	0.957445	0.0751232	0.042765	Proteasome subunit alpha type-2 (EC 3.4.25.1) (Macropain subunit C3) (Multicatalytic endopeptidase complex subunit C3) (Proteasome component C3)	PSA2_HUMAN	SUBCELLULAR LOCATION: Cytoplasm. Nucleus. Cytoplasm, P-body {ECO:0000250}. Note=Colocalizes with TRIM5 in the cytoplasmic bodies. {ECO:0000250}.	P25787	0.33666	0.341381	-0.183582	0.732234	0.243074	0.404026	-0.376063	-0.420087	-0.0341068	-0.300985	-0.473489
0.17316	0.178861	0.909339	0.21283	0.286335	-0.254451	-0.0535705	-0.447598	0.346633	-0.866694	0.600102	-0.180481	0.879557	0.901933	0.986019	0.962248	0.960397	0.761939	0.971853	0.935424	0.987577	0.827058	0.936323	0.956948	-0.862535	4.98e-58	Gephyrin [Includes: Molybdopterin adenylyltransferase (MPT adenylyltransferase) (EC 2.7.7.75) (Domain G); Molybdopterin molybdenumtransferase (MPT Mo-transferase) (EC 2.10.1.1) (Domain E)]	GEPH_HUMAN	SUBCELLULAR LOCATION: Cell junction, synapse {ECO:0000250|UniProtKB:Q03555}. Cell junction, synapse, postsynaptic cell membrane {ECO:0000269|PubMed:26613940}; Peripheral membrane protein {ECO:0000250|UniProtKB:Q03555}; Cytoplasmic side {ECO:0000250|UniProtKB:Q03555}. Cytoplasm, cytoskeleton {ECO:0000250|UniProtKB:Q03555}. Cell membrane {ECO:0000250|UniProtKB:Q03555}; Peripheral membrane protein {…	Q9NQX3	0.341745	-0.319342	NA	0.359901	-0.138442	-1.31431	-1.01068	-1.45271	-0.134085	-0.333507	-0.85798
0.142389	1.19432	0.136089	-0.402213	0.66205	-0.109249	-0.15396	0.141789	1.12769	0.462788	0.446965	0.693688	0.892833	0.00292855	0.9962	0.885007	0.848289	0.890517	0.955132	0.966796	0.950432	0.958992	0.948533	0.892334	0.387573	3.39e-18	Voltage-dependent anion-selective channel protein 1 (VDAC-1) (hVDAC1) (Outer mitochondrial membrane protein porin 1) (Plasmalemmal porin) (Porin 31HL) (Porin 31HM)	VDAC1_HUMAN	SUBCELLULAR LOCATION: Mitochondrion outer membrane {ECO:0000269|PubMed:7539795}; Multi-pass membrane protein {ECO:0000269|PubMed:18755977, ECO:0000269|PubMed:18832158}. Cell membrane {ECO:0000269|PubMed:25168729, ECO:0000269|PubMed:25296756}; Multi-pass membrane protein {ECO:0000269|PubMed:18755977, ECO:0000269|PubMed:18832158}. Membrane raft {ECO:0000269|PubMed:25168729}; Multi-pass membrane pro…	P21796	0.351423	0.368105	-0.827232	0.350361	-0.28835	-0.230428	0.0158074	-0.295014	0.306689	-0.090333	0.317204
0.0400393	0.134666	0.10124	-0.100433	-0.208882	-0.483882	-0.0281092	-0.0927241	0.347906	0.141284	0.240712	0.460026	0.923679	0.914974	0.996212	0.969159	0.959575	0.297975	0.974473	0.964244	0.987556	0.9752	0.959965	0.927846	0.232542	3.63e-06	Malate dehydrogenase, mitochondrial (EC 1.1.1.37)	MDHM_HUMAN	SUBCELLULAR LOCATION: Mitochondrion matrix.	P40926	0.351719	0.982375	-0.112846	0.904408	0.406706	-0.719191	0.289938	0.196357	0.802153	0.746861	1.13713
0.336301	0.177658	-0.314309	0.229701	0.130382	-0.126689	0.10161	0.2428	-0.170534	-0.975932	-1.25631	0.991975	0.755327	0.90233	0.993159	0.959742	0.973479	0.880911	0.961188	0.961775	0.985775	0.768736	0.749364	0.808273	-0.48869	1.61e-11	Peptidyl-prolyl cis-trans isomerase F, mitochondrial (PPIase F) (EC 5.2.1.8) (Cyclophilin D) (CyP-D) (CypD) (Cyclophilin F) (Mitochondrial cyclophilin) (CyP-M) (Rotamase F)	PPIF_HUMAN	SUBCELLULAR LOCATION: Mitochondrion matrix {ECO:0000269|PubMed:10406942}.	P30405	0.354718	1.16854	-0.814133	-0.528779	1.18341	0.78095	-0.334391	-0.211372	-0.499135	-0.43814	-0.89049
0.370013	0.35128	-0.0844759	0.226467	0.0434464	0.24339	-0.232836	-0.15625	-0.0266105	0.192849	0.0965649	-0.237819	0.713757	0.808161	0.995209	0.960241	0.977894	0.822567	0.92908	0.960801	0.988241	0.973423	0.965596	0.953853	NA	NA	AP-2 complex subunit alpha-1 (100 kDa coated vesicle protein A) (Adaptor protein complex AP-2 subunit alpha-1) (Adaptor-related protein complex 2 subunit alpha-1) (Alpha-adaptin A) (Alpha1-adaptin) (Clathrin assembly protein complex 2 alpha-A large chain) (Plasma membrane adaptor HA2/AP2 adaptin alpha A subunit)	AP2A1_HUMAN	SUBCELLULAR LOCATION: Cell membrane {ECO:0000250}. Membrane, coated pit {ECO:0000250}; Peripheral membrane protein {ECO:0000250}; Cytoplasmic side {ECO:0000250}. Note=AP-2 appears to be excluded from internalizing CCVs and to disengage from sites of endocytosis seconds before internalization of the nascent CCV. {ECO:0000250}.	O95782	0.354994	0.337217	-0.098451	0.311388	-0.117933	-0.25476	0.724668	1.03807	0.41265	0.120288	-0.515561
-0.220896	-0.212165	0.108925	-0.152483	-0.105002	-0.197581	-0.0274806	0.157764	1.46095	1.0328	0.980557	0.613015	0.841866	0.819134	0.996245	0.962921	0.969473	0.827472	0.974532	0.966082	0.889055	0.849889	0.881605	0.906802	0.160835	0.000115017	DNA topoisomerase 1 (EC 5.99.1.2) (DNA topoisomerase I)	TOP1_HUMAN	SUBCELLULAR LOCATION: Nucleus, nucleolus {ECO:0000269|PubMed:12149243}. Nucleus, nucleoplasm {ECO:0000269|PubMed:12149243}. Note=Diffuse nuclear localization with some enrichment in nucleoli. On CPT treatment, cleared from nucleoli into nucleoplasm. Sumolyated forms found in both nucleoplasm and nucleoli.	P11387	0.356485	1.73409	NA	4.89811	NA	3.88644	-0.473053	NA	NA	NA	NA
0.225612	0.309725	-0.934368	-0.114094	-0.48273	-0.204435	-0.278148	0.537834	-0.862521	0.342297	0.883842	-0.244294	0.850909	0.839129	0.973553	0.967689	0.896367	0.820803	0.904579	0.93705	0.94915	0.966715	0.900009	0.953479	0.11221	0.00232358	Cysteine desulfurase, mitochondrial (EC 2.8.1.7)	NFS1_HUMAN	SUBCELLULAR LOCATION: Isoform Mitochondrial: Mitochondrion.; SUBCELLULAR LOCATION: Isoform Cytoplasmic: Cytoplasm. Nucleus.	Q9Y697	0.358099	1.07081	NA	0.861211	0.861177	NA	NA	NA	NA	-0.168177	-0.099138
NA	-0.147741	0.15712	0.223406	0.30894	0.206422	0.195965	0.635037	-0.500028	0.00356472	-1.00937	0.542122	NA	0.861312	0.996106	0.960705	0.957685	0.854743	0.934534	0.923688	0.975787	0.972541	0.843102	0.917473	NA	NA	Ribosome-recycling factor, mitochondrial (RRF) (Ribosome-releasing factor, mitochondrial)	RRFM_HUMAN	SUBCELLULAR LOCATION: Mitochondrion {ECO:0000250}.	Q96E11	0.370402	0.658275	NA	0.801236	NA	NA	NA	0.197436	0.562444	NA	NA
1.42932	0.33021	1.07601	-0.168066	-0.141908	-0.255139	0.207426	0.0648294	0.871785	0.0235458	0.172719	0.37539	1.40522e-05	0.8247	0.979198	0.960676	0.966437	0.760993	0.929707	0.969873	0.971033	0.973301	0.962818	0.936698	-0.440989	5.56e-14	Glyoxalase domain-containing protein 4	GLOD4_HUMAN	SUBCELLULAR LOCATION: Mitochondrion {ECO:0000305|PubMed:12897971}.	Q9HC38	0.374719	-0.0144506	-0.183453	0.269552	0.332858	0.170702	0.331743	0.790274	0.0149805	-0.440516	-0.120214
0.596583	0.271402	-0.430383	0.387122	0.366061	0.35409	-0.0139151	-2.08481	-0.372331	0.687043	-0.622539	-0.576242	0.29793	0.86226	0.99157	0.919628	0.949519	0.665733	0.975742	0.0810118	0.980613	0.935474	0.920169	0.925093	-0.10103	0.00885758	Histone H1.4 (Histone H1b) (Histone H1s-4)	H14_HUMAN	SUBCELLULAR LOCATION: Nucleus. Chromosome. Note=Mainly localizes in heterochromatin. Dysplays a punctuate staining pattern in the nucleus.	P10412	0.37597	-2.52959	-2.24362	1.60644	-2.18663	1.27211	-0.494666	-2.39438	-1.81738	-2.90743	-1.38887
0.000454779	NA	-0.279489	0.522333	-0.547027	-0.132417	-0.119403	1.19499	-0.866124	-0.980001	-1.3414	-0.842485	0.928322	NA	0.99355	0.837542	0.866063	0.877495	0.962348	0.720714	0.948733	0.766227	0.705728	0.880599	-0.179563	1e-05	ATP synthase subunit delta, mitochondrial (F-ATPase delta subunit)	ATPD_HUMAN	SUBCELLULAR LOCATION: Mitochondrion. Mitochondrion inner membrane.	P30049	0.388372	0.173773	0.146654	0.472318	-0.212366	NA	0.546487	0.109548	-0.172936	-0.768644	-0.0730261
0.289212	-0.0127371	0.666329	0.400762	1.40593	0.0984732	-0.207833	0.117803	0.451664	-0.0217377	0.33823	-0.356879	0.802922	0.914057	0.99155	0.914043	0.0890266	0.912991	0.939177	0.967817	0.985682	0.971521	0.955145	0.946069	0.291996	6.46e-14	ADP-ribosylation factor 6	ARF6_HUMAN	SUBCELLULAR LOCATION: Golgi apparatus. Cell membrane; Lipid-anchor. Endosome membrane; Lipid-anchor. Recycling endosome membrane {ECO:0000305}; Lipid-anchor {ECO:0000305}. Cell projection, filopodium membrane; Lipid-anchor. Midbody {ECO:0000250}. Cytoplasm {ECO:0000250}. Cleavage furrow {ECO:0000250}. Note=Distributed throughout the cytoplasm during metaphase. Transiently detected at the ingressi…	P62330	0.393045	NA	-0.104649	0.173385	0.252563	NA	1.0878	0.830768	0.386306	-0.236935	-0.417316
0.0822627	NA	0.0283048	-0.0356842	-0.0443649	-0.0829333	0.0172792	1.0382	1.12135	0.0306646	0.550376	1.56175	0.913024	NA	0.995868	0.974834	0.973567	0.902989	0.973177	0.808991	0.951134	0.973562	0.940721	0.442068	0.168528	4.56e-05	28S ribosomal protein S22, mitochondrial (MRP-S22) (S22mt)	RT22_HUMAN	SUBCELLULAR LOCATION: Mitochondrion.	P82650	0.399348	0.772345	NA	0.940594	NA	NA	-0.867775	NA	0.244316	-0.82093	0.299934
-0.406741	-0.262492	0.521489	0.550595	-0.301846	-0.0808289	0.101412	0.695049	-0.0213118	-0.818955	-0.513799	0.614561	0.630954	0.774853	0.993471	0.81048	0.94608	0.903892	0.961226	0.913494	0.988318	0.847557	0.932541	0.906549	-0.278489	3.19e-05	N(G),N(G)-dimethylarginine dimethylaminohydrolase 1 (DDAH-1) (Dimethylarginine dimethylaminohydrolase 1) (EC 3.5.3.18) (DDAHI) (Dimethylargininase-1)	DDAH1_HUMAN	NA	O94760	0.40326	0.799319	-0.403795	0.630929	0.532041	-0.172844	-0.663206	-1.29505	0.0580232	-0.956055	0.348151
-0.266058	-0.19917	0.295298	0.187645	0.154335	0.0681158	-0.000599535	0.239302	0.23145	0.0607448	-0.0708216	0.156346	0.807002	0.828832	0.995363	0.965576	0.971971	0.922969	0.974908	0.96197	0.989207	0.974617	0.96188	0.95319	0.0676196	0.268031	Acylamino-acid-releasing enzyme (AARE) (EC 3.4.19.1) (Acyl-peptide hydrolase) (APH) (Acylaminoacyl-peptidase) (Oxidized protein hydrolase) (OPH)	ACPH_HUMAN	SUBCELLULAR LOCATION: Cytoplasm.	P13798	0.406332	1.17908	0.794152	0.891841	0.86235	-1.67375	0.437767	0.194436	0.377192	0.402823	0.894354
-0.089775	-0.054836	1.33552	0.508543	0.839279	-0.413701	0.0755659	0.855973	0.535725	0.0522446	-0.362041	0.436848	0.905103	0.901477	0.958087	0.849244	0.685586	0.437177	0.965712	0.876239	0.983803	0.974327	0.945682	0.930441	-0.626634	5.49e-35	Phosphatidylethanolamine-binding protein 1 (PEBP-1) (HCNPpp) (Neuropolypeptide h3) (Prostatic-binding protein) (Raf kinase inhibitor protein) (RKIP) [Cleaved into: Hippocampal cholinergic neurostimulating peptide (HCNP)]	PEBP1_HUMAN	SUBCELLULAR LOCATION: Cytoplasm {ECO:0000250}.	P30086	0.406732	0.0309124	-0.540263	-0.19085	0.0169018	0.15848	0.462331	0.0247646	0.176544	-0.32049	1.14163
0.835169	-0.69199	0.302844	-0.0209005	-0.0703599	0.417744	0.192103	-0.440528	-0.31731	-0.352236	-0.570957	-0.872201	0.0447499	0.129076	0.995316	0.975881	0.971934	0.527709	0.936062	0.936296	0.982272	0.949397	0.926396	0.873718	0.292175	2.69e-09	Integrin-linked protein kinase (EC 2.7.11.1) (59 kDa serine/threonine-protein kinase) (ILK-1) (ILK-2) (p59ILK)	ILK_HUMAN	SUBCELLULAR LOCATION: Cell junction, focal adhesion. Cell membrane; Peripheral membrane protein; Cytoplasmic side. Cell projection, lamellipodium {ECO:0000250}. Cytoplasm, myofibril, sarcomere.	Q13418	0.409409	0.416725	NA	NA	0.580585	-0.28532	1.5482	2.20054	0.900856	0.445392	0.160566
NA	-0.103241	-0.0843864	0.0863278	0.0080596	0.252634	0.350523	NA	-0.657617	-0.288407	-1.06402	-1.61331	NA	0.883045	0.99521	0.975189	0.97639	0.813188	0.809696	NA	0.967227	0.95536	0.826144	0.476464	-0.23479	5.18e-05	Osteoclast-stimulating factor 1	OSTF1_HUMAN	SUBCELLULAR LOCATION: Cytoplasm {ECO:0000305}.	Q92882	0.411262	0.476731	-1.53139	-0.218301	0.615045	NA	1.76188	1.40327	1.43118	0.993801	1.48998
0.0913703	-0.381053	1.04625	0.283319	0.321804	-0.173662	0.0128992	0.373531	1.48797	0.838797	1.25602	0.0290051	0.910383	0.619782	0.980682	0.949977	0.95602	0.848469	0.973622	0.953082	0.881111	0.908255	0.802689	0.959745	-1.18057	2.42e-19	Antithrombin-III (ATIII) (Serpin C1)	ANT3_HUMAN	SUBCELLULAR LOCATION: Secreted, extracellular space.	P01008	0.414386	1.60114	NA	-0.0451328	2.8544	2.19243	2.43916	1.90814	1.86062	1.58317	1.75841
NA	NA	0.258563	0.472406	NA	0.318225	-0.102583	NA	NA	NA	NA	NA	NA	NA	0.995585	0.875771	NA	0.728025	0.965232	NA	NA	NA	NA	NA	NA	NA	Methylsterol monooxygenase 1 (EC 1.14.13.72) (C-4 methylsterol oxidase)	MSMO1_HUMAN	SUBCELLULAR LOCATION: Endoplasmic reticulum membrane {ECO:0000305}; Multi-pass membrane protein {ECO:0000305}.	Q15800	0.418984	NA	NA	NA	NA	NA	0.269526	-0.00084387	NA	NA	NA
0.00672613	-0.106428	-0.392619	-0.0895615	0.256687	-0.400806	-0.185863	1.96223	0.822777	0.898769	-0.619281	0.628183	0.929549	0.881655	0.992141	0.970253	0.963578	0.469306	0.946515	0.162233	0.973622	0.893635	0.920583	0.904284	NA	NA	Lanosterol 14-alpha demethylase (LDM) (EC 1.14.13.70) (CYPLI) (Cytochrome P450 51A1) (Cytochrome P450-14DM) (Cytochrome P45014DM) (Cytochrome P450LI) (Sterol 14-alpha demethylase)	CP51A_HUMAN	SUBCELLULAR LOCATION: Endoplasmic reticulum membrane {ECO:0000305}. Microsome membrane {ECO:0000305}.	Q16850	0.420823	0.0317883	NA	0.300623	-0.288043	-0.484297	0.0766764	-0.129694	-1.09838	-1.27035	-0.660028
-0.0339071	0.300266	0.695047	0.496612	-0.000298511	0.0711892	-0.108274	0.147272	0.0190443	-0.0785638	0.0560884	0.107707	0.920804	0.845284	0.991074	0.858635	0.975978	0.92205	0.964296	0.966554	0.988874	0.96897	0.9665	0.955905	0.0573698	0.175773	AFG3-like protein 2 (EC 3.4.24.-) (Paraplegin-like protein)	AFG32_HUMAN	SUBCELLULAR LOCATION: Mitochondrion membrane {ECO:0000269|PubMed:10395799}; Multi-pass membrane protein {ECO:0000269|PubMed:10395799}.	Q9Y4W6	0.422723	0.646385	NA	0.558735	0.211895	NA	NA	-0.0439103	-0.0978745	-0.409932	0.651151
0.0234756	NA	0.560529	0.204143	0.539034	-0.0154016	-0.585091	-0.0364557	0.452016	-0.45478	0.143252	-0.459266	0.92723	NA	0.993022	0.963448	0.907088	0.926376	0.296352	0.966875	0.985674	0.937227	0.963942	0.937545	NA	NA	Glycerol-3-phosphate acyltransferase 1, mitochondrial (GPAT-1) (EC 2.3.1.15)	GPAT1_HUMAN	SUBCELLULAR LOCATION: Mitochondrion outer membrane {ECO:0000250|UniProtKB:P97564}; Multi-pass membrane protein {ECO:0000250|UniProtKB:P97564}.	Q9HCL2	0.429282	-0.119565	NA	0.211929	0.152578	NA	-0.63972	NA	-0.485359	-0.619832	-1.19137
0.861457	0.835429	0.00377842	0.0683576	0.191763	-0.559432	0.290321	0.955666	0.206094	-1.02638	-1.20528	-1.68536	0.0347463	0.112134	0.995739	0.97642	0.969303	0.175458	0.877263	0.84348	0.989514	0.735792	0.772568	0.416388	0.314088	7.96e-07	Cathepsin D (EC 3.4.23.5) [Cleaved into: Cathepsin D light chain; Cathepsin D heavy chain]	CATD_HUMAN	SUBCELLULAR LOCATION: Lysosome. Melanosome. Secreted, extracellular space. Note=Identified by mass spectrometry in melanosome fractions from stage I to stage IV. In aortic samples, detected as an extracellular protein loosely bound to the matrix (PubMed:20551380). {ECO:0000269|PubMed:20551380}.	P07339	0.431185	0.857455	-2.56417	-0.169442	0.666544	0.286709	0.637755	0.444082	1.2317	0.742524	0.397075
-0.242814	0.0412295	-0.183869	0.267967	0.0857972	0.161139	0.0469461	-0.225199	-0.439005	-0.129497	-0.391388	-0.903478	0.826015	0.926586	0.994462	0.953087	0.97593	0.884509	0.969771	0.956391	0.978283	0.966337	0.943454	0.86595	-0.279639	2.12e-11	Unconventional myosin-Ic (Myosin I beta) (MMI-beta) (MMIb)	MYO1C_HUMAN	SUBCELLULAR LOCATION: Isoform 1: Cytoplasm {ECO:0000269|PubMed:22736583}. Nucleus {ECO:0000269|PubMed:22736583}. Note=Colocalizes with RNA polymerase II. Absent from nucleoli and does not colocalize with RNA polymerase I. Translocates to nuclear speckles upon exposure to inhibitors of RNA polymerase II transcription.; SUBCELLULAR LOCATION: Isoform 2: Cytoplasm. Cell membrane {ECO:0000250}; Periph…	O00159	0.435177	0.624615	-0.549251	NA	0.950637	NA	2.42801	2.915	1.26184	0.662153	1.22306
0.157802	-0.861529	0.446836	-0.114539	0.0304726	-0.122147	-0.37826	0.513875	0.781134	0.692461	0.411741	0.325748	0.886469	0.0297655	0.994215	0.967639	0.977431	0.883526	0.804363	0.939842	0.975582	0.934697	0.950836	0.941161	0.670986	1.53e-54	Acetyl-CoA carboxylase 1 (ACC1) (EC 6.4.1.2) (ACC-alpha) [Includes: Biotin carboxylase (EC 6.3.4.14)]	ACACA_HUMAN	SUBCELLULAR LOCATION: Cytoplasm.	Q13085	0.435223	0.524958	-2.84639	0.410297	0.620249	-1.05443	-0.0648538	-1.93729	0.165277	0.500509	-0.51024
0.557238	-0.253418	-0.465654	0.155407	0.168802	0.0517358	-0.160402	0.940401	-1.05374	-0.260882	-2.16656	-0.28839	0.375965	0.783684	0.990982	0.969216	0.970988	0.927561	0.953561	0.849082	0.920071	0.957619	0.15348	0.950789	-1.51326	2.4e-41	D-beta-hydroxybutyrate dehydrogenase, mitochondrial (EC 1.1.1.30) (3-hydroxybutyrate dehydrogenase) (BDH) (Short chain dehydrogenase/reductase family 9C member 1)	BDH_HUMAN	SUBCELLULAR LOCATION: Mitochondrion inner membrane {ECO:0000250|UniProtKB:Q02337}. Mitochondrion matrix {ECO:0000250|UniProtKB:Q02337}.	Q02338	0.436382	1.17428	-0.00292689	0.951871	0.516506	0.288341	-0.549549	-0.517076	-0.430393	-0.770669	-0.38059
0.115704	-0.0304037	0.66113	-0.0478667	-0.155159	0.0228542	-0.336403	-0.28498	-0.665099	-0.137371	-0.281654	-0.648281	0.902633	0.909118	0.991632	0.973909	0.965229	0.934526	0.856144	0.951889	0.966727	0.965897	0.951139	0.915605	-0.009577	0.803322	Adenosylhomocysteinase 2 (AdoHcyase 2) (EC 3.3.1.1) (DC-expressed AHCY-like molecule) (IP(3)Rs binding protein released with IP(3)) (IRBIT) (S-adenosyl-L-homocysteine hydrolase 2) (S-adenosylhomocysteine hydrolase-like protein 1)	SAHH2_HUMAN	SUBCELLULAR LOCATION: Endoplasmic reticulum {ECO:0000250|UniProtKB:Q80SW1}. Cytoplasm, cytosol {ECO:0000250|UniProtKB:Q80SW1}. Microsome {ECO:0000250|UniProtKB:Q80SW1}. Apical cell membrane {ECO:0000250|UniProtKB:B5DFN2}. Note=Associates with membranes when phosphorylated, probably through interaction with ITPR1. {ECO:0000250|UniProtKB:Q80SW1}.	O43865	0.442655	1.04932	NA	-0.663159	0.735831	NA	-0.0979276	2.08308	-0.127158	-0.48651	NA
0.232875	0.256455	-0.0202672	-0.529505	-0.193136	0.110711	-0.16976	0.482369	-0.534633	0.103982	-0.666499	0.374718	0.846238	0.870073	0.995605	0.771304	0.961368	0.908349	0.951134	0.943252	0.974192	0.975998	0.914289	0.936762	-0.226283	6.42e-11	Ras-related protein Rab-14	RAB14_HUMAN	SUBCELLULAR LOCATION: Recycling endosome {ECO:0000269|PubMed:22595670}. Early endosome membrane {ECO:0000269|PubMed:16962593}; Lipid-anchor {ECO:0000305}; Cytoplasmic side {ECO:0000305}. Golgi apparatus membrane {ECO:0000269|PubMed:16962593}; Lipid-anchor {ECO:0000305}; Cytoplasmic side {ECO:0000305}. Golgi apparatus, trans-Golgi network membrane {ECO:0000269|PubMed:16962593}; Lipid-anchor {ECO:0…	P61106	0.461845	0.964027	-0.255442	0.160384	0.452824	-0.904969	0.769421	0.893436	0.571817	-0.0170666	0.297679
NA	NA	NA	0.338397	0.264061	-0.262942	0.104524	0.634404	0.081926	0.39348	-0.732089	0.489519	NA	NA	NA	0.93621	0.962824	0.749976	0.960624	0.923787	0.989649	0.963739	0.904412	0.924341	-0.664018	1.02e-19	Glycine cleavage system H protein, mitochondrial (Lipoic acid-containing protein)	GCSH_HUMAN	SUBCELLULAR LOCATION: Mitochondrion.	P23434	0.46271	0.516759	NA	0.249082	0.0761481	0.244965	-0.226927	-0.193146	-0.144894	NA	-0.664343
-0.18748	-0.156086	-0.864817	0.351958	NA	-0.163194	-0.308753	0.454114	-0.586821	-0.378862	-0.888985	-0.138433	0.862614	0.856626	0.977924	0.932071	NA	0.856634	0.882015	0.946079	0.971504	0.946573	0.874236	0.95899	0.464041	9.32e-26	NADH dehydrogenase [ubiquinone] 1 alpha subcomplex subunit 6 (Complex I-B14) (CI-B14) (LYR motif-containing protein 6) (NADH-ubiquinone oxidoreductase B14 subunit)	NDUA6_HUMAN	SUBCELLULAR LOCATION: Mitochondrion inner membrane; Peripheral membrane protein; Matrix side.	P56556	0.462948	NA	NA	NA	-0.585696	NA	0.591311	-1.53654	-1.89971	-0.772188	1.24895
0.19063	-0.155749	-1.74131	-0.750098	0.764619	0.252846	-0.194871	1.78478	-1.88973	-1.12158	-2.8043	-1.00086	0.870933	0.85682	0.698832	0.41933	0.76791	0.812966	0.943661	0.250821	0.417315	0.662519	0.0248517	0.837891	0.32093	3.28e-12	Cytochrome c oxidase subunit NDUFA4 (Complex I-MLRQ) (CI-MLRQ) (NADH-ubiquinone oxidoreductase MLRQ subunit)	NDUA4_HUMAN	SUBCELLULAR LOCATION: Mitochondrion inner membrane {ECO:0000269|PubMed:23746447}; Peripheral membrane protein {ECO:0000269|PubMed:23746447}; Matrix side {ECO:0000269|PubMed:23746447}.	O00483	0.469085	0.253975	0.960835	0.0810049	-0.289767	0.235734	0.289105	0.695078	0.00556106	NA	0.430322
0.132546	-0.0940311	1.06865	0.161853	0.140484	0.355637	0.420034	-0.235462	0.611107	0.423418	-0.292776	0.122564	0.896619	0.88693	0.979578	0.968538	0.972861	0.662782	0.683849	0.955666	0.981773	0.961798	0.950436	0.955105	-0.0483168	0.310177	RNA-binding protein 25 (Arg/Glu/Asp-rich protein of 120 kDa) (RED120) (Protein S164) (RNA-binding motif protein 25) (RNA-binding region-containing protein 7)	RBM25_HUMAN	SUBCELLULAR LOCATION: Nucleus speckle. Cytoplasm. Note=Colocalizes predominantly, with SFRS2 and LUC7L3 splicing factors, in nuclear speckles. Cytoplasmic localization is faint.	P49756	0.472013	1.03102	NA	1.069	0.0882591	NA	-0.493933	0.214889	0.0237707	NA	-1.8531
0.989584	-0.0956519	-0.0831421	0.105768	-0.215861	0.00400025	0.0794952	0.37835	0.509708	0.41797	-0.593497	0.299243	0.00962903	0.886261	0.995218	0.973722	0.958741	0.931345	0.965085	0.952703	0.984424	0.962163	0.923759	0.943349	0.878307	7.39e-29	Sodium/potassium-transporting ATPase subunit alpha-1 (Na(+)/K(+) ATPase alpha-1 subunit) (EC 3.6.3.9) (Sodium pump subunit alpha-1)	AT1A1_HUMAN	SUBCELLULAR LOCATION: Cell membrane {ECO:0000269|PubMed:7711835}; Multi-pass membrane protein {ECO:0000255}. Melanosome {ECO:0000269|PubMed:17081065}. Note=Identified by mass spectrometry in melanosome fractions from stage I to stage IV. {ECO:0000269|PubMed:17081065}.	P05023	0.483642	0.54844	-0.112543	0.734167	0.105953	-0.405481	0.910693	1.20503	-0.168476	-0.231748	-0.265072
0.212773	0.148366	0.422361	0.020899	-0.101034	0.0268785	-0.165376	0.156485	0.41446	0.898527	0.470651	0.243931	0.858717	0.911253	0.99443	0.978447	0.969773	0.933634	0.952293	0.96614	0.986405	0.893699	0.946888	0.947525	0.823521	2.33e-47	MICOS complex subunit MIC19 (Coiled-coil-helix-coiled-coil-helix domain-containing protein 3)	MIC19_HUMAN	SUBCELLULAR LOCATION: Mitochondrion inner membrane {ECO:0000250|UniProtKB:Q9CRB9}; Lipid-anchor {ECO:0000305}; Intermembrane side {ECO:0000250|UniProtKB:Q9CRB9}. Cytoplasm {ECO:0000269|PubMed:22567091}. Nucleus {ECO:0000269|PubMed:22567091}. Mitochondrion {ECO:0000269|PubMed:25781180, ECO:0000269|PubMed:25997101}.	Q9NX63	0.487292	0.0141239	-0.985704	0.62482	-0.0616865	NA	-0.637122	-1.0688	0.39928	NA	0.246148
0.0956233	-0.409205	-0.665975	0.901543	0.575111	-0.0421734	0.0553423	-0.489897	-0.849564	0.297282	-0.670919	-0.533852	0.909102	0.571975	0.986289	0.289634	0.893132	0.918363	0.968667	0.92984	0.950615	0.969018	0.913667	0.929989	-0.680236	3.78e-68	PDZ and LIM domain protein 5 (Enigma homolog) (Enigma-like PDZ and LIM domains protein)	PDLI5_HUMAN	SUBCELLULAR LOCATION: Cell junction, synapse, postsynaptic cell membrane, postsynaptic density {ECO:0000250}. Cell junction, synapse, synaptosome {ECO:0000250}. Cytoplasm {ECO:0000250}. Note=Detected both at presynaptic and postsynaptic sites. {ECO:0000250}.	Q96HC4	0.491899	-0.814111	NA	-0.34561	0.687202	0.356513	2.75624	3.46765	1.18898	-0.0849094	-0.735328
NA	-0.102199	-0.229048	-0.0880166	-0.27484	-0.239024	-0.159585	NA	NA	NA	0.432038	0.907369	NA	0.883495	0.994058	0.970403	0.950584	0.782142	0.953765	NA	NA	NA	0.949529	0.838086	0.0214513	0.528072	Calcium-binding mitochondrial carrier protein Aralar1 (Mitochondrial aspartate glutamate carrier 1) (Solute carrier family 25 member 12)	CMC1_HUMAN	SUBCELLULAR LOCATION: Mitochondrion inner membrane {ECO:0000269|PubMed:9722566}; Multi-pass membrane protein {ECO:0000269|PubMed:9722566}.	O75746	0.505852	0.727021	0.86039	0.070661	0.204927	NA	-0.177334	-0.159869	0.336066	NA	0.459998
-0.840542	0.219608	-0.994164	-0.206213	1.1493	-0.00104368	0.0812886	0.879422	0.120414	0.529502	-1.16186	-1.09864	0.0355023	0.886856	0.968934	0.954271	0.304558	0.930115	0.964792	0.869307	0.990075	0.95348	0.790642	0.802878	NA	NA	OCIA domain-containing protein 1 (Ovarian carcinoma immunoreactive antigen)	OCAD1_HUMAN	SUBCELLULAR LOCATION: Endosome {ECO:0000250}.	Q9NX40	0.507811	0.456031	-1.40636	0.466112	0.0194029	NA	-1.16734	-0.794636	0.201378	-0.275321	-0.201026
-0.401813	0.00220001	-0.108265	0.0516833	-0.17385	-0.0885215	0.0856655	0.260414	-0.0172626	-0.61042	0.23952	-0.862252	0.63908	0.917888	0.995046	0.977466	0.963406	0.900526	0.964062	0.960764	0.988376	0.91016	0.960019	0.876075	NA	NA	Mannosyl-oligosaccharide glucosidase (EC 3.2.1.106) (Processing A-glucosidase I)	MOGS_HUMAN	SUBCELLULAR LOCATION: Endoplasmic reticulum membrane; Single-pass type II membrane protein.	Q13724	0.509949	0.998843	0.246208	0.342842	0.885623	NA	0.188716	0.36198	-0.134593	-0.118444	NA
0.856412	0.557796	-0.322104	0.397929	0.106445	-0.106089	-0.0155478	0.169223	-0.296632	-0.276056	-0.682589	-0.314355	0.0363504	0.529951	0.993067	0.915241	0.974848	0.892137	0.975602	0.965553	0.982841	0.956395	0.911994	0.949082	-0.120076	0.0503227	Isocitrate dehydrogenase [NADP], mitochondrial (IDH) (EC 1.1.1.42) (ICD-M) (IDP) (NADP(+)-specific ICDH) (Oxalosuccinate decarboxylase)	IDHP_HUMAN	SUBCELLULAR LOCATION: Mitochondrion.	P48735	0.512664	1.21403	-0.59949	0.815857	0.69194	0.487893	0.501036	0.91378	1.38583	0.823501	0.886417
0.224103	-0.0462603	0.880992	-0.143745	0.270601	0.456788	-0.0226115	0.184625	0.298343	0.473142	-0.497589	0.341377	0.851856	0.904273	0.986878	0.964097	0.962135	0.43163	0.974979	0.964817	0.98831	0.958202	0.934152	0.939809	0.0275826	0.560239	Lipoma-preferred partner (LIM domain-containing preferred translocation partner in lipoma)	LPP_HUMAN	SUBCELLULAR LOCATION: Nucleus. Cytoplasm. Cell junction. Cell membrane. Note=Found in the nucleus, in the cytoplasm and at cell adhesion sites. Shuttles between the cytoplasm and the nucleus. It has been found in sites of cell adhesion such as cell-to-cell contact and focal adhesion which are membrane attachment sites of cells to the extracellular matrix. Mainly nuclear when fused with HMGA2/HMGI…	Q93052	0.516582	0.311246	NA	0.164372	1.72049	NA	2.85957	3.3618	1.89724	1.73291	1.55859
0.0204389	-0.0407203	-0.41131	-0.0647785	-0.11946	0.148499	0.0578349	0.114141	0.455449	-0.194471	0.138801	-0.175953	0.927847	0.906012	0.991866	0.972522	0.968339	0.891284	0.968326	0.967968	0.985605	0.962414	0.964106	0.957176	0.488087	1.07e-28	MICOS complex subunit MIC60 (Cell proliferation-inducing gene 4/52 protein) (Mitochondrial inner membrane protein) (Mitofilin) (p87/89)	MIC60_HUMAN	SUBCELLULAR LOCATION: Mitochondrion inner membrane {ECO:0000269|PubMed:25764979, ECO:0000269|PubMed:25997101}; Single-pass membrane protein {ECO:0000255}. Mitochondrion {ECO:0000269|PubMed:25781180}.	Q16891	0.526988	0.55613	-1.12233	0.64768	0.0734515	0.0661748	-0.150089	-0.817997	0.218276	-0.369871	0.123075
0.147678	0.011986	0.258069	0.258978	0.145543	0.182001	0.315112	-0.895991	-0.16922	-0.273746	-0.298028	-0.77155	0.890711	0.920239	0.995588	0.954783	0.972542	0.871945	0.853285	0.826078	0.985801	0.956585	0.950099	0.895236	0.0641798	0.0794508	Vinculin (Metavinculin) (MV)	VINC_HUMAN	SUBCELLULAR LOCATION: Cell membrane {ECO:0000250|UniProtKB:P12003}; Peripheral membrane protein {ECO:0000250|UniProtKB:P12003}; Cytoplasmic side {ECO:0000250|UniProtKB:P12003}. Cell junction, adherens junction {ECO:0000250|UniProtKB:P12003}. Cell junction, focal adhesion {ECO:0000250|UniProtKB:P12003}. Cytoplasm, cytoskeleton {ECO:0000250|UniProtKB:P85972}. Note=Recruitment to cell-cell junctions…	P18206	0.531483	0.449207	-0.0310844	0.08496	1.14772	0.282331	2.42101	2.56676	1.41171	1.29137	1.06089
0.00171422	-0.0490703	0.1474	0.135267	-0.26422	-0.176778	-0.260128	0.663818	0.611444	-0.227667	0.710203	-0.423438	0.928572	0.903371	0.99615	0.971188	0.952212	0.845923	0.915429	0.919007	0.981764	0.960126	0.924775	0.94075	0.760055	6.23e-37	Isoleucine--tRNA ligase, mitochondrial (EC 6.1.1.5) (Isoleucyl-tRNA synthetase) (IleRS)	SYIM_HUMAN	SUBCELLULAR LOCATION: Mitochondrion matrix {ECO:0000250}.	Q9NSE4	0.531746	1.31481	-0.187133	0.733353	-0.222745	-0.304366	-2.16287	0.788309	0.810346	-0.518069	-0.0786879
-0.289285	NA	0.539843	0.0658843	NA	-0.376708	0.169831	2.03374	-1.22444	-1.18106	-1.81428	0.472199	0.785493	NA	0.993266	0.976581	NA	0.528426	0.944002	0.135724	0.877087	0.609588	0.371012	0.926428	-0.594125	1.73e-17	GTP cyclohydrolase 1 feedback regulatory protein (GFRP) (GTP cyclohydrolase I feedback regulatory protein) (p35)	GFRP_HUMAN	SUBCELLULAR LOCATION: Nucleus {ECO:0000269|PubMed:16778797}. Nucleus membrane {ECO:0000269|PubMed:16778797}. Cytoplasm, cytosol {ECO:0000269|PubMed:16778797}.	P30047	0.540672	1.25037	0.0256147	1.36399	-1.27158	NA	-1.07897	-0.337938	-1.12172	-1.02165	-1.31405
-0.272862	0.468829	0.941153	0.305587	-0.00459847	0.0115188	0.312766	-0.0334826	-0.653356	0.191485	0.0420348	-0.152382	0.800972	0.67728	0.984967	0.944942	0.975761	0.933104	0.855766	0.967004	0.967507	0.973473	0.966042	0.958332	0.163795	4.44e-05	Protein phosphatase 1B (EC 3.1.3.16) (Protein phosphatase 2C isoform beta) (PP2C-beta)	PPM1B_HUMAN	SUBCELLULAR LOCATION: Cytoplasm, cytosol {ECO:0000269|PubMed:22781750}. Membrane {ECO:0000250|UniProtKB:P36993}; Lipid-anchor {ECO:0000250|UniProtKB:P36993}. Note=Weakly associates at the membrane and N-myristoylation mediates the membrane localization. {ECO:0000250|UniProtKB:P36993}.	O75688	0.549907	0.100211	-1.65225	0.102073	0.496799	NA	0.365586	-0.119192	0.25572	0.205993	0.168654
0.729472	-0.0636199	0.646015	0.579331	0.14939	-0.390152	0.169012	0.270917	0.414355	0.475534	0.100495	-0.00340054	0.114821	0.898477	0.991866	0.778292	0.972294	0.495745	0.944268	0.960139	0.986406	0.958016	0.965463	0.961151	0.0637834	0.104704	Protein deglycase DJ-1 (DJ-1) (EC 3.1.2.-) (EC 3.5.1.-) (Oncogene DJ1) (Parkinson disease protein 7)	PARK7_HUMAN	SUBCELLULAR LOCATION: Cell membrane {ECO:0000250|UniProtKB:O88767}; Lipid-anchor {ECO:0000250|UniProtKB:O88767}. Cytoplasm {ECO:0000269|PubMed:12851414, ECO:0000269|PubMed:14579415, ECO:0000269|PubMed:15976810, ECO:0000269|PubMed:19229105}. Nucleus {ECO:0000269|PubMed:12851414, ECO:0000269|PubMed:14579415, ECO:0000269|PubMed:15976810}. Membrane raft {ECO:0000250|UniProtKB:O88767}. Mitochondrion {…	Q99497	0.550763	0.63925	-0.636696	0.161917	0.754936	0.900873	0.306103	0.598548	0.91428	0.561228	0.784666
0.250743	-0.128116	0.465461	0.139591	-0.0366179	0.00318882	-0.0760536	0.747601	0.503719	0.359354	0.583229	0.750935	0.833916	0.871539	0.994042	0.970783	0.974022	0.93115	0.969108	0.903084	0.984561	0.965768	0.937867	0.8803	0.486858	4.39e-29	SEC23-interacting protein (p125)	S23IP_HUMAN	SUBCELLULAR LOCATION: Cytoplasmic vesicle, COPII-coated vesicle membrane; Peripheral membrane protein; Cytoplasmic side. Endoplasmic reticulum {ECO:0000305}.	Q9Y6Y8	0.566594	0.274411	-1.70501	0.242885	0.209237	NA	0.119454	0.495576	-0.454967	-0.878988	-1.13671
NA	NA	NA	NA	NA	NA	NA	NA	NA	NA	NA	NA	NA	NA	NA	NA	NA	NA	NA	NA	NA	NA	NA	NA	NA	NA	Derlin-1 (Degradation in endoplasmic reticulum protein 1) (DERtrin-1) (Der1-like protein 1)	DERL1_HUMAN	SUBCELLULAR LOCATION: Endoplasmic reticulum membrane {ECO:0000269|PubMed:15215855, ECO:0000269|PubMed:15215856, ECO:0000269|PubMed:16186509, ECO:0000269|PubMed:16449189}; Multi-pass membrane protein {ECO:0000269|PubMed:15215855, ECO:0000269|PubMed:15215856, ECO:0000269|PubMed:16186509, ECO:0000269|PubMed:16449189}.	Q9BUN8	0.571829	1.02956	NA	0.55324	0.796696	NA	-0.146227	0.247731	NA	NA	NA
0.0197805	-0.210931	0.957115	0.100791	0.13932	-0.0668165	0.115509	0.00591313	1.01782	-0.467327	0.77436	-0.555917	0.92798	0.820083	0.9844	0.974112	0.972933	0.909584	0.958384	0.968632	0.961022	0.935474	0.916683	0.927499	-0.87272	7.31e-21	Glutamate dehydrogenase 1, mitochondrial (GDH 1) (EC 1.4.1.3)	DHE3_HUMAN	SUBCELLULAR LOCATION: Mitochondrion matrix.	P00367	0.574575	0.273013	-0.00424211	-0.0026885	0.249547	-0.38348	0.164798	0.754093	-0.0609023	-0.348098	-0.375422
NA	NA	-0.0357275	0.438689	-0.058304	-0.923393	-0.317209	-0.0768265	-0.0937385	-0.865397	-1.14864	0.877154	NA	NA	0.995515	0.895851	0.972713	0.00250143	0.874712	0.965024	0.987189	0.827652	0.795853	0.847449	NA	NA	Coiled-coil domain-containing protein 58	CCD58_HUMAN	NA	Q4VC31	0.581268	-0.199546	-0.93611	0.42304	0.689214	-0.795608	-0.168404	-1.30799	0.172906	0.105634	0.453618
NA	-0.142845	-0.363523	0.105283	0.41839	0.182867	-0.109145	0.402501	0.540668	0.10179	0.252234	-0.87401	NA	0.863965	0.992544	0.97376	0.939988	0.871383	0.96415	0.950731	0.98368	0.975932	0.959443	0.873284	0.0760468	0.00418509	Guanine nucleotide-binding protein subunit alpha-11 (G alpha-11) (G-protein subunit alpha-11) (Guanine nucleotide-binding protein G(y) subunit alpha)	GNA11_HUMAN	SUBCELLULAR LOCATION: Cell membrane {ECO:0000305|PubMed:18703424}; Lipid-anchor {ECO:0000305|PubMed:18703424}. Cytoplasm {ECO:0000269|PubMed:18703424}. Note=In testicular cells, expressed exclusively in the cytoplasm.	P29992	0.583387	NA	NA	0.2507	-0.421474	NA	-0.423683	0.30305	NA	NA	-1.36162
-0.458406	0.401919	1.26821	0.464726	0.188455	-0.0178743	0.209414	0.00116667	0.541957	0.935095	0.345927	-0.112307	0.537938	0.760406	0.965368	0.880709	0.969556	0.925695	0.928823	0.968444	0.983648	0.883427	0.954723	0.960171	0.16438	0.00145309	Phosphatidylinositide phosphatase SAC1 (EC 3.1.3.-) (Suppressor of actin mutations 1-like protein)	SAC1_HUMAN	SUBCELLULAR LOCATION: Endoplasmic reticulum membrane {ECO:0000250|UniProtKB:Q9ES21}; Multi-pass membrane protein {ECO:0000250|UniProtKB:Q9ES21}.	Q9NTJ5	0.584277	0.411351	-1.81347	0.147521	0.753048	NA	0.692222	0.881879	0.999114	0.717862	-0.0601868
0.178796	NA	NA	NA	NA	0.0437746	NA	-1.40186	0.00549767	-0.469365	1.26089	0.108809	0.876866	NA	NA	NA	NA	0.929617	NA	0.454982	0.988693	0.935184	0.800851	0.955846	NA	NA	Trans-3-hydroxy-L-proline dehydratase (EC 4.2.1.77) (Trans-L-3-hydroxyproline dehydratase)	T3HPD_HUMAN	NA	Q96EM0	0.590379	NA	NA	0.474462	0.5961	NA	NA	NA	0.385079	0.662545	0.264863
NA	NA	-1.10512	0.0132971	0.6881	-0.0565374	-0.0157428	0.538686	-0.426709	1.79163	-1.32483	1.58737	NA	NA	0.957564	0.97802	0.831067	0.913426	0.975585	0.936948	0.978742	0.254257	0.714715	0.420652	-1.07723	1.51e-24	Apolipoprotein C-III (Apo-CIII) (ApoC-III) (Apolipoprotein C3)	APOC3_HUMAN	SUBCELLULAR LOCATION: Secreted {ECO:0000303|PubMed:18201179, ECO:0000303|PubMed:22510806}.	P02656	0.594463	NA	3.92115	0.77496	NA	NA	0.797208	1.5162	2.33003	3.02589	2.194
-0.12717	NA	-0.558668	-0.211612	-0.175061	-0.0550291	-0.100881	1.16714	-0.183622	-0.112182	-1.40126	0.904455	0.891515	NA	0.989128	0.953246	0.963283	0.913967	0.965504	0.738787	0.985509	0.967272	0.671254	0.839017	0.145915	1.87e-05	Diphosphomevalonate decarboxylase (EC 4.1.1.33) (Mevalonate (diphospho)decarboxylase) (MDDase) (Mevalonate pyrophosphate decarboxylase)	MVD1_HUMAN	NA	P53602	0.598189	0.0406272	NA	0.0321543	0.265468	-0.0690888	-0.0785439	0.277484	-0.118865	-0.423182	-0.140686
-0.852194	0.00889313	-0.557081	-0.101375	0.15125	0.0771873	0.151491	-0.59595	-0.143821	0.488313	-0.376094	0.00582066	0.0319013	0.919509	0.989164	0.969061	0.972174	0.9202	0.949557	0.912675	0.986295	0.957003	0.944632	0.960761	0.218155	0.00164943	V-type proton ATPase subunit d 1 (V-ATPase subunit d 1) (32 kDa accessory protein) (V-ATPase 40 kDa accessory protein) (V-ATPase AC39 subunit) (p39) (Vacuolar proton pump subunit d 1)	VA0D1_HUMAN	SUBCELLULAR LOCATION: Membrane {ECO:0000305|PubMed:21844891}; Peripheral membrane protein {ECO:0000305|PubMed:21844891}; Cytoplasmic side {ECO:0000305|PubMed:21844891}. Note=Localizes to centrosome and the base of the cilium.	P61421	0.602101	0.12317	NA	0.0770241	0.0945586	NA	0.56887	0.621067	0.998637	0.0838735	0.481531
0.295495	0.92195	0.0218555	0.161543	0.33415	-0.4134	-0.216011	0.499626	-0.530352	-0.493355	-1.0022	0.647548	0.797223	0.0538535	0.995835	0.968571	0.954331	0.437886	0.936097	0.94142	0.974397	0.931627	0.845189	0.900937	-0.95723	1.69e-53	Serine hydroxymethyltransferase, cytosolic (SHMT) (EC 2.1.2.1) (Glycine hydroxymethyltransferase) (Serine methylase)	GLYC_HUMAN	SUBCELLULAR LOCATION: Cytoplasm.	P34896	0.602222	1.15838	-0.197851	1.18833	0.650143	-0.0618151	-0.982376	-1.32262	-0.364053	-0.267076	0.0595482
0.380054	0.64857	0.0313147	0.0341735	0.104817	0.525362	0.138498	-0.15511	0.00370367	0.14568	-1.53576	-0.443003	0.700077	0.354284	0.995883	0.978472	0.974937	0.296617	0.953033	0.960868	0.988668	0.975057	0.582951	0.939032	0.0417917	0.20044	AP-2 complex subunit alpha-2 (100 kDa coated vesicle protein C) (Adaptor protein complex AP-2 subunit alpha-2) (Adaptor-related protein complex 2 subunit alpha-2) (Alpha-adaptin C) (Alpha2-adaptin) (Clathrin assembly protein complex 2 alpha-C large chain) (Huntingtin yeast partner J) (Huntingtin-interacting protein 9) (HIP-9) (Huntingtin-interacting protein J) (Plasma membrane adaptor HA2/AP2 ada…	AP2A2_HUMAN	SUBCELLULAR LOCATION: Cell membrane {ECO:0000250|UniProtKB:P17427}; Peripheral membrane protein {ECO:0000250|UniProtKB:P17427}; Cytoplasmic side {ECO:0000250|UniProtKB:P17427}. Membrane, coated pit {ECO:0000250|UniProtKB:P17427}; Peripheral membrane protein {ECO:0000250|UniProtKB:P17427}; Cytoplasmic side {ECO:0000250|UniProtKB:P17427}. Note=AP-2 appears to be excluded from internalizing CCVs and…	O94973	0.607318	0.903876	0.178749	0.130581	0.703771	NA	0.901263	1.00134	0.847264	0.575736	0.615823
0.151453	-0.00678946	-0.266714	0.172029	-0.37311	0.04206	-0.339442	0.538277	0.0161098	-0.280075	-0.236988	-0.797611	0.889158	0.915619	0.993685	0.967419	0.931205	0.930045	0.852931	0.936997	0.988835	0.956062	0.953807	0.890136	-0.496535	4.12e-29	Peroxisomal membrane protein PEX14 (PTS1 receptor-docking protein) (Peroxin-14) (Peroxisomal membrane anchor protein PEX14)	PEX14_HUMAN	SUBCELLULAR LOCATION: Peroxisome membrane {ECO:0000269|PubMed:19197237}; Peripheral membrane protein {ECO:0000269|PubMed:19197237}; Cytoplasmic side {ECO:0000269|PubMed:19197237}.	O75381	0.608382	-1.04161	-1.80393	0.814821	-0.812185	0.413963	-0.478577	NA	0.00938067	0.0177412	-0.47368
0.0355381	NA	-0.355386	-0.14849	-0.171479	-0.216212	-0.359498	0.265557	-0.386268	0.773032	0.324854	-0.0952594	0.924676	NA	0.992651	0.963465	0.963645	0.808609	0.829666	0.96046	0.980157	0.921559	0.955863	0.960908	0.0776978	0.000174852	Nicalin (Nicastrin-like protein)	NCLN_HUMAN	SUBCELLULAR LOCATION: Endoplasmic reticulum membrane {ECO:0000269|PubMed:15257293, ECO:0000269|PubMed:20538592}; Single-pass membrane protein {ECO:0000269|PubMed:15257293, ECO:0000269|PubMed:20538592}.	Q969V3	0.609129	1.20328	-0.300497	1.46949	1.03326	NA	NA	0.916889	1.47037	1.33584	1.23059
-0.0213535	NA	0.423699	0.516006	0.706452	0.0122775	-0.0343324	-0.835846	-1.01772	0.655657	-1.03314	0.449762	0.923716	NA	0.994419	0.843027	0.817707	0.933277	0.973876	0.849452	0.926802	0.939741	0.835962	0.929012	-0.756721	3e-35	Copper chaperone for superoxide dismutase (Superoxide dismutase copper chaperone)	CCS_HUMAN	SUBCELLULAR LOCATION: Cytoplasm {ECO:0000269|PubMed:9726962}.	O14618	0.615355	1.24007	0.663101	NA	0.496146	NA	-0.342664	NA	1.0132	1.0447	0.882484
NA	NA	-1.01476	-0.674466	-0.182166	-0.448694	-0.213219	-1.11911	-0.599073	0.69326	-0.670477	-0.433034	NA	NA	0.967124	0.533074	0.962548	0.365621	0.937172	0.701701	0.970819	0.934581	0.913729	0.939916	-0.111635	0.0097711	Alpha-N-acetylgalactosaminidase (EC 3.2.1.49) (Alpha-galactosidase B)	NAGAB_HUMAN	SUBCELLULAR LOCATION: Lysosome.	P17050	0.620359	0.351508	0.076049	0.859161	0.585526	NA	0.347954	0.998857	0.500528	-0.367396	NA
-0.495547	0.334118	-0.0300068	-0.0374237	0.116957	0.00452042	0.0295949	0.277247	-0.709142	-0.814585	-0.225362	-0.741722	0.46425	0.821768	0.995549	0.974706	0.974263	0.93147	0.971851	0.959755	0.963573	0.849298	0.954462	0.900709	0.617945	2.27e-46	Proteasome subunit beta type-3 (EC 3.4.25.1) (Proteasome chain 13) (Proteasome component C10-II) (Proteasome theta chain)	PSB3_HUMAN	SUBCELLULAR LOCATION: Cytoplasm. Nucleus.	P49720	0.622681	0.664131	-0.226801	0.857422	0.484375	NA	0.440194	0.251837	0.341256	0.196874	-0.106803
NA	NA	1.42634	0.215542	-0.536311	0.024517	-0.201113	0.319495	0.601793	-0.99628	1.10304	0.424538	NA	NA	0.945277	0.961861	0.871753	0.934161	0.94156	0.957027	0.982044	0.75593	0.852059	0.931765	-1.49188	1.6e-64	Long-chain specific acyl-CoA dehydrogenase, mitochondrial (LCAD) (EC 1.3.8.8)	ACADL_HUMAN	SUBCELLULAR LOCATION: Mitochondrion matrix.	P28330	0.622711	-0.066167	-1.46729	0.853721	-0.42196	-0.565451	-0.363718	-0.519767	-0.662836	-1.3544	-0.591452
0.253875	0.396809	-0.30901	-0.0407615	-0.238896	0.26959	0.616639	-0.434684	-0.847572	-0.203366	-1.5821	-1.85868	0.831628	0.765781	0.993221	0.974456	0.955802	0.794426	0.188711	0.937005	0.950836	0.961821	0.549511	0.301989	-0.246482	0.000166871	Plastin-2 (L-plastin) (LC64P) (Lymphocyte cytosolic protein 1) (LCP-1)	PLSL_HUMAN	SUBCELLULAR LOCATION: Cytoplasm, cytoskeleton {ECO:0000269|PubMed:16636079}. Cell junction {ECO:0000269|PubMed:17294403}. Cell projection {ECO:0000269|PubMed:16636079}. Cell projection, ruffle membrane {ECO:0000250|UniProtKB:Q61233, ECO:0000269|PubMed:16636079}; Peripheral membrane protein {ECO:0000250|UniProtKB:Q61233}; Cytoplasmic side {ECO:0000250|UniProtKB:Q61233}. Note=Relocalizes to the imm…	P13796	0.622732	1.26936	-0.972239	-3.43976	0.350408	-0.295652	2.19484	2.48481	1.49501	1.17203	1.31353
0.692328	-0.142497	0.214858	-0.0697006	-0.255837	0.0455047	0.0380111	0.0143023	-0.237275	-0.0104399	-0.379028	0.459545	0.14957	0.864151	0.995824	0.972095	0.953445	0.929179	0.970875	0.968959	0.984329	0.971984	0.944409	0.927901	0.457297	4.07e-16	Peroxiredoxin-1 (EC 1.11.1.15) (Natural killer cell-enhancing factor A) (NKEF-A) (Proliferation-associated gene protein) (PAG) (Thioredoxin peroxidase 2) (Thioredoxin-dependent peroxide reductase 2)	PRDX1_HUMAN	SUBCELLULAR LOCATION: Cytoplasm {ECO:0000269|PubMed:17081065}. Melanosome {ECO:0000269|PubMed:17081065}. Note=Identified by mass spectrometry in melanosome fractions from stage I to stage IV.	Q06830	0.629134	0.647842	-0.532545	0.289974	0.199899	-0.00199548	0.564992	0.85765	0.363468	0.390189	0.237461
NA	NA	NA	NA	NA	NA	NA	NA	-0.439	0.465791	-0.433896	-0.260507	NA	NA	NA	NA	NA	NA	NA	NA	0.978283	0.958765	0.939977	0.952519	0.499927	1.03e-34	Mitochondrial import inner membrane translocase subunit Tim17-B	TI17B_HUMAN	SUBCELLULAR LOCATION: Mitochondrion inner membrane; Multi-pass membrane protein.	O60830	0.633541	0.392633	NA	0.765036	NA	NA	-0.737771	NA	NA	NA	NA
NA	NA	NA	NA	NA	NA	NA	NA	NA	NA	NA	NA	NA	NA	NA	NA	NA	NA	NA	NA	NA	NA	NA	NA	NA	NA	Neuroendocrine secretory protein 55 (NESP55) [Cleaved into: LHAL tetrapeptide; GPIPIRRH peptide]	GNAS3_HUMAN	SUBCELLULAR LOCATION: Cytoplasmic vesicle, secretory vesicle {ECO:0000250}. Secreted {ECO:0000250}. Note=Neuroendocrine secretory granules. {ECO:0000250}.	O95467	0.63673	1.01442	-1.17287	1.51833	0.513633	NA	0.153271	0.742004	-0.749237	0.280748	0.155915
0.553746	0.0831493	0.801079	0.454194	0.14903	-0.0776307	0.00672671	-0.0508728	-0.26814	-0.170237	-0.173125	0.35538	0.38308	0.92679	0.988952	0.887122	0.972318	0.90524	0.974225	0.966235	0.983581	0.963958	0.957228	0.938557	-0.625817	1.44e-14	Annexin A6 (67 kDa calelectrin) (Annexin VI) (Annexin-6) (Calphobindin-II) (CPB-II) (Chromobindin-20) (Lipocortin VI) (Protein III) (p68) (p70)	ANXA6_HUMAN	SUBCELLULAR LOCATION: Cytoplasm {ECO:0000250}. Melanosome {ECO:0000269|PubMed:17081065}. Note=Identified by mass spectrometry in melanosome fractions from stage I to stage IV.	P08133	0.638637	1.05584	-0.478441	0.949607	0.488425	-0.777636	1.36336	0.868303	0.848102	0.414438	0.760173
-0.092592	0.71281	1.05702	0.609327	NA	0.381614	0.206609	0.535711	-0.610519	-0.392096	-0.0360402	0.237603	0.904175	0.25512	0.980161	0.739188	NA	0.610033	0.930066	0.937305	0.970159	0.945088	0.963261	0.947972	-1.05865	1.6e-39	1,2-dihydroxy-3-keto-5-methylthiopentene dioxygenase (EC 1.13.11.54) (Acireductone dioxygenase (Fe(2+)-requiring)) (ARD) (Fe-ARD) (Membrane-type 1 matrix metalloproteinase cytoplasmic tail-binding protein 1) (MTCBP-1) (Submergence-induced protein-like factor) (Sip-L)	MTND_HUMAN	SUBCELLULAR LOCATION: Cytoplasm. Nucleus. Cell membrane; Peripheral membrane protein; Cytoplasmic side. Note=Localizes to the plasma membrane when complexed to MMP14.	Q9BV57	0.639007	1.3357	1.05824	1.14455	0.52864	NA	0.768588	0.416811	1.00048	1.30805	1.4516
0.842177	0.176931	0.0275879	-0.164014	-0.151747	-0.269257	-0.18527	1.56779	0.194174	-0.447827	-0.0878862	-0.943588	0.0418453	0.902568	0.995864	0.961279	0.965547	0.740674	0.946695	0.400239	0.989653	0.938171	0.961167	0.855137	1.09923	1.02e-56	Lysosomal protective protein (EC 3.4.16.5) (Carboxypeptidase C) (Carboxypeptidase L) (Cathepsin A) (Protective protein cathepsin A) (PPCA) (Protective protein for beta-galactosidase) [Cleaved into: Lysosomal protective protein 32 kDa chain; Lysosomal protective protein 20 kDa chain]	PPGB_HUMAN	SUBCELLULAR LOCATION: Lysosome.	P10619	0.639064	1.40515	NA	0.315698	0.699249	NA	0.487071	1.34362	0.459132	0.0580262	0.829772
0.230069	0.172255	0.00992104	0.404611	-0.0606424	0.0406842	-0.134782	-0.0740404	-0.130481	-0.53441	0.593456	0.0438602	0.848065	0.904082	0.995772	0.912382	0.972565	0.930386	0.959371	0.965158	0.986543	0.924928	0.936938	0.959068	-0.531095	1.08e-22	Cytosolic non-specific dipeptidase (EC 3.4.13.18) (CNDP dipeptidase 2) (Carnosine dipeptidase II) (Epididymis secretory protein Li 13) (Glutamate carboxypeptidase-like protein 1) (Peptidase A)	CNDP2_HUMAN	SUBCELLULAR LOCATION: Cytoplasm {ECO:0000269|PubMed:12473676, ECO:0000269|PubMed:17121880}.	Q96KP4	0.639365	0.838812	0.080663	-0.201238	0.689668	-0.344355	1.36922	1.76836	0.677237	0.564633	0.648056
0.28971	-0.0721698	1.29492	0.189553	0.167242	-0.752539	-0.140373	1.03307	-0.11301	0.214111	-0.782696	0.299908	0.802477	0.895419	0.96267	0.965339	0.971097	0.0267165	0.958199	0.811354	0.986857	0.97262	0.895774	0.943296	0.605532	1.1e-30	Sterol-4-alpha-carboxylate 3-dehydrogenase, decarboxylating (EC 1.1.1.170) (Protein H105e3)	NSDHL_HUMAN	SUBCELLULAR LOCATION: Endoplasmic reticulum membrane {ECO:0000269|PubMed:14506130}; Single-pass membrane protein {ECO:0000269|PubMed:14506130}. Lipid droplet {ECO:0000269|PubMed:14506130}. Note=Trafficking through the Golgi is necessary for ER membrane localization.	Q15738	0.639572	0.708961	-3.373	0.876381	0.701	-0.512393	0.785955	0.968469	0.190468	-0.016742	-0.578872
0.0342036	-0.0224066	0.489595	-0.242503	-0.400721	-0.00505438	-0.411676	-0.0760834	-0.00746411	-0.674097	-0.0120915	-1.3825	0.924967	0.911411	0.993806	0.946725	0.924014	0.929106	0.749679	0.96506	0.988514	0.894946	0.964159	0.652366	0.282536	4.26e-09	Calpain-1 catalytic subunit (EC 3.4.22.52) (Calcium-activated neutral proteinase 1) (CANP 1) (Calpain mu-type) (Calpain-1 large subunit) (Cell proliferation-inducing gene 30 protein) (Micromolar-calpain) (muCANP)	CAN1_HUMAN	SUBCELLULAR LOCATION: Cytoplasm {ECO:0000269|PubMed:21531719, ECO:0000269|PubMed:8769305}. Cell membrane {ECO:0000269|PubMed:8769305}. Note=Translocates to the plasma membrane upon Ca(2+) binding. In granular keratinocytes and in lower corneocytes, colocalizes with FLG and FLG2 (PubMed:21531719). {ECO:0000269|PubMed:21531719}.	P07384	0.643899	NA	NA	NA	NA	NA	2.18707	3.85589	NA	-0.337831	0.0838689
0.134529	-0.495146	-0.224522	-0.136829	-0.101723	0.326437	0.372056	0.310071	-0.363604	0.750091	-0.18897	-0.275991	0.895873	0.408913	0.994101	0.964988	0.969721	0.714798	0.776858	0.957661	0.980891	0.925622	0.956419	0.951572	0.141486	0.0169845	DnaJ homolog subfamily A member 1 (DnaJ protein homolog 2) (HSDJ) (Heat shock 40 kDa protein 4) (Heat shock protein J2) (HSJ-2) (Human DnaJ protein 2) (hDj-2)	DNJA1_HUMAN	SUBCELLULAR LOCATION: Membrane {ECO:0000305|PubMed:10816573}; Lipid-anchor {ECO:0000305|PubMed:10816573}. Cytoplasm {ECO:0000269|PubMed:10816573}. Microsome {ECO:0000250}. Nucleus {ECO:0000269|PubMed:10816573}. Cytoplasm, perinuclear region {ECO:0000269|PubMed:10816573}. Mitochondrion {ECO:0000250}. Note=Primarily associated with microsomes. A minor proportion is associated with mitochondria (By …	P31689	0.64536	1.33244	-0.564498	0.530961	0.714182	NA	0.789688	-0.290231	0.784373	0.657887	-0.0910804
0.0550779	-0.0567103	0.0962879	-0.481111	0.46336	-0.287672	-0.0977275	-0.227482	-0.664026	0.0597071	-0.60258	-0.370245	0.920164	0.900849	0.99619	0.824382	0.929791	0.711532	0.965999	0.956231	0.966799	0.974582	0.92266	0.945062	0.22268	8.89e-07	Lysosomal alpha-mannosidase (Laman) (EC 3.2.1.24) (Lysosomal acid alpha-mannosidase) (Mannosidase alpha class 2B member 1) (Mannosidase alpha-B) [Cleaved into: Lysosomal alpha-mannosidase A peptide; Lysosomal alpha-mannosidase B peptide; Lysosomal alpha-mannosidase C peptide; Lysosomal alpha-mannosidase D peptide; Lysosomal alpha-mannosidase E peptide]	MA2B1_HUMAN	SUBCELLULAR LOCATION: Lysosome.	O00754	0.647588	1.06418	0.737559	-0.606814	1.11837	NA	0.887778	1.69106	0.777223	-0.72917	0.900464
0.891073	0.394727	-0.288399	-0.412254	-0.194909	-0.364563	-0.055717	1.01515	-0.950269	-0.706125	-1.36165	-1.4266	0.0261384	0.767934	0.993453	0.878771	0.961172	0.557091	0.97161	0.819375	0.937711	0.886134	0.694414	0.621927	-0.490432	3.31e-18	Cathepsin B (EC 3.4.22.1) (APP secretase) (APPS) (Cathepsin B1) [Cleaved into: Cathepsin B light chain; Cathepsin B heavy chain]	CATB_HUMAN	SUBCELLULAR LOCATION: Lysosome. Melanosome. Secreted, extracellular space {ECO:0000250}. Note=Identified by mass spectrometry in melanosome fractions from stage I to stage IV.	P07858	0.648732	1.86067	-1.98423	0.476535	0.98726	-0.615795	1.15063	1.60613	1.47787	0.37804	0.800757
-0.11972	-0.110623	0.328257	-0.213112	0.308956	-0.101469	-0.0605828	-0.194693	0.344041	0.258027	0.620712	-0.0108037	0.894453	0.87979	0.995148	0.952956	0.957683	0.894443	0.971044	0.958437	0.987618	0.970815	0.934361	0.96146	-0.198155	5.71e-05	Prohibitin-2 (B-cell receptor-associated protein BAP37) (D-prohibitin) (Repressor of estrogen receptor activity)	PHB2_HUMAN	SUBCELLULAR LOCATION: Mitochondrion inner membrane {ECO:0000250|UniProtKB:O35129}. Cytoplasm {ECO:0000269|PubMed:19496786}. Nucleus {ECO:0000269|PubMed:19496786}.	Q99623	0.654686	0.65148	-0.15955	0.882282	0.0978727	NA	-0.34478	-0.713843	0.0820618	-0.101936	0.381193
0.406236	0.367193	-0.206932	0.115655	0.623612	-0.119134	0.0602263	0.266553	-0.0476895	0.0866983	-0.755396	0.505607	0.66154	0.794431	0.994262	0.972916	0.870312	0.885215	0.967993	0.960401	0.987928	0.975464	0.900551	0.922328	0.347037	2.91e-13	Na(+)/H(+) exchange regulatory cofactor NHE-RF1 (NHERF-1) (Ezrin-radixin-moesin-binding phosphoprotein 50) (EBP50) (Regulatory cofactor of Na(+)/H(+) exchanger) (Sodium-hydrogen exchanger regulatory factor 1) (Solute carrier family 9 isoform A3 regulatory factor 1)	NHRF1_HUMAN	SUBCELLULAR LOCATION: Cytoplasm {ECO:0000250}. Apical cell membrane {ECO:0000250}. Endomembrane system; Peripheral membrane protein. Cell projection, filopodium. Cell projection, ruffle. Cell projection, microvillus. Note=Translocates from the cytoplasm to the apical cell membrane in a PODXL-dependent manner. Colocalizes with CFTR at the midpiece of sperm tail (By similarity). Colocalizes with ac…	O14745	0.655914	1.28289	-2.70972	0.553915	0.668744	-0.498683	0.624462	0.568294	0.00196303	-0.437289	-0.504268
NA	NA	-0.0688267	-0.223518	0.619127	-0.300247	0.635294	-0.315861	0.058612	0.409299	-0.208296	-1.15878	NA	NA	0.995311	0.95087	0.872642	0.689863	0.162922	0.949278	0.989374	0.962733	0.955398	0.777404	-0.214654	2.85e-06	Cellular nucleic acid-binding protein (CNBP) (Zinc finger protein 9)	CNBP_HUMAN	SUBCELLULAR LOCATION: Cytoplasm {ECO:0000250}. Endoplasmic reticulum {ECO:0000250}.	P62633	0.666738	0.34796	1.36028	NA	0.789748	NA	0.202632	NA	-0.455173	-0.432318	0.358941
-0.0359376	0.707993	-0.256222	-0.0658068	0.234122	-0.120569	-0.118759	-0.527226	0.0417872	-0.354611	0.311711	-0.11249	0.920314	0.261637	0.993793	0.972434	0.965746	0.884415	0.962465	0.924354	0.989166	0.949154	0.95655	0.960163	-0.105143	0.000423215	Rabankyrin-5 (Rank-5) (Ankyrin repeat and FYVE domain-containing protein 1) (Ankyrin repeats hooked to a zinc finger motif)	ANFY1_HUMAN	SUBCELLULAR LOCATION: Cytoplasm {ECO:0000269|PubMed:10940552}. Endosome membrane {ECO:0000269|PubMed:10940552}; Peripheral membrane protein {ECO:0000269|PubMed:10940552}. Early endosome {ECO:0000269|PubMed:15328530}. Note=Also associated with endosomal membranes. Localizes to macropinosomes. {ECO:0000269|PubMed:15328530}.	Q9P2R3	0.672159	1.17945	-0.414273	0.719598	1.45511	NA	1.58044	2.39561	1.14653	1.13384	1.27933
NA	NA	0.0720995	-0.365735	-0.245511	-0.160058	-0.175076	-0.422806	0.0923422	0.0935061	-1.86347	-0.87975	NA	NA	0.996081	0.90473	0.954902	0.858967	0.949673	0.938413	0.989768	0.975677	0.333744	0.871894	0.757902	9.72e-35	Granulins (Proepithelin) (PEPI) [Cleaved into: Acrogranin (Glycoprotein of 88 Kda) (GP88) (Glycoprotein 88) (Progranulin); Paragranulin; Granulin-1 (Granulin G); Granulin-2 (Granulin F); Granulin-3 (Granulin B); Granulin-4 (Granulin A); Granulin-5 (Granulin C); Granulin-6 (Granulin D); Granulin-7 (Granulin E)]	GRN_HUMAN	SUBCELLULAR LOCATION: Secreted.	P28799	0.674265	0.952426	-4.47652	0.0940171	0.980328	0.375862	1.31972	1.44697	1.62613	1.09165	-0.222183
-0.629782	-0.153918	1.89322	0.209965	NA	0.261507	-0.464086	0.529007	1.38018	1.29178	1.18292	-0.723283	0.206526	0.857863	0.764749	0.96265	NA	0.80363	0.636593	0.9381	0.909536	0.702443	0.828218	0.903908	0.315356	1.03e-23	GTP-binding protein SAR1a (COPII-associated small GTPase)	SAR1A_HUMAN	SUBCELLULAR LOCATION: Endoplasmic reticulum {ECO:0000250}. Golgi apparatus {ECO:0000250}.	Q9NR31	0.68478	0.4018	-1.11329	0.421791	0.571765	0.67989	0.749169	0.537733	0.671267	0.17156	-0.0069119
-0.161893	0.079949	-0.333151	0.0785641	-0.319238	-0.143628	-0.0108207	-0.0531278	-0.158557	-0.859745	-0.767866	0.0712945	0.876077	0.927424	0.992933	0.975735	0.942879	0.870404	0.975804	0.966133	0.986012	0.830216	0.898404	0.957761	-0.193581	7.06e-07	Adenylate kinase 2, mitochondrial (AK 2) (EC 2.7.4.3) (ATP-AMP transphosphorylase 2) (ATP:AMP phosphotransferase) (Adenylate monophosphate kinase) [Cleaved into: Adenylate kinase 2, mitochondrial, N-terminally processed]	KAD2_HUMAN	SUBCELLULAR LOCATION: Mitochondrion intermembrane space {ECO:0000255|HAMAP-Rule:MF_03168}.	P54819	0.693867	1.50906	-0.842373	1.28728	0.550884	-0.327555	-0.159727	-0.925211	0.848936	1.01506	-0.0356197
0.186672	-0.261757	-0.150463	0.188956	-0.0691434	-0.0890641	0.0967893	0.269384	0.0690625	0.412786	0.0304558	-0.158493	0.872962	0.775583	0.994734	0.965414	0.972014	0.900282	0.962094	0.960231	0.989499	0.962505	0.965656	0.958038	NA	NA	Ras-related protein Rab-10	RAB10_HUMAN	SUBCELLULAR LOCATION: Cytoplasmic vesicle membrane {ECO:0000305}; Lipid-anchor {ECO:0000305}; Cytoplasmic side {ECO:0000305}. Golgi apparatus membrane {ECO:0000269|PubMed:23263280}. Golgi apparatus, trans-Golgi network membrane {ECO:0000250|UniProtKB:P24409}. Endosome membrane {ECO:0000269|PubMed:16641372}. Recycling endosome membrane {ECO:0000250|UniProtKB:P24409}. Cytoplasmic vesicle, phagosome…	P61026	0.696687	0.742842	NA	0.919554	0.12285	NA	1.28679	1.35581	0.817332	0.319194	-0.560056
0.0123267	-0.174873	0.735717	0.298586	0.291588	-0.062094	-0.435147	0.631866	1.00469	0.182282	0.0928958	-0.226697	0.929447	0.845282	0.990332	0.946596	0.95979	0.911382	0.703225	0.924181	0.962089	0.973807	0.96572	0.954483	NA	NA	Redox-regulatory protein FAM213A (Peroxiredoxin-like 2 activated in M-CSF stimulated monocytes) (Protein PAMM)	F213A_HUMAN	SUBCELLULAR LOCATION: Cytoplasm {ECO:0000269|PubMed:19951071}. Secreted {ECO:0000269|PubMed:26438880}. Note=Secreted from mature adipocytes but not from preadipocytes. {ECO:0000269|PubMed:26438880}.	Q9BRX8	0.698257	1.43233	0.431127	0.640394	0.339899	NA	0.930998	1.29005	-0.543018	-0.0630374	-0.405399
-0.47604	0.761043	-0.199792	0.0343148	0.756244	0.224165	0.00753622	0.232889	-0.0709452	-0.0824221	0.209671	0.44482	0.50346	0.192685	0.994325	0.978464	0.77582	0.840306	0.974147	0.962325	0.987564	0.968783	0.961315	0.929564	0.722391	1.58e-32	Inorganic pyrophosphatase (EC 3.6.1.1) (Pyrophosphate phospho-hydrolase) (PPase)	IPYR_HUMAN	SUBCELLULAR LOCATION: Cytoplasm {ECO:0000250}.	Q15181	0.703139	1.04071	0.18649	0.557221	1.03859	0.470562	0.100378	0.580462	1.00992	0.794611	0.652882
0.00443456	0.245497	-0.726793	-0.0433278	-0.152602	0.313904	-0.0667312	1.13465	-0.604198	-0.545098	-0.821404	-0.864232	0.929105	0.875416	0.98424	0.974261	0.965467	0.734739	0.9703	0.758521	0.970526	0.923047	0.888496	0.87561	-0.0206803	0.427193	3'(2'),5'-bisphosphate nucleotidase 1 (EC 3.1.3.7) (Bisphosphate 3'-nucleotidase 1) (PAP-inositol 1,4-phosphatase) (PIP)	BPNT1_HUMAN	NA	O95861	0.707908	1.35123	0.769986	1.22799	0.601747	0.170819	-0.157763	0.514378	0.423402	0.935214	0.664854
NA	NA	0.796391	0.00122728	-0.533087	-0.190046	-0.0668625	0.845488	0.108618	0.115964	0.0169231	-0.240077	NA	NA	0.989059	0.977307	0.873411	0.834458	0.970284	0.879198	0.989948	0.975991	0.965193	0.953723	-0.0802216	0.00427978	Uroporphyrinogen decarboxylase (UPD) (URO-D) (EC 4.1.1.37)	DCUP_HUMAN	SUBCELLULAR LOCATION: Cytoplasm.	P06132	0.715199	0.872442	NA	1.0925	0.503737	NA	-0.424293	0.496047	0.719282	0.769565	-0.180044
NA	0.233512	0.189946	-0.316375	-0.0261505	0.535323	-0.0480219	-1.08673	0.0196808	0.514759	0.279498	1.05879	NA	0.88091	0.995951	0.925339	0.974615	0.278353	0.972465	0.723862	0.988882	0.954788	0.958159	0.780584	NA	NA	Transcriptional activator protein Pur-beta (Purine-rich element-binding protein B)	PURB_HUMAN	SUBCELLULAR LOCATION: Nucleus {ECO:0000269|PubMed:1448097}.	Q96QR8	0.716888	1.48941	0.105217	0.786085	0.0430295	NA	0.737722	1.72554	0.278467	0.0579859	-0.682542
-0.34499	-0.154069	-0.745005	-0.268623	0.295963	-0.0341393	-0.243398	-0.220244	0.954251	0.453856	0.726555	-0.25958	0.72229	0.857778	0.983551	0.940211	0.959274	0.920921	0.924157	0.956734	0.965857	0.959655	0.922817	0.952575	-0.00227301	0.947717	Transcriptional activator protein Pur-alpha (Purine-rich single-stranded DNA-binding protein alpha)	PURA_HUMAN	SUBCELLULAR LOCATION: Nucleus.	Q00577	0.720874	-0.248073	-0.40153	-0.431696	-0.0120922	0.219244	0.276197	0.590302	-0.396507	-0.93534	NA
0.137472	NA	-0.890255	-0.466651	-0.13666	-0.312402	-0.535492	0.430054	0.435971	-0.0192353	0.404768	-0.00655688	0.89475	NA	0.976436	0.837677	0.966898	0.667537	0.438177	0.948326	0.985994	0.971624	0.951273	0.961283	0.271729	4.47e-15	Voltage-dependent anion-selective channel protein 3 (VDAC-3) (hVDAC3) (Outer mitochondrial membrane protein porin 3)	VDAC3_HUMAN	SUBCELLULAR LOCATION: Mitochondrion outer membrane.	Q9Y277	0.723311	0.917452	-0.0452784	0.661006	0.540443	0.571305	0.719603	1.06962	0.425851	-0.0291471	0.751306
-0.191796	NA	0.606181	0.437446	-0.282017	-0.169586	0.111911	-0.524086	0.084864	-0.21019	0.226918	-1.43635	0.860147	NA	0.992437	0.896515	0.949439	0.851717	0.959138	0.924837	0.989683	0.961356	0.960575	0.614961	0.0819222	0.17718	Lysosome-associated membrane glycoprotein 2 (LAMP-2) (Lysosome-associated membrane protein 2) (CD107 antigen-like family member B) (CD antigen CD107b)	LAMP2_HUMAN	SUBCELLULAR LOCATION: Cell membrane {ECO:0000269|PubMed:17897319}; Single-pass type I membrane protein {ECO:0000255|PROSITE-ProRule:PRU00740, ECO:0000269|PubMed:17897319}. Endosome membrane {ECO:0000269|PubMed:17897319}; Single-pass type I membrane protein {ECO:0000255|PROSITE-ProRule:PRU00740, ECO:0000269|PubMed:17897319}. Lysosome membrane {ECO:0000255|PROSITE-ProRule:PRU00740, ECO:0000269|PubM…	P13473	0.729537	NA	NA	NA	NA	NA	0.639691	NA	1.50325	0.445986	0.867116
0.010041	0.160969	0.00467607	-0.0935965	0.166917	0.00511175	-0.0582972	0.225158	0.392881	0.690648	0.137626	-0.880045	0.929885	0.907583	0.995744	0.969854	0.971119	0.931611	0.971312	0.962744	0.986797	0.934958	0.964149	0.871822	0.492428	2.6e-12	Sodium/potassium-transporting ATPase subunit beta-1 (Sodium/potassium-dependent ATPase subunit beta-1)	AT1B1_HUMAN	SUBCELLULAR LOCATION: Cell membrane; Single-pass type II membrane protein.	P05026	0.737663	0.382351	0.289309	1.11251	0.739299	-0.258162	0.598876	1.48166	0.0786085	0.167062	0.0741583
0.00628136	NA	0.513501	-0.446956	NA	0.0677244	-0.0599973	1.05495	-0.699145	-0.176253	0.450633	-0.0112997	0.929463	NA	0.993558	0.854095	NA	0.923085	0.971113	0.801058	0.964322	0.963584	0.948283	0.96148	-0.536257	1.87e-15	2-amino-3-ketobutyrate coenzyme A ligase, mitochondrial (AKB ligase) (EC 2.3.1.29) (Aminoacetone synthase) (Glycine acetyltransferase)	KBL_HUMAN	SUBCELLULAR LOCATION: Mitochondrion {ECO:0000250}. Nucleus {ECO:0000269|PubMed:17688197}. Note=Translocates to the nucleus upon cold and osmotic stress.	O75600	0.742848	2.1189	-1.31979	1.39437	0.459951	NA	-0.306422	-0.91974	-0.329548	-0.756143	-0.448186
0.306277	0.0976175	-0.89442	-0.07756	-1.07678	-0.632404	-0.283298	0.420511	0.136979	-1.037	-0.909626	0.0234493	0.786993	0.923787	0.97618	0.971389	0.294511	0.100244	0.901169	0.949178	0.990247	0.728337	0.869449	0.959993	NA	NA	Haloacid dehalogenase-like hydrolase domain-containing protein 2	HDHD2_HUMAN	NA	Q9H0R4	0.748947	1.20551	-0.631115	NA	0.880136	NA	-0.358983	0.0759811	0.452629	0.617176	0.870828
-0.259325	0.0627372	0.480461	-0.181741	-0.851261	-0.129302	0.0514549	-0.053547	0.465497	-0.132558	-0.128332	-0.228424	0.812757	0.93066	0.993897	0.958538	0.548837	0.87937	0.969187	0.966114	0.985397	0.966167	0.95938	0.954386	0.24611	3.12e-06	Pyruvate dehydrogenase protein X component, mitochondrial (Dihydrolipoamide dehydrogenase-binding protein of pyruvate dehydrogenase complex) (E3-binding protein) (E3BP) (Lipoyl-containing pyruvate dehydrogenase complex component X) (proX)	ODPX_HUMAN	SUBCELLULAR LOCATION: Mitochondrion matrix.	O00330	0.7506	0.532169	NA	0.447089	NA	0.242329	NA	-0.0514146	0.0739971	NA	NA
-0.00834172	-0.174751	-1.54231	-0.241159	0.286599	0.207859	0.0795647	0.0632771	-0.599119	-0.375771	-1.78092	-1.5407	0.92653	0.84536	0.83633	0.947034	0.960367	0.853638	0.965073	0.96993	0.970817	0.946912	0.396779	0.5356	0.772012	7.31e-19	7-dehydrocholesterol reductase (7-DHC reductase) (EC 1.3.1.21) (Putative sterol reductase SR-2) (Sterol Delta(7)-reductase)	DHCR7_HUMAN	SUBCELLULAR LOCATION: Endoplasmic reticulum membrane {ECO:0000269|PubMed:9878250}; Multi-pass membrane protein {ECO:0000269|PubMed:9878250}.	Q9UBM7	0.751748	1.14956	-0.456555	0.949848	0.911345	NA	0.0906146	0.704035	-0.0372986	-0.376049	-0.299139
0.310806	0.20678	-0.321446	-0.0639176	-0.444356	0.418428	0.324671	-1.09685	0.154491	1.16723	-1.09105	0.189164	0.782521	0.891962	0.993075	0.972596	0.91061	0.526067	0.842683	0.71709	0.990091	0.785558	0.817024	0.951192	0.302333	6.5e-06	LIM domain and actin-binding protein 1 (Epithelial protein lost in neoplasm)	LIMA1_HUMAN	SUBCELLULAR LOCATION: Cytoplasm. Cell junction, focal adhesion. Cytoplasm, cytoskeleton. Note=This cytoskeletal protein co-localizes with actin stress fibers and focal adhesion plaques.	Q9UHB6	0.757017	1.4082	NA	0.451183	0.226227	NA	1.51682	1.97013	NA	-0.258712	-0.349732
NA	NA	NA	NA	NA	NA	NA	NA	NA	NA	NA	NA	NA	NA	NA	NA	NA	NA	NA	NA	NA	NA	NA	NA	NA	NA	3-phosphoinositide-dependent protein kinase 1 (hPDK1) (EC 2.7.11.1)	PDPK1_HUMAN	SUBCELLULAR LOCATION: Cytoplasm. Nucleus. Cell membrane; Peripheral membrane protein. Cell junction, focal adhesion. Note=Tyrosine phosphorylation seems to occur only at the cell membrane. Translocates to the cell membrane following insulin stimulation by a mechanism that involves binding to GRB14 and INSR. SRC and HSP90 promote its localization to the cell membrane. Its nuclear localization is d…	O15530	0.761312	1.38402	NA	1.3314	-0.218598	NA	-0.293143	-0.25358	NA	NA	-0.149564
0.00574231	0.223926	-0.331421	0.083726	0.755414	0.319733	0.0141509	0.0223108	0.575232	0.816802	-0.610135	1.57991	0.929359	0.885057	0.992954	0.975375	0.776589	0.72564	0.973496	0.969265	0.982784	0.912997	0.92173	0.426889	0.156804	0.0300334	N-acylneuraminate cytidylyltransferase (EC 2.7.7.43) (CMP-N-acetylneuraminic acid synthase) (CMP-NeuNAc synthase)	NEUA_HUMAN	SUBCELLULAR LOCATION: Nucleus {ECO:0000269|PubMed:11602804}.	Q8NFW8	0.763727	NA	0.46096	1.20482	0.541751	NA	0.63856	0.518662	1.06086	NA	0.450877
1.22979	1.21025	-0.0611511	0.487727	-0.136598	-0.325349	0.101492	-0.319454	0.834547	0.329064	0.297491	0.451907	0.000402709	0.00238489	0.99536	0.865213	0.966903	0.642279	0.961211	0.94896	0.97303	0.967421	0.957273	0.928771	0.820887	7.89e-24	Tubulin alpha-4A chain (Alpha-tubulin 1) (Testis-specific alpha-tubulin) (Tubulin H2-alpha) (Tubulin alpha-1 chain)	TBA4A_HUMAN	SUBCELLULAR LOCATION: Cytoplasm, cytoskeleton.	P68366	0.766449	0.79099	0.0698256	0.576975	0.553117	1.30921	0.731452	0.738559	0.15024	-0.229721	-0.334888
NA	-0.0238662	0.464697	0.183281	0.531753	0.361578	0.323415	NA	0.492682	0.283677	-0.434385	0.664945	NA	0.911	0.994049	0.966107	0.909634	0.651244	0.844123	NA	0.98481	0.969662	0.939935	0.897801	-0.35657	1.49e-05	Monocarboxylate transporter 1 (MCT 1) (Solute carrier family 16 member 1)	MOT1_HUMAN	SUBCELLULAR LOCATION: Cell membrane {ECO:0000269|PubMed:15505343, ECO:0000269|PubMed:17127621, ECO:0000269|PubMed:24390345}; Multi-pass membrane protein {ECO:0000269|PubMed:15505343, ECO:0000269|PubMed:17127621, ECO:0000269|PubMed:24390345}.	P53985	0.767525	1.13691	-0.0910983	1.34175	NA	NA	0.648885	0.381458	0.542875	0.0978899	0.493993
0.105034	NA	0.577482	0.485581	0.0496033	0.11876	0.124093	-0.440539	0.348428	-0.791068	0.115837	-0.441467	0.90616	NA	0.992813	0.866751	0.977628	0.905076	0.956496	0.936295	0.987548	0.858302	0.964931	0.939169	NA	NA	Extended synaptotagmin-2 (E-Syt2) (Chr2Syt)	ESYT2_HUMAN	SUBCELLULAR LOCATION: Cell membrane; Peripheral membrane protein. Endoplasmic reticulum membrane; Multi-pass membrane protein. Note=Detected at sites of contact between the endoplasmic reticulum membrane and the cell membrane. Recruited to the cell membrane via the third C2 domain.	A0FGR8	0.770113	NA	NA	NA	NA	NA	1.74274	2.02445	1.08727	0.143624	0.00582838
NA	NA	0.117611	-0.451117	0.399432	-0.537989	-0.262205	0.0992426	-0.411652	0.19674	-0.774185	-0.142347	NA	NA	0.996279	0.850781	0.943702	0.20794	0.914259	0.968567	0.979285	0.97328	0.897293	0.958808	0.371559	2.89e-20	Pyrroline-5-carboxylate reductase 3 (P5C reductase 3) (P5CR 3) (EC 1.5.1.2) (Pyrroline-5-carboxylate reductase-like protein)	P5CR3_HUMAN	SUBCELLULAR LOCATION: Cytoplasm {ECO:0000269|PubMed:23024808}.	Q53H96	0.77164	2.14053	-0.301552	0.992951	0.424393	NA	-0.780073	-0.455754	-0.347685	-0.1447	NA
-0.457831	-0.820822	-0.645652	0.340555	1.15611	0.439615	1.10339	1.50459	-0.0313144	-1.25088	-2.91733	-2.04352	0.539041	0.0438746	0.986896	0.935573	0.298581	0.474118	0.000101709	0.455661	0.988173	0.541526	0.0165956	0.198522	-0.710623	3.31e-14	Glycine dehydrogenase (decarboxylating), mitochondrial (EC 1.4.4.2) (Glycine cleavage system P protein) (Glycine decarboxylase) (Glycine dehydrogenase (aminomethyl-transferring))	GCSP_HUMAN	SUBCELLULAR LOCATION: Mitochondrion.	P23378	0.780574	1.60254	0.437997	1.41682	-0.223079	-1.76698	-2.40805	-2.33438	0.474151	0.227677	0.441611
-0.0931747	0.0637491	0.960383	0.351595	0.603477	0.229155	0.0444155	0.926257	-0.498338	-0.99576	-0.562447	0.034674	0.903982	0.930478	0.984281	0.932186	0.880405	0.83592	0.970091	0.854072	0.975861	0.756265	0.927359	0.95949	NA	NA	Cofilin-2 (Cofilin, muscle isoform)	COF2_HUMAN	SUBCELLULAR LOCATION: Nucleus matrix {ECO:0000250}. Cytoplasm, cytoskeleton {ECO:0000250}. Note=Colocalizes with CSPR3 in the Z line of sarcomeres. {ECO:0000269|PubMed:19752190}.	Q9Y281	0.780874	0.213919	-0.404226	0.514828	0.262493	1.20377	0.903958	0.803946	0.802143	-0.279803	0.965796
NA	-0.0826055	0.711364	0.337469	0.204779	0.260267	-0.466823	-0.726875	0.683853	-0.202411	0.583288	0.132434	NA	0.891491	0.990786	0.936481	0.968275	0.804999	0.62978	0.88331	0.979436	0.961885	0.937862	0.95456	NA	NA	Torsin-1A-interacting protein 2 (Lumenal domain-like LAP1)	TOIP2_HUMAN	SUBCELLULAR LOCATION: Endoplasmic reticulum membrane; Single-pass membrane protein. Nucleus membrane.	Q8NFQ8	0.790393	0.717399	-0.302342	0.611373	0.934747	-0.0634916	0.413272	0.255801	0.475556	0.886011	-0.0247966
0.0794713	0.51281	-0.796923	-0.274836	0.0567922	-0.368159	-0.18788	-0.742863	-0.321092	-0.545287	-0.985362	-0.864451	0.913808	0.609319	0.981364	0.938507	0.977309	0.548699	0.945894	0.878948	0.982165	0.923013	0.849962	0.875559	0.0675501	0.245657	V-type proton ATPase subunit B, brain isoform (V-ATPase subunit B 2) (Endomembrane proton pump 58 kDa subunit) (HO57) (Vacuolar proton pump subunit B 2)	VATB2_HUMAN	SUBCELLULAR LOCATION: Endomembrane system; Peripheral membrane protein. Melanosome. Note=Endomembrane. Identified by mass spectrometry in melanosome fractions from stage I to stage IV.	P21281	0.794376	1.31159	0.522438	1.05617	1.05857	0.0319415	0.665686	1.2728	0.720065	0.244974	0.402893
0.022499	-0.00721812	0.0432528	0.129347	-0.425195	-0.202595	-0.0553227	0.412895	0.0474747	0.126171	-0.49744	-0.121981	0.92743	0.915508	0.995943	0.971729	0.916829	0.822624	0.971655	0.949844	0.989237	0.975678	0.934167	0.959741	-0.695572	7.36e-30	Heme-binding protein 1 (p22HBP)	HEBP1_HUMAN	SUBCELLULAR LOCATION: Cytoplasm {ECO:0000269|PubMed:12413491}.	Q9NRV9	0.799004	0.946986	0.207506	0.848045	1.4404	NA	1.16918	0.550788	1.36081	1.16229	0.866298
0.242261	0.097735	0.689348	0.0148972	-0.527517	0.0232422	-0.266121	-0.0132133	-0.247194	0.0215441	0.000428639	-0.314889	0.839917	0.923762	0.991171	0.978111	0.876219	0.934441	0.911998	0.967861	0.984095	0.973226	0.964612	0.949046	0.721095	9.89e-42	Vacuolar protein sorting-associated protein 26A (Vesicle protein sorting 26A) (hVPS26)	VP26A_HUMAN	SUBCELLULAR LOCATION: Cytoplasm {ECO:0000269|PubMed:15078903}. Endosome membrane {ECO:0000269|PubMed:22431521}; Peripheral membrane protein {ECO:0000250|UniProtKB:P40336}. Early endosome {ECO:0000269|PubMed:15078903, ECO:0000269|PubMed:16190980, ECO:0000269|PubMed:16732284, ECO:0000269|PubMed:20682791}. Note=Localizes to tubular profiles adjacent to endosomes (PubMed:15078903). Predominantly foun…	O75436	0.800093	0.747171	NA	0.484029	0.359904	-0.254387	0.169157	0.920669	0.660552	0.773534	-0.120862
0.190526	-0.236163	0.126558	0.199151	-0.060752	0.274744	0.0809611	0.195724	0.332826	0.166934	0.0545517	0.474831	0.870987	0.799419	0.996241	0.964113	0.972558	0.788302	0.964846	0.96427	0.987794	0.974345	0.966451	0.926116	NA	NA	UMP-CMP kinase (EC 2.7.4.14) (Deoxycytidylate kinase) (CK) (dCMP kinase) (Nucleoside-diphosphate kinase) (EC 2.7.4.6) (Uridine monophosphate/cytidine monophosphate kinase) (UMP/CMP kinase) (UMP/CMPK)	KCY_HUMAN	SUBCELLULAR LOCATION: Nucleus {ECO:0000255|HAMAP-Rule:MF_03172, ECO:0000269|PubMed:10462544, ECO:0000269|PubMed:11912132}. Cytoplasm {ECO:0000255|HAMAP-Rule:MF_03172, ECO:0000269|PubMed:10462544, ECO:0000269|PubMed:11912132}. Note=Predominantly cytoplasmic, less than 15% nuclear. {ECO:0000269|PubMed:11912132}.	P30085	0.808087	-0.258375	0.840597	0.199681	0.693889	1.07298	0.271577	1.1619	0.606306	0.708333	1.05674
0.115138	NA	-0.435466	0.106188	-0.347641	-0.217333	-0.0351114	-0.206598	-0.64037	0.582928	-0.05227	-0.399132	0.902825	NA	0.991489	0.973688	0.93708	0.807398	0.973799	0.957657	0.968343	0.948259	0.962628	0.942783	NA	NA	ADP-ribosylation factor-like protein 8A (ADP-ribosylation factor-like protein 10B) (Novel small G protein indispensable for equal chromosome segregation 2)	ARL8A_HUMAN	SUBCELLULAR LOCATION: Late endosome membrane. Lysosome membrane.	Q96BM9	0.810767	0.869416	0.286264	0.884724	0.350618	NA	1.01238	1.58668	1.24498	0.816081	0.847403
NA	NA	NA	NA	NA	NA	NA	NA	NA	NA	NA	NA	NA	NA	NA	NA	NA	NA	NA	NA	NA	NA	NA	NA	NA	NA	Fatty acid desaturase 2 (EC 1.14.19.3) (Acyl-CoA 6-desaturase) (Delta(6) fatty acid desaturase) (D6D) (Delta(6) desaturase) (Delta-6 desaturase)	FADS2_HUMAN	SUBCELLULAR LOCATION: Endoplasmic reticulum membrane {ECO:0000305}; Multi-pass membrane protein {ECO:0000305}.	O95864	0.814581	1.26006	NA	1.23113	3.17109	NA	-0.122838	NA	1.19975	0.494069	0.662881
NA	NA	0.831024	0.270274	-0.0379903	0.027326	0.2386	NA	NA	NA	NA	NA	NA	NA	0.98823	0.952637	0.973943	0.933534	0.914035	NA	NA	NA	NA	NA	NA	NA	Kynurenine--oxoglutarate transaminase 1 (EC 2.6.1.7) (Cysteine-S-conjugate beta-lyase) (EC 4.4.1.13) (Glutamine transaminase K) (GTK) (Glutamine--phenylpyruvate transaminase) (EC 2.6.1.64) (Kynurenine aminotransferase 1) (Kynurenine aminotransferase I) (KATI) (Kynurenine--oxoglutarate transaminase I)	KAT1_HUMAN	SUBCELLULAR LOCATION: Cytoplasm.	Q16773	0.816186	0.439997	3.88851	1.80801	2.14287	0.640864	-2.84417	-1.67603	-0.390728	0.421851	0.178334
-0.13254	0.190616	0.00602087	0.492804	1.2002	0.26831	-0.182298	-0.925995	-0.092714	-0.0513995	-1.23608	-1.11118	0.88932	0.897915	0.995751	0.861497	0.262274	0.795915	0.947589	0.812975	0.987206	0.970236	0.758821	0.797828	-0.289418	3.89e-05	SH3 domain-binding glutamic acid-rich-like protein	SH3L1_HUMAN	NA	O75368	0.821299	1.07204	2.20684	0.890421	1.51385	0.121567	1.13633	2.02305	1.82141	1.13673	1.98011
0.399503	0.52979	-0.363936	0.353839	0.455078	-0.0647511	0.0669283	0.741931	-0.726791	-0.721754	-1.89796	0.0957178	0.671846	0.580412	0.992538	0.93147	0.93183	0.910378	0.967028	0.904281	0.962202	0.881521	0.308343	0.956532	-1.47246	3.82e-66	Glyoxylate reductase/hydroxypyruvate reductase (EC 1.1.1.79) (EC 1.1.1.81)	GRHPR_HUMAN	NA	Q9UBQ7	0.822879	0.643622	1.12214	0.877314	1.11834	NA	-0.710979	-0.323607	0.0498	-0.330373	0.584732
0.927866	0.448009	0.62555	0.115321	-0.433542	0.138294	0.00867031	0.144814	0.426909	0.1992	0.209794	0.733058	0.0176668	0.705759	0.992167	0.972944	0.914187	0.896339	0.974038	0.966663	0.986169	0.973188	0.961309	0.88423	0.239497	6.34e-21	Vesicular integral-membrane protein VIP36 (Glycoprotein GP36b) (Lectin mannose-binding 2) (Vesicular integral-membrane protein 36) (VIP36)	LMAN2_HUMAN	SUBCELLULAR LOCATION: Endoplasmic reticulum-Golgi intermediate compartment membrane {ECO:0000269|PubMed:10444376}; Single-pass type I membrane protein {ECO:0000269|PubMed:10444376}. Golgi apparatus membrane {ECO:0000269|PubMed:10444376}; Single-pass membrane protein {ECO:0000269|PubMed:10444376}. Endoplasmic reticulum membrane {ECO:0000269|PubMed:10444376}; Single-pass type I membrane protein {EC…	Q12907	0.831639	0.266009	NA	0.538216	0.699908	NA	0.399905	0.603698	0.196043	-0.735211	-0.837743
0.363022	NA	1.10982	-0.336357	-0.472601	-0.915971	-0.611292	-0.0895602	-0.484701	0.339992	0.256011	0.240876	0.722924	NA	0.977335	0.91773	0.900375	0.00275343	0.23454	0.964402	0.97645	0.96684	0.959269	0.947741	0.353023	1.52e-19	Transmembrane emp24 domain-containing protein 7 (p24 family protein gamma-3) (p24gamma3) (p27)	TMED7_HUMAN	SUBCELLULAR LOCATION: Endoplasmic reticulum membrane; Single-pass type I membrane protein. Golgi apparatus, cis-Golgi network membrane; Single-pass type I membrane protein. Endoplasmic reticulum-Golgi intermediate compartment membrane; Single-pass type I membrane protein. Cytoplasmic vesicle, COPI-coated vesicle membrane {ECO:0000250}; Single-pass type I membrane protein {ECO:0000250}. Cytoplasmi…	Q9Y3B3	0.835157	0.483664	-1.06724	1.35014	2.02151	0.819895	1.01427	1.16682	-0.186919	-1.07085	0.232278
NA	0.345571	-0.582824	0.186899	-0.556975	0.202727	0.353186	0.530146	2.52796	1.98802	0.944455	-0.657505	NA	0.812822	0.988563	0.965667	0.860529	0.857535	0.805912	0.937966	0.209789	0.154195	0.888929	0.914273	-0.129104	5.87e-09	Histone H1.1 (Histone H1a)	H11_HUMAN	SUBCELLULAR LOCATION: Nucleus {ECO:0000255|PROSITE-ProRule:PRU00837, ECO:0000269|PubMed:15911621}. Chromosome {ECO:0000255|PROSITE-ProRule:PRU00837, ECO:0000269|PubMed:15911621}. Note=Mainly localizes in euchromatin.	Q02539	0.835659	-1.36553	NA	1.58701	-1.77657	0.645171	0.259885	-0.590103	NA	NA	-0.858836
0.259408	0.166683	1.27344	0.166997	-0.0601933	-0.326415	-0.268723	0.0550231	0.740954	-0.132091	0.460572	0.647147	0.827488	0.905837	0.964859	0.96798	0.972593	0.640132	0.910455	0.970226	0.977288	0.966193	0.947597	0.901008	0.391183	5.82e-15	Prohibitin	PHB_HUMAN	SUBCELLULAR LOCATION: Mitochondrion inner membrane {ECO:0000250}.	P35232	0.840981	0.835559	0.732304	1.3327	0.0953396	-1.6906	-0.158494	-0.62431	-0.0324221	-0.344077	1.08833
NA	NA	NA	NA	NA	NA	NA	NA	NA	NA	NA	NA	NA	NA	NA	NA	NA	NA	NA	NA	NA	NA	NA	NA	NA	NA	Disks large-associated protein 3 (DAP-3) (PSD-95/SAP90-binding protein 3) (SAP90/PSD-95-associated protein 3) (SAPAP3)	DLGP3_HUMAN	SUBCELLULAR LOCATION: Cell membrane {ECO:0000250}; Peripheral membrane protein {ECO:0000250}. Cell junction, synapse, postsynaptic cell membrane, postsynaptic density {ECO:0000250}. Cell junction, synapse {ECO:0000250}. Note=Postsynaptic density of neuronal cells. {ECO:0000250}.	O95886	0.842831	1.13278	NA	1.25003	NA	NA	-0.0199151	-0.102789	1.05418	0.764881	0.563327
0.0551934	NA	0.357479	-0.20975	-0.519242	-0.250674	-0.612057	1.39203	-0.523441	-0.207199	-0.901061	0.232554	0.920136	NA	0.994942	0.953603	0.88026	0.767067	0.233355	0.563052	0.974723	0.961561	0.871461	0.948323	NA	NA	ATPase family AAA domain-containing protein 1 (EC 3.6.1.3) (Thorase)	ATAD1_HUMAN	SUBCELLULAR LOCATION: Peroxisome {ECO:0000250|UniProtKB:Q9D5T0}. Cell junction, synapse, postsynaptic cell membrane {ECO:0000250|UniProtKB:Q9D5T0}.	Q8NBU5	0.845226	0.13681	NA	1.42477	0.0139843	NA	-1.51143	-1.51095	0.164709	0.240487	0.0151361
0.109287	0.133412	0.772295	0.376232	-0.0735771	-0.141291	0.0908555	0.459489	0.779347	-0.0169259	0.41443	0.307858	0.904779	0.915301	0.989591	0.923767	0.97172	0.871928	0.963164	0.945557	0.975662	0.97172	0.950666	0.942652	0.224539	1.29e-05	Lon protease homolog, mitochondrial (EC 3.4.21.-) (LONHs) (Lon protease-like protein) (LONP) (Mitochondrial ATP-dependent protease Lon) (Serine protease 15)	LONM_HUMAN	SUBCELLULAR LOCATION: Mitochondrion matrix {ECO:0000255|HAMAP-Rule:MF_03120, ECO:0000269|PubMed:7961901}.	P36776	0.853829	0.175608	-0.926722	0.541921	1.46131	-0.613251	-0.161023	0.0923262	0.23903	-0.257257	0.838242
NA	NA	NA	NA	NA	NA	NA	NA	NA	0.589497	-0.705757	1.1806	NA	NA	NA	NA	NA	NA	NA	NA	NA	0.94756	0.908546	0.719479	-0.614126	5.7e-25	Homocysteine-responsive endoplasmic reticulum-resident ubiquitin-like domain member 1 protein (Methyl methanesulfonate (MMF)-inducible fragment protein 1)	HERP1_HUMAN	SUBCELLULAR LOCATION: Endoplasmic reticulum membrane {ECO:0000269|PubMed:10922362}; Multi-pass membrane protein {ECO:0000269|PubMed:10922362}.	Q15011	0.855158	NA	NA	NA	1.10045	NA	NA	NA	NA	NA	NA
-0.12833	0.175962	-0.054439	0.808179	-0.115656	0.314291	-0.106797	0.0475312	0.563212	0.455002	0.21809	-0.999691	0.891046	0.902885	0.995402	0.415551	0.968644	0.734145	0.964543	0.970192	0.983104	0.959571	0.960957	0.838266	0.842653	1.61e-84	Dolichyl-diphosphooligosaccharide--protein glycosyltransferase subunit 2 (EC 2.4.99.18) (Dolichyl-diphosphooligosaccharide--protein glycosyltransferase 63 kDa subunit) (RIBIIR) (Ribophorin II) (RPN-II) (Ribophorin-2)	RPN2_HUMAN	SUBCELLULAR LOCATION: Endoplasmic reticulum membrane {ECO:0000250}; Multi-pass membrane protein {ECO:0000250}.	P04844	0.863534	0.904231	1.26958	1.15193	1.16913	-0.188168	0.324641	0.967059	0.183664	0.148358	0.0961014
-0.10705	-0.110225	-0.0739451	-0.239134	-0.209771	-0.139029	-0.245372	-1.011	-0.154378	0.235069	0.535355	-0.694173	0.899177	0.879968	0.995278	0.947494	0.95947	0.87338	0.923188	0.770038	0.986093	0.971784	0.941962	0.90869	-0.0100152	0.591019	Histone H4	H4_HUMAN	SUBCELLULAR LOCATION: Nucleus. Chromosome.	P62805	0.866218	0.54497	-1.18546	2.20921	-1.36521	-1.35198	1.14023	0.43884	-1.24814	-2.50406	-0.524601
0.177124	0.638853	-1.99685	-0.187484	NA	-0.354321	0.0301606	1.56584	-0.676132	-0.269596	-2.43843	0.510665	0.877673	0.373102	0.502437	0.957589	NA	0.580503	0.971787	0.401963	0.965971	0.956922	0.0811758	0.921679	0.165951	6.54e-08	Dehydrogenase/reductase SDR family member 7 (EC 1.1.-.-) (Retinal short-chain dehydrogenase/reductase 4) (retSDR4) (Short chain dehydrogenase/reductase family 34C member 1)	DHRS7_HUMAN	NA	Q9Y394	0.87108	0.522523	NA	2.14909	1.65763	0.582845	-0.441726	-0.422013	-0.208494	-1.27154	NA
-0.0270256	0.652398	0.616807	0.0150751	-0.455713	0.0268227	0.015712	-0.751829	0.75551	0.669895	0.722712	0.127543	0.922425	0.346928	0.99229	0.978121	0.906654	0.933647	0.973338	0.876416	0.976689	0.937853	0.923284	0.954832	-0.0142963	0.681103	Ubiquitin carboxyl-terminal hydrolase 5 (EC 3.4.19.12) (Deubiquitinating enzyme 5) (Isopeptidase T) (Ubiquitin thioesterase 5) (Ubiquitin-specific-processing protease 5)	UBP5_HUMAN	NA	P45974	0.873331	1.46945	0.267833	0.890789	1.14095	-0.278041	1.06585	0.803827	1.06293	1.16109	1.08932
0.928273	0.298555	0.130477	0.130964	0.13952	0.175002	-0.461605	0.714475	-0.997843	-0.912435	-1.37618	0.619752	0.017605	0.846365	0.996224	0.971583	0.972921	0.876364	0.642698	0.90982	0.930234	0.804686	0.686075	0.905695	0.0830187	0.00448944	Cell division control protein 42 homolog (G25K GTP-binding protein)	CDC42_HUMAN	SUBCELLULAR LOCATION: Cell membrane {ECO:0000305}; Lipid-anchor {ECO:0000305}; Cytoplasmic side {ECO:0000305}. Cytoplasm, cytoskeleton, microtubule organizing center, centrosome. Cytoplasm, cytoskeleton, spindle. Midbody. Note=Localizes to spindle during prometaphase cells. Moves to the central spindle as cells progressed through anaphase to telophase. Localizes at the end of cytokinesis in the i…	P60953	0.874646	1.21632	-0.276363	0.969891	1.01415	-0.843132	1.74383	1.85264	1.41844	1.11772	0.963624
-0.189782	-0.179908	0.647059	NA	NA	0.0451931	-0.160816	0.141567	-1.90412	-1.04053	-2.46397	-0.622713	0.861305	0.842045	0.99185	NA	NA	0.929258	0.953458	0.966806	0.403394	0.725824	0.0753495	0.919153	-0.332067	6.89e-07	Phosphotriesterase-related protein (EC 3.1.-.-) (Parathion hydrolase-related protein) (hPHRP)	PTER_HUMAN	NA	Q96BW5	0.883717	0.772346	1.72107	0.416947	1.82972	-0.807367	-0.503173	-0.153722	1.32167	1.1704	1.99559
0.11005	-0.810583	0.274076	-0.264675	0.916131	-0.0214435	-0.240209	0.983552	-0.361859	0.0808745	-0.906209	-0.38253	0.904528	0.047957	0.995494	0.941261	0.57908	0.924692	0.925689	0.832645	0.980946	0.975279	0.870256	0.944111	-1.66158	4.61e-70	Bifunctional UDP-N-acetylglucosamine 2-epimerase/N-acetylmannosamine kinase (UDP-GlcNAc-2-epimerase/ManAc kinase) [Includes: UDP-N-acetylglucosamine 2-epimerase (hydrolyzing) (EC 3.2.1.183) (UDP-GlcNAc-2-epimerase) (Uridine diphosphate-N-acetylglucosamine-2-epimerase); N-acetylmannosamine kinase (EC 2.7.1.60) (ManAc kinase)]	GLCNE_HUMAN	SUBCELLULAR LOCATION: Cytoplasm {ECO:0000250}.	Q9Y223	0.888275	1.79054	-0.696116	1.48669	0.442335	-0.138942	-0.421407	-0.703752	-0.0579601	-0.44066	-0.849835
-0.274786	0.0154352	-0.284231	0.087992	-0.319177	-0.284887	0.049749	0.202203	-0.536872	-0.476689	0.0971851	-1.19184	0.799227	0.921039	0.993499	0.975069	0.94289	0.716136	0.96941	0.963944	0.974084	0.934124	0.965575	0.762008	-0.461569	1.74e-13	Protein disulfide-isomerase A5 (EC 5.3.4.1) (Protein disulfide isomerase-related protein)	PDIA5_HUMAN	SUBCELLULAR LOCATION: Endoplasmic reticulum lumen {ECO:0000255|PROSITE-ProRule:PRU10138}.	Q14554	0.888825	0.292524	0.30536	0.847104	1.03521	-0.280122	0.117049	0.579881	-0.704446	-1.83442	-1.09684
0.429745	NA	0.0823717	0.761851	0.931081	-0.35926	0.279251	0.0921163	-0.527882	0.915695	-1.36536	-0.966659	0.623444	NA	0.996128	0.479044	0.556181	0.569307	0.886503	0.968847	0.974514	0.889015	0.692305	0.848457	0.295991	4.85e-10	Histidine triad nucleotide-binding protein 1 (EC 3.-.-.-) (Adenosine 5'-monophosphoramidase) (Protein kinase C inhibitor 1) (Protein kinase C-interacting protein 1) (PKCI-1)	HINT1_HUMAN	SUBCELLULAR LOCATION: Cytoplasm. Nucleus. Note=Interaction with CDK7 leads to a more nuclear localization.	P49773	0.889538	0.799656	0.819687	0.980154	0.663586	-0.0930026	0.454316	0.169092	-0.243896	-0.646828	-0.141228
-0.295428	0.153228	0.754355	-0.505559	-0.222449	-0.186143	0.632726	0.0473227	1.44519	-0.267697	0.684862	0.795776	0.779354	0.909866	0.989964	0.799298	0.95793	0.837938	0.165903	0.970184	0.893421	0.957076	0.927677	0.8697	0.16545	3.78e-13	Protein TBRG4 (Cell cycle progression restoration protein 2) (Cell cycle progression protein 2) (FAST kinase domain-containing protein 4) (Transforming growth factor beta regulator 4)	TBRG4_HUMAN	SUBCELLULAR LOCATION: Mitochondrion {ECO:0000269|PubMed:20869947}.	Q969Z0	0.902496	1.64329	1.33372	2.16832	NA	NA	NA	NA	NA	NA	NA
0.198766	0.122434	-0.0768709	-0.0679384	0.492424	0.110457	-0.113236	0.190462	0.516708	0.385617	0.312301	0.0565807	0.86662	0.918075	0.995259	0.972249	0.921994	0.908449	0.963448	0.964531	0.98426	0.964223	0.956519	0.958472	0.293336	1.71e-13	Double-stranded RNA-binding protein Staufen homolog 1	STAU1_HUMAN	SUBCELLULAR LOCATION: Cytoplasm {ECO:0000269|PubMed:19029303}. Rough endoplasmic reticulum {ECO:0000269|PubMed:19029303}. Note=Localizes exclusively with the rough reticulum endoplasmic (RER).	O95793	0.904641	0.829629	NA	NA	NA	NA	-0.536026	0.262006	0.798469	0.494393	NA
-0.322698	-0.799802	-1.08592	0.0882323	NA	0.410767	-0.344337	0.289251	-0.685344	-0.231213	-0.688493	-0.819004	0.749669	0.0524592	0.959841	0.975052	NA	0.5443	0.847589	0.959009	0.965323	0.959869	0.911132	0.885713	NA	NA	Lysophospholipid acyltransferase 5 (LPLAT 5) (EC 2.3.1.-) (1-acylglycerophosphocholine O-acyltransferase) (EC 2.3.1.23) (1-acylglycerophosphoserine O-acyltransferase) (EC 2.3.1.n6) (Lysophosphatidylcholine acyltransferase) (LPCAT) (Lyso-PC acyltransferase) (Lysophosphatidylcholine acyltransferase 3) (Lyso-PC acyltransferase 3) (Lysophosphatidylserine acyltransferase) (LPSAT) (Lyso-PS acyltransfer…	MBOA5_HUMAN	SUBCELLULAR LOCATION: Endoplasmic reticulum membrane {ECO:0000269|PubMed:18195019}; Multi-pass membrane protein {ECO:0000269|PubMed:18195019}.	Q6P1A2	0.905668	0.701621	NA	1.21441	1.27888	NA	0.228286	0.0911621	0.693044	0.734487	-0.98578
0.312871	NA	0.357936	-0.355445	NA	-0.209503	-0.119904	0.768905	1.57991	NA	0.964274	-0.472841	0.780447	NA	0.994939	0.909549	NA	0.815673	0.962256	0.898417	0.84925	NA	0.884979	0.936262	0.739214	2.12e-31	Serum paraoxonase/arylesterase 2 (PON 2) (EC 3.1.1.2) (EC 3.1.1.81) (Aromatic esterase 2) (A-esterase 2) (Serum aryldialkylphosphatase 2)	PON2_HUMAN	SUBCELLULAR LOCATION: Membrane {ECO:0000269|PubMed:11579088}; Peripheral membrane protein {ECO:0000269|PubMed:11579088}.	Q15165	0.909794	NA	NA	NA	0.0788779	NA	NA	0.326786	0.76217	NA	NA
NA	NA	NA	NA	NA	0.128373	NA	NA	-0.183839	0.0554482	0.00889979	-0.604137	NA	NA	NA	NA	NA	0.900923	NA	NA	0.985504	0.974437	0.964913	0.921603	0.44796	2.67e-31	COMM domain-containing protein 3 (Protein Bup) (Protein PIL)	COMD3_HUMAN	SUBCELLULAR LOCATION: Cytoplasm {ECO:0000269|PubMed:21778237}. Nucleus {ECO:0000269|PubMed:21778237}.	Q9UBI1	0.910482	0.716854	NA	0.734149	0.173275	NA	NA	0.666176	0.596573	-0.143374	NA
0.169946	NA	0.691114	-0.280179	NA	-0.186484	-0.205052	-1.16895	1.61632	-0.236062	0.176724	-0.222031	0.881053	NA	0.991141	0.936991	NA	0.837638	0.940179	0.664754	0.834306	0.959514	0.96266	0.954743	0.459328	3.21e-20	Sorting nexin-3 (Protein SDP3)	SNX3_HUMAN	SUBCELLULAR LOCATION: Early endosome {ECO:0000269|PubMed:11433298, ECO:0000269|PubMed:21725319}. Cytoplasmic vesicle, phagosome {ECO:0000269|PubMed:23237080}. Note=Colocalizes to clathrin-coated endosomal vesicles morphologically distinct from retromer-decorated non-branched endosomal tubule structures (PubMed:21725319) Colocalizes with EEA1 on nascent phagosomes in dendritic cells but competes w…	O60493	0.912058	1.14288	0.294661	0.72119	0.958333	-0.562527	1.33165	1.35401	0.979629	0.809414	0.530455
-0.121751	0.366174	-0.287566	-0.277948	-0.563602	0.00543163	0.128071	-0.21693	-0.246505	0.196915	0.607633	0.203211	0.893664	0.795343	0.993463	0.93763	0.856702	0.931687	0.955578	0.956961	0.984111	0.973273	0.935616	0.950293	0.0308143	0.592719	Lysosome-associated membrane glycoprotein 1 (LAMP-1) (Lysosome-associated membrane protein 1) (CD107 antigen-like family member A) (CD antigen CD107a)	LAMP1_HUMAN	SUBCELLULAR LOCATION: Cell membrane {ECO:0000250|UniProtKB:P05300}; Single-pass type I membrane protein {ECO:0000255}. Endosome membrane; Single-pass type I membrane protein {ECO:0000255}. Lysosome membrane {ECO:0000269|PubMed:16176980, ECO:0000269|PubMed:17897319}; Single-pass type I membrane protein {ECO:0000255}. Late endosome {ECO:0000269|PubMed:16176980}. Note=This protein shuttles between l…	P11279	0.913034	1.27119	0.159812	NA	1.19077	0.936601	2.31364	0.871395	2.24883	1.82498	0.973425
-0.277962	NA	0.175254	-0.39043	0.347612	-0.225471	0.348043	-0.525162	1.18349	-0.172646	0.513207	-0.0339167	0.796307	NA	0.996022	0.89186	0.952383	0.798336	0.813153	0.924672	0.9437	0.963809	0.943723	0.962392	0.196251	0.000139399	Protein transport protein Sec24A (SEC24-related protein A)	SC24A_HUMAN	SUBCELLULAR LOCATION: Cytoplasm {ECO:0000250}. Cytoplasm, perinuclear region {ECO:0000250}. Endoplasmic reticulum membrane {ECO:0000250}. Golgi apparatus membrane {ECO:0000250}.	O95486	0.914383	0.291312	-1.3703	0.780309	0.410478	NA	-0.269868	0.116819	0.0643402	0.18552	-0.248296
NA	NA	-0.565513	-0.359021	0.188207	-0.0392994	-0.27726	-0.206104	0.214751	-0.118812	1.28294	-0.435713	NA	NA	0.988972	0.907908	0.969574	0.919294	0.905152	0.95769	0.989411	0.966919	0.792308	0.939681	0.212363	7.43e-06	39S ribosomal protein L23, mitochondrial (L23mt) (MRP-L23) (L23 mitochondrial-related protein) (Ribosomal protein L23-like)	RM23_HUMAN	SUBCELLULAR LOCATION: Mitochondrion {ECO:0000269|PubMed:25278503, ECO:0000269|PubMed:25838379}.	Q16540	0.924461	1.74645	NA	1.51747	NA	NA	-0.202798	NA	0.756985	NA	0.641896
-0.0277472	-0.159758	-0.548805	-0.42001	0.00594531	0.250685	-0.246341	-0.104672	0.479665	1.27029	-0.825105	0.927442	0.922258	0.854498	0.989348	0.87369	0.976287	0.815214	0.922707	0.963637	0.985096	0.718552	0.887768	0.831506	-0.613876	3.38e-10	Nicotinamide phosphoribosyltransferase (NAmPRTase) (Nampt) (EC 2.4.2.12) (Pre-B-cell colony-enhancing factor 1) (Pre-B cell-enhancing factor) (Visfatin)	NAMPT_HUMAN	SUBCELLULAR LOCATION: Nucleus {ECO:0000269|PubMed:24130902}. Cytoplasm {ECO:0000250|UniProtKB:Q99KQ4}. Secreted {ECO:0000269|PubMed:21741723}. Note=Under non-inflammatory conditions, visfatin predominantly exhibits a granular pattern within the nucleus. Secreted by endothelial cells upon IL-1beta stimulation. Abundantly secreted in milk, reaching 100-fold higher concentrations compared to materna…	P43490	0.92563	-0.90013	0.113586	0.497354	-0.274848	0.139272	0.450129	0.890863	1.65437	1.12151	0.83158
0.22316	0.915312	-0.252271	-0.295947	-0.318866	-0.18795	-0.146677	-0.422072	0.431188	0.148747	0.700356	-0.375591	0.852444	0.0567535	0.993832	0.932224	0.94295	0.836338	0.956816	0.938499	0.986087	0.974957	0.925921	0.944651	0.598134	1.58e-48	60S acidic ribosomal protein P0 (60S ribosomal protein L10E)	RLA0_HUMAN	SUBCELLULAR LOCATION: Nucleus {ECO:0000269|PubMed:19188445}. Cytoplasm {ECO:0000269|PubMed:19188445}. Note=Localized in cytoplasmic mRNP granules containing untranslated mRNAs (PubMed:19188445, PubMed:17289661). {ECO:0000269|PubMed:17289661, ECO:0000269|PubMed:19188445}.	P05388	0.927638	1.67784	1.26954	1.27717	1.27922	0.40429	0.713349	0.864033	0.763887	1.00855	0.817817
NA	NA	NA	NA	NA	NA	NA	NA	NA	NA	NA	NA	NA	NA	NA	NA	NA	NA	NA	NA	NA	NA	NA	NA	NA	NA	Chromaffin granule amine transporter (Solute carrier family 18 member 1) (Vesicular amine transporter 1) (VAT1)	VMAT1_HUMAN	SUBCELLULAR LOCATION: Isoform 1: Cytoplasmic vesicle membrane {ECO:0000269|PubMed:16326835}; Multi-pass membrane protein {ECO:0000269|PubMed:16326835}.; SUBCELLULAR LOCATION: Isoform 2: Endoplasmic reticulum membrane {ECO:0000269|PubMed:16326835}; Multi-pass membrane protein {ECO:0000269|PubMed:16326835}.	P54219	0.930069	0.803304	-0.371147	-0.0193729	0.301962	-0.282798	1.73061	3.30586	1.60271	1.21823	1.206
0.30617	-0.2906	0.579969	0.470448	-0.343317	-0.400222	0.193846	0.886497	-0.126017	-0.202698	-1.19221	-0.432785	0.787097	0.744911	0.992781	0.877051	0.938012	0.470765	0.935378	0.867127	0.986624	0.961866	0.778169	0.939938	0.390213	2.4e-13	Phosphoribosyl pyrophosphate synthase-associated protein 1 (PRPP synthase-associated protein 1) (39 kDa phosphoribosypyrophosphate synthase-associated protein) (PAP39)	KPRA_HUMAN	NA	Q14558	0.931591	1.58449	-0.813294	0.827007	0.696139	NA	0.0352452	0.0178711	0.995378	1.0969	0.702738
NA	0.267158	-0.652726	0.107417	NA	0.253887	0.102946	0.441755	-0.398795	1.03288	-0.448012	1.17887	NA	0.864542	0.986689	0.97359	NA	0.811871	0.960931	0.947251	0.979734	0.84986	0.938753	0.72045	0.768917	9.71e-51	Signal recognition particle 19 kDa protein (SRP19)	SRP19_HUMAN	SUBCELLULAR LOCATION: Cytoplasm.	P09132	0.947594	0.902789	NA	0.985023	1.47301	NA	NA	0.727646	NA	NA	NA
0.433608	0.308592	-0.573184	0.631289	0.237725	0.661488	0.144069	0.275432	0.282234	0.0595051	-0.207124	0.361825	0.616879	0.839883	0.988793	0.706801	0.965413	0.110069	0.951586	0.959866	0.988538	0.974575	0.955461	0.937967	0.266035	5.42e-13	Transcription factor A, mitochondrial (mtTFA) (Mitochondrial transcription factor 1) (MtTF1) (Transcription factor 6) (TCF-6) (Transcription factor 6-like 2)	TFAM_HUMAN	SUBCELLULAR LOCATION: Mitochondrion. Mitochondrion matrix, mitochondrion nucleoid.	Q00059	0.949606	NA	NA	2.32566	NA	NA	0.452617	1.52687	NA	NA	NA
NA	NA	NA	NA	NA	NA	NA	NA	NA	0.439547	0.13225	1.70102	NA	NA	NA	NA	NA	NA	NA	NA	NA	0.960685	0.964345	0.338891	1.08467	8.16e-60	EKC/KEOPS complex subunit TPRKB (PRPK-binding protein) (TP53RK-binding protein)	TPRKB_HUMAN	SUBCELLULAR LOCATION: Cytoplasm. Nucleus.	Q9Y3C4	0.956958	1.00889	0.592924	1.00155	0.7946	NA	NA	0.355784	0.623399	-0.00505367	0.261845
NA	NA	-0.133665	0.211101	0.655955	0.0713279	0.0375711	0.655537	0.574738	0.781497	-0.335405	-0.0626279	NA	NA	0.994862	0.962491	0.852039	0.922008	0.970927	0.920392	0.982798	0.919988	0.947591	0.962247	0.186743	1.95e-06	Synaptosomal-associated protein 23 (SNAP-23) (Vesicle-membrane fusion protein SNAP-23)	SNP23_HUMAN	SUBCELLULAR LOCATION: Cell membrane; Peripheral membrane protein. Cell membrane; Lipid-anchor. Cell junction, synapse, synaptosome. Note=Mainly localized to the plasma membrane.	O00161	0.960519	-0.450158	NA	NA	-0.829728	1.40042	0.614045	0.567532	0.751087	NA	0.0695277
NA	NA	NA	NA	NA	NA	NA	NA	NA	NA	NA	NA	NA	NA	NA	NA	NA	NA	NA	NA	NA	NA	NA	NA	NA	NA	40S ribosomal protein S27-like	RS27L_HUMAN	NA	Q71UM5	0.973813	1.75536	0.691854	1.7983	1.25344	NA	0.163261	0.775662	0.483369	0.566515	0.622138
NA	0.025906	-0.773678	0.0115294	-0.0304345	0.188727	0.0148495	0.721692	-0.0132541	0.337392	-0.589395	0.721926	NA	0.923381	0.982386	0.977918	0.974375	0.867493	0.973425	0.908404	0.988433	0.96698	0.924248	0.886597	NA	NA	Protein FAM136A	F136A_HUMAN	NA	Q96C01	0.982397	0.426389	NA	0.904689	0.621395	NA	0.34484	0.107882	0.740968	0.29998	-0.0573293
0.383674	-0.180827	0.172019	-0.0257099	-0.195469	-0.100879	-0.200936	0.405593	-0.151798	0.485745	0.184987	0.774373	0.694996	0.841444	0.996037	0.97555	0.96111	0.894732	0.941621	0.95047	0.986143	0.957209	0.962331	0.874896	0.562978	7.57e-26	10 kDa heat shock protein, mitochondrial (Hsp10) (10 kDa chaperonin) (Chaperonin 10) (CPN10) (Early-pregnancy factor) (EPF)	CH10_HUMAN	SUBCELLULAR LOCATION: Mitochondrion matrix.	P61604	0.984824	-0.415659	-0.484762	0.184724	0.155102	-0.567684	0.0175679	-1.3525	-0.0140762	-1.26632	0.437847
NA	0.0482229	-0.67415	0.468813	1.19215	0.664498	0.40286	-1.09574	-1.01927	0.90165	-0.958791	0.288412	NA	0.927966	0.986035	0.878109	0.269197	0.107524	0.720412	0.71784	0.926527	0.892865	0.857159	0.944207	NA	NA	Partner of Y14 and mago (PYM homolog 1 exon junction complex-associated factor) (Protein wibg homolog)	PYM1_HUMAN	SUBCELLULAR LOCATION: Cytoplasm {ECO:0000269|PubMed:14968132, ECO:0000269|PubMed:18026120}. Nucleus, nucleolus {ECO:0000269|PubMed:14968132}. Nucleus, nucleoplasm {ECO:0000269|PubMed:14968132}. Note=Shuttles between the nucleus and the cytoplasm (PubMed:14968132). Nuclear export is mediated by XPO1/CRM1 (PubMed:14968132). {ECO:0000269|PubMed:14968132}.	Q9BRP8	0.98828	1.01416	NA	0.894394	0.232514	NA	0.382831	0.613757	-0.670239	NA	-1.16559
-0.13053	0.175013	1.12349	0.0230924	0.526736	0.0269226	-0.016594	0.590547	0.827224	-0.551419	0.605032	-0.0148693	0.890149	0.903194	0.976524	0.978567	0.911338	0.933624	0.975512	0.93024	0.973401	0.921906	0.935861	0.961627	-0.137635	0.0258404	ATP-dependent Clp protease ATP-binding subunit clpX-like, mitochondrial	CLPX_HUMAN	SUBCELLULAR LOCATION: Mitochondrion. Mitochondrion matrix, mitochondrion nucleoid.	O76031	0.993517	1.19127	-0.899362	1.35117	0.498506	0.222538	NA	-0.511128	0.0871232	-1.04956	0.695066
0.338291	-0.300752	0.496355	-0.188601	0.149911	0.0106135	-0.00380337	0.146915	-0.460152	-0.159258	0.0946054	-0.257458	0.753055	0.733093	0.993737	0.957401	0.972261	0.932897	0.975196	0.96657	0.977461	0.964625	0.965663	0.952702	-0.532235	5.32e-27	Unconventional myosin-Ib (MYH-1c) (Myosin I alpha) (MMI-alpha) (MMIa)	MYO1B_HUMAN	NA	O43795	0.994789	0.412226	0.0912868	0.552598	0.300844	-0.339616	1.02406	1.5044	0.865686	0.751284	0.0197339
0.199379	-0.0224799	0.571533	0.65723	0.681747	0.466779	-0.114629	0.448413	1.53105	0.300995	1.64443	-0.327702	0.866287	0.911391	0.992887	0.664417	0.835451	0.408726	0.963204	0.946624	0.867163	0.968838	0.59459	0.948166	0.820506	1.48e-49	B-cell receptor-associated protein 31 (BCR-associated protein 31) (Bap31) (6C6-AG tumor-associated antigen) (Protein CDM) (p28)	BAP31_HUMAN	SUBCELLULAR LOCATION: Endoplasmic reticulum membrane {ECO:0000269|PubMed:9334338, ECO:0000269|PubMed:9396746}; Multi-pass membrane protein {ECO:0000255}. Endoplasmic reticulum-Golgi intermediate compartment membrane {ECO:0000269|PubMed:11042173, ECO:0000269|PubMed:9396746}; Multi-pass membrane protein {ECO:0000255}. Note=May shuttle between the ER and the intermediate compartment/cis-Golgi comple…	P51572	0.994903	1.48732	-0.615118	0.569272	1.60296	0.811177	1.62223	1.4227	1.92023	0.793592	-0.133328
NA	0.344572	-0.487271	-0.392303	0.386744	0.0111693	-0.160696	-0.0367831	0.784002	0.162205	1.64738	-0.15384	NA	0.813623	0.990592	0.890803	0.946016	0.933025	0.953488	0.966861	0.975454	0.974507	0.592535	0.958263	NA	NA	Transcription factor BTF3 homolog 4 (Basic transcription factor 3-like 4)	BT3L4_HUMAN	NA	Q96K17	0.995083	-0.0450177	-0.1693	0.828141	1.00593	0.423245	0.557034	0.600772	1.03617	0.798803	0.686086
NA	NA	NA	NA	NA	NA	NA	NA	NA	NA	NA	NA	NA	NA	NA	NA	NA	NA	NA	NA	NA	NA	NA	NA	NA	NA	Succinate dehydrogenase [ubiquinone] cytochrome b small subunit, mitochondrial (CybS) (CII-4) (QPs3) (Succinate dehydrogenase complex subunit D) (Succinate-ubiquinone oxidoreductase cytochrome b small subunit) (Succinate-ubiquinone reductase membrane anchor subunit)	DHSD_HUMAN	SUBCELLULAR LOCATION: Mitochondrion inner membrane; Multi-pass membrane protein.	O14521	0.995229	1.80365	-0.611695	0.56283	NA	NA	-0.137637	0.954399	NA	NA	NA
-0.316592	0.165829	-0.320734	-0.159798	0.134232	-0.237726	0.367314	0.112528	-0.368582	0.252046	-1.05056	0.643188	0.75667	0.906101	0.993083	0.961891	0.973246	0.783755	0.784538	0.968034	0.980733	0.971073	0.830501	0.901704	0.551945	4.53e-25	Transaldolase (EC 2.2.1.2)	TALDO_HUMAN	SUBCELLULAR LOCATION: Cytoplasm {ECO:0000305}.	P37837	0.996968	1.03781	0.307584	0.906666	0.91061	0.3265	1.83216	1.57913	1.29676	1.30786	1.37749
0.000584523	0.0779303	0.788258	0.0570247	0.929013	0.228294	0.00751804	0.0385407	0.421892	0.256877	-0.264936	0.205542	0.928348	0.927819	0.989243	0.97714	0.559382	0.836687	0.974149	0.969868	0.986265	0.970865	0.952166	0.950141	0.0972035	0.0111784	Phosphatidylinositol transfer protein beta isoform (PI-TP-beta) (PtdIns transfer protein beta) (PtdInsTP beta)	PIPNB_HUMAN	SUBCELLULAR LOCATION: Cytoplasm {ECO:0000250}. Golgi apparatus {ECO:0000250}.	P48739	0.998007	1.8349	-0.997738	1.50093	0.109973	NA	0.78015	0.261365	0.674961	0.161874	0.296532
NA	NA	0.522625	-0.480199	-0.0669606	-0.389254	-0.275004	-1.03486	-1.16443	0.0341261	-0.833293	0.0505741	NA	NA	0.993459	0.825253	0.972157	0.497954	0.90659	0.756329	0.894573	0.973688	0.886136	0.958755	0.289384	1.92e-08	Guanine nucleotide-binding protein G(I)/G(S)/G(T) subunit beta-2 (G protein subunit beta-2) (Transducin beta chain 2)	GBB2_HUMAN	SUBCELLULAR LOCATION: Cytoplasm, perinuclear region {ECO:0000269|PubMed:16498633}.	P62879	0.998381	0.993882	-1.44822	0.556966	1.08374	NA	1.68285	1.35246	0.361332	-0.215755	1.18879
0.717594	0.247654	-0.286231	-0.237802	-0.196358	-0.104362	0.332306	1.31456	-0.451489	-0.678868	-0.93386	-1.54878	0.125488	0.874389	0.993477	0.947795	0.961011	0.893008	0.833621	0.63093	0.977803	0.893685	0.863553	0.529143	0.191213	5.66e-07	Acid ceramidase (AC) (ACDase) (Acid CDase) (EC 3.5.1.23) (Acylsphingosine deacylase) (N-acylsphingosine amidohydrolase) (Putative 32 kDa heart protein) (PHP32) [Cleaved into: Acid ceramidase subunit alpha; Acid ceramidase subunit beta]	ASAH1_HUMAN	SUBCELLULAR LOCATION: Lysosome.	Q13510	1.00348	1.07993	NA	0.173619	0.597193	0.630193	1.52681	2.039	1.00067	0.00350343	0.148028
-0.397533	-0.0713089	1.01915	0.255525	0.165157	0.00142756	0.289906	-0.224903	-0.40177	0.261377	0.440996	0.231856	0.646021	0.895733	0.981921	0.955412	0.971241	0.930723	0.877625	0.956412	0.979631	0.970669	0.948935	0.948372	-0.349702	4.34e-18	Calmodulin (CaM)	CALM_HUMAN	SUBCELLULAR LOCATION: Cytoplasm, cytoskeleton, spindle {ECO:0000269|PubMed:16760425}. Cytoplasm, cytoskeleton, spindle pole {ECO:0000269|PubMed:16760425}. Note=Distributed throughout the cell during interphase, but during mitosis becomes dramatically localized to the spindle poles and the spindle microtubules.	P62158	1.01446	0.163424	0.415494	0.302816	0.460107	-1.84738	1.24147	1.66873	0.552913	0.78978	0.755812
0.0276995	0.0216159	0.315845	0.250966	-0.172759	-0.0539639	0.160599	0.581946	-0.0292365	-0.385548	-0.0612627	-0.116228	0.926355	0.922437	0.995231	0.956224	0.963517	0.914346	0.9469	0.931418	0.988203	0.94583	0.962269	0.959998	-0.117653	0.0284191	Tripeptidyl-peptidase 2 (TPP-2) (EC 3.4.14.10) (Tripeptidyl aminopeptidase) (Tripeptidyl-peptidase II) (TPP-II)	TPP2_HUMAN	SUBCELLULAR LOCATION: Cytoplasm {ECO:0000269|PubMed:19747897}. Nucleus {ECO:0000269|PubMed:19747897}. Note=Translocates to the nucleus in responce to gamma-irradiation.	P29144	1.01717	0.933782	0.0632762	0.899608	0.265908	-1.67685	0.507831	0.56236	0.185977	0.211822	0.140341
NA	NA	0.433218	-0.143791	NA	-0.0538267	-0.183461	-0.201361	1.00336	NA	0.652226	-0.966248	NA	NA	0.994336	0.96409	NA	0.914395	0.947242	0.958003	0.962195	NA	0.931191	0.848579	NA	NA	ER membrane protein complex subunit 7	EMC7_HUMAN	SUBCELLULAR LOCATION: Membrane {ECO:0000269|PubMed:22119785}; Single-pass type I membrane protein {ECO:0000269|PubMed:22119785}.	Q9NPA0	1.02387	1.22731	0.0196606	0.881371	0.207086	NA	0.122229	2.03759	0.997271	0.906701	NA
0.110217	0.579127	0.162113	0.0710583	-0.12306	-0.13778	-0.488824	-0.190131	0.741095	-0.980625	0.213945	-1.09566	0.904473	0.489657	0.996083	0.976243	0.968046	0.874171	0.572144	0.95873	0.977282	0.76584	0.961134	0.804055	0.4619	6.51e-29	Protein SEC13 homolog (SEC13-like protein 1) (SEC13-related protein)	SEC13_HUMAN	SUBCELLULAR LOCATION: Cytoplasmic vesicle, COPII-coated vesicle membrane; Peripheral membrane protein; Cytoplasmic side. Endoplasmic reticulum membrane; Peripheral membrane protein; Cytoplasmic side. Nucleus, nuclear pore complex. Note=In interphase, localizes at both sides of the NPC.	P55735	1.02476	1.03781	-1.15292	1.18561	1.0546	0.527411	0.662145	1.5051	0.557381	0.412311	0.135689
0.11318	-0.0477252	-0.238952	-0.146549	-0.376497	-0.373552	-0.223235	0.168225	0.275067	0.125016	0.651438	0.14963	0.903486	0.903804	0.993964	0.963725	0.930372	0.535962	0.933202	0.965599	0.988637	0.975714	0.931273	0.953582	0.351456	7.78e-12	Protein transport protein Sec24C (SEC24-related protein C)	SC24C_HUMAN	SUBCELLULAR LOCATION: Cytoplasm {ECO:0000269|PubMed:10075675}. Cytoplasm, perinuclear region {ECO:0000269|PubMed:10075675}. Endoplasmic reticulum membrane {ECO:0000305}. Golgi apparatus membrane {ECO:0000305}.	P53992	1.02722	0.971162	-1.3857	1.27478	1.17808	0.13873	0.471156	1.13205	0.57255	0.456301	0.592755
0.137134	0.278113	0.426884	0.153828	0.591427	0.261332	-0.152078	0.38551	0.227116	-0.520732	0.446139	-0.794282	0.89488	0.858543	0.994391	0.969378	0.886015	0.803823	0.955576	0.952131	0.989261	0.92725	0.948589	0.890804	0.0945581	0.0584118	Sorting nexin-5	SNX5_HUMAN	SUBCELLULAR LOCATION: Endosome {ECO:0000269|PubMed:11485546}. Early endosome {ECO:0000269|PubMed:17148574, ECO:0000269|PubMed:24610942}. Early endosome membrane {ECO:0000269|PubMed:15561769}; Peripheral membrane protein; Cytoplasmic side. Cell membrane {ECO:0000269|PubMed:15561769}; Peripheral membrane protein; Cytoplasmic side {ECO:0000269|PubMed:18854019}. Cytoplasmic vesicle membrane; Peripher…	Q9Y5X3	1.03084	0.786295	NA	1.00528	0.0435547	-0.0306089	-0.22178	0.31598	0.0830041	0.272438	-0.381398
-0.15284	NA	0.7379	-0.11909	-0.434728	-0.150057	-0.0767164	0.656458	0.00464098	-0.544175	1.19358	-0.117694	0.880396	NA	0.99029	0.967124	0.913804	0.866082	0.96902	0.920239	0.988681	0.923212	0.824729	0.959933	0.0880699	0.189248	Scavenger receptor class B member 1 (SRB1) (CD36 and LIMPII analogous 1) (CLA-1) (CD36 antigen-like 1) (Collagen type I receptor, thrombospondin receptor-like 1) (SR-BI) (CD antigen CD36)	SCRB1_HUMAN	SUBCELLULAR LOCATION: Cell membrane {ECO:0000269|PubMed:26965621}; Multi-pass membrane protein. Membrane, caveola; Multi-pass membrane protein. Note=Predominantly localized to cholesterol and sphingomyelin-enriched domains within the plasma membrane, called caveolae.	Q8WTV0	1.04122	1.79508	NA	1.15227	1.07988	NA	NA	0.00357044	NA	NA	NA
0.89013	0.223233	0.352918	-0.645249	-0.486148	-0.822417	-0.233479	0.387066	0.333735	-0.457872	-0.876084	-1.07457	0.0263898	0.885349	0.994975	0.584609	0.894972	0.0111085	0.928793	0.952006	0.98778	0.936801	0.877121	0.8122	0.160403	0.00281542	Prosaposin (Proactivator polypeptide) [Cleaved into: Saposin-A (Protein A); Saposin-B-Val; Saposin-B (Cerebroside sulfate activator) (CSAct) (Dispersin) (Sphingolipid activator protein 1) (SAP-1) (Sulfatide/GM1 activator); Saposin-C (A1 activator) (Co-beta-glucosidase) (Glucosylceramidase activator) (Sphingolipid activator protein 2) (SAP-2); Saposin-D (Component C) (Protein C)]	SAP_HUMAN	SUBCELLULAR LOCATION: Lysosome {ECO:0000269|PubMed:14657016, ECO:0000269|PubMed:21835174, ECO:0000269|PubMed:22431521}.; SUBCELLULAR LOCATION: Prosaposin: Secreted {ECO:0000250|UniProtKB:Q61207}. Note=Secreted as a fully glycosylated 70 kDa protein composed of complex glycans. {ECO:0000250|UniProtKB:Q61207}.	P07602	1.04745	2.06438	NA	0.274776	1.1052	-0.348247	1.28456	2.12889	1.84426	0.81525	0.968288
0.478431	0.454128	-0.408148	-0.274344	-0.0108308	-0.150474	0.138433	0.4616	0.0548057	-0.431912	-0.410723	-0.234083	0.535046	0.697639	0.991913	0.938644	0.97544	0.865795	0.95305	0.94535	0.989327	0.940261	0.941911	0.954066	0.651018	4.6e-31	Glyceraldehyde-3-phosphate dehydrogenase (GAPDH) (EC 1.2.1.12) (Peptidyl-cysteine S-nitrosylase GAPDH) (EC 2.6.99.-)	G3P_HUMAN	SUBCELLULAR LOCATION: Cytoplasm, cytosol {ECO:0000269|PubMed:12829261}. Nucleus {ECO:0000250}. Cytoplasm, perinuclear region {ECO:0000269|PubMed:12829261}. Membrane {ECO:0000269|PubMed:12829261}. Cytoplasm, cytoskeleton {ECO:0000250}. Note=Translocates to the nucleus following S-nitrosylation and interaction with SIAH1, which contains a nuclear localization signal (By similarity). Postnuclear and…	P04406	1.04804	0.834531	0.224855	1.55272	0.486825	0.875234	0.797407	0.730999	0.841315	0.567876	0.952878
-0.0722171	0.250359	0.530123	-0.232137	-0.466296	-0.301287	-0.0255446	0.934407	0.263969	0.30677	-0.0311522	0.0470058	0.91057	0.873084	0.993376	0.949045	0.902777	0.688006	0.974712	0.85122	0.988787	0.968555	0.963448	0.958922	0.162339	0.00493505	Rab GDP dissociation inhibitor beta (Rab GDI beta) (Guanosine diphosphate dissociation inhibitor 2) (GDI-2)	GDIB_HUMAN	SUBCELLULAR LOCATION: Cytoplasm {ECO:0000250}. Membrane {ECO:0000250}; Peripheral membrane protein {ECO:0000250}.	P50395	1.04886	1.12853	0.321192	1.06474	0.814593	0.206137	1.48804	1.28552	1.28468	0.943083	0.50634
-0.0340887	-0.15615	0.591303	0.0911695	0.0642152	-0.0063282	0.0093476	0.781774	0.528522	0.113285	0.278278	0.372148	0.920761	0.85659	0.992635	0.974837	0.976971	0.92878	0.973972	0.895463	0.983978	0.976072	0.958218	0.937005	0.27229	3.22e-09	Alanine--tRNA ligase, cytoplasmic (EC 6.1.1.7) (Alanyl-tRNA synthetase) (AlaRS) (Renal carcinoma antigen NY-REN-42)	SYAC_HUMAN	SUBCELLULAR LOCATION: Cytoplasm {ECO:0000255|HAMAP-Rule:MF_03133}.	P49588	1.05083	1.07475	-0.738074	0.548801	1.1835	0.137801	1.21659	1.17214	0.788887	0.662142	0.606511
0.388789	0.0132663	-0.392342	0.224854	0.613058	0.377042	-0.0402164	0.231753	0.358119	-0.297096	-0.0217078	-0.634066	0.687681	0.920537	0.992145	0.960486	0.875718	0.619743	0.973286	0.962387	0.98739	0.954609	0.963803	0.917603	0.0509646	0.213793	Ras GTPase-activating protein-binding protein 2 (G3BP-2) (GAP SH3 domain-binding protein 2)	G3BP2_HUMAN	SUBCELLULAR LOCATION: Cytoplasm.	Q9UN86	1.05275	0.749353	-0.834864	0.584838	-0.218626	NA	0.807627	1.22819	0.828472	-0.721379	0.205458
-0.161713	0.0940935	0.663369	-0.0206833	0.0742542	0.233104	-0.426056	0.11845	0.433804	-0.517525	0.565496	-0.49984	0.876165	0.92454	0.991597	0.975896	0.976498	0.832343	0.722031	0.96779	0.986036	0.927782	0.939432	0.933592	NA	NA	Ras-related protein Rab-18	RAB18_HUMAN	SUBCELLULAR LOCATION: Cell membrane {ECO:0000305}; Lipid-anchor {ECO:0000305}; Cytoplasmic side {ECO:0000305}.	Q9NP72	1.05616	0.707656	-1.56178	0.434465	1.0738	-0.0102814	0.555522	0.525105	0.272922	-0.233749	-0.297052
NA	-0.118994	1.33419	1.23666	0.708734	0.340561	0.168947	0.268472	-0.577496	1.18387	-1.56765	1.64962	NA	0.875938	0.958247	0.0264041	0.81597	0.690615	0.944289	0.960286	0.972011	0.775852	0.560076	0.368968	0.410427	3.23e-11	Copper transport protein ATOX1 (Metal transport protein ATX1)	ATOX1_HUMAN	NA	O00244	1.05875	0.640414	1.62065	0.307826	1.52359	0.952373	1.28432	1.40275	1.78712	1.69434	1.8303
NA	NA	0.167754	-0.29787	-0.0185883	-0.0522274	0.151606	-0.209575	0.330242	-1.32899	-0.00521553	-0.114733	NA	NA	0.996057	0.931611	0.975028	0.914958	0.949525	0.957459	0.987834	0.460301	0.964409	0.960064	0.669165	2.13e-19	Interferon-induced 35 kDa protein (IFP 35) (Ifi-35)	IN35_HUMAN	SUBCELLULAR LOCATION: Nucleus. Note=Nuclear following IFN treatment.	P80217	1.06693	-0.780308	NA	NA	1.37887	NA	0.514742	NA	0.262851	0.116054	0.545045
-0.0438465	-0.277243	-0.355285	-0.165237	-0.205401	-0.0275165	-0.0443848	-0.333057	0.110063	-0.219642	0.261828	0.29385	0.918353	0.759638	0.992653	0.961098	0.959982	0.922929	0.972853	0.94773	0.989964	0.960698	0.958999	0.943779	0.517824	2.48e-17	AP-2 complex subunit mu (AP-2 mu chain) (Adaptin-mu2) (Adaptor protein complex AP-2 subunit mu) (Adaptor-related protein complex 2 subunit mu) (Clathrin assembly protein complex 2 mu medium chain) (Clathrin coat assembly protein AP50) (Clathrin coat-associated protein AP50) (HA2 50 kDa subunit) (Plasma membrane adaptor AP-2 50 kDa protein)	AP2M1_HUMAN	SUBCELLULAR LOCATION: Cell membrane. Membrane, coated pit; Peripheral membrane protein; Cytoplasmic side. Note=AP-2 appears to be excluded from internalizing CCVs and to disengage from sites of endocytosis seconds before internalization of the nascent CCV. {ECO:0000250}.	Q96CW1	1.06877	0.687601	-0.680377	0.819407	0.41001	0.495727	0.913886	1.59503	1.08788	0.85232	0.377722
-0.0173159	0.0572591	0.421525	-0.193394	-0.447762	-0.339757	-0.118433	0.243024	-0.0580392	0.022658	-0.120286	-0.659201	0.92461	0.929676	0.994437	0.95658	0.909445	0.612429	0.962524	0.961762	0.987768	0.973268	0.959747	0.914025	0.36856	5.85e-12	AP-2 complex subunit beta (AP105B) (Adaptor protein complex AP-2 subunit beta) (Adaptor-related protein complex 2 subunit beta) (Beta-2-adaptin) (Beta-adaptin) (Clathrin assembly protein complex 2 beta large chain) (Plasma membrane adaptor HA2/AP2 adaptin beta subunit)	AP2B1_HUMAN	SUBCELLULAR LOCATION: Cell membrane {ECO:0000269|PubMed:14530274}. Membrane, coated pit {ECO:0000269|PubMed:14530274}; Peripheral membrane protein {ECO:0000269|PubMed:14530274}; Cytoplasmic side {ECO:0000269|PubMed:14530274}. Note=AP-2 appears to be excluded from internalizing CCVs and to disengage from sites of endocytosis seconds before internalization of the nascent CCV.	P63010	1.06968	0.536576	-0.31275	0.643769	0.869224	0.236618	1.36757	1.53689	1.17662	0.889627	0.659351
0.19484	-0.10237	-0.230686	0.229249	0.112999	0.121771	0.156988	0.579505	-0.262536	0.45065	-1.02528	0.587841	0.868726	0.883421	0.994043	0.959812	0.974486	0.903804	0.947976	0.931747	0.983721	0.959889	0.838363	0.910792	0.631001	1.82e-31	Phosphoglycerate kinase 1 (EC 2.7.2.3) (Cell migration-inducing gene 10 protein) (Primer recognition protein 2) (PRP 2)	PGK1_HUMAN	SUBCELLULAR LOCATION: Cytoplasm.	P00558	1.07021	0.983011	0.561071	1.06772	0.566728	0.0540911	0.727786	0.764997	1.59884	1.05754	0.985899
-0.00324709	0.652712	-0.13768	0.120159	-0.247721	0.119926	-0.100193	-0.228554	0.287835	0.324104	-0.195807	0.0995539	0.927578	0.346326	0.994832	0.972535	0.954596	0.904586	0.965613	0.956156	0.98846	0.967679	0.956062	0.956333	0.696142	5.3e-37	Nuclear pore complex protein Nup93 (93 kDa nucleoporin) (Nucleoporin Nup93)	NUP93_HUMAN	SUBCELLULAR LOCATION: Nucleus membrane {ECO:0000250|UniProtKB:Q66HC5}; Peripheral membrane protein {ECO:0000250|UniProtKB:Q66HC5}. Nucleus, nuclear pore complex {ECO:0000269|PubMed:12802065, ECO:0000269|PubMed:15229283}. Nucleus envelope {ECO:0000269|PubMed:26878725}. Note=Localizes at the nuclear basket and at or near the nuclear entry to the gated channel of the pore.	Q8N1F7	1.07428	1.53652	0.260878	1.77926	0.428443	NA	0.397516	0.446987	0.970518	-3.92829	-0.587596
0.280972	-0.166684	-0.216579	0.328845	-0.355488	-0.106033	0.196723	1.16678	-1.11102	0.135919	-1.67308	-0.329032	0.810113	0.850367	0.994174	0.93893	0.935342	0.892166	0.934228	0.739014	0.907864	0.975372	0.480706	0.948073	0.0736043	0.117656	Phosphomannomutase 2 (PMM 2) (EC 5.4.2.8)	PMM2_HUMAN	SUBCELLULAR LOCATION: Cytoplasm.	O15305	1.08108	0.373764	1.36084	0.983512	0.828273	NA	0.595619	1.0314	0.447271	0.732174	0.342536
-0.0449017	0.253589	0.172717	-0.242499	-0.372887	-0.032415	-0.00232739	-0.274499	-0.465659	-0.662255	0.209819	-0.184677	0.918085	0.871501	0.996034	0.946726	0.93126	0.921453	0.975064	0.952729	0.977239	0.897997	0.961308	0.956734	0.666285	1.02e-38	26S protease regulatory subunit 10B (26S proteasome AAA-ATPase subunit RPT4) (Proteasome 26S subunit ATPase 6) (Proteasome subunit p42)	PRS10_HUMAN	SUBCELLULAR LOCATION: Cytoplasm {ECO:0000250}. Nucleus {ECO:0000250}.	P62333	1.08955	1.11356	-1.27713	1.2911	1.22665	0.0860935	0.954099	0.71196	0.952554	0.629782	0.623928
0.031974	NA	-0.0579403	0.251474	0.355195	-0.00556033	-0.22998	0.427973	1.10233	0.842321	0.581321	-0.604455	0.925448	NA	0.99538	0.956134	0.951234	0.928977	0.930341	0.948513	0.953166	0.907466	0.938038	0.921562	0.787785	4.94e-57	Protein canopy homolog 2 (MIR-interacting saposin-like protein) (Putative secreted protein Zsig9) (Transmembrane protein 4)	CNPY2_HUMAN	SUBCELLULAR LOCATION: Endoplasmic reticulum {ECO:0000255|PROSITE-ProRule:PRU10138}.	Q9Y2B0	1.08967	0.358492	0.0243148	0.832508	1.49987	NA	0.626431	0.824079	0.053706	-0.727041	-0.0989763
1.18384	-0.0912677	0.911018	-0.0262785	-0.0507759	-0.291647	-0.0359944	-0.752529	0.212943	-0.281699	-0.0506808	-0.334451	0.000748723	0.888059	0.985966	0.97551	0.97318	0.704838	0.973712	0.876216	0.989433	0.955926	0.962691	0.947693	0.834122	1.98e-57	Prostaglandin E synthase 3 (EC 5.3.99.3) (Cytosolic prostaglandin E2 synthase) (cPGES) (Hsp90 co-chaperone) (Progesterone receptor complex p23) (Telomerase-binding protein p23)	TEBP_HUMAN	SUBCELLULAR LOCATION: Cytoplasm {ECO:0000250|UniProtKB:Q3ZBF7}.	Q15185	1.09083	1.27524	0.116274	1.10723	0.76283	0.947776	0.63039	0.570825	0.40735	0.669063	0.808891
-0.304467	0.167188	0.718681	0.330758	-0.351558	-0.0360431	-0.233596	-0.130766	0.0843357	-0.170832	-0.0739859	-0.321989	0.769961	0.90568	0.990653	0.938397	0.936221	0.920328	0.92874	0.962248	0.989677	0.963921	0.96175	0.948561	NA	NA	Endoplasmic reticulum resident protein 44 (ER protein 44) (ERp44) (Thioredoxin domain-containing protein 4)	ERP44_HUMAN	SUBCELLULAR LOCATION: Endoplasmic reticulum lumen.	Q9BS26	1.09306	1.40526	0.251354	1.2066	1.47084	0.837314	0.625494	1.94664	-0.0804002	0.178041	-0.21348
NA	0.118265	0.0655196	0.464221	-0.268154	0.544612	-0.273057	0.966194	1.00771	-0.390559	-0.551246	-0.79381	NA	0.919088	0.99605	0.881026	0.951618	0.262893	0.907809	0.839483	0.961847	0.945263	0.9286	0.890899	NA	NA	Ras-related protein Rap-1b (GTP-binding protein smg p21B)	RAP1B_HUMAN	SUBCELLULAR LOCATION: Cell membrane. Cytoplasm, cytosol. Cell junction. Note=May shuttle between plasma membrane and cytosol. Presence of KRIT1 and CDH5 is required for its localization to the cell junction.	P61224	1.09438	0.662513	-0.15417	0.815598	0.696476	-0.0681703	1.48342	1.6382	1.13327	0.34169	0.629108
NA	1.52391	-0.356277	0.230267	-0.0178307	-0.17465	0.209983	-0.861512	-0.944938	0.942842	-1.59967	0.345564	NA	2.07113e-05	0.99264	0.959654	0.975069	0.847667	0.928567	0.839928	0.938489	0.881104	0.536509	0.939438	-0.306653	1.41e-06	Insulin-like growth factor-binding protein 7 (IBP-7) (IGF-binding protein 7) (IGFBP-7) (IGFBP-rP1) (MAC25 protein) (PGI2-stimulating factor) (Prostacyclin-stimulating factor) (Tumor-derived adhesion factor) (TAF)	IBP7_HUMAN	SUBCELLULAR LOCATION: Secreted.	Q16270	1.10749	1.24551	NA	NA	1.74754	1.0834	4.36887	4.30937	2.10039	1.0218	1.4594
-0.382093	0.13347	0.78168	0.286052	0.0614975	-0.332511	-0.425473	0.291149	-0.313648	0.742602	0.603067	0.276736	0.67016	0.915286	0.989388	0.949394	0.977096	0.627664	0.723201	0.958889	0.982375	0.92689	0.936046	0.94511	0.205811	1.49e-05	ADP-ribosylation factor 5	ARF5_HUMAN	SUBCELLULAR LOCATION: Golgi apparatus {ECO:0000269|PubMed:17555535}. Cytoplasm, perinuclear region {ECO:0000269|PubMed:17555535}. Membrane {ECO:0000305}; Lipid-anchor {ECO:0000305}.	P84085	1.11334	NA	-0.324362	0.896014	1.12203	0.600584	2.00265	1.68526	1.06926	0.207965	0.530944
0.183116	0.226781	-0.0566656	-0.242327	-0.409046	0.0267279	-0.0667545	0.172006	-0.0683717	0.142237	-0.268268	-0.0442614	0.874746	0.883844	0.995388	0.946765	0.92166	0.933668	0.970298	0.965422	0.987605	0.975169	0.951964	0.962794	0.345261	3.6e-16	Transitional endoplasmic reticulum ATPase (TER ATPase) (EC 3.6.4.6) (15S Mg(2+)-ATPase p97 subunit) (Valosin-containing protein) (VCP)	TERA_HUMAN	SUBCELLULAR LOCATION: Cytoplasm, cytosol. Endoplasmic reticulum. Nucleus. Note=Present in the neuronal hyaline inclusion bodies specifically found in motor neurons from amyotrophic lateral sclerosis patients. Present in the Lewy bodies specifically found in neurons from Parkinson disease patients. Recruited to the cytoplasmic surface of the endoplasmic reticulum via interaction with AMFR/gp78. Fo…	P55072	1.11507	0.871519	-0.191136	1.03437	0.961221	-0.704878	0.821864	0.878039	0.784575	0.693592	0.261347
0.0126488	-0.0563516	0.0314772	-0.284365	-0.0526509	-0.0382805	0.111252	0.301137	0.442437	-0.233826	0.494423	-0.687462	0.929385	0.900969	0.995884	0.935769	0.973065	0.91962	0.959274	0.958248	0.985867	0.959679	0.945154	0.909747	0.390748	4.84e-16	Alpha-2-macroglobulin receptor-associated protein (Alpha-2-MRAP) (Low density lipoprotein receptor-related protein-associated protein 1) (RAP)	AMRP_HUMAN	SUBCELLULAR LOCATION: Rough endoplasmic reticulum lumen {ECO:0000269|PubMed:7774585}. Endoplasmic reticulum-Golgi intermediate compartment lumen {ECO:0000269|PubMed:7774585}. Golgi apparatus, cis-Golgi network {ECO:0000269|PubMed:7774585}. Golgi apparatus lumen {ECO:0000269|PubMed:7774585}. Endosome lumen {ECO:0000269|PubMed:7774585}. Cell surface {ECO:0000269|PubMed:11384978}. Note=May be associ…	P30533	1.11551	0.00228764	NA	0.423375	1.86618	NA	0.931746	0.144478	0.181896	0.387132	0.273051
0.0101591	-0.126819	0.0960094	0.14049	-0.265995	-0.302484	0.389712	-0.00973541	0.0203237	0.344278	-0.214029	0.486184	0.929862	0.872178	0.996189	0.970697	0.951945	0.685856	0.745923	0.968004	0.988891	0.966608	0.955087	0.924749	0.657108	9.52e-42	Dipeptidyl peptidase 3 (EC 3.4.14.4) (Dipeptidyl aminopeptidase III) (Dipeptidyl arylamidase III) (Dipeptidyl peptidase III) (DPP III) (Enkephalinase B)	DPP3_HUMAN	SUBCELLULAR LOCATION: Cytoplasm.	Q9NY33	1.11766	1.35969	0.845536	1.08578	1.05653	0.716963	0.754888	1.1264	0.842641	0.841404	0.783879
NA	NA	NA	NA	NA	NA	NA	NA	-0.61309	NA	-0.297023	0.177792	NA	NA	NA	NA	NA	NA	NA	NA	0.970008	NA	0.950164	0.9519	0.264963	3.48e-14	Secretory carrier-associated membrane protein 1 (Secretory carrier membrane protein 1)	SCAM1_HUMAN	SUBCELLULAR LOCATION: Golgi apparatus, trans-Golgi network membrane {ECO:0000269|PubMed:15840657}; Multi-pass membrane protein {ECO:0000269|PubMed:15840657}. Recycling endosome membrane {ECO:0000269|PubMed:15840657}; Multi-pass membrane protein {ECO:0000269|PubMed:15840657}.	O15126	1.12196	NA	NA	NA	0.558762	0.365168	0.463883	1.16605	0.0160097	NA	NA
-0.213469	-0.0807895	0.418543	0.112652	-0.000914665	-0.173926	-0.102485	0.370756	0.0964446	-0.540889	0.548264	-0.129612	0.846816	0.89219	0.994463	0.973165	0.975947	0.848255	0.965247	0.953298	0.989814	0.923795	0.940898	0.959396	0.191659	2.76e-10	Mitochondrial import inner membrane translocase subunit TIM44	TIM44_HUMAN	SUBCELLULAR LOCATION: Mitochondrion inner membrane.	O43615	1.12499	1.69101	0.0458013	1.18267	-0.162544	NA	-0.388241	-0.126918	0.0560576	-0.456266	0.0646514
-0.0657123	-0.0650466	0.925699	-0.0409673	-0.298208	-0.410911	-0.215073	-0.327926	0.726513	1.01028	0.417601	-0.518291	0.912463	0.897976	0.98549	0.97444	0.946719	0.443936	0.936461	0.948199	0.97786	0.858488	0.950464	0.931672	0.512251	2.36e-22	26S proteasome non-ATPase regulatory subunit 6 (26S proteasome regulatory subunit RPN7) (26S proteasome regulatory subunit S10) (Breast cancer-associated protein SGA-113M) (Phosphonoformate immuno-associated protein 4) (Proteasome regulatory particle subunit p44S10) (p42A)	PSMD6_HUMAN	NA	Q15008	1.12569	1.20229	-0.469715	1.28972	1.06385	0.133655	0.61332	0.930142	0.831724	0.913926	0.418492
0.00874308	-0.130995	0.122023	0.203938	-0.503138	-0.29289	0.32991	0.239054	1.13163	-0.0684699	0.416366	0.186942	0.929934	0.870105	0.99626	0.963476	0.887699	0.702716	0.836524	0.961984	0.94999	0.969451	0.950543	0.951332	0.180877	0.000255677	26S proteasome non-ATPase regulatory subunit 7 (26S proteasome regulatory subunit RPN8) (26S proteasome regulatory subunit S12) (Mov34 protein homolog) (Proteasome subunit p40)	PSMD7_HUMAN	NA	P51665	1.12596	0.314141	NA	0.926052	0.724829	NA	0.550913	0.047708	1.03548	0.686685	0.819274
0.656857	0.108385	0.73532	-0.220928	0.258653	0.0204211	-0.223606	-0.44206	0.00651785	-0.275069	0.198595	-0.477672	0.193113	0.9214	0.99034	0.951401	0.963379	0.935054	0.933049	0.936109	0.988706	0.956476	0.961777	0.935797	0.133855	1.69e-06	F-actin-capping protein subunit beta (CapZ beta)	CAPZB_HUMAN	SUBCELLULAR LOCATION: Cytoplasm, cytoskeleton {ECO:0000250}. Cytoplasm, myofibril, sarcomere {ECO:0000250}.	P47756	1.13027	1.33494	0.541593	0.933796	1.15026	-0.556634	2.45491	2.18296	1.33655	1.42262	1.03569
NA	-0.0338779	0.179383	-0.127525	0.029774	-0.123915	0.0595845	-0.110488	1.01072	0.027953	1.47154	0.280098	NA	0.908091	0.996002	0.966134	0.9774	0.882518	0.968083	0.963335	0.961603	0.973463	0.703034	0.944852	0.0869684	0.116201	Probable ATP-dependent RNA helicase DDX58 (EC 3.6.4.13) (DEAD box protein 58) (RIG-I-like receptor 1) (RLR-1) (Retinoic acid-inducible gene 1 protein) (RIG-1) (Retinoic acid-inducible gene I protein) (RIG-I)	DDX58_HUMAN	SUBCELLULAR LOCATION: Cytoplasm. Cell projection, ruffle membrane. Cytoplasm, cytoskeleton. Cell junction, tight junction. Note=Colocalized with TRIM25 at cytoplasmic perinuclear bodies. Associated with the actin cytoskeleton at membrane ruffles.	O95786	1.13179	0.0832079	0.467507	NA	1.68417	0.069459	-0.242389	0.264997	0.72899	0.112085	0.739681
NA	-0.023012	0.227327	0.0377874	-0.168428	-0.198974	0.37007	-0.391151	-0.463369	0.268812	0.280106	0.981452	NA	0.911241	0.995758	0.978272	0.96395	0.826142	0.780106	0.941954	0.977332	0.970339	0.958129	0.812288	-0.26174	2.92e-06	28S ribosomal protein S31, mitochondrial (MRP-S31) (S31mt) (Imogen 38)	RT31_HUMAN	SUBCELLULAR LOCATION: Mitochondrion {ECO:0000269|PubMed:11279123}.	Q92665	1.13376	2.06297	0.266476	2.64308	NA	NA	NA	NA	1.2752	0.886232	0.358699
0.0802929	0.577471	0.704383	0.263187	0.110954	-0.081206	-0.201328	0.279683	0.438607	0.115985	0.567871	-0.0462681	0.913579	0.49283	0.990911	0.954	0.9746	0.903731	0.941486	0.959605	0.985942	0.975991	0.939226	0.962872	0.848739	1.07e-67	26S proteasome non-ATPase regulatory subunit 1 (26S proteasome regulatory subunit RPN2) (26S proteasome regulatory subunit S1) (26S proteasome subunit p112)	PSMD1_HUMAN	NA	Q99460	1.1351	1.28784	0.106836	1.26232	0.917668	0.10658	0.714763	1.0809	0.836789	0.927711	0.202284
0.114874	-0.136589	0.940134	0.00313695	1.12882	-0.168117	0.0932584	0.332886	0.68575	0.0403078	0.297084	0.0709854	0.902914	0.867255	0.985002	0.977423	0.323182	0.852866	0.962736	0.956099	0.97937	0.973909	0.957293	0.957776	-0.0821123	0.110575	Protein ERGIC-53 (ER-Golgi intermediate compartment 53 kDa protein) (Gp58) (Intracellular mannose-specific lectin MR60) (Lectin mannose-binding 1)	LMAN1_HUMAN	SUBCELLULAR LOCATION: Endoplasmic reticulum-Golgi intermediate compartment membrane; Single-pass type I membrane protein. Golgi apparatus membrane; Single-pass membrane protein. Endoplasmic reticulum membrane; Single-pass type I membrane protein.	P49257	1.13531	1.3108	-0.478388	1.05678	0.822188	0.238095	0.202437	0.884585	0.422961	0.137421	-0.385259
0.448735	-0.426586	-0.773759	0.291632	0.840907	0.46932	-0.00916393	0.467642	-0.118278	-0.0590336	-0.20345	-0.089089	0.590379	0.540681	0.982382	0.948174	0.683551	0.403047	0.975663	0.944752	0.986763	0.969889	0.955658	0.961168	0.135629	0.00329321	Translocation protein SEC63 homolog	SEC63_HUMAN	SUBCELLULAR LOCATION: Endoplasmic reticulum membrane; Multi-pass membrane protein.	Q9UGP8	1.1356	0.73002	-0.0220294	0.975778	0.990989	-0.430615	0.482764	0.813238	0.593953	0.542834	0.202476
-0.00527968	-0.0650056	0.744632	-0.046648	0.214032	-0.111311	0.13445	0.188746	0.522846	0.582412	0.485315	0.506877	0.927163	0.897991	0.990158	0.974004	0.967511	0.889441	0.954046	0.964616	0.984115	0.948313	0.945828	0.922165	0.387784	3.9e-08	26S protease regulatory subunit 6A (26S proteasome AAA-ATPase subunit RPT5) (Proteasome 26S subunit ATPase 3) (Proteasome subunit P50) (Tat-binding protein 1) (TBP-1)	PRS6A_HUMAN	SUBCELLULAR LOCATION: Cytoplasm {ECO:0000305}. Nucleus {ECO:0000305}. Cytoplasm, P-body {ECO:0000250}. Note=Colocalizes with TRIM5 in the cytoplasmic bodies. {ECO:0000250}.	P17980	1.14474	1.45825	-0.279069	1.1863	1.15762	0.551477	1.03199	1.09369	0.82822	0.679223	0.142397
0.150548	0.42927	0.43405	1.61172	0.865921	0.0782514	0.22395	0.420343	0.549979	0.219477	-0.380333	0.445025	0.889533	0.729348	0.994329	0.000607288	0.65102	0.919863	0.9219	0.949193	0.983446	0.97241	0.944309	0.929541	0.109421	0.000838267	cAMP-dependent protein kinase type II-alpha regulatory subunit	KAP2_HUMAN	SUBCELLULAR LOCATION: Cytoplasm {ECO:0000269|PubMed:21423175}. Cell membrane {ECO:0000269|PubMed:21423175}. Note=Colocalizes with PJA2 in the cytoplasm and the cell membrane.	P13861	1.14486	1.50762	NA	1.5066	0.499699	-0.842301	-0.28721	-0.524216	0.670026	0.842094	-0.00550309
-0.255406	-0.359803	0.783177	-0.0781174	-0.12963	0.129309	-0.0159991	0.197339	-0.261917	-0.278366	0.0251341	-0.1529	0.816012	0.653203	0.989355	0.971338	0.967499	0.900503	0.975563	0.964189	0.983736	0.956204	0.965475	0.958308	-0.0167922	0.763141	Heat shock protein 75 kDa, mitochondrial (HSP 75) (TNFR-associated protein 1) (Tumor necrosis factor type 1 receptor-associated protein) (TRAP-1)	TRAP1_HUMAN	SUBCELLULAR LOCATION: Mitochondrion {ECO:0000269|PubMed:23564345}. Mitochondrion inner membrane {ECO:0000269|PubMed:23564345}. Mitochondrion matrix {ECO:0000269|PubMed:23564345}.	Q12931	1.14533	1.87057	-0.165618	1.97553	0.577976	-0.823471	0.224718	-0.195137	0.744691	0.168365	0.730742
-0.0124041	0.726153	1.02289	0.209853	0.528043	-0.0891051	0.718186	-0.181081	0.362171	0.36077	-0.529212	0.586738	0.925672	0.237334	0.981756	0.962666	0.910898	0.900264	0.0727896	0.9593	0.987324	0.965688	0.930957	0.910962	0.111952	0.000133457	Proteasome subunit beta type-1 (EC 3.4.25.1) (Macropain subunit C5) (Multicatalytic endopeptidase complex subunit C5) (Proteasome component C5) (Proteasome gamma chain)	PSB1_HUMAN	SUBCELLULAR LOCATION: Cytoplasm. Nucleus.	P20618	1.14861	1.22195	-0.727865	1.35589	1.11058	0.389063	0.370134	0.842783	0.633736	0.328046	-0.241377
NA	-0.0819424	0.0716629	0.192058	0.00183441	0.0952716	0.329484	0.430105	0.638465	0.273984	0.264936	-0.109353	NA	0.891747	0.996079	0.965025	0.976085	0.914143	0.837034	0.948321	0.980942	0.970107	0.958853	0.960301	0.420299	8.78e-46	Synaptobrevin homolog YKT6 (EC 2.3.1.-)	YKT6_HUMAN	SUBCELLULAR LOCATION: Cytoplasm, cytosol. Cytoplasmic vesicle membrane; Lipid-anchor; Cytoplasmic side. Golgi apparatus membrane; Lipid-anchor; Cytoplasmic side. Note=Probably cycles through vesicles between Golgi and endosomes.	O15498	1.15106	1.54512	NA	0.651641	0.656686	NA	1.38558	2.34902	1.20149	0.998231	-0.406952
NA	0.0545329	0.78798	0.306397	NA	0.250096	-0.221978	1.4532	1.3491	NA	0.292937	-0.194549	NA	0.929169	0.989249	0.944747	NA	0.815821	0.933718	0.505362	0.916264	NA	0.9575	0.956223	0.317848	2.45e-10	Importin subunit alpha-4 (Importin alpha Q2) (Qip2) (Karyopherin subunit alpha-3) (SRP1-gamma)	IMA4_HUMAN	SUBCELLULAR LOCATION: Cytoplasm {ECO:0000250}. Nucleus {ECO:0000250}.	O00505	1.15182	-0.282894	-0.535569	0.772159	0.364631	-0.753507	0.413768	0.216362	0.59243	1.00515	1.15778
0.389681	0.541745	-0.818256	0.405286	0.990225	0.790267	0.892558	-0.180145	-0.528373	1.30887	-2.25814	0.704655	0.68639	0.559264	0.98036	0.912087	0.470883	0.0275989	0.00607128	0.959359	0.974491	0.689101	0.128528	0.89015	0.807206	4.22e-28	Myristoylated alanine-rich C-kinase substrate (MARCKS) (Protein kinase C substrate, 80 kDa protein, light chain) (80K-L protein) (PKCSL)	MARCS_HUMAN	SUBCELLULAR LOCATION: Cytoplasm, cytoskeleton {ECO:0000305}. Membrane {ECO:0000305}; Lipid-anchor {ECO:0000305}.	P29966	1.15225	3.15301	-1.35319	-0.0382015	1.33599	0.969235	3.9457	4.41341	2.29586	1.69701	1.5599
NA	NA	1.07262	0.0343956	-0.502104	0.0873825	-0.0953413	0.830873	0.619659	0.284811	-0.109748	2.20598	NA	NA	0.979374	0.97846	0.888158	0.916877	0.966366	0.883183	0.98152	0.969609	0.960219	0.102866	0.124741	0.0134014	Dihydrofolate reductase (EC 1.5.1.3)	DYR_HUMAN	NA	P00374	1.1564	1.44855	0.25591	1.089	0.955922	0.610777	-0.034686	-0.0448866	0.623917	0.584579	0.35507
0.149962	-0.0908642	-0.0958633	0.442192	0.659974	0.264162	0.200985	0.635496	-0.535858	0.0520019	-0.994651	0.195117	0.889775	0.888223	0.995132	0.893949	0.849578	0.800659	0.932475	0.923616	0.974133	0.974319	0.847349	0.950814	NA	NA	Mitochondrial import receptor subunit TOM70 (Mitochondrial precursor proteins import receptor) (Translocase of outer membrane 70 kDa subunit) (Translocase of outer mitochondrial membrane protein 70)	TOM70_HUMAN	SUBCELLULAR LOCATION: Mitochondrion outer membrane {ECO:0000250}; Single-pass membrane protein {ECO:0000250}.	O94826	1.15792	1.80144	-0.898236	1.88426	0.20117	0.101925	-0.59492	-0.424915	0.727076	0.353578	-0.144001
0.148991	0.119167	0.554826	0.236672	0.271598	-0.37455	-0.199182	0.521235	-0.304143	0.85042	-0.244322	0.15382	0.890175	0.91887	0.993091	0.958635	0.962028	0.533584	0.942222	0.939003	0.982638	0.905622	0.953385	0.953338	NA	NA	AP-1 complex subunit beta-1 (Adaptor protein complex AP-1 subunit beta-1) (Adaptor-related protein complex 1 subunit beta-1) (Beta-1-adaptin) (Beta-adaptin 1) (Clathrin assembly protein complex 1 beta large chain) (Golgi adaptor HA1/AP1 adaptin beta subunit)	AP1B1_HUMAN	SUBCELLULAR LOCATION: Golgi apparatus. Cytoplasmic vesicle, clathrin-coated vesicle membrane; Peripheral membrane protein; Cytoplasmic side. Note=Component of the coat surrounding the cytoplasmic face of coated vesicles located at the Golgi complex.	Q10567	1.16289	1.40887	-1.00328	1.09043	1.03566	0.238243	1.19538	1.19764	1.1295	0.963651	0.485922
-0.600402	NA	0.281459	0.375864	-0.180271	0.156527	0.0370076	0.40598	0.102852	0.524383	0.23436	1.5197	0.256471	NA	0.995449	0.923902	0.962746	0.887049	0.970994	0.950437	0.989885	0.95394	0.960248	0.477072	0.164874	8.63e-05	Dual specificity protein phosphatase 3 (EC 3.1.3.16) (EC 3.1.3.48) (Dual specificity protein phosphatase VHR) (Vaccinia H1-related phosphatase) (VHR)	DUS3_HUMAN	SUBCELLULAR LOCATION: Nucleus {ECO:0000269|PubMed:10224087}.	P51452	1.17943	0.96292	0.200257	0.660297	2.23099	NA	1.08572	1.76425	2.76836	3.12115	2.9678
0.171392	0.204739	0.221558	-0.54333	-0.532109	-0.0878597	-0.145572	0.192562	-0.186447	0.377515	-0.37028	0.286269	0.880383	0.892742	0.995789	0.753499	0.873909	0.900823	0.957063	0.964428	0.98545	0.964712	0.94507	0.944375	0.46222	5.07e-23	S-phase kinase-associated protein 1 (Cyclin-A/CDK2-associated protein p19) (p19A) (Organ of Corti protein 2) (OCP-2) (Organ of Corti protein II) (OCP-II) (RNA polymerase II elongation factor-like protein) (SIII) (Transcription elongation factor B polypeptide 1-like) (p19skp1)	SKP1_HUMAN	NA	P63208	1.1817	0.0872341	-0.972757	1.25096	0.0809045	1.38423	1.21141	0.086673	1.09367	1.11833	0.151859
0.346926	0.337066	-0.00745601	0.336705	0.364928	0.0472039	0.0080821	0.133616	-0.115959	-0.22209	-0.205553	0.275799	0.742936	0.819516	0.995678	0.936703	0.949702	0.928745	0.974095	0.96715	0.986805	0.960525	0.955545	0.945181	0.57002	2.43e-50	ATP-dependent RNA helicase DDX1 (EC 3.6.4.13) (DEAD box protein 1) (DEAD box protein retinoblastoma) (DBP-RB)	DDX1_HUMAN	SUBCELLULAR LOCATION: Nucleus. Cytoplasm. Cytoplasmic granule. Note=Localized with MBNL1, TIAL1 and YBX1 in stress granules upon stress. Localized with CSTF2 in cleavage bodies. Forms large aggregates called DDX1 bodies. Relocalized into multiple foci (IR-induced foci or IRIF) after IR treatment, a process that depends on the presence of chromosomal DNA and/or RNA-DNA duplexes. Relocalized at sit…	Q92499	1.18189	1.58958	0.00746556	0.970263	1.24423	0.553824	1.0442	0.90156	1.34643	0.821643	1.20927
0.431433	-0.0913447	0.863437	0.503351	0.305896	-0.1429	0.240115	0.0512668	1.4876	-0.516261	0.544097	-0.172556	0.620586	0.888028	0.987375	0.853411	0.958066	0.870881	0.913166	0.970324	0.881226	0.92799	0.941245	0.957347	0.377832	2.9e-21	Proteasomal ubiquitin receptor ADRM1 (110 kDa cell membrane glycoprotein) (Gp110) (Adhesion-regulating molecule 1) (ARM-1) (Proteasome regulatory particle non-ATPase 13) (hRpn13) (Rpn13 homolog)	ADRM1_HUMAN	SUBCELLULAR LOCATION: Cytoplasm. Nucleus.	Q16186	1.18279	1.02893	NA	1.55586	1.12928	NA	0.425053	0.579577	1.07394	0.886199	0.705217
-0.0442087	0.172113	0.389664	0.230464	-0.494025	-0.0560905	-0.213418	0.437742	0.13298	0.628639	-0.322126	-0.157238	0.918261	0.904127	0.994698	0.959623	0.891671	0.913587	0.937096	0.947623	0.990206	0.943115	0.948504	0.958099	-0.00931737	0.599034	Elongation factor G, mitochondrial (EF-Gmt) (Elongation factor G 1, mitochondrial) (mEF-G 1) (Elongation factor G1) (hEFG1)	EFGM_HUMAN	SUBCELLULAR LOCATION: Mitochondrion {ECO:0000255|HAMAP-Rule:MF_03061}.	Q96RP9	1.18369	1.68458	NA	0.756016	NA	NA	NA	-0.547519	0.295669	0.0317776	-0.685686
-0.0244983	0.179542	-0.131968	0.458516	-0.56961	-0.424101	0.0670611	0.0702976	-0.211117	-0.675976	-0.696535	-0.00829971	0.923005	0.901707	0.994875	0.884539	0.853132	0.413102	0.967009	0.969673	0.984923	0.894451	0.90994	0.961356	0.259084	8.65e-14	Puromycin-sensitive aminopeptidase (PSA) (EC 3.4.11.14) (Cytosol alanyl aminopeptidase) (AAP-S)	PSA_HUMAN	SUBCELLULAR LOCATION: Cytoplasm, cytosol {ECO:0000269|PubMed:10978616}. Nucleus {ECO:0000305}.	P55786	1.18613	1.3579	-0.15928	0.994545	0.499977	NA	1.90293	2.22923	1.15981	0.931831	1.09892
0.0272442	0.294553	0.171118	0.0618593	-0.0255128	-0.00842941	-0.0848059	0.184194	0.559923	0.569803	0.614819	0.000107653	0.92645	0.848855	0.996041	0.976838	0.97465	0.928236	0.967912	0.964838	0.98319	0.949616	0.934931	0.961004	0.966355	6.5e-58	26S proteasome non-ATPase regulatory subunit 2 (26S proteasome regulatory subunit RPN1) (26S proteasome regulatory subunit S2) (26S proteasome subunit p97) (Protein 55.11) (Tumor necrosis factor type 1 receptor-associated protein 2)	PSMD2_HUMAN	NA	Q13200	1.1903	1.09167	-0.132418	0.88865	0.981905	-0.399213	0.820843	1.18713	0.74196	0.940275	0.136633
0.270137	0.0935934	-0.278794	0.0122558	0.511028	0.0950995	0.289094	-0.948448	0.683827	1.01525	-0.0859217	0.253985	0.819097	0.924645	0.993558	0.97796	0.916426	0.914205	0.87833	0.802494	0.979437	0.856639	0.961251	0.946803	0.943753	4.06e-90	Ubiquitin-associated protein 2-like (Protein NICE-4)	UBP2L_HUMAN	NA	Q14157	1.19241	1.13014	NA	1.13005	0.429189	0.190785	0.0911341	0.518105	0.657863	0.471236	0.369011
-0.00418955	NA	0.0167591	0.110801	0.015281	-0.615117	-0.17788	-0.934279	0.195227	-0.565081	-0.237795	-1.14019	0.927386	NA	0.995808	0.973317	0.976736	0.114832	0.948878	0.809177	0.989641	0.919366	0.95376	0.785621	-0.0283448	0.448543	Trans-2-enoyl-CoA reductase, mitochondrial (EC 1.3.1.38) (Nuclear receptor-binding factor 1) (HsNrbf-1) (NRBF-1)	MECR_HUMAN	SUBCELLULAR LOCATION: Isoform 1: Mitochondrion {ECO:0000269|PubMed:12654921}.; SUBCELLULAR LOCATION: Isoform 2: Cytoplasm {ECO:0000269|PubMed:25031892}. Nucleus {ECO:0000269|PubMed:25031892}.	Q9BV79	1.19327	0.988746	NA	1.34113	0.915727	NA	-0.770842	NA	-0.0723171	0.00653961	0.733066
-0.785266	NA	-0.409291	0.495553	NA	0.383168	-0.0159755	0.364507	-1.09002	NA	-0.969951	-0.471505	0.0598919	NA	0.991896	0.859438	NA	0.606694	0.975565	0.953779	0.912569	NA	0.854186	0.93639	0.510277	6.39e-18	Ras-related protein Rab-21	RAB21_HUMAN	SUBCELLULAR LOCATION: Endoplasmic reticulum membrane {ECO:0000269|PubMed:10887961}; Lipid-anchor {ECO:0000305}. Golgi apparatus, trans-Golgi network {ECO:0000269|PubMed:19745841}. Golgi apparatus membrane {ECO:0000305}. Early endosome membrane {ECO:0000269|PubMed:16525121}. Cytoplasmic vesicle membrane {ECO:0000269|PubMed:10887961}. Cleavage furrow {ECO:0000269|PubMed:18804435}. Note=Colocalizes …	Q9UL25	1.19781	0.954645	NA	NA	0.135992	NA	1.52891	2.05679	0.958919	NA	NA
1.22102	0.0372468	0.757556	0.0668715	0.0784866	-0.459975	0.145583	0.457892	0.677885	-0.370293	-0.334325	0.350825	0.000453204	0.925778	0.989899	0.976517	0.976293	0.344025	0.951182	0.945713	0.979644	0.947506	0.947666	0.938968	0.164698	5.94e-08	Triosephosphate isomerase (TIM) (EC 5.3.1.1) (Triose-phosphate isomerase)	TPIS_HUMAN	NA	P60174	1.19791	1.1994	1.08008	1.35279	0.862647	0.170205	0.890887	0.986944	1.0962	1.05057	1.28838
-0.162132	-0.00642101	0.641215	0.215947	NA	0.036493	-0.215507	1.50011	0.48032	NA	-0.699741	-2.12069	0.87596	0.915714	0.991938	0.961802	NA	0.931404	0.936293	0.459696	0.985081	NA	0.909458	0.165574	0.28454	2.08e-08	Ribose-phosphate pyrophosphokinase 1 (EC 2.7.6.1) (PPRibP) (Phosphoribosyl pyrophosphate synthase I) (PRS-I)	PRPS1_HUMAN	NA	P60891	1.20167	1.95513	0.952633	1.91598	1.03256	NA	-0.00818502	0.513091	1.14412	0.480122	0.393675
-0.116451	-0.298455	-1.09141	-0.396994	-0.00585728	-0.051905	0.371097	1.43628	-0.409145	0.635845	-1.6857	0.0963506	0.895704	0.735815	0.959205	0.888103	0.975697	0.915071	0.778432	0.521597	0.979374	0.942241	0.470934	0.956499	-0.0860667	0.0985932	Very-long-chain 3-oxoacyl-CoA reductase (EC 1.1.1.330) (17-beta-hydroxysteroid dehydrogenase 12) (17-beta-HSD 12) (3-ketoacyl-CoA reductase) (KAR) (Estradiol 17-beta-dehydrogenase 12) (EC 1.1.1.62) (Short chain dehydrogenase/reductase family 12C member 1)	DHB12_HUMAN	SUBCELLULAR LOCATION: Endoplasmic reticulum membrane {ECO:0000269|PubMed:12482854}; Multi-pass membrane protein {ECO:0000269|PubMed:12482854}.	Q53GQ0	1.20527	-0.376779	-0.399908	0.904194	0.728732	-0.14428	0.812814	0.630597	0.368618	0.676338	0.151667
0.223778	0.112421	0.97387	0.284317	-0.437481	-0.282455	-0.0554129	1.33176	-0.262936	0.156797	-0.292322	0.0912218	0.852059	0.92047	0.983775	0.949765	0.912905	0.720097	0.971645	0.616458	0.983711	0.97469	0.950465	0.956763	-0.109504	0.0273612	Glutathione S-transferase omega-1 (GSTO-1) (EC 2.5.1.18) (Glutathione S-transferase omega 1-1) (GSTO 1-1) (Glutathione-dependent dehydroascorbate reductase) (EC 1.8.5.1) (Monomethylarsonic acid reductase) (MMA(V) reductase) (EC 1.20.4.2) (S-(Phenacyl)glutathione reductase) (SPG-R)	GSTO1_HUMAN	SUBCELLULAR LOCATION: Cytoplasm, cytosol {ECO:0000269|PubMed:11511179}.	P78417	1.20533	1.84163	1.28202	1.36929	0.912859	0.428209	1.05973	2.34449	0.895477	1.07807	0.42269
0.195365	0.0409401	-1.22488	0.155638	0.280446	0.25745	0.117015	0.0183236	-1.24845	0.10282	-1.98977	-0.145626	0.868447	0.926528	0.939522	0.969192	0.961061	0.808069	0.958061	0.969113	0.869244	0.975963	0.244844	0.958653	0.57955	2.08e-31	Cullin-associated NEDD8-dissociated protein 1 (Cullin-associated and neddylation-dissociated protein 1) (TBP-interacting protein of 120 kDa A) (TBP-interacting protein 120A) (p120 CAND1)	CAND1_HUMAN	SUBCELLULAR LOCATION: Cytoplasm {ECO:0000269|PubMed:21249194}. Nucleus {ECO:0000269|PubMed:21249194}. Note=Predominantly cytoplasmic.	Q86VP6	1.2098	1.20063	0.828035	0.936108	0.483782	-0.317714	1.0352	1.16925	0.713275	0.894156	0.886138
-0.282843	NA	0.391047	-0.00730137	-0.513868	-0.203845	-0.210338	0.374788	-0.0939831	-0.00862468	0.0838738	0.306747	0.791724	NA	0.994687	0.976777	0.882804	0.82139	0.938256	0.952984	0.987185	0.972058	0.966021	0.942743	-0.313332	6.42e-20	Protein transport protein Sec24D (SEC24-related protein D)	SC24D_HUMAN	SUBCELLULAR LOCATION: Cytoplasm {ECO:0000250}. Cytoplasm, perinuclear region {ECO:0000250}. Endoplasmic reticulum membrane {ECO:0000250}. Golgi apparatus membrane {ECO:0000250}.	O94855	1.21055	1.0493	-1.0284	1.38262	1.75038	0.642138	0.868788	1.45699	0.604554	0.552672	0.657199
-0.0588554	-0.0217565	1.06084	0.607295	-0.660192	-0.441315	0.0827339	0.251202	2.31487	0.570024	0.835039	-0.0557048	0.914387	0.911594	0.979972	0.742022	0.786276	0.379481	0.964554	0.961298	0.312021	0.949593	0.907931	0.96252	NA	NA	Glycerol-3-phosphate phosphatase (G3PP) (EC 3.1.3.21) (Aspartate-based ubiquitous Mg(2+)-dependent phosphatase) (AUM) (EC 3.1.3.48) (Phosphoglycolate phosphatase) (PGP)	PGP_HUMAN	NA	A6NDG6	1.21064	1.12423	-0.154069	1.24285	1.43141	0.828068	0.802511	1.17293	1.48696	1.09891	1.92162
NA	NA	0.379446	-0.100901	-0.117746	-0.32008	0.212999	-0.603068	0.378209	0.321179	0.480369	0.0405606	NA	NA	0.994778	0.96911	0.968477	0.65274	0.927191	0.911335	0.987053	0.96783	0.946189	0.959221	0.0541123	0.0608607	Importin subunit alpha-7 (Karyopherin subunit alpha-6)	IMA7_HUMAN	NA	O60684	1.21172	2.18526	NA	0.787302	0.254263	NA	0.707076	1.32874	0.675371	0.152228	0.347527
NA	NA	NA	NA	NA	NA	NA	NA	NA	NA	NA	NA	NA	NA	NA	NA	NA	NA	NA	NA	NA	NA	NA	NA	NA	NA	Steroidogenic factor 1 (SF-1) (STF-1) (hSF-1) (Adrenal 4-binding protein) (Fushi tarazu factor homolog 1) (Nuclear receptor subfamily 5 group A member 1) (Steroid hormone receptor Ad4BP)	STF1_HUMAN	SUBCELLULAR LOCATION: Nucleus {ECO:0000255|PROSITE-ProRule:PRU00407, ECO:0000269|PubMed:11479297}.	Q13285	1.2125	2.44559	0.231974	2.44102	1.18106	0.651948	1.06569	1.71811	0.961128	-0.185571	-0.148182
-0.0209502	-0.0617654	-0.0147583	0.17963	-0.129638	0.0319494	0.0375025	0.609592	-0.0665543	-0.0332475	-0.0670707	0.194149	0.923806	0.899122	0.995637	0.966541	0.967499	0.932476	0.970935	0.927531	0.987634	0.971034	0.962033	0.950876	0.105784	0.00269995	Vigilin (High density lipoprotein-binding protein) (HDL-binding protein)	VIGLN_HUMAN	SUBCELLULAR LOCATION: Cytoplasm {ECO:0000269|PubMed:8605996}. Nucleus {ECO:0000269|PubMed:8605996}.	Q00341	1.21261	1.02564	0.387492	1.17183	1.59578	0.533115	0.845416	1.2373	0.77272	0.685572	0.445132
0.366953	-0.057004	0.109095	0.222125	0.214016	-0.305865	-0.162255	0.270654	0.704391	0.145764	-0.202013	0.265182	0.717805	0.90075	0.996245	0.960896	0.967512	0.679712	0.953095	0.960155	0.978698	0.975055	0.955734	0.94598	NA	NA	Elongation factor 1-alpha 1 (EF-1-alpha-1) (Elongation factor Tu) (EF-Tu) (Eukaryotic elongation factor 1 A-1) (eEF1A-1) (Leukocyte receptor cluster member 7)	EF1A1_HUMAN	SUBCELLULAR LOCATION: Cytoplasm. Nucleus. Nucleus, nucleolus. Note=Colocalizes with DLC1 at actin-rich regions in the cell periphery. Translocates together with ZPR1 from the cytoplasm to the nucleus and nucleolus after treatment with mitogens.	P68104	1.21308	2.15098	-0.196881	1.61049	0.593182	-0.0256173	0.54455	0.713663	0.982057	0.367955	0.0662817
-0.102379	NA	0.377698	1.14059	NA	0.000169362	0.141556	0.394485	-1.21899	0.188589	0.342084	0.994438	0.900836	NA	0.994791	0.066816	NA	0.930415	0.952247	0.9514	0.878796	0.973579	0.954935	0.80732	0.522556	3.27e-41	Eukaryotic translation initiation factor 3 subunit K (eIF3k) (Eukaryotic translation initiation factor 3 subunit 12) (Muscle-specific gene M9 protein) (PLAC-24) (eIF-3 p25) (eIF-3 p28)	EIF3K_HUMAN	SUBCELLULAR LOCATION: Nucleus {ECO:0000255|HAMAP-Rule:MF_03010, ECO:0000269|PubMed:15327989}. Cytoplasm {ECO:0000255|HAMAP-Rule:MF_03010, ECO:0000269|PubMed:15327989}.	Q9UBQ5	1.21333	2.38941	0.860212	1.54056	0.833347	0.124915	0.029983	0.985009	0.589639	0.227434	-0.306996
0.31798	0.362212	1.76089	0.774767	-0.506149	-0.404424	-0.397765	-0.643866	0.354279	-0.951695	-0.228754	0.0119345	0.77522	0.798848	0.844484	0.462489	0.88635	0.460248	0.774023	0.903129	0.987453	0.783161	0.954273	0.960498	NA	NA	Thioredoxin domain-containing protein 17 (14 kDa thioredoxin-related protein) (TRP14) (Protein 42-9-9) (Thioredoxin-like protein 5)	TXD17_HUMAN	SUBCELLULAR LOCATION: Cytoplasm {ECO:0000269|PubMed:14607844}.	Q9BRA2	1.21547	0.787818	-0.159482	0.469969	-0.0327213	NA	0.842457	1.46107	0.606614	0.0414007	1.04559
-0.226591	NA	0.318951	0.0426006	0.422706	-0.171218	-0.0838743	0.093377	-0.268715	-0.100889	0.322817	0.239457	0.83793	NA	0.995211	0.977999	0.939098	0.850428	0.968043	0.968798	0.983567	0.967859	0.95597	0.947841	0.661474	4.16e-48	Selenide, water dikinase 1 (EC 2.7.9.3) (Selenium donor protein 1) (Selenophosphate synthase 1)	SPS1_HUMAN	SUBCELLULAR LOCATION: Isoform 1: Cell membrane. Nucleus membrane.; SUBCELLULAR LOCATION: Isoform 2: Cytoplasm.; SUBCELLULAR LOCATION: Isoform 3: Cytoplasm.; SUBCELLULAR LOCATION: Isoform 4: Cytoplasm.	P49903	1.21774	1.8823	0.334155	1.56772	1.1947	NA	0.568154	1.09194	0.69483	0.405434	0.347246
0.327566	1.12604	0.372149	0.0147977	-0.371221	-0.372519	-0.0873644	0.592439	-0.0235097	0.122499	-0.0634201	-0.0721826	0.76504	0.00648064	0.994833	0.978106	0.931665	0.538416	0.967547	0.929977	0.988286	0.975792	0.962182	0.961864	-0.0982387	0.000321597	Protein-glutamine gamma-glutamyltransferase 2 (EC 2.3.2.13) (Tissue transglutaminase) (Transglutaminase C) (TG(C)) (TGC) (TGase C) (Transglutaminase H) (TGase H) (Transglutaminase-2) (TGase-2)	TGM2_HUMAN	NA	P21980	1.22189	0.93114	-0.2501	0.647814	1.37476	1.47482	1.94569	1.72103	2.77577	2.64432	3.97915
0.226007	0.14427	0.981663	0.275014	-0.260465	-0.305867	-0.0890255	0.689134	0.140338	-0.384676	0.135643	0.141575	0.85066	0.912394	0.983474	0.951693	0.95277	0.679708	0.967307	0.914575	0.990239	0.945928	0.964222	0.954045	0.469639	2.25e-31	26S proteasome non-ATPase regulatory subunit 13 (26S proteasome regulatory subunit RPN9) (26S proteasome regulatory subunit S11) (26S proteasome regulatory subunit p40.5)	PSD13_HUMAN	NA	Q9UNM6	1.22327	2.00524	-0.104588	1.72717	1.31456	0.356388	1.04046	1.5155	1.34753	0.808975	0.857257
0.0825172	-0.109922	1.09136	-0.0141871	-0.0789902	-0.312165	-0.102011	0.12864	0.922515	-0.538426	1.0098	-0.542007	0.912952	0.880104	0.978377	0.976331	0.971353	0.667985	0.965323	0.967363	0.967982	0.924228	0.87524	0.929084	0.820461	8.3e-49	Dolichyl-diphosphooligosaccharide--protein glycosyltransferase 48 kDa subunit (DDOST 48 kDa subunit) (Oligosaccharyl transferase 48 kDa subunit) (EC 2.4.99.18)	OST48_HUMAN	SUBCELLULAR LOCATION: Endoplasmic reticulum membrane; Single-pass type I membrane protein.	P39656	1.22824	1.15835	1.16433	1.57842	1.6467	-0.590976	0.83389	1.0868	0.246471	0.00221728	0.481609
-0.0916534	-0.277118	0.65095	0.406181	-0.477344	-0.347619	0.0383239	0.922907	0.039577	-0.219023	-0.291506	0.197795	0.904486	0.759772	0.99179	0.911693	0.898522	0.595403	0.970837	0.855227	0.989138	0.960742	0.950517	0.950643	0.655316	4.2e-37	Leucine-rich PPR motif-containing protein, mitochondrial (130 kDa leucine-rich protein) (LRP 130) (GP130)	LPPRC_HUMAN	SUBCELLULAR LOCATION: Mitochondrion. Nucleus, nucleoplasm. Nucleus inner membrane. Nucleus outer membrane. Note=Seems to be predominantly mitochondrial.	P42704	1.22825	1.47299	0.37181	1.74595	-0.071975	-1.59796	-0.0717243	-0.0444912	0.647855	0.459511	0.672432
-0.171945	0.196958	0.75871	0.270407	0.966019	-0.190246	-0.162001	0.367331	0.0582172	-0.150927	0.315031	-0.308174	0.871017	0.895641	0.989875	0.952611	0.50296	0.834276	0.953159	0.953563	0.989369	0.965118	0.956378	0.949497	-0.0152845	0.766284	Neutral alpha-glucosidase AB (EC 3.2.1.84) (Alpha-glucosidase 2) (Glucosidase II subunit alpha)	GANAB_HUMAN	SUBCELLULAR LOCATION: Endoplasmic reticulum {ECO:0000250}. Golgi apparatus {ECO:0000250}. Melanosome {ECO:0000269|PubMed:10929008, ECO:0000269|PubMed:17081065}. Note=Identified by mass spectrometry in melanosome fractions from stage I to stage IV.	Q14697	1.23637	1.3385	0.963522	1.28375	1.46578	NA	1.07915	1.06696	0.444742	-0.065597	0.0229082
-0.14549	-0.18542	-0.25511	0.172922	0.701843	-0.393012	-0.0691863	0.594014	-0.3271	-0.952052	-0.967192	-0.0569686	0.883745	0.8384	0.993804	0.967318	0.821162	0.488687	0.969994	0.929757	0.981993	0.782956	0.854927	0.96247	NA	NA	Selenocysteine lyase (hSCL) (EC 4.4.1.16)	SCLY_HUMAN	SUBCELLULAR LOCATION: Cytoplasm, cytosol {ECO:0000250}.	Q96I15	1.23861	1.54654	NA	1.36629	1.72951	NA	-0.123973	0.318101	0.665737	-0.279678	-0.397017
-0.113733	NA	-0.839213	-0.0993914	-0.0937823	0.110273	0.212564	-0.0797385	-1.08256	-0.374703	0.0398521	0.417064	0.896727	NA	0.979307	0.969266	0.970308	0.908522	0.927391	0.964884	0.914176	0.947029	0.96597	0.93255	0.966161	1.06e-91	Proteasome subunit beta type-4 (EC 3.4.25.1) (26 kDa prosomal protein) (HsBPROS26) (PROS-26) (Macropain beta chain) (Multicatalytic endopeptidase complex beta chain) (Proteasome beta chain) (Proteasome chain 3) (HsN3)	PSB4_HUMAN	SUBCELLULAR LOCATION: Cytoplasm {ECO:0000255|PROSITE-ProRule:PRU00809}. Nucleus {ECO:0000250}.	P28070	1.24401	0.998173	-0.342887	1.61837	0.766695	NA	0.56211	0.786615	0.934267	0.596761	-0.130007
-0.01494	-0.0846607	0.346123	0.35942	-0.0291433	0.172819	-0.162178	-1.05159	-0.541331	-0.100415	-0.750439	0.0272026	0.925128	0.890691	0.995024	0.929646	0.974448	0.877698	0.953114	0.746259	0.973867	0.967884	0.901389	0.959826	-0.754203	6.49e-41	Fermitin family homolog 2 (Kindlin-2) (Mitogen-inducible gene 2 protein) (MIG-2) (Pleckstrin homology domain-containing family C member 1) (PH domain-containing family C member 1)	FERM2_HUMAN	SUBCELLULAR LOCATION: Cytoplasm. Cytoplasm, cell cortex. Cytoplasm, cytoskeleton. Cell junction, focal adhesion. Membrane; Peripheral membrane protein; Cytoplasmic side. Cell projection, lamellipodium membrane; Peripheral membrane protein; Cytoplasmic side. Nucleus. Cytoplasm, myofibril, sarcomere, I band {ECO:0000250}. Cell surface {ECO:0000250}. Note=Colocalizes with actin stress fibers at cell…	Q96AC1	1.2462	0.836694	-1.07949	0.932158	1.45243	0.904792	1.15546	0.974007	1.1968	0.585774	0.536665
-0.0495809	NA	-0.206424	0.0118634	-0.239841	0.0137423	0.430258	0.168821	-0.708303	-1.06248	0.15669	0.603624	0.916876	NA	0.994266	0.977938	0.955675	0.933608	0.660355	0.965571	0.963637	0.70972	0.963437	0.908318	-0.06071	0.215233	Proteasome subunit beta type-6 (EC 3.4.25.1) (Macropain delta chain) (Multicatalytic endopeptidase complex delta chain) (Proteasome delta chain) (Proteasome subunit Y)	PSB6_HUMAN	SUBCELLULAR LOCATION: Cytoplasm. Nucleus.	P28072	1.24621	1.59623	0.702843	1.45743	1.26034	NA	0.400455	0.637576	0.41831	-0.0706831	0.427485
0.500337	0.121063	0.239127	0.228243	0.0115834	0.144497	-0.0876168	-0.572948	0.441757	0.450052	1.10127	-0.250739	0.491953	0.918411	0.995694	0.959968	0.97656	0.893309	0.967511	0.91683	0.98588	0.959933	0.852541	0.953101	0.52842	5.56e-47	AP-3 complex subunit beta-1 (Adaptor protein complex AP-3 subunit beta-1) (Adaptor-related protein complex 3 subunit beta-1) (Beta-3A-adaptin) (Clathrin assembly protein complex 3 beta-1 large chain)	AP3B1_HUMAN	SUBCELLULAR LOCATION: Cytoplasmic vesicle, clathrin-coated vesicle membrane {ECO:0000250}; Peripheral membrane protein {ECO:0000250}; Cytoplasmic side {ECO:0000250}. Golgi apparatus {ECO:0000250}. Note=Component of the coat surrounding the cytoplasmic face of coated vesicles located at the Golgi complex. {ECO:0000250}.	O00203	1.24792	1.05741	NA	1.17325	1.42858	NA	1.0184	1.40398	1.04189	1.02256	0.875825
0.352942	0.00763689	-0.68107	-0.0966047	-0.129567	-0.0842476	-0.169241	-0.0895163	0.782507	-0.00464729	1.13817	-0.654334	0.735633	0.919209	0.985814	0.969551	0.967505	0.902418	0.951273	0.964404	0.975521	0.972217	0.842062	0.914734	0.148218	3.68e-05	60S ribosomal protein L37a	RL37A_HUMAN	NA	P61513	1.25572	2.30476	0.279895	2.67436	1.85386	1.2896	1.16089	0.277187	1.29222	0.776882	0.135513
0.440565	-0.279761	-0.113751	0.193018	-0.0630815	0.0679299	0.0205725	0.428023	0.0507989	0.106381	-0.354719	-0.250873	0.604846	0.756932	0.995007	0.964904	0.972409	0.923024	0.972834	0.948509	0.989278	0.976071	0.946217	0.953093	0.420896	4.78e-12	Aminopeptidase B (AP-B) (EC 3.4.11.6) (Arginine aminopeptidase) (Arginyl aminopeptidase)	AMPB_HUMAN	SUBCELLULAR LOCATION: Secreted {ECO:0000250}.	Q9H4A4	1.25769	0.923221	-0.188671	0.841614	1.42127	-0.929133	1.29781	1.26289	1.35161	1.09187	0.933272
0.149562	-0.367507	0.295189	0.0445623	0.0303783	-0.23852	-0.00906184	0.610459	0.670574	0.115836	0.366951	0.653988	0.88994	0.641365	0.995364	0.977886	0.977427	0.78277	0.975654	0.927405	0.979894	0.975995	0.953537	0.899791	0.598019	2.08e-26	60 kDa heat shock protein, mitochondrial (60 kDa chaperonin) (Chaperonin 60) (CPN60) (Heat shock protein 60) (HSP-60) (Hsp60) (HuCHA60) (Mitochondrial matrix protein P1) (P60 lymphocyte protein)	CH60_HUMAN	SUBCELLULAR LOCATION: Mitochondrion matrix.	P10809	1.25949	1.2708	0.43722	1.44155	0.496436	-0.315005	-0.137322	-0.333626	0.742926	0.521383	0.709416
-0.0103167	-0.302517	1.24506	-0.269435	-0.0568633	-0.549263	-0.0425237	0.816181	0.814238	-0.319957	0.00994903	-0.315278	0.926115	0.730982	0.967522	0.939992	0.972803	0.190154	0.973048	0.887033	0.974041	0.952546	0.96495	0.949019	-0.122849	0.0002946	Thioredoxin-dependent peroxide reductase, mitochondrial (EC 1.11.1.15) (Antioxidant protein 1) (AOP-1) (HBC189) (Peroxiredoxin III) (Prx-III) (Peroxiredoxin-3) (Protein MER5 homolog)	PRDX3_HUMAN	SUBCELLULAR LOCATION: Mitochondrion.	P30048	1.26262	1.01989	0.419458	1.14777	0.928182	0.42664	0.0355921	0.43471	0.686594	0.399662	0.791027
NA	NA	0.558195	-0.200381	0.337347	-0.108367	-0.0529806	0.198056	0.383771	-0.65228	0.453533	0.29902	NA	NA	0.99305	0.955343	0.953879	0.890973	0.971919	0.964153	0.986957	0.900486	0.948084	0.943367	0.426809	1.1e-11	N-myc-interactor (Nmi) (N-myc and STAT interactor)	NMI_HUMAN	SUBCELLULAR LOCATION: Cytoplasm.	Q13287	1.26561	NA	NA	-0.202781	0.660501	NA	-0.281587	0.623273	NA	NA	NA
0.0486976	0.270045	0.440599	0.465053	-0.00690301	-0.162189	-0.148607	-0.364286	0.232198	-0.514524	-0.198796	-0.116798	0.921691	0.862996	0.994271	0.880504	0.975643	0.857387	0.956379	0.944735	0.989198	0.928274	0.955905	0.959973	0.120943	5.98e-10	Vacuolar protein sorting-associated protein 35 (hVPS35) (Maternal-embryonic 3) (Vesicle protein sorting 35)	VPS35_HUMAN	SUBCELLULAR LOCATION: Cytoplasm. Membrane; Peripheral membrane protein. Endosome {ECO:0000269|PubMed:15078903}. Early endosome {ECO:0000305}. Late endosome {ECO:0000305}. Note=Localizes to tubular profiles adjacent to endosomes. {ECO:0000269|PubMed:15078903}.	Q96QK1	1.26845	1.45214	0.155601	1.11071	1.00043	-0.919916	1.38689	1.47434	0.629844	0.803264	0.740164
-0.58671	0.189749	-0.00594035	-0.111935	-0.0722788	0.109409	-0.11328	-0.0028219	-0.556159	0.413914	-0.420263	-0.343983	0.281569	0.89822	0.995686	0.967929	0.971807	0.908861	0.96344	0.968284	0.973127	0.962431	0.941126	0.947012	1.20987	4.69e-80	Obg-like ATPase 1 (DNA damage-regulated overexpressed in cancer 45) (DOC45) (GTP-binding protein 9)	OLA1_HUMAN	SUBCELLULAR LOCATION: Cytoplasm {ECO:0000255|HAMAP-Rule:MF_03167, ECO:0000269|PubMed:20053727}. Nucleus {ECO:0000255|HAMAP-Rule:MF_03167, ECO:0000269|PubMed:20053727}. Nucleus, nucleolus {ECO:0000255|HAMAP-Rule:MF_03167, ECO:0000269|PubMed:20053727}. Note=Predominantly cytoplasmic, shuttles between the nucleus and the cytoplasm. {ECO:0000255|HAMAP-Rule:MF_03167}.	Q9NTK5	1.26878	1.68829	0.0175722	1.34012	0.733999	0.350452	0.529318	0.804367	0.991626	0.989345	0.735997
NA	-0.145848	-0.966177	0.0743708	-0.0805851	0.443401	0.274775	1.43591	0.886294	-0.530511	-0.074033	-0.416896	NA	0.862346	0.971207	0.976021	0.971243	0.464658	0.890006	0.521955	0.970201	0.9256	0.961748	0.941308	0.0187536	0.645407	ATPase family AAA domain-containing protein 3A	ATD3A_HUMAN	SUBCELLULAR LOCATION: Mitochondrion inner membrane; Single-pass membrane protein. Mitochondrion matrix, mitochondrion nucleoid. Note=In the mitochondrial inner membrane, enriched in sites with the potential to form contacts with the outer membrane. The N-terminal domain interacts with the inner surface of the mitochondrial outer membrane and the C-terminal domain localizes in a specific matrix co…	Q9NVI7	1.274	1.08001	-0.241292	1.42178	0.526079	0.342063	-1.15308	-1.01982	0.570124	-0.203084	0.504185
0.0606454	-0.124412	0.152566	0.0467452	-0.654453	-0.0498975	0.091631	-0.00372518	-0.44648	0.236746	-0.335538	-0.48137	0.918788	0.873351	0.996127	0.977759	0.79131	0.915768	0.963027	0.968248	0.977997	0.971715	0.947581	0.935436	0.547197	1.13e-31	Proteasome subunit alpha type-4 (EC 3.4.25.1) (Macropain subunit C9) (Multicatalytic endopeptidase complex subunit C9) (Proteasome component C9) (Proteasome subunit L)	PSA4_HUMAN	SUBCELLULAR LOCATION: Cytoplasm. Nucleus. Cytoplasm, P-body {ECO:0000250}. Note=Colocalizes with TRIM5 in the cytoplasmic bodies. {ECO:0000250}.	P25789	1.28589	0.855779	-0.308779	1.37188	0.992887	0.113644	0.475633	1.0822	0.750812	0.582242	0.319434
-0.447636	-0.389596	0.137455	-0.139485	-0.236728	0.0270508	-0.43144	0.63052	-0.572097	0.318925	-0.284015	0.355029	0.558401	0.605682	0.996194	0.964649	0.956091	0.933595	0.711018	0.92439	0.972299	0.967945	0.950991	0.938588	-0.0405524	0.533301	Methionine adenosyltransferase 2 subunit beta (Methionine adenosyltransferase II beta) (MAT II beta) (Putative dTDP-4-keto-6-deoxy-D-glucose 4-reductase)	MAT2B_HUMAN	NA	Q9NZL9	1.28735	2.02468	0.990582	1.7263	1.03152	NA	0.551157	1.29154	0.500309	-0.331958	0.568195
-0.62576	1.25483	0.65176	0.501793	-0.153646	-0.291311	0.0929282	-0.761557	-0.207706	-0.0925098	-1.15979	-2.16865	0.213018	0.00131439	0.991778	0.854637	0.96537	0.70541	0.962795	0.873599	0.984997	0.968284	0.791468	0.147308	0.353674	8.94e-05	Calponin-3 (Calponin, acidic isoform)	CNN3_HUMAN	NA	Q15417	1.29147	1.16459	0.358093	0.614161	0.923842	1.01525	1.10409	1.51976	1.60942	-0.278561	0.242922
1.51775	NA	-0.463861	-0.320831	-0.46729	0.0387995	0.0298025	-0.740446	-0.188116	-0.676634	-0.0802532	-0.597349	2.84827e-06	NA	0.991013	0.92372	0.902403	0.930847	0.971827	0.879619	0.985415	0.894278	0.961489	0.922473	0.217564	1.41e-10	Proteasome subunit beta type-2 (EC 3.4.25.1) (Macropain subunit C7-I) (Multicatalytic endopeptidase complex subunit C7-I) (Proteasome component C7-I)	PSB2_HUMAN	SUBCELLULAR LOCATION: Cytoplasm. Nucleus.	P49721	1.2938	0.0773997	0.350953	1.43564	0.852661	NA	0.701008	0.414594	0.475528	0.213769	-0.247312
0.469556	-0.115714	0.0182413	-0.0274293	0.0326722	-0.0318371	-0.090543	1.58023	0.186461	0.288088	0.235888	0.465484	0.552	0.877468	0.995816	0.975429	0.977529	0.921629	0.967085	0.389186	0.989741	0.969455	0.96018	0.927215	0.738098	1.29e-51	Mitochondrial import receptor subunit TOM40 homolog (Protein Haymaker) (Translocase of outer membrane 40 kDa subunit homolog) (p38.5)	TOM40_HUMAN	SUBCELLULAR LOCATION: Mitochondrion outer membrane {ECO:0000269|PubMed:15644312}; Multi-pass membrane protein {ECO:0000269|PubMed:15644312}.	O96008	1.29501	1.86111	1.27537	2.0455	0.443088	NA	NA	NA	0.668653	0.417951	0.373257
-0.00930431	-0.0194519	0.522286	-0.0405455	0.554319	-0.227281	-0.0865682	-0.020672	0.321607	0.100559	0.0353974	0.259117	0.926328	0.912234	0.993462	0.974472	0.901458	0.796254	0.967661	0.967551	0.987967	0.975894	0.965822	0.946429	1.01953	3.33e-76	26S protease regulatory subunit 6B (26S proteasome AAA-ATPase subunit RPT3) (MB67-interacting protein) (MIP224) (Proteasome 26S subunit ATPase 4) (Tat-binding protein 7) (TBP-7)	PRS6B_HUMAN	SUBCELLULAR LOCATION: Cytoplasm. Nucleus.	P43686	1.29576	0.929576	-0.387382	0.791214	0.942688	0.190024	0.772006	1.13544	0.773895	0.605383	-0.104887
-0.419419	0.110251	0.706243	0.0984122	0.127505	0.0155883	-0.0343674	-0.346188	0.565871	0.792867	0.420979	0.288509	0.609413	0.920972	0.990878	0.974294	0.97365	0.934021	0.973872	0.946501	0.983034	0.917816	0.950248	0.9442	0.149291	9.01e-05	Protein flightless-1 homolog	FLII_HUMAN	SUBCELLULAR LOCATION: Nucleus {ECO:0000250}. Cytoplasm, cytoskeleton {ECO:0000250}. Cytoplasm, cytoskeleton, microtubule organizing center, centrosome {ECO:0000250}. Cell junction, focal adhesion {ECO:0000250}. Note=Colocalizes to actin-rich structures in blastocysts and, together with HRAS, RHOA and CDC42, in migrating fibroblasts. Localizes to centrosomes (By similarity). {ECO:0000250}.	Q13045	1.29966	1.35147	NA	0.974668	1.39924	NA	2.36677	2.6768	1.60094	1.11119	1.02952
[truncated: 6,203 more rows]
