# Supplementary material for: Spatial Tissue Proteomics Quantifies Inter- and Intratumor Heterogeneity in Hepatocellular Carcinoma (HCC)
Source: Mol Cell Proteomics. 2018 Jan 23;17(4):810–25. doi: 10.1074/mcp.RA117.000189 (PMC5880102; doi:10.1074/mcp.RA117.000189)
Supplement: Supplemental Data [file supp_RA117.000189_4790_2_supp_58828_p2t92g.xlsx]

## Sheet: samples characteristics
Tumor	Etiology	Grading	T-stage	Sex	Age
T1	HCV	G2	ypT2	male	52
T2	HBV	G3	pT2	male	51
T3	Steatohepatitis	G2	pT1	male	76
T4	Steatohepatitis	G2	pT3	male	81
T5	unknown	G1	pT2	female	40
T6	Steatohepatitis AND chemicals	G1	pT2	male	53
			y=pre-operative treatment
