# Supplementary material for: Spatial Tissue Proteomics Quantifies Inter- and Intratumor Heterogeneity in Hepatocellular Carcinoma (HCC)
Source: Mol Cell Proteomics. 2018 Jan 23;17(4):810–25. doi: 10.1074/mcp.RA117.000189 (PMC5880102; doi:10.1074/mcp.RA117.000189)
Supplement: Supplemental Data [file supp_RA117.000189_4790_2_supp_58826_p2t9fz.xlsx]

## Sheet: Column Key
TvsPT_significant
log2fc	log2(fold change)				Color code: tumor samples (log2fc)
qval	q value computed by fdr tool				-5
adj.pval	adjusted p value for gene expression change				-3
description	protein description				-1
short.name	short name				0
sub.cell	subcellular localization				1
ID	uniprot ID				3
					5
TvsPT_gene_enrichment
					Color code: gene enrichment log10.p.value
term.ID	GO term ID number				-40
description	GO term description				-25
log10.p.value	log10(p value)				-10
					0
					10
					25
					40

## Sheet: TvsPT_significant
Specimen analyzed with high spatial resolution: PERIPHERY VS. CENTER		5 TUMOR ANALYSIS, COMPARISON: PERIPHERY VS. CENTER					5 TUMOR ANALYSIS, COMPARISON: TUMOR VS. PERITUMOR					Specimen analyzed with high spatial resolution: PERIPHERY VS. CENTER		5 TUMOR ANALYSIS, COMPARISON: PERIPHERY VS. CENTER					5 TUMOR ANALYSIS, COMPARISON: TUMOR VS. PERITUMOR					GENE EXPRESSION, COMPARISON: TUMOR VS. PERITUMOR		ANNOTATIONS
dia.log2fc	tmt.log2fc	t1.log2fc	t2.log2fc	t3.log2fc	t4.log2fc	t5.log2fc	t1per.log2fc	t2per.log2fc	t3per.log2fc	t4per.log2fc	t5per.log2fc	dia.qval	tmt.qval	t1.qval	t2.qval	t3.qval	t4.qval	t5.qval	t1per.qval	t2per.qval	t3per.qval	t4per.qval	t5per.qval	ge.log2FC	ge.adj.pval	description	short.name	sub.cell	ID
-0.102127	0.291145	-1.88714	-0.00733089	0.711307	0.138613	-0.20294	1.90419	-2.48895	0.114841	-3.08063	0.621747	0.900925	0.850933	0.572904	0.976775	0.813993	0.896186	0.940925	0.186365	0.107634	0.976025	0.00932608	0.905363	-2.27177	1.32e-71	Kynurenine 3-monooxygenase (EC 1.14.13.9) (Kynurenine 3-hydroxylase)	KMO_HUMAN	SUBCELLULAR LOCATION: Mitochondrion outer membrane {ECO:0000255|HAMAP-Rule:MF_03018, ECO:0000269|PubMed:9237672}; Multi-pass membrane protein {ECO:0000255|HAMAP-Rule:MF_03018, ECO:0000269|PubMed:9237672}.	O15229
-0.944468	-0.343403	NA	NA	NA	NA	NA	0.309542	-0.0323467	-2.53367	-2.03915	-2.54973	0.0126914	0.677322	NA	NA	NA	NA	NA	0.957696	0.988157	0.00574311	0.213755	0.0526233	-0.253756	6.72e-07	Glycogenin-2 (GN-2) (GN2) (EC 2.4.1.186)	GLYG2_HUMAN	NA	O15488
0.369833	-0.38291	-0.2549	0.73975	1.61931	-0.278169	-0.299614	0.965183	-1.64018	-2.01163	-3.49991	0.0339492	0.713997	0.616748	0.993806	0.515292	0.0233898	0.72695	0.889358	0.839871	0.648177	0.0621062	0.00204182	0.959522	-1.24222	4.09e-44	D-3-phosphoglycerate dehydrogenase (3-PGDH) (EC 1.1.1.95)	SERA_HUMAN	NA	O43175
0.421864	-0.0810437	-1.45715	-1.56309	-0.937552	-0.963956	0.391366	0.950499	-2.65333	3.66363	-1.4295	-0.340276	0.636575	0.892093	0.875134	0.000583072	0.44094	0.00135915	0.742831	0.845402	0.0570995	6.98077e-06	0.653919	0.947278	3.72515	2.31e-53	Aldo-keto reductase family 1 member B10 (EC 1.1.1.-) (ARL-1) (Aldose reductase-like) (Aldose reductase-related protein) (ARP) (hARP) (Small intestine reductase) (SI reductase)	AK1BA_HUMAN	SUBCELLULAR LOCATION: Lysosome {ECO:0000269|PubMed:21585341}. Secreted {ECO:0000269|PubMed:21585341}. Note=Secreted through a lysosome-mediated non-classical pathway.	O60218
0.242373	0.17586	-1.23321	-0.188194	0.987652	-0.288248	-0.142205	0.246337	-1.58467	2.33362	0.851008	2.22236	0.83984	0.902918	0.937976	0.95747	0.473158	0.71057	0.957804	0.961575	0.691608	0.044182	0.90543	0.0988577	3.26752	3.9e-85	Long-chain-fatty-acid--CoA ligase 4 (EC 6.2.1.3) (Long-chain acyl-CoA synthetase 4) (LACS 4)	ACSL4_HUMAN	SUBCELLULAR LOCATION: Mitochondrion outer membrane {ECO:0000250}; Single-pass type III membrane protein {ECO:0000250}. Peroxisome membrane {ECO:0000250}; Single-pass type III membrane protein {ECO:0000250}. Microsome membrane {ECO:0000250}; Single-pass type III membrane protein {ECO:0000250}. Endoplasmic reticulum membrane {ECO:0000250}; Single-pass type III membrane protein {ECO:0000250}.	O60488
1.02714	-0.232089	-0.849935	-0.104453	0.021469	-0.148838	-0.271373	1.01718	-1.31465	-1.73675	-2.12798	-0.282304	0.00625161	0.802938	0.978741	0.968737	0.977024	0.866916	0.908848	0.818484	0.844791	0.168821	0.164184	0.951176	-2.22655	3.15e-68	Formimidoyltransferase-cyclodeaminase (Formiminotransferase-cyclodeaminase) (FTCD) (LCHC1) [Includes: Glutamate formimidoyltransferase (EC 2.1.2.5) (Glutamate formiminotransferase) (Glutamate formyltransferase); Formimidoyltetrahydrofolate cyclodeaminase (EC 4.3.1.4) (Formiminotetrahydrofolate cyclodeaminase)]	FTCD_HUMAN	SUBCELLULAR LOCATION: Cytoplasm, cytoskeleton, microtubule organizing center, centrosome, centriole {ECO:0000269|PubMed:16534631}. Golgi apparatus {ECO:0000250}. Note=More abundantly located around the mother centriole.	O95954
1.35719	-0.10798	-0.590041	0.410335	0.439776	0.513876	0.345723	-1.78866	-2.80284	-2.2871	-1.72828	-0.59875	5.10216e-05	0.88097	0.988386	0.909839	0.935399	0.318392	0.816328	0.192422	0.0294117	0.020913	0.437792	0.922294	-3.16767	1.64e-61	Alcohol dehydrogenase 1C (EC 1.1.1.1) (Alcohol dehydrogenase subunit gamma)	ADH1G_HUMAN	SUBCELLULAR LOCATION: Cytoplasm.	P00326
-1.11504	0.352411	-0.485897	-0.074325	0.799193	0.0933122	1.67448	-2.64185	-0.799887	-0.0204626	-1.60478	-2.46953	0.00156566	0.807221	0.990618	0.971683	0.732463	0.914836	2.13524e-11	0.00825942	0.955774	0.971574	0.53269	0.0655048	NA	NA	Collagen alpha-1(I) chain (Alpha-1 type I collagen)	CO1A1_HUMAN	SUBCELLULAR LOCATION: Secreted, extracellular space, extracellular matrix {ECO:0000255|PROSITE-ProRule:PRU00793}.	P02452
NA	0.271672	-0.668954	-0.600896	0.459077	0.532528	1.58304	-2.93533	NA	NA	-1.34072	-2.52699	NA	0.862113	0.986197	0.6658	0.930855	0.283482	3.88246e-10	0.00152827	NA	NA	0.706099	0.0561072	-0.415631	3.35e-05	Collagen alpha-1(III) chain	CO3A1_HUMAN	SUBCELLULAR LOCATION: Secreted, extracellular space, extracellular matrix {ECO:0000255|PROSITE-ProRule:PRU00793}.	P02461
-0.330298	-0.160219	-0.118482	0.435353	2.26837	-0.318398	0.146847	0.632236	-0.909081	2.14046	-1.57042	2.5466	0.740658	0.854227	0.994973	0.897624	8.23941e-05	0.656027	0.950841	0.924124	0.943428	0.0886322	0.558058	0.039843	-0.217223	0.0017107	Apolipoprotein C-II (Apo-CII) (ApoC-II) (Apolipoprotein C2) [Cleaved into: Proapolipoprotein C-II (ProapoC-II)]	APOC2_HUMAN	SUBCELLULAR LOCATION: Secreted {ECO:0000269|PubMed:3525527}.	P02655
-0.197163	1.04988	-0.357525	0.3311	0.654168	0.201695	-0.631859	0.814533	-1.0563	-2.21755	-2.17316	-1.46234	0.856994	0.0150238	0.992623	0.938301	0.85312	0.858303	0.202418	0.887455	0.919567	0.0290488	0.151714	0.595977	-0.118878	0.000436041	Lactotransferrin (Lactoferrin) (EC 3.4.21.-) (Growth-inhibiting protein 12) (Talalactoferrin) [Cleaved into: Lactoferricin-H (Lfcin-H); Kaliocin-1; Lactoferroxin-A; Lactoferroxin-B; Lactoferroxin-C]	TRFL_HUMAN	SUBCELLULAR LOCATION: Isoform 1: Secreted. Cytoplasmic granule. Note=Secreted into most exocrine fluids by various endothelial cells. Stored in the secondary granules of neutrophils.; SUBCELLULAR LOCATION: Isoform DeltaLf: Cytoplasm. Nucleus. Note=Mainly localized in the cytoplasm.	P02788
1.02194	0.226553	-0.940689	-0.145549	0.0583478	-0.831476	-0.0359779	0.863689	-3.06998	-1.4487	-3.22468	-0.145321	0.00665929	0.883942	0.973106	0.963858	0.977239	0.00978766	0.973713	0.874006	0.0124494	0.34446	0.00533236	0.958668	0.203013	1.47e-07	Ferritin light chain (Ferritin L subunit)	FRIL_HUMAN	NA	P02792
0.613954	-1.55946	1.46732	-0.074063	0.848416	-0.390753	0.631333	2.04665	-0.702774	-4.45052	-2.0725	-0.610541	0.265463	1.15592e-06	0.938086	0.971707	0.674033	0.494263	0.167516	0.130933	0.964052	3.61603e-10	0.194145	0.92077	-0.176721	0.0317071	Protein S100-A8 (Calgranulin-A) (Calprotectin L1L subunit) (Cystic fibrosis antigen) (CFAG) (Leukocyte L1 complex light chain) (Migration inhibitory factor-related protein 8) (MRP-8) (p8) (S100 calcium-binding protein A8) (Urinary stone protein band A) [Cleaved into: Protein S100-A8, N-terminally processed]	S10A8_HUMAN	SUBCELLULAR LOCATION: Secreted. Cytoplasm. Cytoplasm, cytoskeleton. Cell membrane; Peripheral membrane protein. Note=Predominantly localized in the cytoplasm. Upon elevation of the intracellular calcium level, translocated from the cytoplasm to the cytoskeleton and the cell membrane. Upon neutrophil activation or endothelial adhesion of monocytes, is secreted via a microtubule-mediated, alternati…	P05109
-0.393137	-0.0201571	1.13931	-1.22048	0.147838	-0.17956	-0.395381	-0.177455	-1.32501	-2.05883	-2.71184	-4.81574	0.653039	0.912039	0.975542	0.0184046	0.972395	0.843604	0.777965	0.959525	0.840562	0.053766	0.0333706	3.96157e-07	NA	NA	Cytochrome P450 1A2 (EC 1.14.14.1) (CYPIA2) (Cholesterol 25-hydroxylase) (Cytochrome P(3)450) (Cytochrome P450 4) (Cytochrome P450-P3)	CP1A2_HUMAN	SUBCELLULAR LOCATION: Endoplasmic reticulum membrane; Peripheral membrane protein. Microsome membrane {ECO:0000269|PubMed:21576599}; Peripheral membrane protein.	P05177
0.0949875	-0.139455	NA	NA	NA	NA	NA	0.145156	1.06479	-1.90341	-2.34591	-1.6791	0.909296	0.865761	NA	NA	NA	NA	NA	0.966648	0.956879	0.0953001	0.104628	0.421618	-0.431148	5.84e-06	Heme oxygenase 1 (HO-1) (EC 1.14.14.18)	HMOX1_HUMAN	SUBCELLULAR LOCATION: Microsome {ECO:0000269|PubMed:22419571}. Endoplasmic reticulum membrane {ECO:0000269|PubMed:22419571}; Peripheral membrane protein {ECO:0000269|PubMed:22419571}; Cytoplasmic side {ECO:0000269|PubMed:22419571}.	P09601
0.46582	0.103911	-1.03669	0.0308615	0.910587	-0.421427	0.493666	3.27048	-1.60055	-2.69549	-3.50006	-0.388273	0.559038	0.922408	0.965059	0.978653	0.587417	0.419114	0.490505	0.000346463	0.679595	0.00214832	0.00204098	0.943657	-2.11783	1.25e-58	Beta-enolase (EC 4.2.1.11) (2-phospho-D-glycerate hydro-lyase) (Enolase 3) (Muscle-specific enolase) (MSE) (Skeletal muscle enolase)	ENOB_HUMAN	SUBCELLULAR LOCATION: Cytoplasm. Note=Localized to the Z line. Some colocalization with CKM at M-band (By similarity). {ECO:0000250}.	P13929
0.261046	0.344678	-1.31474	-0.0698252	0.0119337	0.14573	0.0111071	1.89036	-1.92518	-1.21198	-3.50762	-0.777215	0.826239	0.813538	0.920304	0.972084	0.976577	0.892691	0.9738	0.193343	0.384457	0.580144	0.00199948	0.894154	-1.26115	2.3e-19	15-hydroxyprostaglandin dehydrogenase [NAD(+)] (15-PGDH) (EC 1.1.1.141) (Prostaglandin dehydrogenase 1) (Short chain dehydrogenase/reductase family 36C member 1)	PGDH_HUMAN	SUBCELLULAR LOCATION: Cytoplasm.	P15428
NA	0.0505792	-1.3978	0.12375	1.64032	0.518455	-0.107135	-1.85216	0.597378	1.61199	-2.72046	0.0973909	NA	0.92842	0.896564	0.972225	0.0206011	0.309508	0.964487	0.164597	0.982171	0.393312	0.0324929	0.956445	0.440574	1.1e-48	Histone H2AX (H2a/x) (Histone H2A.X)	H2AX_HUMAN	SUBCELLULAR LOCATION: Nucleus {ECO:0000269|PubMed:12419185, ECO:0000269|PubMed:12660252, ECO:0000269|PubMed:12697768, ECO:0000269|PubMed:15613478, ECO:0000269|PubMed:24429368}. Chromosome {ECO:0000269|PubMed:10959836, ECO:0000269|PubMed:11673449, ECO:0000269|PubMed:12607005, ECO:0000269|PubMed:12660252, ECO:0000269|PubMed:15059890, ECO:0000269|PubMed:15201865, ECO:0000269|PubMed:15613478}.	P16104
0.251889	-0.327803	-0.174027	-0.00293701	0.00713175	-0.268665	-0.093506	0.897054	-1.1372	-1.98152	-2.30334	-1.64726	0.833083	0.698884	0.994545	0.977051	0.976345	0.741561	0.966644	0.863796	0.901597	0.0679135	0.116126	0.448221	-1.27137	1.22e-95	Short-chain specific acyl-CoA dehydrogenase, mitochondrial (SCAD) (EC 1.3.8.1) (Butyryl-CoA dehydrogenase)	ACADS_HUMAN	SUBCELLULAR LOCATION: Mitochondrion matrix.	P16219
-0.713417	-0.408552	-0.0315648	0.09771	0.323138	0.18028	-0.138298	-0.148444	-1.27959	-1.38573	-2.37801	-2.11229	0.112655	0.573127	0.99554	0.974348	0.955842	0.873052	0.95864	0.961254	0.858279	0.400207	0.0961788	0.168902	NA	NA	UDP-glucuronosyltransferase 2B7 (UDPGT 2B7) (EC 2.4.1.17) (3,4-catechol estrogen-specific UDPGT) (UDP-glucuronosyltransferase 2B9) (UDPGT 2B9) (UDPGTh-2)	UD2B7_HUMAN	SUBCELLULAR LOCATION: Microsome membrane {ECO:0000305}; Single-pass membrane protein {ECO:0000305}. Endoplasmic reticulum membrane {ECO:0000305}; Single-pass membrane protein {ECO:0000305}.	P16662
NA	-0.572781	0.0519543	0.225947	-0.0162844	0.108705	0.141766	0.797528	-2.86708	-1.25622	-3.55643	0.398996	NA	0.274946	0.995986	0.96032	0.975152	0.909136	0.952192	0.891702	0.0240588	0.536099	0.00172974	0.934397	-3.13429	3.05e-50	L-serine dehydratase/L-threonine deaminase (SDH) (EC 4.3.1.17) (L-serine deaminase) (L-threonine dehydratase) (TDH) (EC 4.3.1.19)	SDHL_HUMAN	SUBCELLULAR LOCATION: Cytoplasm.	P20132
0.130157	0.23122	-1.24966	-0.554392	-0.0793118	0.580548	-0.388736	-0.508155	-2.5932	-0.0622794	-3.79427	-0.223419	0.897507	0.881921	0.934791	0.738354	0.971331	0.205037	0.788602	0.927226	0.0718154	0.96974	0.000805883	0.954666	-0.297289	0.155448	40S ribosomal protein S4, Y isoform 1	RS4Y1_HUMAN	NA	P22090
-0.452979	-0.155319	-0.910008	0.21016	-0.104528	0.676364	0.511207	-1.40319	-1.39375	0.144289	-2.33366	-2.18598	0.548311	0.857066	0.975195	0.962623	0.969509	0.0975474	0.439022	0.453831	0.80945	0.975103	0.107908	0.140795	NA	NA	Tenascin-X (TN-X) (Hexabrachion-like protein)	TENX_HUMAN	SUBCELLULAR LOCATION: Secreted, extracellular space, extracellular matrix.	P22105
0.287523	1.31218	2.47065	0.448626	-0.873116	-0.48192	-0.0137309	0.727216	-0.487005	-1.98293	0.0239789	-2.96958	0.804421	0.000568824	0.461034	0.890351	0.514485	0.301559	0.975757	0.907301	0.976352	0.067623	0.965436	0.0117275	NA	NA	UDP-glucuronosyltransferase 1-4 (UDPGT 1-4) (UGT1*4) (UGT1-04) (UGT1.4) (EC 2.4.1.17) (Bilirubin-specific UDPGT isozyme 2) (hUG-BR2) (UDP-glucuronosyltransferase 1-D) (UGT-1D) (UGT1D) (UDP-glucuronosyltransferase 1A4)	UD14_HUMAN	SUBCELLULAR LOCATION: Microsome. Endoplasmic reticulum membrane {ECO:0000305}; Single-pass membrane protein {ECO:0000305}.	P22310
-0.457831	-0.820822	-0.645652	0.340555	1.15611	0.439615	1.10339	1.50459	-0.0313144	-1.25088	-2.91733	-2.04352	0.539041	0.0438746	0.986896	0.935573	0.298581	0.474118	0.000101709	0.455661	0.988173	0.541526	0.0165956	0.198522	-0.710623	3.31e-14	Glycine dehydrogenase (decarboxylating), mitochondrial (EC 1.4.4.2) (Glycine cleavage system P protein) (Glycine decarboxylase) (Glycine dehydrogenase (aminomethyl-transferring))	GCSP_HUMAN	SUBCELLULAR LOCATION: Mitochondrion.	P23378
0.583599	-0.544947	-1.268	-0.665319	0.63798	-0.609817	0.210833	1.7326	-2.3768	-2.33331	-2.82731	-1.51621	0.323116	0.313719	0.931024	0.549661	0.862523	0.119301	0.928183	0.277913	0.154329	0.0170735	0.0229624	0.554926	-0.957643	9.88e-55	Alanine aminotransferase 1 (ALT1) (EC 2.6.1.2) (Glutamate pyruvate transaminase 1) (GPT 1) (Glutamic--alanine transaminase 1) (Glutamic--pyruvic transaminase 1)	ALAT1_HUMAN	SUBCELLULAR LOCATION: Cytoplasm.	P24298
-0.105542	-0.288159	-0.910252	-0.227802	-0.043333	-0.014814	0.0425807	0.957154	-1.61704	-2.05542	-2.06756	-1.62341	0.899718	0.747671	0.975179	0.949975	0.973629	0.926536	0.970319	0.842922	0.666767	0.0543689	0.196976	0.468092	-2.98443	5.77e-59	Phosphoenolpyruvate carboxykinase, cytosolic [GTP] (PEPCK-C) (EC 4.1.1.32)	PCKGC_HUMAN	SUBCELLULAR LOCATION: Cytoplasm.	P35558
-0.49243	-0.441013	-0.818377	-0.544974	1.01283	-0.0738051	0.155261	1.39901	-3.26787	-1.73922	-3.38239	-0.93561	0.470572	0.513842	0.980354	0.751299	0.449979	0.906813	0.94848	0.556619	0.00533367	0.167677	0.00315436	0.857368	-1.50856	6.58e-22	Histidine ammonia-lyase (Histidase) (EC 4.3.1.3)	HUTH_HUMAN	NA	P42357
-0.156005	0.00856983	-0.201241	-0.581336	0.273704	-0.110794	0.0200843	2.08579	-1.5054	0.275745	-2.42275	0.0471666	0.878911	0.919432	0.994312	0.698067	0.961801	0.889712	0.972885	0.11649	0.746471	0.970027	0.084883	0.958915	0.198794	2.11e-05	Lanosterol synthase (EC 5.4.99.7) (2,3-epoxysqualene--lanosterol cyclase) (Oxidosqualene--lanosterol cyclase) (OSC) (hOSC)	ERG7_HUMAN	SUBCELLULAR LOCATION: Endoplasmic reticulum membrane {ECO:0000269|PubMed:14766201, ECO:0000269|PubMed:15525992}; Peripheral membrane protein {ECO:0000269|PubMed:14766201, ECO:0000269|PubMed:15525992}.	P48449
0.061491	0.228237	0.264207	0.461117	0.118026	0.75142	1.82422	-2.08715	-1.07605	0.0860994	-2.25657	-1.8931	0.918575	0.883218	0.995552	0.882953	0.974202	0.0435265	1.51794e-13	0.0805087	0.915549	0.975445	0.128961	0.281989	-1.69478	1.7e-20	Lumican (Keratan sulfate proteoglycan lumican) (KSPG lumican)	LUM_HUMAN	SUBCELLULAR LOCATION: Secreted, extracellular space, extracellular matrix {ECO:0000250}.	P51884
-0.600675	0.701612	0.056793	0.0733586	-0.653811	-0.201909	2.1911	-2.28051	-2.23811	0.60444	-2.74031	-2.32752	0.255982	0.27029	0.996009	0.976089	0.791866	0.823297	1.51794e-13	0.0425881	0.215534	0.945922	0.0305152	0.0958577	-0.856026	5.48e-56	Prolargin (Proline-arginine-rich end leucine-rich repeat protein)	PRELP_HUMAN	SUBCELLULAR LOCATION: Secreted, extracellular space, extracellular matrix.	P51888
-0.303827	0.0500367	-1.28363	0.272912	-0.308165	-0.0372921	0.195821	-1.53946	-2.1465	2.00362	-1.94838	2.19273	0.77064	0.928316	0.927625	0.952115	0.944946	0.919934	0.934592	0.341973	0.25679	0.146995	0.272632	0.106102	0.479686	0.012162	Galectin-4 (Gal-4) (Antigen NY-CO-27) (L-36 lactose-binding protein) (L36LBP) (Lactose-binding lectin 4)	LEG4_HUMAN	NA	P56470
0.384056	0.552052	NA	NA	NA	NA	NA	-1.09081	-1.10866	0.357963	-2.36146	-2.29032	0.694455	0.540553	NA	NA	NA	NA	NA	0.721149	0.908406	0.965847	0.100507	0.104955	-0.765507	1.01e-13	Brain acid soluble protein 1 (22 kDa neuronal tissue-enriched acidic protein) (Neuronal axonal membrane protein NAP-22)	BASP1_HUMAN	SUBCELLULAR LOCATION: Cell membrane; Lipid-anchor. Cell projection, growth cone. Note=Associated with the membranes of growth cones that form the tips of elongating axons.	P80723
-0.273957	0.0781556	-1.03718	-0.289972	0.822822	-0.208105	-0.130728	2.214	0.214486	2.50247	-0.844772	1.32841	0.799981	0.927775	0.965011	0.934084	0.705587	0.817106	0.96019	0.0754673	0.989415	0.0212881	0.883799	0.625687	0.572676	1.21e-09	Hydroxymethylglutaryl-CoA synthase, cytoplasmic (HMG-CoA synthase) (EC 2.3.3.10) (3-hydroxy-3-methylglutaryl coenzyme A synthase)	HMCS1_HUMAN	SUBCELLULAR LOCATION: Cytoplasm.	Q01581
-0.444191	-0.542567	0.15198	0.720462	0.576992	0.398846	-0.109031	2.01718	-2.06418	-1.6741	-1.8438	-0.0701092	0.564838	0.31761	0.99613	0.550352	0.892339	0.571933	0.964169	0.141929	0.299456	0.197395	0.348522	0.961948	-2.80923	2.03e-90	Cytochrome P450 4A11 (20-hydroxyeicosatetraenoic acid synthase) (20-HETE synthase) (CYP4AII) (CYPIVA11) (Cytochrome P-450HK-omega) (Cytochrome P450HL-omega) (Fatty acid omega-hydroxylase) (Lauric acid omega-hydroxylase) (Long-chain fatty acid omega-monooxygenase) (EC 1.14.13.205)	CP4AB_HUMAN	SUBCELLULAR LOCATION: Endoplasmic reticulum membrane; Peripheral membrane protein. Microsome membrane; Peripheral membrane protein.	Q02928
0.837887	1.14848	0.0821222	0.985326	0.0189762	0.412663	1.8741	-2.21306	-1.34718	0.0808106	-2.21275	-1.93785	0.043609	0.00501892	0.996127	0.172224	0.976909	0.53982	1.51794e-13	0.053634	0.831119	0.975277	0.140991	0.255935	-0.300016	3.07e-23	Collagen alpha-1(XIV) chain (Undulin)	COEA1_HUMAN	SUBCELLULAR LOCATION: Secreted, extracellular space, extracellular matrix {ECO:0000250|UniProtKB:P32018}.	Q05707
0.709621	-0.146998	-0.955186	-0.111955	0.841988	-0.0166863	-0.0982447	1.30951	-0.880974	-2.10917	-2.13868	-0.872661	0.132856	0.861719	0.972045	0.967927	0.682194	0.926024	0.965919	0.635112	0.94697	0.0449589	0.160843	0.873608	-1.4969	5.54e-54	Regucalcin (RC) (Gluconolactonase) (GNL) (EC 3.1.1.17) (Senescence marker protein 30) (SMP-30)	RGN_HUMAN	SUBCELLULAR LOCATION: Cytoplasm {ECO:0000250}.	Q15493
-0.149709	0.691536	-0.469539	-0.447432	-0.195347	0.183632	0.213308	0.866557	-1.8521	-1.72022	-2.84365	-1.16461	0.88184	0.28393	0.990913	0.85372	0.961124	0.870885	0.927048	0.873164	0.453908	0.176456	0.0217189	0.774764	-0.55554	2.94e-19	Kynureninase (EC 3.7.1.3) (L-kynurenine hydrolase)	KYNU_HUMAN	SUBCELLULAR LOCATION: Cytoplasm {ECO:0000255|HAMAP-Rule:MF_03017, ECO:0000269|PubMed:8706755}.	Q16719
0.32517	0.186529	-1.52457	-0.33524	-0.352735	-0.0486858	0.423454	-1.95883	-2.07203	3.62961	-1.13045	-1.25187	0.767631	0.899341	0.845283	0.91818	0.935959	0.916184	0.676132	0.125115	0.295543	8.93833e-06	0.802803	0.731378	0.333503	2.94e-17	Putative hexokinase HKDC1 (EC 2.7.1.1) (Hexokinase domain-containing protein 1)	HKDC1_HUMAN	NA	Q2TB90
-0.217061	-0.115965	1.66492	0.350132	-0.223914	-0.0321426	-0.0632391	0.473696	1.16575	2.0088	1.07031	2.04816	0.844447	0.877352	0.885373	0.932648	0.957747	0.921536	0.970727	0.944142	0.945954	0.144617	0.860726	0.157792	1.43156	7.85e-49	Quinone oxidoreductase PIG3 (EC 1.-.-.-) (Tumor protein p53-inducible protein 3) (p53-induced gene 3 protein)	QORX_HUMAN	NA	Q53FA7
-0.092245	-0.118295	0.000980983	0.358453	-0.402542	-0.20198	1.16952	-2.15766	-0.73376	2.84638	-0.580514	-0.50139	0.90429	0.876266	0.995724	0.929967	0.923507	0.823227	2.24887e-05	0.0652544	0.961642	0.00334713	0.925293	0.933434	-0.917279	5.07e-18	Adipocyte enhancer-binding protein 1 (AE-binding protein 1) (Aortic carboxypeptidase-like protein)	AEBP1_HUMAN	SUBCELLULAR LOCATION: Isoform 1: Secreted {ECO:0000250|UniProtKB:Q640N1}.; SUBCELLULAR LOCATION: Isoform 2: Cytoplasm {ECO:0000250|UniProtKB:Q640N1}. Nucleus {ECO:0000250|UniProtKB:Q640N1}.	Q8IUX7
0.299921	0.622975	NA	NA	NA	NA	NA	1.40332	0.392924	-2.12301	-2.63067	-3.68863	0.793093	0.404141	NA	NA	NA	NA	NA	0.552634	0.986796	0.0427001	0.0441657	0.000404011	-2.11948	2.68e-131	C-type lectin domain family 4 member M (CD209 antigen-like protein 1) (DC-SIGN-related protein) (DC-SIGNR) (Dendritic cell-specific ICAM-3-grabbing non-integrin 2) (DC-SIGN2) (Liver/lymph node-specific ICAM-3-grabbing non-integrin) (L-SIGN) (CD antigen CD299)	CLC4M_HUMAN	SUBCELLULAR LOCATION: Isoform 1: Cell membrane {ECO:0000305}; Single-pass type II membrane protein {ECO:0000305}.; SUBCELLULAR LOCATION: Isoform 2: Cell membrane {ECO:0000305}; Single-pass type II membrane protein {ECO:0000305}.; SUBCELLULAR LOCATION: Isoform 3: Cell membrane {ECO:0000305}; Single-pass type II membrane protein {ECO:0000305}.; SUBCELLULAR LOCATION: Isoform 5: Secreted {ECO:0000305…	Q9H2X3
-0.467858	1.02185	NA	NA	NA	NA	NA	-0.0975031	-1.06472	-2.2063	-2.73976	-5.27335	0.519594	0.0205026	NA	NA	NA	NA	NA	0.964003	0.917882	0.0305156	0.0305658	1.15862e-08	-3.557	1.59e-68	Solute carrier organic anion transporter family member 1B3 (Liver-specific organic anion transporter 2) (LST-2) (Organic anion transporter 8) (Organic anion-transporting polypeptide 8) (OATP-8) (Solute carrier family 21 member 8)	SO1B3_HUMAN	SUBCELLULAR LOCATION: Basolateral cell membrane; Multi-pass membrane protein.	Q9NPD5
NA	2.00334	NA	NA	NA	NA	NA	-1.94325	-2.1136	0.828886	-2.19031	-1.05243	NA	1.50086e-09	NA	NA	NA	NA	NA	0.130885	0.2742	0.91043	0.147096	0.820358	-0.57953	9.18e-44	C-type mannose receptor 2 (C-type lectin domain family 13 member E) (Endocytic receptor 180) (Macrophage mannose receptor 2) (Urokinase-type plasminogen activator receptor-associated protein) (UPAR-associated protein) (Urokinase receptor-associated protein) (CD antigen CD280)	MRC2_HUMAN	SUBCELLULAR LOCATION: Membrane; Single-pass type I membrane protein.	Q9UBG0
-0.145418	0.218929	-1.97702	-0.630569	0.0599852	-0.322617	-0.0912677	-0.0705103	-0.537294	-0.0373926	-2.94597	-2.36534	0.883777	0.887135	0.509761	0.612233	0.977165	0.647734	0.966978	0.965326	0.974063	0.970855	0.0150107	0.0866849	NA	NA	NADH dehydrogenase [ubiquinone] 1 alpha subcomplex subunit 12 (13 kDa differentiation-associated protein) (Complex I-B17.2) (CI-B17.2) (CIB17.2) (NADH-ubiquinone oxidoreductase subunit B17.2)	NDUAC_HUMAN	SUBCELLULAR LOCATION: Mitochondrion inner membrane; Peripheral membrane protein; Matrix side.	Q9UI09
-0.253327	-0.340413	-0.519632	0.310831	0.762763	-0.12715	-0.369449	1.96873	-3.17945	-0.886027	-3.87012	0.852249	0.817711	0.68156	0.989964	0.943658	0.769686	0.880641	0.816697	0.159871	0.00752102	0.817943	0.000655009	0.854701	-3.49201	2.3e-92	Glutaminase liver isoform, mitochondrial (GLS) (EC 3.5.1.2) (L-glutaminase) (L-glutamine amidohydrolase)	GLSL_HUMAN	SUBCELLULAR LOCATION: Mitochondrion {ECO:0000269|PubMed:20378837}.	Q9UI32
-0.338252	NA	-0.207809	-0.0923348	0.205947	-0.338975	1.45412	-3.45589	-2.09221	-0.118944	-1.50857	-3.11717	0.730871	NA	0.994254	0.96998	0.96818	0.614094	1.60228e-08	7.87937e-05	0.285304	0.966912	0.601923	0.00675491	0.827577	2.85e-09	Collagen alpha-2(I) chain (Alpha-2 type I collagen)	CO1A2_HUMAN	SUBCELLULAR LOCATION: Secreted, extracellular space, extracellular matrix {ECO:0000255|PROSITE-ProRule:PRU00793}.	P08123
0.133049	NA	-0.842442	0.090446	1.06084	0.540839	-0.690776	0.852863	-0.540633	-2.8644	-2.69272	-2.4283	0.896431	NA	0.979138	0.974891	0.400379	0.268924	0.126217	0.877125	0.973901	0.00077095	0.0357114	0.0726364	NA	NA	Neutrophil elastase (EC 3.4.21.37) (Bone marrow serine protease) (Elastase-2) (Human leukocyte elastase) (HLE) (Medullasin) (PMN elastase)	ELNE_HUMAN	NA	P08246
0.471606	-0.314615	NA	NA	NA	NA	NA	NA	NA	NA	-3.23974	1.97388	0.548114	0.716062	NA	NA	NA	NA	NA	NA	NA	NA	0.00509577	0.188412	-0.0368438	0.185657	Glutathione S-transferase A1 (EC 2.5.1.18) (GST HA subunit 1) (GST class-alpha member 1) (GST-epsilon) (GSTA1-1) (GTH1) [Cleaved into: Glutathione S-transferase A1, N-terminally processed]	GSTA1_HUMAN	SUBCELLULAR LOCATION: Cytoplasm.	P08263
0.662263	NA	-1.3524	-0.0578839	-0.292407	0.579884	-0.0202546	-0.472992	-1.60809	-1.27792	-2.38038	-2.16652	0.184945	NA	0.910351	0.973103	0.947716	0.206094	0.975191	0.932148	0.673772	0.513831	0.095564	0.148112	-0.067519	0.0116332	Cathepsin G (CG) (EC 3.4.21.20)	CATG_HUMAN	SUBCELLULAR LOCATION: Cell surface {ECO:0000269|PubMed:8194606}.	P08311
-0.221231	NA	0.124798	-0.044646	-0.569892	-0.167351	-0.256003	-0.565693	-1.99705	-1.76806	-2.18742	-2.5293	0.841638	NA	0.996249	0.974159	0.852962	0.853461	0.917694	0.918088	0.33703	0.154314	0.147877	0.0557518	-0.328517	7.46e-06	Glutathione S-transferase P (EC 2.5.1.18) (GST class-pi) (GSTP1-1)	GSTP1_HUMAN	SUBCELLULAR LOCATION: Cytoplasm {ECO:0000269|PubMed:19269317}. Mitochondrion {ECO:0000269|PubMed:19269317}. Nucleus {ECO:0000269|PubMed:19269317}. Note=The 83 N-terminal amino acids function as un uncleaved transit peptide, and arginine residues within it are crucial for mitochondrial localization.	P09211
0.0659757	NA	-0.184294	-0.203086	0.107244	-0.171948	-0.0720028	-1.92238	-0.498892	0.725719	0.0372299	-2.55046	0.91743	NA	0.994459	0.95485	0.974805	0.849846	0.969636	0.138663	0.975837	0.929648	0.965883	0.0525121	-3.29564	2.69e-88	Complement component C7	CO7_HUMAN	SUBCELLULAR LOCATION: Secreted.	P10643
-0.365537	NA	-0.86755	-0.142818	0.25806	0.188972	0.668761	-1.93138	-0.932548	-0.40772	-0.956079	-2.05544	0.694449	NA	0.97777	0.964218	0.963439	0.867326	0.123944	0.135289	0.940252	0.94326	0.857871	0.193336	-0.647418	7.34e-23	Collagen alpha-2(VI) chain	CO6A2_HUMAN	SUBCELLULAR LOCATION: Secreted, extracellular space, extracellular matrix {ECO:0000269|PubMed:8305732}. Membrane {ECO:0000269|PubMed:8305732}; Peripheral membrane protein {ECO:0000269|PubMed:8305732}. Note=Recruited on membranes by CSPG4.	P12110
-0.0315701	NA	-0.485722	0.0213931	-0.103226	0.296758	1.53905	-2.46317	-2.86029	0.129925	-2.46256	-3.77649	0.921362	NA	0.990621	0.978474	0.969608	0.759773	1.48475e-09	0.0201437	0.0244406	0.975561	0.0756517	0.000261898	-0.0771774	0.0526672	Mimecan (Osteoglycin) (Osteoinductive factor) (OIF)	MIME_HUMAN	SUBCELLULAR LOCATION: Secreted, extracellular space, extracellular matrix {ECO:0000250}.	P20774
-0.141315	NA	NA	NA	NA	NA	NA	0.325711	-1.26405	NA	-3.83489	-2.21795	0.885587	NA	NA	NA	NA	NA	NA	0.9566	0.863866	NA	0.000726452	0.128989	-0.138901	0.181731	High affinity immunoglobulin epsilon receptor subunit gamma (Fc receptor gamma-chain) (FcRgamma) (Fc-epsilon RI-gamma) (IgE Fc receptor subunit gamma) (FceRI gamma)	FCERG_HUMAN	SUBCELLULAR LOCATION: Cell membrane {ECO:0000269|PubMed:8611682}; Single-pass type I membrane protein {ECO:0000269|PubMed:8611682}.	P30273
0.111798	NA	NA	NA	NA	NA	NA	-1.06364	-0.774382	-0.660632	-3.43282	-2.95475	0.903948	NA	NA	NA	NA	NA	NA	0.738768	0.958162	0.898407	0.00261139	0.0123649	-1.04955	5.87e-67	Gamma-glutamyltransferase 5 (GGT 5) (EC 2.3.2.2) (Gamma-glutamyl transpeptidase-related enzyme) (GGT-rel) (Gamma-glutamyltransferase-like activity 1) (Gamma-glutamyltranspeptidase 5) (Glutathione hydrolase 5) (EC 3.4.19.13) (Leukotriene-C4 hydrolase) (EC 3.4.19.14) [Cleaved into: Gamma-glutamyltransferase 5 heavy chain; Gamma-glutamyltransferase 5 light chain]	GGT5_HUMAN	SUBCELLULAR LOCATION: Membrane {ECO:0000250}; Single-pass type II membrane protein {ECO:0000250}.	P36269
1.59494	NA	-0.211152	-0.753005	NA	0.0301911	0.144168	-2.21412	-0.446379	-0.454549	0.0195188	-2.79354	6.60117e-07	NA	0.994224	0.415025	NA	0.932882	0.95156	0.0534571	0.978001	0.937259	0.965283	0.0236008	0.448839	8.45e-23	LIM and senescent cell antigen-like-containing domain protein 1 (Particularly interesting new Cys-His protein 1) (PINCH-1) (Renal carcinoma antigen NY-REN-48)	LIMS1_HUMAN	SUBCELLULAR LOCATION: Cell junction, focal adhesion. Cell membrane; Peripheral membrane protein; Cytoplasmic side.	P48059
-0.244903	NA	NA	NA	NA	NA	NA	0.709615	-2.45781	-1.62476	-3.5846	-1.76758	0.824403	NA	NA	NA	NA	NA	NA	0.910758	0.119926	0.22166	0.00162394	0.354268	-1.36342	1.02e-58	Sulfotransferase 1A2 (ST1A2) (EC 2.8.2.1) (Aryl sulfotransferase 2) (Phenol sulfotransferase 2) (Phenol-sulfating phenol sulfotransferase 2) (P-PST 2)	ST1A2_HUMAN	SUBCELLULAR LOCATION: Cytoplasm.	P50226
0.695518	NA	-0.786647	0.116566	NA	0.395214	0.183196	-0.94981	-3.37818	-1.2511	-3.88514	-0.277426	0.146342	NA	0.981824	0.97284	NA	0.580153	0.939409	0.801839	0.00376125	0.541299	0.000638636	0.951482	-0.114167	0.459784	Inhibin beta E chain (Activin beta-E chain)	INHBE_HUMAN	SUBCELLULAR LOCATION: Secreted {ECO:0000250}.	P58166
-0.507773	NA	-1.14773	-0.131488	NA	0.146438	-0.223159	1.26624	-1.04839	-2.16614	-4.02696	0.0881042	0.43931	NA	0.951958	0.965653	NA	0.892334	0.933233	0.669561	0.921115	0.0359903	0.000453098	0.956922	-3.08848	3.5e-66	Glycine N-methyltransferase (EC 2.1.1.20)	GNMT_HUMAN	SUBCELLULAR LOCATION: Cytoplasm.	Q14749
-0.026299	NA	NA	NA	NA	NA	NA	-0.979824	-1.41352	0.246747	-2.44827	-2.13525	0.922593	NA	NA	NA	NA	NA	NA	0.78683	0.799468	0.971298	0.0789029	0.160004	-0.516589	3.78e-52	Prostacyclin synthase (EC 5.3.99.4) (Prostaglandin I2 synthase)	PTGIS_HUMAN	SUBCELLULAR LOCATION: Endoplasmic reticulum membrane; Single-pass membrane protein.	Q16647
-0.626	NA	-0.786309	-0.0973902	1.04164	0.145373	0.0284914	-0.700545	-1.34564	-2.74224	-2.2809	-2.9579	0.212627	NA	0.981839	0.969471	0.421009	0.89287	0.971974	0.890092	0.831792	0.00161994	0.12227	0.0122286	-0.561241	6.11e-24	Membrane primary amine oxidase (EC 1.4.3.21) (Copper amine oxidase) (HPAO) (Semicarbazide-sensitive amine oxidase) (SSAO) (Vascular adhesion protein 1) (VAP-1)	AOC3_HUMAN	SUBCELLULAR LOCATION: Cell membrane {ECO:0000269|PubMed:9653080}; Single-pass type II membrane protein {ECO:0000269|PubMed:9653080}.	Q16853
0.409989	NA	-0.796147	-0.478792	-0.231655	-0.0491491	-0.0768164	0.569638	-0.72468	-2.51028	-1.1031	-2.5229	0.655677	NA	0.981399	0.826589	0.956758	0.916025	0.969006	0.933057	0.962369	0.00650344	0.812792	0.0567368	NA	NA	Exocyst complex component 3-like protein 4	EX3L4_HUMAN	NA	Q17RC7
0.269398	NA	NA	NA	NA	NA	NA	0.973694	-2.20851	-2.15995	-3.18094	-2.75471	0.819691	NA	NA	NA	NA	NA	NA	0.836567	0.227987	0.0368604	0.00640338	0.0269313	-1.88896	3.71e-152	Stabilin-2 (FAS1 EGF-like and X-link domain-containing adhesion molecule 2) (Fasciclin, EGF-like, laminin-type EGF-like and link domain-containing scavenger receptor 2) (FEEL-2) (Hyaluronan receptor for endocytosis) [Cleaved into: 190 kDa form stabilin-2 (190 kDa hyaluronan receptor for endocytosis)]	STAB2_HUMAN	SUBCELLULAR LOCATION: Cell membrane {ECO:0000269|PubMed:17675564}; Single-pass type I membrane protein {ECO:0000269|PubMed:17675564}. Cytoplasm {ECO:0000269|PubMed:17145755}. Note=Only a small amount appears to be present at the cell surface (PubMed:17145755).	Q8WWQ8
-0.299732	NA	-1.44078	0.449266	-0.518171	0.797344	-0.121869	1.18607	-2.9634	-1.85719	-2.33733	-0.31748	0.774935	NA	0.881465	0.889985	0.880772	0.0255419	0.961894	0.726614	0.0184334	0.114283	0.106924	0.94887	-3.56697	2.27e-86	Hydroxyacid oxidase 2 (HAOX2) (EC 1.1.3.15) ((S)-2-hydroxy-acid oxidase, peroxisomal) (Cell growth-inhibiting gene 16 protein) (Long chain alpha-hydroxy acid oxidase) (Long-chain L-2-hydroxy acid oxidase)	HAOX2_HUMAN	SUBCELLULAR LOCATION: Peroxisome.	Q9NYQ3
0.206217	NA	-0.189487	0.333416	-0.317671	0.348939	2.00702	-2.87811	-2.44931	1.61203	-0.548701	-1.35823	0.862493	NA	0.994415	0.937647	0.943177	0.675404	1.51794e-13	0.00214528	0.123387	0.393275	0.928878	0.668327	-1.32067	1.79e-39	Fibulin-5 (FIBL-5) (Developmental arteries and neural crest EGF-like protein) (Dance) (Urine p50 protein) (UP50)	FBLN5_HUMAN	SUBCELLULAR LOCATION: Secreted {ECO:0000269|PubMed:16652333, ECO:0000269|PubMed:17035250, ECO:0000269|PubMed:20599547}. Secreted, extracellular space, extracellular matrix {ECO:0000269|PubMed:17035250}. Note=co-localizes with ELN in elastic fibers. {ECO:0000269|PubMed:17035250}.	Q9UBX5
0.505731	NA	-0.456128	0.0202009	-0.0251972	-0.0268641	1.26888	-1.69537	-1.29436	-0.15855	-2.38286	-2.47027	0.481122	NA	0.991146	0.978408	0.974668	0.923121	2.33301e-06	0.243264	0.852752	0.964667	0.0949234	0.065383	NA	NA	EMILIN-1 (Elastin microfibril interface-located protein 1) (Elastin microfibril interfacer 1)	EMIL1_HUMAN	SUBCELLULAR LOCATION: Secreted, extracellular space, extracellular matrix. Note=Found mainly at the interface between amorphous elastin and microfibrils.	Q9Y6C2
NA	NA	0.00372972	0.200214	0.785176	-0.260942	-0.419972	-0.558025	-2.07158	-1.95574	-2.57024	-0.0948312	NA	NA	0.995739	0.963973	0.747384	0.752849	0.734041	0.91939	0.295768	0.076014	0.0543239	0.960926	NA	NA	Tetratricopeptide repeat protein 36 (TPR repeat protein 36) (HSP70-binding protein 21)	TTC36_HUMAN	NA	A6NLP5
NA	NA	-1.0238	0.349245	-0.026131	0.472578	-0.194131	0.303412	-1.8395	-0.93851	-3.87108	-2.8562	NA	NA	0.966291	0.932926	0.974616	0.396891	0.943904	0.9581	0.46617	0.79064	0.000653988	0.0186437	-0.582971	5.63e-31	Etoposide-induced protein 2.4 homolog (p53-induced gene 8 protein)	EI24_HUMAN	SUBCELLULAR LOCATION: Nucleus membrane {ECO:0000269|PubMed:21154811}; Multi-pass membrane protein {ECO:0000269|PubMed:21154811}. Cytoplasm {ECO:0000269|PubMed:21154811}. Endoplasmic reticulum membrane {ECO:0000250}; Multi-pass membrane protein {ECO:0000250}.	O14681
NA	NA	-0.32037	-0.137148	-0.0496439	-0.120436	0.0553556	-2.01644	-0.230608	NA	-0.837146	-2.33509	NA	NA	0.993088	0.964947	0.973249	0.88449	0.968665	0.104159	0.984484	NA	0.885358	0.0940105	-0.281025	1.05e-15	FYN-binding protein (Adhesion and degranulation promoting adaptor protein) (ADAP) (FYB-120/130) (p120/p130) (FYN-T-binding protein) (SLAP-130) (SLP-76-associated phosphoprotein)	FYB_HUMAN	SUBCELLULAR LOCATION: Cytoplasm {ECO:0000269|PubMed:9671755}. Nucleus {ECO:0000250}. Cell junction {ECO:0000250|UniProtKB:O35601}.	O15117
NA	NA	0.464751	-0.148044	0.774482	-0.0645654	-0.795926	0.0489561	-3.48911	-0.72754	-0.190812	1.96988	NA	NA	0.994049	0.963525	0.758261	0.910449	0.0379446	0.970243	0.00242065	0.879758	0.956323	0.190148	NA	NA	Proline dehydrogenase 1, mitochondrial (EC 1.5.5.2) (Proline oxidase) (Proline oxidase 2) (p53-induced gene 6 protein)	PROD_HUMAN	SUBCELLULAR LOCATION: Mitochondrion matrix.	O43272
NA	NA	-0.839737	-0.0372256	-0.295392	0.178397	0.257245	-1.85825	NA	-0.190073	-0.449632	-2.52067	NA	NA	0.97928	0.97472	0.947206	0.874247	0.902546	0.1624	NA	0.962701	0.93861	0.0570802	-0.198528	0.00119622	HLA class II histocompatibility antigen, DQ beta 1 chain (MHC class II antigen DQB1)	DQB1_HUMAN	SUBCELLULAR LOCATION: Cell membrane; Single-pass type I membrane protein. Endoplasmic reticulum membrane; Single-pass type I membrane protein. Golgi apparatus, trans-Golgi network membrane; Single-pass type I membrane protein. Endosome membrane; Single-pass type I membrane protein. Lysosome membrane; Single-pass type I membrane protein. Note=The MHC class II complex transits through a number of i…	P01920
NA	NA	0.0311297	0.0222123	-0.0143079	0.15109	0.361515	-1.976	-0.577227	0.0334143	-0.661359	-2.34502	NA	NA	0.995883	0.978519	0.975257	0.889943	0.79358	0.118787	0.972026	0.973662	0.915006	0.091595	1.09376	3.71e-23	Collagen alpha-2(V) chain	CO5A2_HUMAN	SUBCELLULAR LOCATION: Secreted, extracellular space, extracellular matrix {ECO:0000255|PROSITE-ProRule:PRU00793}.	P05997
NA	NA	1.38537	1.53017	NA	0.130345	NA	0.817371	2.12039	NA	2.2529	-3.48533	NA	NA	0.951541	0.00117349	NA	0.900036	NA	0.886727	0.461887	NA	0.164303	0.00107756	NA	NA	Cytochrome P450 3A4 (EC 1.14.13.-) (1,8-cineole 2-exo-monooxygenase) (EC 1.14.13.157) (Albendazole monooxygenase) (EC 1.14.13.32) (Albendazole sulfoxidase) (CYPIIIA3) (CYPIIIA4) (Cholesterol 25-hydroxylase) (EC 1.14.14.1) (Cytochrome P450 3A3) (Cytochrome P450 HLp) (Cytochrome P450 NF-25) (Cytochrome P450-PCN1) (Nifedipine oxidase) (Quinine 3-monooxygenase) (EC 1.14.13.67) (Taurochenodeoxycholate…	CP3A4_HUMAN;CP343_HUMAN	SUBCELLULAR LOCATION: Endoplasmic reticulum membrane; Single-pass membrane protein. Microsome membrane {ECO:0000269|PubMed:21576599}; Single-pass membrane protein.;SUBCELLULAR LOCATION: Endoplasmic reticulum membrane; Peripheral membrane protein. Microsome membrane; Peripheral membrane protein.	P08684; Q9HB55
NA	NA	-0.823831	-0.232778	0.644246	0.777707	0.413704	-0.624957	-0.711495	-2.10895	-1.9977	-3.1439	NA	NA	0.980086	0.948906	0.858964	0.0313846	0.697752	0.907047	0.963394	0.044995	0.239695	0.0060173	-0.0932853	1.92e-05	Eosinophil peroxidase (EPO) (EC 1.11.1.7) [Cleaved into: Eosinophil peroxidase light chain; Eosinophil peroxidase heavy chain]	PERE_HUMAN	SUBCELLULAR LOCATION: Cytoplasmic granule. Note=Cytoplasmic granules of eosinophils.	P11678
NA	NA	-0.370389	-0.197191	0.863704	0.071519	0.32941	-0.811213	-1.35307	NA	-2.75457	-3.44225	NA	NA	0.992452	0.955914	0.653996	0.92195	0.837122	0.858	0.828516	NA	0.0292091	0.00126076	-0.208047	2.82e-15	Bone marrow proteoglycan (BMPG) (Proteoglycan 2) [Cleaved into: Eosinophil granule major basic protein (EMBP) (MBP) (Pregnancy-associated major basic protein)]	PRG2_HUMAN	SUBCELLULAR LOCATION: Bone marrow proteoglycan: Secreted. Note=The proform is secreted.; SUBCELLULAR LOCATION: Eosinophil granule major basic protein: Cytoplasmic vesicle, secretory vesicle. Note=The proform is secreted. The mature protein is found in the matrix of the eosinophil's large specific granule (crystalloid core).	P13727
NA	NA	-1.24966	-0.554392	-0.0793118	0.580548	-0.388736	-1.01154	-2.80451	-0.973054	-2.95309	-0.223419	NA	NA	0.934791	0.738354	0.971331	0.205037	0.788602	0.76974	0.0292655	0.770496	0.0146386	0.954666	NA	NA	40S ribosomal protein S4, Y isoform 1;40S ribosomal protein S4, Y isoform 2	RS4Y1_HUMAN;RS4Y2_HUMAN	NA;NA	P22090; Q8TD47
NA	NA	-1.00524	0.274911	-0.648661	0.611115	0.507125	-0.174046	-1.36177	-0.0421735	-3.16154	-2.84256	NA	NA	0.967977	0.951714	0.796273	0.161368	0.451048	0.959735	0.824604	0.970646	0.00692046	0.0196724	NA	NA	Tenascin-X (TN-X) (Hexabrachion-like protein);Putative tenascin-XA (TN-XA)	TENX_HUMAN;TENXA_HUMAN	SUBCELLULAR LOCATION: Secreted, extracellular space, extracellular matrix.;NA	P22105; Q16473
NA	NA	1.77601	0.414384	-0.166827	-0.545737	-0.443108	-1.10448	2.11381	2.98389	3.7014	-0.990777	NA	NA	0.836847	0.907985	0.964108	0.195656	0.685912	0.711898	0.468283	0.00143798	0.00165624	0.841091	0.328432	7.67e-05	Aldehyde dehydrogenase, dimeric NADP-preferring (EC 1.2.1.5) (ALDHIII) (Aldehyde dehydrogenase 3) (Aldehyde dehydrogenase family 3 member A1)	AL3A1_HUMAN	SUBCELLULAR LOCATION: Cytoplasm {ECO:0000250|UniProtKB:P47739}.	P30838
NA	NA	-0.485627	1.0013	-0.53111	0.0862017	0.134647	-2.14199	-1.46447	1.42457	-2.13791	-0.425778	NA	NA	0.990623	0.162249	0.874416	0.917274	0.953997	0.0686335	0.77145	0.58703	0.161044	0.940548	NA	NA	Fibrillin-2 [Cleaved into: Fibrillin-2 C-terminal peptide];Fibrillin-1 [Cleaved into: Asprosin]	FBN2_HUMAN;FBN1_HUMAN	SUBCELLULAR LOCATION: Secreted, extracellular space, extracellular matrix.;SUBCELLULAR LOCATION: Secreted {ECO:0000269|PubMed:24982166}. Note=Fibrillin-1 and Asprosin chains are still linked together during the secretion from cells, but are subsequentely separated by furin (PubMed:24982166). {ECO:0000269|PubMed:24982166}.; SUBCELLULAR LOCATION: Asprosin: Secreted {ECO:0000269|PubMed:27087445}. No…	P35556; P35555
NA	NA	0.566399	0.0613194	0.667916	0.369519	-0.353305	0.360463	-1.18595	-1.84191	-2.0959	-1.83561	NA	NA	0.992951	0.976872	0.844581	0.635328	0.837247	0.954087	0.888633	0.120888	0.18108	0.315277	NA	NA	Neutrophil defensin 1 (Defensin, alpha 1) (HNP-1) (HP-1) (HP1) [Cleaved into: HP 1-56; Neutrophil defensin 2 (HNP-2) (HP-2) (HP2)];Neutrophil defensin 3 (Defensin, alpha 3) (HNP-3) (HP-3) (HP3) [Cleaved into: HP 3-56; Neutrophil defensin 2 (HNP-2) (HP-2) (HP2)]	DEF1_HUMAN;DEF3_HUMAN	SUBCELLULAR LOCATION: Secreted.;SUBCELLULAR LOCATION: Secreted.	P59665; P59666
NA	NA	0.611141	-0.603547	0.134615	-0.106994	0.281474	NA	0.382817	-2.19265	-2.7181	-0.928089	NA	NA	0.992369	0.661236	0.973223	0.891677	0.884714	NA	0.986973	0.0323386	0.0327327	0.859433	1.59427	1.42e-24	Neutrophil gelatinase-associated lipocalin (NGAL) (25 kDa alpha-2-microglobulin-related subunit of MMP-9) (Lipocalin-2) (Oncogene 24p3) (Siderocalin LCN2) (p25)	NGAL_HUMAN	SUBCELLULAR LOCATION: Secreted {ECO:0000269|PubMed:12453413}. Note=Upon binding to the SLC22A17 (24p3R) receptor, it is internalized.	P80188
NA	NA	0.632863	0.526885	NA	-0.227817	-0.52632	0.288985	2.59611	NA	2.38683	-0.778903	NA	NA	0.992061	0.833471	NA	0.795633	0.465181	0.959026	0.179733	NA	0.127587	0.893828	-0.0675834	6.34e-05	Cyclin-dependent kinase 6 (EC 2.7.11.22) (Cell division protein kinase 6) (Serine/threonine-protein kinase PLSTIRE)	CDK6_HUMAN	SUBCELLULAR LOCATION: Cytoplasm. Nucleus. Cell projection, ruffle. Cytoplasm, cytoskeleton, microtubule organizing center, centrosome {ECO:0000269|PubMed:23918663}. Note=Localized to the ruffling edge of spreading fibroblasts. Kinase activity only in nucleus. Localized to the cytosol of neurons and showed prominent staining around either side of the nucleus (By similarity). Present in the cytosol…	Q00534
NA	NA	0.619445	1.03151	-0.695721	0.280573	-0.103233	-0.646607	2.24085	1.97634	4.47887	0.201506	NA	NA	0.992253	0.141742	0.752439	0.781127	0.965127	0.902545	0.356083	0.159604	0.000117558	0.950403	0.93418	2e-17	Elongation factor 1-alpha 2 (EF-1-alpha-2) (Eukaryotic elongation factor 1 A-2) (eEF1A-2) (Statin-S1)	EF1A2_HUMAN	SUBCELLULAR LOCATION: Nucleus {ECO:0000250}.	Q05639
NA	NA	-0.758925	0.224217	-0.525262	0.370821	1.2077	-3.11253	0.671771	2.37898	-0.232212	-0.184184	NA	NA	0.982998	0.960582	0.877335	0.632667	9.32899e-06	0.00047242	0.979854	0.0369575	0.954078	0.956759	0.122371	0.137083	Latent-transforming growth factor beta-binding protein 2 (LTBP-2)	LTBP2_HUMAN	SUBCELLULAR LOCATION: Secreted, extracellular space, extracellular matrix {ECO:0000269|PubMed:7798248}.	Q14767
NA	NA	-1.16858	0.137985	0.0536939	0.624873	-0.0313694	-1.41559	1.1214	2.02274	2.41118	0.444532	NA	NA	0.948909	0.970934	0.977448	0.146323	0.974163	0.443087	0.951128	0.13825	0.120894	0.929596	NA	NA	Histone H3.1t (H3/t) (H3t) (H3/g);Histone H3.1 (Histone H3/a) (Histone H3/b) (Histone H3/c) (Histone H3/d) (Histone H3/f) (Histone H3/h) (Histone H3/i) (Histone H3/j) (Histone H3/k) (Histone H3/l);Histone H3.2 (Histone H3/m) (Histone H3/o)	H31T_HUMAN;H31_HUMAN;H32_HUMAN	SUBCELLULAR LOCATION: Nucleus. Chromosome.;SUBCELLULAR LOCATION: Nucleus. Chromosome.;SUBCELLULAR LOCATION: Nucleus. Chromosome.	Q16695; P68431; Q71DI3
NA	NA	0.962775	0.914581	NA	-0.209547	0.138109	-3.21187	-0.165762	NA	3.73441	0.141097	NA	NA	0.984193	0.270773	NA	0.815628	0.953132	0.000282073	0.98587	NA	0.0015284	0.954072	NA	NA	Ankyrin repeat and SAM domain-containing protein 4B (Harmonin-interacting ankyrin repeat-containing protein) (Harp)	ANS4B_HUMAN	SUBCELLULAR LOCATION: Cell projection, microvillus {ECO:0000269|PubMed:26812018}. Note=Localizes at the tip of microvilli (PubMed:26812018). May associate with endoplasmic reticulum membranes (By similarity). {ECO:0000250|UniProtKB:Q8K3X6, ECO:0000269|PubMed:26812018}.	Q8N8V4
NA	NA	-0.0607361	0.101989	0.634497	-0.303702	0.147319	2.19408	-0.880563	-1.86679	-1.0444	-0.350742	NA	NA	0.995363	0.974019	0.864458	0.683654	0.950712	0.0797739	0.94702	0.110208	0.832454	0.946521	NA	NA	Fumarylacetoacetate hydrolase domain-containing protein 2A (EC 3.-.-.-);Fumarylacetoacetate hydrolase domain-containing protein 2B (EC 3.-.-.-)	FAH2A_HUMAN;FAH2B_HUMAN	NA;NA	Q96GK7; Q6P2I3
NA	NA	0.483818	-0.436811	-0.34549	-0.917716	-0.293447	0.933679	-1.22239	-1.71713	-1.28365	-2.10711	NA	NA	0.993864	0.861842	0.937546	0.0026933	0.89401	0.851477	0.877735	0.177879	0.736023	0.17097	0.455329	4.29e-10	Succinate dehydrogenase cytochrome b560 subunit, mitochondrial (Integral membrane protein CII-3) (QPs-1) (QPs1) (Succinate dehydrogenase complex subunit C) (Succinate-ubiquinone oxidoreductase cytochrome B large subunit) (CYBL)	C560_HUMAN	SUBCELLULAR LOCATION: Mitochondrion inner membrane; Multi-pass membrane protein.	Q99643
NA	NA	-0.142852	0.680883	1.12204	0.172415	0.0366566	NA	0.483489	2.0242	-0.276551	2.56484	NA	NA	0.994792	0.622029	0.329681	0.877943	0.971036	NA	0.985013	0.137584	0.951456	0.0374807	0.0204346	0.775855	17-beta-hydroxysteroid dehydrogenase 14 (17-beta-HSD 14) (EC 1.1.1.-) (17-beta-hydroxysteroid dehydrogenase DHRS10) (Dehydrogenase/reductase SDR family member 10) (Retinal short-chain dehydrogenase/reductase retSDR3) (Short chain dehydrogenase/reductase family 47C member 1)	DHB14_HUMAN	SUBCELLULAR LOCATION: Cytoplasm {ECO:0000269|PubMed:17067289}.	Q9BPX1
NA	NA	0.0803027	-0.1279	NA	-0.161917	0.178849	1.62919	-2.21151	-1.84196	-2.27659	-0.93138	NA	NA	0.996119	0.966089	NA	0.857589	0.940957	0.352074	0.226745	0.120865	0.123453	0.858534	NA	NA	ATP-binding cassette sub-family G member 8 (Sterolin-2)	ABCG8_HUMAN	SUBCELLULAR LOCATION: Membrane {ECO:0000305}; Multi-pass membrane protein {ECO:0000305}.	Q9H221
NA	NA	-0.29582	-0.173416	0.498111	-0.285049	-0.1545	-0.668638	-0.719183	-2.35773	-2.18813	-2.53193	NA	NA	0.993371	0.959859	0.920342	0.715869	0.955003	0.89768	0.962801	0.0151908	0.147684	0.0553469	-0.448648	3.21e-15	Cathepsin F (CATSF) (EC 3.4.22.41)	CATF_HUMAN	SUBCELLULAR LOCATION: Lysosome.	Q9UBX1
NA	NA	NA	0.433474	NA	-0.393757	0.150763	NA	2.62756	NA	2.39196	2.22399	NA	NA	NA	0.898607	NA	0.486843	0.949762	NA	0.165716	NA	0.126174	0.0984596	NA	NA	Myelin P2 protein (Peripheral myelin protein 2);Fatty acid-binding protein, adipocyte (Adipocyte lipid-binding protein) (ALBP) (Adipocyte-type fatty acid-binding protein) (A-FABP) (AFABP) (Fatty acid-binding protein 4)	MYP2_HUMAN;FABP4_HUMAN	SUBCELLULAR LOCATION: Cytoplasm {ECO:0000250}.;SUBCELLULAR LOCATION: Cytoplasm. Nucleus. Note=Depending on the nature of the ligand, a conformation change exposes a nuclear localization motif and the protein is transported into the nucleus. Subject to constitutive nuclear export (By similarity). {ECO:0000250}.	P02689; P15090
NA	NA	NA	-0.353478	0.786684	-1.01435	1.72862	-2.61195	-0.194969	-2.07097	0.5781	-0.852523	NA	NA	NA	0.910437	0.745814	0.000589861	3.53267e-12	0.00955251	0.985271	0.0516183	0.938326	0.878327	-0.105261	1.02e-05	Keratin, type II cytoskeletal 1 (67 kDa cytokeratin) (Cytokeratin-1) (CK-1) (Hair alpha protein) (Keratin-1) (K1) (Type-II keratin Kb1)	K2C1_HUMAN	SUBCELLULAR LOCATION: Cell membrane {ECO:0000269|PubMed:17956333}. Note=Located on plasma membrane of neuroblastoma NMB7 cells.	P04264
NA	NA	NA	0.492099	0.441998	0.134715	-0.0619896	1.97641	-0.733921	0.595869	-2.76633	1.26735	NA	NA	NA	0.86202	0.934896	0.898028	0.970877	0.157061	0.961629	0.94687	0.0281489	0.667033	-0.051941	0.482559	Glucokinase (EC 2.7.1.2) (Hexokinase type IV) (HK IV) (Hexokinase-4) (HK4) (Hexokinase-D)	HXK4_HUMAN	SUBCELLULAR LOCATION: Cytoplasm {ECO:0000269|PubMed:10456334}. Nucleus {ECO:0000269|PubMed:10456334}. Note=Under low glucose concentrations, GCK associates with GKRP and the inactive complex is recruited to the hepatocyte nucleus.	P35557
NA	NA	NA	0.342834	NA	-0.422211	-0.7169	-2.25049	NA	NA	2.95166	0.513795	NA	NA	NA	0.934892	NA	0.417352	0.0973921	0.0474268	NA	NA	0.0230333	0.921274	NA	NA	Palmitoleoyl-protein carboxylesterase NOTUM (EC 3.1.1.98) (hNOTUM)	NOTUM_HUMAN	SUBCELLULAR LOCATION: Secreted {ECO:0000250|UniProtKB:Q9VUX3}.	Q6P988
NA	NA	NA	NA	NA	-0.578422	-0.250113	-0.602462	0.474086	-1.69775	0.305236	-4.16156	NA	NA	NA	NA	NA	0.152579	0.920797	0.91145	0.985215	0.186743	0.956881	3.46364e-05	NA	NA	UDP-glucuronosyltransferase 1-5 (UDPGT 1-5) (UGT1*5) (UGT1-05) (UGT1.5) (EC 2.4.1.17) (UDP-glucuronosyltransferase 1-E) (UGT-1E) (UGT1E) (UDP-glucuronosyltransferase 1A5);UDP-glucuronosyltransferase 1-3 (UDPGT 1-3) (UGT1*3) (UGT1-03) (UGT1.3) (EC 2.4.1.17) (UDP-glucuronosyltransferase 1-C) (UGT-1C) (UGT1C) (UDP-glucuronosyltransferase 1A3)	UD15_HUMAN;UD13_HUMAN	SUBCELLULAR LOCATION: Microsome. Endoplasmic reticulum membrane {ECO:0000305}; Single-pass membrane protein {ECO:0000305}.;SUBCELLULAR LOCATION: Microsome. Endoplasmic reticulum membrane {ECO:0000305}; Single-pass membrane protein {ECO:0000305}.	P35504; P35503
NA	NA	NA	NA	NA	NA	NA	-0.432796	-0.828858	-1.02825	-3.0465	-2.71852	NA	NA	NA	NA	NA	NA	NA	0.937232	0.952851	0.734491	0.0104408	0.0301685	NA	NA	Collagen alpha-6(VI) chain	CO6A6_HUMAN	SUBCELLULAR LOCATION: Secreted, extracellular space, extracellular matrix {ECO:0000250}. Note=Deposed in the extracellular matrix of skeletal muscle. {ECO:0000250}.	A6NMZ7
NA	NA	NA	NA	NA	NA	NA	0.374703	-1.51463	-1.75192	-2.2695	-1.41656	NA	NA	NA	NA	NA	NA	NA	0.952991	0.740518	0.161787	0.125403	0.629014	NA	NA	Putative neutrophil cytosol factor 1C (NCF-1C) (Putative SH3 and PX domain-containing protein 1C);Putative neutrophil cytosol factor 1B (NCF-1B) (Putative SH3 and PX domain-containing protein 1B);Neutrophil cytosol factor 1 (NCF-1) (47 kDa autosomal chronic granulomatous disease protein) (47 kDa neutrophil oxidase factor) (NCF-47K) (Neutrophil NADPH oxidase factor 1) (Nox organizer 2) (Nox-organi…	NCF1C_HUMAN;NCF1B_HUMAN;NCF1_HUMAN	SUBCELLULAR LOCATION: Cytoplasm {ECO:0000250}.;SUBCELLULAR LOCATION: Cytoplasm {ECO:0000250}.;SUBCELLULAR LOCATION: Cytoplasm, cytosol {ECO:0000269|PubMed:2550933}. Membrane {ECO:0000269|PubMed:12356722}; Peripheral membrane protein {ECO:0000269|PubMed:12356722}; Cytoplasmic side {ECO:0000269|PubMed:12356722}.	A8MVU1; A6NI72; P14598
NA	NA	NA	NA	NA	NA	NA	2.44167	-0.00224819	-0.671536	-3.48166	-1.67817	NA	NA	NA	NA	NA	NA	NA	0.03417	0.988587	0.895615	0.00214111	0.422397	NA	NA	Perilipin-1 (Lipid droplet-associated protein)	PLIN1_HUMAN	SUBCELLULAR LOCATION: Endoplasmic reticulum {ECO:0000269|PubMed:23399566}. Lipid droplet {ECO:0000269|PubMed:23399566}. Note=Lipid droplet surface-associated.	O60240
NA	NA	NA	NA	NA	NA	NA	-0.311659	-1.23528	-0.147073	-2.43368	-2.45382	NA	NA	NA	NA	NA	NA	NA	0.949645	0.87361	0.965342	0.0822829	0.0681895	-0.01822	0.849135	Alpha-crystallin B chain (Alpha(B)-crystallin) (Heat shock protein beta-5) (HspB5) (Renal carcinoma antigen NY-REN-27) (Rosenthal fiber component)	CRYAB_HUMAN	SUBCELLULAR LOCATION: Cytoplasm {ECO:0000269|PubMed:19464326}. Nucleus {ECO:0000269|PubMed:19464326}. Note=Translocates to the nucleus during heat shock and resides in sub-nuclear structures known as SC35 speckles or nuclear splicing speckles.	P02511
NA	NA	NA	NA	NA	NA	NA	-0.475309	NA	NA	-2.54022	-2.4048	NA	NA	NA	NA	NA	NA	NA	0.931838	NA	NA	0.0599039	0.0773416	-0.196066	5.62e-18	Melanotransferrin (Melanoma-associated antigen p97) (CD antigen CD228)	TRFM_HUMAN	SUBCELLULAR LOCATION: Isoform 1: Cell membrane; Lipid-anchor, GPI-anchor.	P08582
NA	NA	NA	NA	NA	NA	NA	-1.73464	-2.89382	-1.59698	-2.92076	-1.57302	NA	NA	NA	NA	NA	NA	NA	0.221927	0.0225284	0.237645	0.0164017	0.509563	-0.135214	0.00536767	Keratin, type II cytoskeletal 7 (Cytokeratin-7) (CK-7) (Keratin-7) (K7) (Sarcolectin) (Type-II keratin Kb7)	K2C7_HUMAN	SUBCELLULAR LOCATION: Cytoplasm {ECO:0000269|PubMed:2459129}.	P08729
NA	NA	NA	NA	NA	NA	NA	-2.84154	-1.02631	0.0402909	-1.66701	-2.71917	NA	NA	NA	NA	NA	NA	NA	0.00261666	0.925259	0.973909	0.485391	0.0301095	-0.0314764	0.472589	Mast cell carboxypeptidase A (MC-CPA) (EC 3.4.17.1) (Carboxypeptidase A3)	CBPA3_HUMAN	SUBCELLULAR LOCATION: Cytoplasmic vesicle, secretory vesicle. Note=Secretory granules.	P15088
NA	NA	NA	NA	NA	NA	NA	-0.733435	0.207262	0.973123	-2.23186	-4.72925	NA	NA	NA	NA	NA	NA	NA	0.881543	0.989501	0.871499	0.135756	5.62986e-07	-0.150127	0.000108827	Tryptase beta-2 (Tryptase-2) (EC 3.4.21.59) (Tryptase II)	TRYB2_HUMAN	SUBCELLULAR LOCATION: Secreted. Note=Released from the secretory granules upon mast cell activation.	P20231
NA	NA	NA	NA	NA	NA	NA	-3.28422	-2.99149	-1.21699	-2.92363	-1.98701	NA	NA	NA	NA	NA	NA	NA	0.000189075	0.0167892	0.575261	0.0162397	0.227666	-2.7782	5.23e-109	Stromal cell-derived factor 1 (SDF-1) (hSDF-1) (C-X-C motif chemokine 12) (Intercrine reduced in hepatomas) (IRH) (hIRH) (Pre-B cell growth-stimulating factor) (PBSF) [Cleaved into: SDF-1-beta(3-72); SDF-1-alpha(3-67)]	SDF1_HUMAN	SUBCELLULAR LOCATION: Secreted.	P48061
NA	NA	NA	NA	NA	NA	NA	1.47574	-0.430479	-1.19276	-2.23955	-2.11489	NA	NA	NA	NA	NA	NA	NA	0.483495	0.978603	0.59859	0.133645	0.167864	NA	NA	Dematin (Dematin actin-binding protein) (Erythrocyte membrane protein band 4.9)	DEMA_HUMAN	SUBCELLULAR LOCATION: Cytoplasm. Cytoplasm, cytosol. Cytoplasm, perinuclear region {ECO:0000250}. Cytoplasm, cytoskeleton. Cell membrane. Membrane {ECO:0000250}. Endomembrane system. Cell projection {ECO:0000250}. Note=Localized at the spectrin-actin junction of erythrocyte plasma membrane. Localized to intracellular membranes and the cytoskeletal network. Localized at intracellular membrane-boun…	Q08495
NA	NA	NA	NA	NA	NA	NA	1.62354	-0.594044	-3.80144	-2.78811	-3.05893	NA	NA	NA	NA	NA	NA	NA	0.356185	0.971103	2.52554e-07	0.026233	0.00851549	NA	NA	C-type lectin domain family 4 member G (Liver and lymph node sinusoidal endothelial cell C-type lectin) (LSECtin)	CLC4G_HUMAN	SUBCELLULAR LOCATION: Cell membrane; Single-pass type II membrane protein {ECO:0000269|PubMed:14711836}.	Q6UXB4
NA	NA	NA	NA	NA	NA	NA	-4.86463	-4.43124	-2.09746	-2.15237	-2.77967	NA	NA	NA	NA	NA	NA	NA	1.86431e-10	6.39479e-06	0.0469767	0.157246	0.0247704	NA	NA	Angiopoietin-related protein 6 (Angiopoietin-like protein 6) (Angiopoietin-related growth factor) (Angiopoietin-related protein 5)	ANGL6_HUMAN	SUBCELLULAR LOCATION: Secreted {ECO:0000305}.	Q8NI99
NA	NA	NA	NA	NA	NA	NA	2.08726	-0.956544	-2.46675	-3.72137	-3.82105	NA	NA	NA	NA	NA	NA	NA	0.115952	0.936781	0.00837615	0.00107803	0.0002155	NA	NA	Oncoprotein-induced transcript 3 protein (Liver-specific zona pellucida domain-containing protein)	OIT3_HUMAN	SUBCELLULAR LOCATION: Nucleus envelope {ECO:0000269|PubMed:12939600}. Note=Can be secreted into blood.	Q8WWZ8
NA	NA	NA	NA	NA	NA	NA	-1.24926	-2.18546	-0.279941	-3.04348	-2.1304	NA	NA	NA	NA	NA	NA	NA	0.598284	0.237376	0.956073	0.0105417	0.161858	-0.188153	3.41e-24	Delta-sarcoglycan (Delta-SG) (35 kDa dystrophin-associated glycoprotein) (35DAG)	SGCD_HUMAN	SUBCELLULAR LOCATION: Cell membrane, sarcolemma; Single-pass type II membrane protein. Cytoplasm, cytoskeleton.	Q92629
NA	NA	NA	NA	NA	NA	NA	2.53032	-1.38027	-1.65033	-2.84753	-3.00469	NA	NA	NA	NA	NA	NA	NA	0.0234122	0.815986	0.207837	0.0214292	0.0102912	NA	NA	Transmembrane protein 56	TMM56_HUMAN	SUBCELLULAR LOCATION: Membrane {ECO:0000305}; Multi-pass membrane protein {ECO:0000305}.	Q96MV1
NA	NA	NA	NA	NA	NA	NA	0.409144	NA	NA	-3.22905	-2.68326	NA	NA	NA	NA	NA	NA	NA	0.950167	NA	NA	0.0052635	0.0342786	NA	NA	Cytochrome P450 2S1 (EC 1.14.14.1) (CYPIIS1)	CP2S1_HUMAN	SUBCELLULAR LOCATION: Endoplasmic reticulum membrane {ECO:0000269|PubMed:11181079}; Peripheral membrane protein {ECO:0000269|PubMed:11181079}. Microsome membrane {ECO:0000269|PubMed:11181079}; Peripheral membrane protein {ECO:0000269|PubMed:11181079}.	Q96SQ9
NA	NA	NA	NA	NA	NA	NA	0.0664391	-1.20332	NA	-2.63963	-3.57714	NA	NA	NA	NA	NA	NA	NA	0.969815	0.883573	NA	0.0428584	0.00072041	-0.112965	0.0135553	SH3 domain-binding protein 1 (3BP-1)	3BP1_HUMAN	NA	Q9Y3L3
NA	NA	NA	0.502645	NA	0.196903	0.483624	NA	-3.25428	NA	-0.770578	-2.16985	NA	NA	NA	0.853968	NA	0.861795	0.519521	NA	0.00551836	NA	0.897929	0.146855	-0.885248	4.93e-11	Glutathione S-transferase Mu 1 (EC 2.5.1.18) (GST HB subunit 4) (GST class-mu 1) (GSTM1-1) (GSTM1a-1a) (GSTM1b-1b) (GTH4)	GSTM1_HUMAN	SUBCELLULAR LOCATION: Cytoplasm.	P09488
NA	NA	NA	NA	NA	NA	NA	NA	-2.27429	-2.22369	-2.78465	-3.00966	NA	NA	NA	NA	NA	NA	NA	NA	0.199839	0.0282626	0.0265331	0.0101248	NA	NA	Membrane primary amine oxidase (EC 1.4.3.21) (Copper amine oxidase) (HPAO) (Semicarbazide-sensitive amine oxidase) (SSAO) (Vascular adhesion protein 1) (VAP-1);Retina-specific copper amine oxidase (RAO) (EC 1.4.3.21) (Amine oxidase [copper-containing]) (Semicarbazide-sensitive amine oxidase) (SSAO)	AOC3_HUMAN;AOC2_HUMAN	SUBCELLULAR LOCATION: Cell membrane {ECO:0000269|PubMed:9653080}; Single-pass type II membrane protein {ECO:0000269|PubMed:9653080}.;SUBCELLULAR LOCATION: Isoform 1: Cell membrane {ECO:0000269|PubMed:19588076}; Peripheral membrane protein {ECO:0000269|PubMed:19588076}. Note=Present on the surface of the cells. {ECO:0000269|PubMed:19588076}.; SUBCELLULAR LOCATION: Isoform 2: Cytoplasm {ECO:0000269…	Q16853; O75106
NA	NA	NA	NA	NA	NA	NA	NA	-2.10952	-2.00103	-2.86424	-0.592798	NA	NA	NA	NA	NA	NA	NA	NA	0.276336	0.0639559	0.0202048	0.923048	NA	NA	Pyridine nucleotide-disulfide oxidoreductase domain-containing protein 2 (EC 1.-.-.-)	PYRD2_HUMAN	NA	Q8N2H3
NA	NA	NA	NA	NA	NA	NA	NA	0.775256	NA	-2.1541	-3.75518	NA	NA	NA	NA	NA	NA	NA	NA	0.975842	NA	0.156791	0.000284924	-0.0799649	0.00021617	Tubulin beta-1 chain	TBB1_HUMAN	SUBCELLULAR LOCATION: Cytoplasm, cytoskeleton {ECO:0000269|PubMed:18849486}.	Q9H4B7
NA	NA	NA	NA	NA	NA	NA	NA	-0.384827	-1.9991	-3.62923	-3.47978	NA	NA	NA	NA	NA	NA	NA	NA	0.980205	0.0642899	0.00144848	0.00110087	NA	NA	CD209 antigen (C-type lectin domain family 4 member L) (Dendritic cell-specific ICAM-3-grabbing non-integrin 1) (DC-SIGN) (DC-SIGN1) (CD antigen CD209);C-type lectin domain family 4 member M (CD209 antigen-like protein 1) (DC-SIGN-related protein) (DC-SIGNR) (Dendritic cell-specific ICAM-3-grabbing non-integrin 2) (DC-SIGN2) (Liver/lymph node-specific ICAM-3-grabbing non-integrin) (L-SIGN) (CD an…	CD209_HUMAN;CLC4M_HUMAN	SUBCELLULAR LOCATION: Isoform 1: Cell membrane {ECO:0000305}; Single-pass type II membrane protein {ECO:0000305}.; SUBCELLULAR LOCATION: Isoform 2: Cell membrane {ECO:0000305}; Single-pass type II membrane protein {ECO:0000305}.; SUBCELLULAR LOCATION: Isoform 3: Cell membrane {ECO:0000305}; Single-pass type II membrane protein {ECO:0000305}.; SUBCELLULAR LOCATION: Isoform 4: Cell membrane {ECO:00…	Q9NNX6; Q9H2X3
NA	NA	-0.465635	-0.0354901	NA	0.16712	-0.187833	NA	NA	-2.02964	-2.54602	-0.96171	NA	NA	0.990982	0.974849	NA	0.88109	0.945908	NA	NA	0.0589355	0.0588027	0.849919	-0.386975	2.55e-10	cAMP-dependent protein kinase type II-beta regulatory subunit	KAP3_HUMAN	SUBCELLULAR LOCATION: Cytoplasm {ECO:0000269|PubMed:21423175}. Cell membrane {ECO:0000269|PubMed:21423175}. Note=Colocalizes with PJA2 in the cytoplasm and at the cell membrane.	P31323
NA	NA	NA	NA	NA	NA	NA	NA	NA	NA	-2.98583	-2.71917	NA	NA	NA	NA	NA	NA	NA	NA	NA	NA	0.0129939	0.0301096	-0.0430963	0.0715841	Neutrophil collagenase (EC 3.4.24.34) (Matrix metalloproteinase-8) (MMP-8) (PMNL collagenase) (PMNL-CL)	MMP8_HUMAN	SUBCELLULAR LOCATION: Cytoplasmic granule. Secreted, extracellular space, extracellular matrix {ECO:0000305}. Note=Stored in intracellular granules.	P22894
NA	NA	NA	NA	NA	NA	NA	NA	NA	NA	-2.4796	-3.05527	NA	NA	NA	NA	NA	NA	NA	NA	NA	NA	0.0720524	0.00863186	-1.1193	3.02e-64	Lymphatic vessel endothelial hyaluronic acid receptor 1 (LYVE-1) (Cell surface retention sequence-binding protein 1) (CRSBP-1) (Extracellular link domain-containing protein 1) (Hyaluronic acid receptor)	LYVE1_HUMAN	SUBCELLULAR LOCATION: Membrane {ECO:0000269|PubMed:10037799}; Single-pass type I membrane protein {ECO:0000269|PubMed:10037799}. Note=Localized to the plasma membrane and in vesicles near extranuclear membranes which may represent trans-Golgi network (TGN) and endosomes/prelysosomeal compartments. Undergoes ligand-dependent internalization and recycling at the cell surface.	Q9Y5Y7

## Sheet: TvsPT_gene_enrichment
GENE ONTOLOGY ENRICHMENT ANALYSIS
term.ID	description	T1.log10.p.value	T2.log10.p.value	T3.log10.p.value	T4.log10.p.value	T5.log10.p.value
GO:0032963	collagen metabolic process	-13.6946	-5.3161	NA	-5.6003	-8.7258
GO:0030198	extracellular matrix organization	-13.2472	NA	NA	NA	-10.3206
GO:0043062	extracellular structure organization	-13.2472	NA	NA	-3.1249	-10.3206
GO:0044236	multicellular organismal metabolic process	-12.9706	-3.6326	NA	-5.4724	-8.2749
GO:0065007	biological regulation	-8.129	NA	NA	NA	NA
GO:0007166	cell surface receptor signaling pathway	-7.1746	NA	NA	NA	-3.8327
GO:0032502	developmental process	-6.7399	NA	NA	3.6308	NA
GO:0044767	single-organism developmental process	-6.3655	NA	NA	NA	NA
GO:0006334	nucleosome assembly	-6.3449	NA	NA	NA	NA
GO:0018146	keratan sulfate biosynthetic process	-5.9626	-3.7282	NA	-3.7235	-3.3809
GO:0032501	multicellular organismal process	-5.7471	NA	NA	NA	-4.6126
GO:0090596	sensory organ morphogenesis	-5.4841	NA	NA	NA	NA
GO:1903507	negative regulation of nucleic acid-templated transcription	-5.3036	NA	NA	NA	NA
GO:0006952	defense response	-4.7167	-3.8928	-6.3125	-6.0545	-19.2857
GO:0048519	negative regulation of biological process	-4.6402	6.0443	NA	NA	NA
GO:0009612	response to mechanical stimulus	-4.4401	NA	NA	NA	NA
GO:0044712	single-organism catabolic process	-4.2182	NA	NA	NA	-6.3019
GO:0040012	regulation of locomotion	-4.1972	NA	NA	NA	-4.8356
GO:0030168	platelet activation	-4.1669	NA	NA	NA	NA
GO:0071694	maintenance of protein location in extracellular region	-3.9957	NA	NA	NA	NA
GO:0009605	response to external stimulus	-3.9626	-4.0825	-3.7905	-6.0696	-5.9747
GO:0034329	cell junction assembly	-3.8633	NA	NA	NA	NA
GO:0002376	immune system process	-3.7747	NA	NA	NA	-13.3497
GO:0007155	cell adhesion	-3.7399	NA	NA	3.2396	NA
GO:0050896	response to stimulus	-3.7352	NA	NA	NA	-7.3125
GO:0022610	biological adhesion	-3.6861	NA	NA	3.2255	-5.8182
GO:19030261	negative regulation of RNA polymerase II regulatory region sequence-specific DNA binding	-3.6556	-3.6946	-3.6576	-3.752	-3.752
GO:00361641	cell-abiotic substrate adhesion	-3.6556	-3.6946	-3.6576	-3.752	-3.752
GO:0042339	keratan sulfate metabolic process	-3.6234	NA	NA	NA	NA
GO:0009628	response to abiotic stimulus	-3.308	NA	NA	NA	NA
GO:0071840	cellular component organization or biogenesis	-3.2426	NA	NA	NA	NA
GO:0034330	cell junction organization	-3.2055	NA	NA	NA	NA
GO:0045112	integrin biosynthetic process	-3.1785	NA	NA	NA	NA
GO:0009607	response to biotic stimulus	-3.1739	-3.382	-4.4802	-5.7799	-6.0259
GO:0048518	positive regulation of biological process	-3.1409	NA	NA	NA	-3.8601
GO:0065009	regulation of molecular function	-3.1244	NA	NA	NA	NA
GO:0032914	positive regulation of transforming growth factor beta1 production	-3.0964	NA	NA	NA	NA
GO:0007266	Rho protein signal transduction	-3.0867	NA	NA	NA	NA
GO:0009698	phenylpropanoid metabolic process	3.0057	NA	NA	NA	NA
GO:0042445	hormone metabolic process	3.0061	-3.158	NA	-3.9136	NA
GO:0045909	positive regulation of vasodilation	3.0273	NA	NA	NA	NA
GO:0045602	negative regulation of endothelial cell differentiation	3.0605	-3.1013	NA	3.1574	3.1555
GO:0042744	hydrogen peroxide catabolic process	3.0615	NA	NA	NA	NA
GO:0035383	thioester metabolic process	3.064	NA	-4.6402	NA	NA
GO:1902221	erythrose 4-phosphate/phosphoenolpyruvate family amino acid metabolic process	3.1051	NA	NA	NA	NA
GO:0097384	cellular lipid biosynthetic process	3.1278	NA	NA	NA	NA
GO:0002793	positive regulation of peptide secretion	3.1811	NA	NA	NA	NA
GO:0072524	pyridine-containing compound metabolic process	3.2588	-3.06	NA	-5.0246	NA
GO:0072593	reactive oxygen species metabolic process	3.4306	-4.6271	-5.3872	-8.3883	-3.8153
GO:0006730	one-carbon metabolic process	3.5513	NA	-3.9666	NA	NA
GO:0010817	regulation of hormone levels	3.5528	-3.6676	NA	-5.5528	NA
GO:0098754	detoxification	3.5986	NA	NA	NA	NA
GO:0042574	retinal metabolic process	3.6126	NA	NA	NA	NA
GO:0036164	cell-abiotic substrate adhesion	3.6556	3.6946	3.6576	3.752	3.752
GO:1903026	negative regulation of RNA polymerase II regulatory region sequence-specific DNA binding	3.6556	3.6946	3.6576	3.752	3.752
GO:0060426	lung vasculature development	3.6556	3.6946	NA	3.752	NA
GO:0010621	negative regulation of transcription by transcription factor localization	3.6556	3.6946	3.6576	3.752	3.752
GO:0006818	hydrogen transport	3.7399	-7.3261	-5.6459	NA	NA
GO:1990542	mitochondrial transmembrane transport	3.8633	NA	NA	NA	NA
GO:0009168	purine ribonucleoside monophosphate biosynthetic process	4.064	NA	NA	NA	NA
GO:1901657	glycosyl compound metabolic process	4.2832	NA	NA	NA	NA
GO:1901135	carbohydrate derivative metabolic process	4.3747	-5.5952	-3.9245	-4.3737	NA
GO:0044763	single-organism cellular process	4.3851	-4.0752	-7.585	-7.2013	NA
GO:1902653	secondary alcohol biosynthetic process	4.4763	NA	NA	NA	NA
GO:0072525	pyridine-containing compound biosynthetic process	4.5186	NA	NA	NA	NA
GO:0042364	water-soluble vitamin biosynthetic process	4.585	NA	NA	NA	NA
GO:0072521	purine-containing compound metabolic process	4.7959	NA	NA	NA	NA
GO:0009056	catabolic process	5.1244	-5.585	-13.4559	-6.1409	NA
GO:0006732	coenzyme metabolic process	5.2457	-5.0878	-8.2636	-5.1739	NA
GO:0015980	energy derivation by oxidation of organic compounds	5.4353	NA	NA	NA	NA
GO:0006790	sulfur compound metabolic process	5.6364	-5.9355	-8.3449	-5.1831	NA
GO:0044237	cellular metabolic process	5.8386	NA	-3.7167	NA	4.8297
GO:0044723	single-organism carbohydrate metabolic process	5.8996	NA	-3.6289	NA	NA
GO:0006766	vitamin metabolic process	6.0462	NA	-3.4225	NA	NA
GO:0015711	organic anion transport	6.2269	NA	-6.9626	NA	NA
GO:0044699	single-organism process	6.4157	-6.3439	-9.1457	-11.8416	-4.0711
GO:0006123	mitochondrial electron transport, cytochrome c to oxygen	6.5258	NA	-3.2104	-3.1118	NA
GO:0019637	organophosphate metabolic process	6.6055	-4.5302	-5.5317	NA	NA
GO:0051186	cofactor metabolic process	6.6596	-5.5186	-10.9031	-6.9957	NA
GO:0006793	phosphorus metabolic process	6.7077	NA	-6.426	NA	NA
GO:0009072	aromatic amino acid family metabolic process	6.9788	NA	NA	-5.0605	NA
GO:0005975	carbohydrate metabolic process	7.0424	-5.684	-4.7144	-5.5575	NA
GO:0008152	metabolic process	7.1343	NA	-6.2993	NA	3.327
GO:0044255	cellular lipid metabolic process	7.9914	NA	NA	-7.8268	NA
GO:0006629	lipid metabolic process	10.1421	-6.5406	-10.8539	-10.3706	-4.7878
GO:0006091	generation of precursor metabolites and energy	10.3696	-11.3799	-9.7545	-16.983	NA
GO:1901615	organic hydroxy compound metabolic process	10.3726	NA	NA	-4.0301	NA
GO:0044711	single-organism biosynthetic process	10.4089	-13.6402	-11	-13.2441	NA
GO:1901564	organonitrogen compound metabolic process	12.4112	-5.0841	-13.0315	-5.9393	NA
GO:0032787	monocarboxylic acid metabolic process	12.8539	-14.9788	NA	-17.2154	-4.5591
GO:0044282	small molecule catabolic process	13.4737	NA	NA	NA	NA
GO:0055114	oxidation-reduction process	20.4868	-25.5834	-24.1118	-35.3468	NA
GO:0006082	organic acid metabolic process	20.6289	-18.4935	-30.4685	-20.7645	-3.1046
GO:0044281	small molecule metabolic process	31.5513	-18.6364	-35.202	-23.7375	NA
GO:0044710	single-organism metabolic process	31.8356	-32.3354	-43.6635	-33.3872	4.083
GO:0006396	RNA processing	NA	6.1314	10.9393	NA	6.5072
GO:0006955	immune response	NA	-3.1302	NA	-4.9914	-17.0429
GO:0070488	neutrophil aggregation	NA	NA	-5.059	NA	NA
GO:0032602	chemokine production	NA	NA	-5.059	NA	NA
GO:0018119	peptidyl-cysteine S-nitrosylation	NA	NA	-4.1215	NA	NA
GO:0051238	sequestering of metal ion	NA	NA	NA	-4.4634	NA
GO:0017014	protein nitrosylation	NA	NA	-4.1215	NA	NA
GO:0006805	xenobiotic metabolic process	NA	-4.054	-7.0921	-5.219	-7.3872
GO:0033108	mitochondrial respiratory chain complex assembly	NA	NA	NA	-5.8996	NA
GO:0016071	mRNA metabolic process	NA	NA	9.2596	NA	NA
GO:0009620	response to fungus	NA	NA	-7.02	NA	NA
GO:0016070	RNA metabolic process	NA	7.1694	12.8827	4.1433	5.5072
GO:0034470	ncRNA processing	NA	NA	NA	NA	3.5575
GO:0097031	mitochondrial respiratory chain complex I biogenesis	NA	-7.7852	-6.1798	-5.6819	NA
GO:0031589	cell-substrate adhesion	NA	NA	NA	3.4191	NA
GO:0046903	secretion	NA	NA	NA	NA	-6.0004
GO:0072376	protein activation cascade	NA	NA	NA	NA	-15.3019
GO:0006022	aminoglycan metabolic process	NA	NA	NA	-3.5784	-3.5735
GO:0006913	nucleocytoplasmic transport	NA	3.5638	NA	NA	NA
GO:0007548	sex differentiation	NA	3.7696	NA	NA	NA
GO:0048511	rhythmic process	NA	3.1238	NA	NA	NA
GO:1903351	cellular response to dopamine	NA	4.4711	NA	NA	NA
GO:0098813	nuclear chromosome segregation	NA	3.1238	NA	NA	NA
GO:0006325	chromatin organization	NA	3.341	NA	NA	NA
GO:0043170	macromolecule metabolic process	NA	6.9318	10.6271	8.4828	NA
GO:0016925	protein sumoylation	NA	3.3098	NA	NA	NA
GO:2000188	regulation of cholesterol homeostasis	NA	3.0487	NA	NA	NA
GO:0006270	DNA replication initiation	NA	3.1878	NA	6.7932	NA
GO:0070201	regulation of establishment of protein localization	NA	3.1433	NA	NA	NA
GO:0090304	nucleic acid metabolic process	NA	8.7645	13.6799	4.6819	6.7696
GO:1902680	positive regulation of RNA biosynthetic process	NA	4.4034	NA	NA	NA
GO:0048523	negative regulation of cellular process	NA	4.4023	NA	NA	NA
GO:0006357	regulation of transcription from RNA polymerase II promoter	NA	4	NA	NA	NA
GO:0006397	mRNA processing	NA	4.3595	11.9586	NA	NA
GO:0009059	macromolecule biosynthetic process	NA	5.4802	8.3595	9.466	NA
GO:0009889	regulation of biosynthetic process	NA	4.2708	NA	NA	NA
GO:0032981	mitochondrial respiratory chain complex I assembly	NA	-7.7852	-6.1798	NA	NA
GO:0051167	xylulose 5-phosphate metabolic process	NA	-3.5513	NA	NA	NA
GO:0042537	benzene-containing compound metabolic process	NA	-4.6576	-3.3625	-4.0141	NA
GO:0009308	amine metabolic process	NA	-6.0721	-5.5171	-6.2549	NA
GO:0070458	cellular detoxification of nitrogen compound	NA	-4.2097	NA	NA	NA
GO:0018916	nitrobenzene metabolic process	NA	-3.7447	NA	NA	NA
GO:1901568	fatty acid derivative metabolic process	NA	-6.3188	-3.5884	-6.279	-3.4001
GO:0019748	secondary metabolic process	NA	-3.6198	NA	-4.5544	NA
GO:0006081	cellular aldehyde metabolic process	NA	-4.0711	NA	-3.4461	NA
GO:1902600	hydrogen ion transmembrane transport	NA	-7.684	NA	NA	NA
GO:0022904	respiratory electron transport chain	NA	-8.451	-12.0339	-14.6383	NA
GO:1901687	glutathione derivative biosynthetic process	NA	-3.9626	NA	NA	NA
GO:00106211	negative regulation of transcription by transcription factor localization	NA	-3.6946	-3.6576	-3.752	-3.752
GO:0019401	alditol biosynthetic process	NA	-3.5952	NA	NA	NA
GO:0044550	secondary metabolite biosynthetic process	NA	-3.5513	NA	-4.3947	NA
GO:0043606	formamide metabolic process	NA	-4.9788	-4.6615	-4.3915	NA
GO:0046113	nucleobase catabolic process	NA	-4.3307	NA	NA	NA
GO:0052803	imidazole-containing compound metabolic process	NA	-3.6289	-4.1238	-3.1574	NA
GO:1901685	glutathione derivative metabolic process	NA	-3.9626	NA	NA	NA
GO:0061402	positive regulation of transcription from RNA polymerase II promoter in response to acidic pH	NA	-3.0273	NA	NA	NA
GO:0006690	icosanoid metabolic process	NA	-6.3188	-3.5884	-6.279	NA
GO:0033559	unsaturated fatty acid metabolic process	NA	-6.7055	NA	NA	-4.6635
GO:0042402	cellular biogenic amine catabolic process	NA	-3.4413	NA	NA	NA
GO:0052805	imidazole-containing compound catabolic process	NA	-4.1618	NA	-3.6003	NA
GO:1901566	organonitrogen compound biosynthetic process	NA	-4.8041	NA	-3.983	NA
GO:0042742	defense response to bacterium	NA	-4.3335	NA	-8.3605	-13.2958
GO:0051365	cellular response to potassium ion starvation	NA	-3.0273	NA	NA	NA
GO:0070271	protein complex biogenesis	NA	-6.6126	-5.2733	-6.2882	NA
GO:0044272	sulfur compound biosynthetic process	NA	-3.8508	NA	-3.8125	NA
GO:0030199	collagen fibril organization	NA	-3.2604	NA	NA	NA
GO:00604261	lung vasculature development	NA	-3.6946	NA	-3.752	NA
GO:0015942	formate metabolic process	NA	-4.1618	NA	-3.6003	NA
GO:0006536	glutamate metabolic process	NA	-4.4976	-4.3449	NA	NA
GO:0006027	glycosaminoglycan catabolic process	NA	-3.7144	NA	-5.1209	-4.618
GO:0044283	small molecule biosynthetic process	NA	-8.4191	-10.8013	NA	NA
GO:0010257	NADH dehydrogenase complex assembly	NA	-7.7852	-6.1798	NA	NA
GO:0033700	phospholipid efflux	NA	NA	5.7645	NA	NA
GO:0010901	regulation of very-low-density lipoprotein particle remodeling	NA	NA	5.289	NA	NA
GO:0006720	isoprenoid metabolic process	NA	NA	4.0521	NA	NA
GO:0006725	cellular aromatic compound metabolic process	NA	NA	5.0372	NA	7.5157
GO:0017015	regulation of transforming growth factor beta receptor signaling pathway	NA	NA	4.2628	NA	NA
GO:0042632	cholesterol homeostasis	NA	NA	3.4318	NA	NA
GO:1901360	organic cyclic compound metabolic process	NA	NA	5.1543	NA	7.158
GO:0046483	heterocycle metabolic process	NA	NA	4.8069	NA	6.7645
GO:0060191	regulation of lipase activity	NA	NA	3.3224	NA	NA
GO:0006974	cellular response to DNA damage stimulus	NA	NA	3.983	NA	NA
GO:0046340	diacylglycerol catabolic process	NA	NA	3.055	NA	NA
GO:0097659	nucleic acid-templated transcription	NA	NA	6.0585	NA	NA
GO:0065004	protein-DNA complex assembly	NA	NA	5.2358	NA	NA
GO:0006352	DNA-templated transcription, initiation	NA	NA	6.0405	3.6003	NA
GO:0008203	cholesterol metabolic process	NA	NA	3.3242	NA	NA
GO:0034367	macromolecular complex remodeling	NA	NA	4.5346	NA	NA
GO:0007423	sensory organ development	NA	NA	3.8477	NA	NA
GO:0071242	cellular response to ammonium ion	NA	NA	3.1397	NA	NA
GO:0071825	protein-lipid complex subunit organization	NA	NA	4.6021	NA	NA
GO:0008544	epidermis development	NA	NA	-3.6198	NA	NA
GO:0040011	locomotion	NA	NA	-3.2299	NA	-4.8069
GO:0046395	carboxylic acid catabolic process	NA	NA	-21.9066	NA	NA
GO:0048878	chemical homeostasis	NA	NA	-5.8827	NA	NA
GO:0035726	common myeloid progenitor cell proliferation	NA	NA	-3.5735	NA	NA
GO:0042743	hydrogen peroxide metabolic process	NA	NA	-4.1107	-3.0128	-4.3706
GO:0045730	respiratory burst	NA	NA	-3.0521	-3.9318	-3.9066
GO:0002523	leukocyte migration involved in inflammatory response	NA	NA	-6.2314	NA	NA
GO:0042430	indole-containing compound metabolic process	NA	NA	-3.8327	-4.9508	NA
GO:0042558	pteridine-containing compound metabolic process	NA	NA	-3.7011	NA	NA
GO:0044106	cellular amine metabolic process	NA	NA	-4.1141	NA	NA
GO:0033013	tetrapyrrole metabolic process	NA	NA	-3.9355	NA	NA
GO:0006575	cellular modified amino acid metabolic process	NA	NA	-3.7033	NA	4.821
GO:0015671	oxygen transport	NA	NA	-3.2076	NA	-4.4237
GO:0015669	gas transport	NA	NA	-3.1141	NA	-3.7352
GO:0072526	pyridine-containing compound catabolic process	NA	NA	-3.5867	NA	NA
GO:0044130	negative regulation of growth of symbiont in host	NA	NA	-5.7077	NA	NA
GO:0046968	peptide antigen transport	NA	NA	-3.4377	NA	-4.2211
GO:0008209	androgen metabolic process	NA	NA	-4.2449	NA	NA
GO:0015701	bicarbonate transport	NA	NA	-3.1397	NA	NA
GO:0006631	fatty acid metabolic process	NA	NA	-11.7825	NA	NA
GO:0009078	pyruvate family amino acid metabolic process	NA	NA	-3.2197	NA	NA
GO:0021782	glial cell development	NA	NA	-3.7144	NA	NA
GO:0042278	purine nucleoside metabolic process	NA	NA	-4.2487	NA	NA
GO:0043648	dicarboxylic acid metabolic process	NA	NA	-8.7696	NA	NA
GO:0006639	acylglycerol metabolic process	NA	NA	-3.5058	NA	NA
GO:0006638	neutral lipid metabolic process	NA	NA	-3.5058	NA	NA
GO:0043616	keratinocyte proliferation	NA	NA	NA	5.1079	NA
GO:1904106	protein localization to microvillus	NA	NA	NA	4.1791	NA
GO:0045668	negative regulation of osteoblast differentiation	NA	NA	NA	4.6073	NA
GO:0000082	G1/S transition of mitotic cell cycle	NA	NA	NA	4.5243	NA
GO:0007044	cell-substrate junction assembly	NA	NA	NA	3.3325	NA
GO:0030202	heparin metabolic process	NA	NA	NA	3.0357	NA
GO:0048489	synaptic vesicle transport	NA	NA	NA	3.6757	NA
GO:0044260	cellular macromolecule metabolic process	NA	NA	NA	9.7986	5.6162
GO:0071918	urea transmembrane transport	NA	NA	NA	3.0595	NA
GO:0044271	cellular nitrogen compound biosynthetic process	NA	NA	NA	3.3872	NA
GO:0043412	macromolecule modification	NA	NA	NA	3.2549	NA
GO:1901874	negative regulation of post-translational protein modification	NA	NA	NA	3.3487	NA
GO:0030210	heparin biosynthetic process	NA	NA	NA	3.0357	NA
GO:0044267	cellular protein metabolic process	NA	NA	NA	4.6003	NA
GO:0019538	protein metabolic process	NA	NA	NA	3.3344	NA
GO:0090043	regulation of tubulin deacetylation	NA	NA	NA	3.007	NA
GO:0019438	aromatic compound biosynthetic process	NA	NA	NA	3.129	NA
GO:0034645	cellular macromolecule biosynthetic process	NA	NA	NA	6.4609	NA
GO:0018130	heterocycle biosynthetic process	NA	NA	NA	3.3143	NA
GO:0021535	cell migration in hindbrain	NA	NA	NA	3.2749	NA
GO:0060795	cell fate commitment involved in formation of primary germ layer	NA	NA	NA	3.556	NA
GO:0044249	cellular biosynthetic process	NA	NA	NA	3.4012	NA
GO:0007050	cell cycle arrest	NA	NA	NA	4.2907	NA
GO:0061035	regulation of cartilage development	NA	NA	NA	4.4157	NA
GO:0009653	anatomical structure morphogenesis	NA	NA	NA	3.6778	NA
GO:1901873	regulation of post-translational protein modification	NA	NA	NA	3.3487	NA
GO:1903025	regulation of RNA polymerase II regulatory region sequence-specific DNA binding	NA	NA	NA	3.1574	3.1555
GO:0032774	RNA biosynthetic process	NA	NA	NA	5.9355	NA
GO:0001906	cell killing	NA	NA	NA	-4.5528	-3.719
GO:1902224	ketone body metabolic process	NA	NA	NA	-3.0726	NA
GO:0070314	G1 to G0 transition	NA	NA	NA	-3.5702	NA
GO:0018894	dibenzo-p-dioxin metabolic process	NA	NA	NA	-3.4023	NA
GO:0016051	carbohydrate biosynthetic process	NA	NA	NA	-5.857	NA
GO:0034220	ion transmembrane transport	NA	NA	NA	-10.3197	NA
GO:0006775	fat-soluble vitamin metabolic process	NA	NA	NA	-3.3251	NA
GO:1901617	organic hydroxy compound biosynthetic process	NA	NA	NA	-3.5986	NA
GO:0046950	cellular ketone body metabolic process	NA	NA	NA	-3.0726	NA
GO:0046951	ketone body biosynthetic process	NA	NA	NA	-3.0726	NA
GO:0035428	hexose transmembrane transport	NA	NA	NA	-3.1791	NA
GO:0006210	thymine catabolic process	NA	NA	NA	-3.5654	NA
GO:0065008	regulation of biological quality	NA	NA	NA	-4.6946	-4.3116
GO:0043252	sodium-independent organic anion transport	NA	NA	NA	-3.0386	NA
GO:0042776	mitochondrial ATP synthesis coupled proton transport	NA	NA	NA	-4.9208	NA
GO:0022617	extracellular matrix disassembly	NA	NA	NA	-4.7878	NA
GO:0014059	regulation of dopamine secretion	NA	NA	NA	-4.1445	NA
GO:0019805	quinolinate biosynthetic process	NA	NA	NA	-3.9208	NA
GO:0070189	kynurenine metabolic process	NA	NA	NA	-3.6536	NA
GO:0044146	negative regulation of growth of symbiont involved in interaction with host	NA	NA	NA	-4.2351	-3.1141
GO:0019859	thymine metabolic process	NA	NA	NA	-3.5654	NA
GO:0045073	regulation of chemokine biosynthetic process	NA	NA	NA	-3.9066	NA
GO:0006568	tryptophan metabolic process	NA	NA	NA	-5.8297	NA
GO:0032780	negative regulation of ATPase activity	NA	NA	NA	-3.5528	NA
GO:0050930	induction of positive chemotaxis	NA	NA	NA	-3.2807	NA
GO:0072719	cellular response to cisplatin	NA	NA	NA	-3.0716	NA
GO:00456021	negative regulation of endothelial cell differentiation	NA	NA	NA	-3.1574	NA
GO:0015849	organic acid transport	NA	NA	NA	-5.5654	NA
GO:1901137	carbohydrate derivative biosynthetic process	NA	NA	NA	-3.062	NA
GO:0031640	killing of cells of other organism	NA	NA	NA	-6.0462	-4.9666
GO:0006807	nitrogen compound metabolic process	NA	NA	NA	NA	7.7033
GO:0050679	positive regulation of epithelial cell proliferation	NA	NA	NA	NA	4.3936
GO:0015855	pyrimidine nucleobase transport	NA	NA	NA	NA	3.0022
GO:0001525	angiogenesis	NA	NA	NA	NA	3.8327
GO:0071704	organic substance metabolic process	NA	NA	NA	NA	4.2518
GO:0046365	monosaccharide catabolic process	NA	NA	NA	NA	3.9508
GO:0009132	nucleoside diphosphate metabolic process	NA	NA	NA	NA	4.3206
GO:0070126	mitochondrial translational termination	NA	NA	NA	NA	3.3063
GO:0006165	nucleoside diphosphate phosphorylation	NA	NA	NA	NA	3.1349
GO:0015969	guanosine tetraphosphate metabolic process	NA	NA	NA	NA	3.2741
GO:0006139	nucleobase-containing compound metabolic process	NA	NA	NA	NA	7.118
GO:0008380	RNA splicing	NA	NA	NA	NA	3.6234
GO:0006414	translational elongation	NA	NA	NA	NA	3.983
GO:0019219	regulation of nucleobase-containing compound metabolic process	NA	NA	NA	NA	3.5969
GO:0009451	RNA modification	NA	NA	NA	NA	3.5258
GO:0000375	RNA splicing, via transesterification reactions	NA	NA	NA	NA	3.0232
GO:0034641	cellular nitrogen compound metabolic process	NA	NA	NA	NA	7.3372
GO:0043542	endothelial cell migration	NA	NA	NA	NA	3.5591
GO:0006183	GTP biosynthetic process	NA	NA	NA	NA	3.1656
GO:0001510	RNA methylation	NA	NA	NA	NA	3.2976
GO:0045055	regulated secretory pathway	NA	NA	NA	NA	-10.6819
GO:0070613	regulation of protein processing	NA	NA	NA	NA	-9.4522
GO:0017144	drug metabolic process	NA	NA	NA	NA	-5.224
GO:0019835	cytolysis	NA	NA	NA	NA	-4.1361
GO:0071615	oxidative deethylation	NA	NA	NA	NA	-3.2741
GO:0009813	flavonoid biosynthetic process	NA	NA	NA	NA	-3.5003
GO:0016098	monoterpenoid metabolic process	NA	NA	NA	NA	-8.4437
GO:0001775	cell activation	NA	NA	NA	NA	-6.1726
GO:0009403	toxin biosynthetic process	NA	NA	NA	NA	-3.2741
GO:00447101	single-organism metabolic process	NA	NA	NA	NA	-4.5031
GO:0022407	regulation of cell-cell adhesion	NA	NA	NA	NA	-7.4389
GO:0070663	regulation of leukocyte proliferation	NA	NA	NA	NA	-6.0339
GO:0018149	peptide cross-linking	NA	NA	NA	NA	-4.4841
GO:0006789	bilirubin conjugation	NA	NA	NA	NA	-3.082
GO:0051924	regulation of calcium ion transport	NA	NA	NA	NA	-5.6421
GO:0006051	N-acetylmannosamine metabolic process	NA	NA	NA	NA	-3.1512
GO:0016192	vesicle-mediated transport	NA	NA	NA	NA	-3.4935
GO:2000468	regulation of peroxidase activity	NA	NA	NA	NA	-3.0521
GO:1902743	regulation of lamellipodium organization	NA	NA	NA	NA	-3.2321
GO:0007229	integrin-mediated signaling pathway	NA	NA	NA	NA	-4.2684
GO:0010447	response to acidic pH	NA	NA	NA	NA	-3.3737
GO:0032879	regulation of localization	NA	NA	NA	NA	-4.0376
GO:2000107	negative regulation of leukocyte apoptotic process	NA	NA	NA	NA	-3.1858
GO:0006508	proteolysis	NA	NA	NA	NA	-3.1494
GO:0007015	actin filament organization	NA	NA	NA	NA	-4.3215
GO:0071495	cellular response to endogenous stimulus	NA	NA	NA	NA	-3.8013
GO:0032227	negative regulation of synaptic transmission, dopaminergic	NA	NA	NA	NA	-3.0521
GO:1902957	negative regulation of mitochondrial electron transport, NADH to ubiquinone	NA	NA	NA	NA	-3.0521
GO:0022603	regulation of anatomical structure morphogenesis	NA	NA	NA	NA	-4.1506
GO:0031648	protein destabilization	NA	NA	NA	NA	-3.5072
GO:0008202	steroid metabolic process	NA	NA	NA	NA	-3.7905
GO:0042738	exogenous drug catabolic process	NA	NA	NA	NA	-5.3536
GO:0048584	positive regulation of response to stimulus	NA	NA	NA	NA	-11.5243
GO:0019373	epoxygenase P450 pathway	NA	NA	NA	NA	-5.0292
GO:0006811	ion transport	NA	NA	NA	NA	-5.3307
GO:0090066	regulation of anatomical structure size	NA	NA	NA	NA	-3.5143
GO:0048583	regulation of response to stimulus	NA	NA	NA	NA	-4.7055
GO:1903285	positive regulation of hydrogen peroxide catabolic process	NA	NA	NA	NA	-3.0521
GO:0070495	negative regulation of thrombin receptor signaling pathway	NA	NA	NA	NA	-3.0521
