# Supplementary material for: Spatial Tissue Proteomics Quantifies Inter- and Intratumor Heterogeneity in Hepatocellular Carcinoma (HCC)
Source: Mol Cell Proteomics. 2018 Jan 23;17(4):810–25. doi: 10.1074/mcp.RA117.000189 (PMC5880102; doi:10.1074/mcp.RA117.000189)
Supplement: Supplemental Data [file supp_RA117.000189_4790_2_supp_58827_p2t9fz.xlsx]

## Sheet: Column Key
T3vsT1_significant
log2fc	log2(fold change)				Color code: tumor samples (log2fc)
qval	q value computed by fdr tool				-5
adj.pval	adjusted p value for gene expression change				-3
description	protein description				-1
short.name	short name				0
sub.cell	subcellular localization				1
ID	uniprot ID				3
					5
T3vsT1_gene_enrichment
					Color code: gene enrichment log10.p.value
term.ID	GO term ID number				-20
description	GO term description				-15
log10.p.value	log10(p value)				-5
					0
					5
					15
					20

## Sheet: T3vT1_significant
Specimen analyzed with high spatial resolution: PERIPHERY VS. CENTER		5 TUMOR ANALYSIS, COMPARISON: PERIPHERY VS. CENTER					5 TUMOR ANALYSIS, COMPARISON: TUMOR VS. PERITUMOR					Specimen analyzed with high spatial resolution: PERIPHERY VS. CENTER		5 TUMOR ANALYSIS, COMPARISON: PERIPHERY VS. CENTER					5 TUMOR ANALYSIS, COMPARISON: TUMOR VS. PERITUMOR					GENE EXPRESSION, COMPARISON: TUMOR VS. PERITUMOR		ANNOTATIONS
dia.log2fc	tmt.log2fc	t1.log2fc	t2.log2fc	t3.log2fc	t4.log2fc	t5.log2fc	t1per.log2fc	t2per.log2fc	t3per.log2fc	t4per.log2fc	t5per.log2fc	dia.qval	tmt.qval	t1.qval	t2.qval	t3.qval	t4.qval	t5.qval	t1per.qval	t2per.qval	t3per.qval	t4per.qval	t5per.qval	ge.log2FC	ge.adj.pval	description	short.name	sub.cell	ID
0.421864	-0.0810437	-1.45715	-1.56309	-0.937552	-0.963956	0.391366	0.950499	-2.65333	3.66363	-1.4295	-0.340276	0.636575	0.892093	0.875134	0.000583072	0.44094	0.00135915	0.742831	0.845402	0.0570995	6.98077e-06	0.653919	0.947278	3.72515	2.31e-53	Aldo-keto reductase family 1 member B10 (EC 1.1.1.-) (ARL-1) (Aldose reductase-like) (Aldose reductase-related protein) (ARP) (hARP) (Small intestine reductase) (SI reductase)	AK1BA_HUMAN	SUBCELLULAR LOCATION: Lysosome {ECO:0000269|PubMed:21585341}. Secreted {ECO:0000269|PubMed:21585341}. Note=Secreted through a lysosome-mediated non-classical pathway.	O60218
0.114378	-0.465307	0.750771	-1.34779	-0.821667	-0.432026	0.64664	-0.165549	0.782011	1.03929	0.232958	-1.16432	0.903082	0.467306	0.990036	0.00523409	0.593942	0.396555	0.149662	0.96025	0.975543	0.847306	0.96031	0.774895	-0.786846	1.78e-16	Alpha-1-antichymotrypsin (ACT) (Cell growth-inhibiting gene 24/25 protein) (Serpin A3) [Cleaved into: Alpha-1-antichymotrypsin His-Pro-less]	AACT_HUMAN	SUBCELLULAR LOCATION: Secreted.	P01011
NA	0.598156	0.862437	-0.520799	1.61046	-0.642616	-0.00135928	1.19189	0.0291749	0.553313	-0.399365	-0.109613	NA	0.452795	0.987403	0.781891	0.0245815	0.0917497	0.974977	0.722778	0.989006	0.95125	0.942825	0.960289	NA	NA	Alpha-1-acid glycoprotein 1 (AGP 1) (Orosomucoid-1) (OMD 1)	A1AG1_HUMAN	SUBCELLULAR LOCATION: Secreted.	P02763
-0.0209887	0.147726	-2.02184	0.0600161	1.71249	0.615116	0.504093	0.284055	NA	NA	-1.56422	-0.296697	0.923797	0.911433	0.49972	0.976954	0.012504	0.157001	0.459973	0.959335	NA	NA	0.562566	0.950253	0.556159	6.77e-32	Non-histone chromosomal protein HMG-17 (High mobility group nucleosome-binding domain-containing protein 2)	HMGN2_HUMAN	SUBCELLULAR LOCATION: Nucleus {ECO:0000269|PubMed:10739259}. Cytoplasm {ECO:0000269|PubMed:10739259}. Note=Cytoplasmic enrichment upon phosphorylation.	P05204
2.22146	0.0229883	0.885409	0.0369612	0.0516195	-0.863697	0.757223	0.00343818	0.234247	0.945458	0.0487069	0.810496	1.97706e-13	0.922742	0.986749	0.978318	0.97754	0.0059959	0.0458277	0.968534	0.989172	0.880308	0.966261	0.865975	0.624287	7.57e-29	Thioredoxin (Trx) (ATL-derived factor) (ADF) (Surface-associated sulphydryl protein) (SASP)	THIO_HUMAN	SUBCELLULAR LOCATION: Nucleus {ECO:0000269|PubMed:11118054, ECO:0000269|PubMed:9108029}. Cytoplasm {ECO:0000269|PubMed:11118054, ECO:0000269|PubMed:9108029}. Secreted {ECO:0000269|PubMed:1332947}. Note=Translocates from the cytoplasm into the nucleus after phorbol 12-myristate 13-acetate induction (PMA) (PubMed:9108029). Predominantly in the cytoplasm in non irradiated cells (PubMed:11118054). Ra…	P10599
NA	-0.304605	3.3853	-0.190733	NA	-0.882433	0.044534	-1.10428	1.20855	NA	3.76747	1.41161	NA	0.728464	0.0201796	0.957039	NA	0.00450598	0.970076	0.712034	0.940319	NA	0.0013963	0.56404	0.428498	2.89e-05	Fatty acid-binding protein, adipocyte (Adipocyte lipid-binding protein) (ALBP) (Adipocyte-type fatty acid-binding protein) (A-FABP) (AFABP) (Fatty acid-binding protein 4)	FABP4_HUMAN	SUBCELLULAR LOCATION: Cytoplasm. Nucleus. Note=Depending on the nature of the ligand, a conformation change exposes a nuclear localization motif and the protein is transported into the nucleus. Subject to constitutive nuclear export (By similarity). {ECO:0000250}.	P15090
NA	0.42396	0.295986	0.0834339	0.811726	0.753299	0.63061	NA	0.767975	0.543803	-0.325082	0.416199	NA	0.735686	0.995359	0.975395	0.718478	0.042486	0.16835	NA	0.97616	0.952159	0.948303	0.932641	0.83949	2.41e-81	Stathmin (Leukemia-associated phosphoprotein p18) (Metablastin) (Oncoprotein 18) (Op18) (Phosphoprotein p19) (pp19) (Prosolin) (Protein Pr22) (pp17)	STMN1_HUMAN	SUBCELLULAR LOCATION: Cytoplasm, cytoskeleton.	P16949
NA	0.40172	-2.27399	-0.526329	0.30595	1.31587	-0.657585	-1.59169	-0.248553	0.263843	-1.14025	-0.365405	NA	0.760618	0.451667	0.775221	0.958059	3.57876e-06	0.164905	0.303285	0.984062	0.97056	0.799091	0.94543	0.505257	5.15e-35	High mobility group protein HMG-I/HMG-Y (HMG-I(Y)) (High mobility group AT-hook protein 1) (High mobility group protein A1) (High mobility group protein R)	HMGA1_HUMAN	SUBCELLULAR LOCATION: Nucleus. Chromosome.	P17096
-0.913803	-0.444513	0.366843	1.00734	0.838023	0.779148	0.529628	-1.40114	-0.6135	0.691643	0.218101	-0.849294	0.0169939	0.507231	0.994873	0.158304	0.68715	0.0309433	0.384932	0.455596	0.969984	0.934815	0.960956	0.879064	0.116496	0.00909598	Tenascin (TN) (Cytotactin) (GMEM) (GP 150-225) (Glioma-associated-extracellular matrix antigen) (Hexabrachion) (JI) (Myotendinous antigen) (Neuronectin) (Tenascin-C) (TN-C)	TENA_HUMAN	SUBCELLULAR LOCATION: Secreted, extracellular space, extracellular matrix.	P24821
-0.28769	-0.113551	-0.52889	0.23915	0.709511	0.615405	0.737886	0.287157	0.203116	0.519855	-0.947102	1.51012	0.787055	0.878462	0.989774	0.958231	0.815376	0.156685	0.0574836	0.959141	0.98955	0.954342	0.860199	0.484987	0.483014	5.67e-40	Polypyrimidine tract-binding protein 1 (PTB) (57 kDa RNA-binding protein PPTB-1) (Heterogeneous nuclear ribonucleoprotein I) (hnRNP I)	PTBP1_HUMAN	SUBCELLULAR LOCATION: Nucleus.	P26599
NA	-4.65016	NA	-0.35867	0.540857	-1.13008	2.27916	NA	NA	NA	NA	NA	NA	4.84938e-14	NA	0.908071	0.906438	6.62118e-05	1.51794e-13	NA	NA	NA	NA	NA	NA	NA	Serpin B3 (Protein T4-A) (Squamous cell carcinoma antigen 1) (SCCA-1)	SPB3_HUMAN	SUBCELLULAR LOCATION: Cytoplasm {ECO:0000269|PubMed:10956412, ECO:0000269|PubMed:14970861}. Note=Seems to also be secreted in plasma by cancerous cells but at a low level.	P29508
0.389681	0.541745	-0.818256	0.405286	0.990225	0.790267	0.892558	-0.180145	-0.528373	1.30887	-2.25814	0.704655	0.68639	0.559264	0.98036	0.912087	0.470883	0.0275989	0.00607128	0.959359	0.974491	0.689101	0.128528	0.89015	0.807206	4.22e-28	Myristoylated alanine-rich C-kinase substrate (MARCKS) (Protein kinase C substrate, 80 kDa protein, light chain) (80K-L protein) (PKCSL)	MARCS_HUMAN	SUBCELLULAR LOCATION: Cytoplasm, cytoskeleton {ECO:0000305}. Membrane {ECO:0000305}; Lipid-anchor {ECO:0000305}.	P29966
NA	0.690905	-0.671265	1.04065	-0.0916542	1.24794	0.341279	-0.331712	-1.05694	-0.493214	-3.3376	-0.66838	NA	0.284782	0.986125	0.135217	0.970463	1.72068e-05	0.822254	0.947854	0.91944	0.931649	0.00370186	0.912666	-0.175603	0.00161347	Myeloid cell nuclear differentiation antigen	MNDA_HUMAN	SUBCELLULAR LOCATION: Nucleus. Cytoplasm. Note=Uniformly distributed throughout the interphase cell nucleus. Associates with chromatin.	P41218
NA	-1.96051	NA	-0.356537	2.16078	-2.69267	4.26152	-0.838618	-0.778119	-6.05222	-0.0514265	-0.759626	NA	2.43562e-10	NA	0.909052	0.000194525	1.18264e-12	1.51794e-13	0.848455	0.957823	1.01289e-12	0.962662	0.89747	NA	NA	Serpin B4 (Leupin) (Peptidase inhibitor 11) (PI-11) (Squamous cell carcinoma antigen 2) (SCCA-2)	SPB4_HUMAN	SUBCELLULAR LOCATION: Cytoplasm {ECO:0000269|PubMed:10956412}. Note=Seems to also be secreted in plasma by cancerous cells but at a low level.	P48594
0.061491	0.228237	0.264207	0.461117	0.118026	0.75142	1.82422	-2.08715	-1.07605	0.0860994	-2.25657	-1.8931	0.918575	0.883218	0.995552	0.882953	0.974202	0.0435265	1.51794e-13	0.0805087	0.915549	0.975445	0.128961	0.281989	-1.69478	1.7e-20	Lumican (Keratan sulfate proteoglycan lumican) (KSPG lumican)	LUM_HUMAN	SUBCELLULAR LOCATION: Secreted, extracellular space, extracellular matrix {ECO:0000250}.	P51884
-0.00868709	0.482222	-0.299153	0.70461	0.0974214	0.62437	0.818365	-0.0408581	0.014152	1.02326	-1.53718	-0.87756	0.926458	0.657691	0.993334	0.578102	0.975332	0.146873	0.0197301	0.966682	0.988809	0.853601	0.581944	0.872427	-0.0358618	0.531072	Cysteine-rich protein 2 (CRP-2) (Protein ESP1)	CRIP2_HUMAN	NA	P52943
NA	-0.948302	-1.53053	-0.206651	-1.38103	-1.06045	0.127477	-2.29046	-1.67152	1.21418	0.705756	-1.37097	NA	0.011472	0.842331	0.954189	0.0604826	0.000255907	0.955717	0.0410928	0.621963	0.757094	0.925296	0.660018	NA	NA	Dermcidin (EC 3.4.-.-) (Preproteolysin) [Cleaved into: Survival-promoting peptide; DCD-1]	DCD_HUMAN	SUBCELLULAR LOCATION: Secreted.	P81605
0.203977	-0.102632	-0.393143	0.55655	0.0879496	0.654177	1.43872	-0.971522	-1.81661	1.03148	-2.32157	-0.827475	0.863752	0.883308	0.992134	0.804212	0.975821	0.116248	2.4088e-08	0.791093	0.48837	0.85041	0.111171	0.8839	-0.670474	3.83e-08	Transgelin (22 kDa actin-binding protein) (Protein WS3-10) (Smooth muscle protein 22-alpha) (SM22-alpha)	TAGL_HUMAN	SUBCELLULAR LOCATION: Cytoplasm {ECO:0000305}.	Q01995
0.837887	1.14848	0.0821222	0.985326	0.0189762	0.412663	1.8741	-2.21306	-1.34718	0.0808106	-2.21275	-1.93785	0.043609	0.00501892	0.996127	0.172224	0.976909	0.53982	1.51794e-13	0.053634	0.831119	0.975277	0.140991	0.255935	-0.300016	3.07e-23	Collagen alpha-1(XIV) chain (Undulin)	COEA1_HUMAN	SUBCELLULAR LOCATION: Secreted, extracellular space, extracellular matrix {ECO:0000250|UniProtKB:P32018}.	Q05707
0.355142	-0.0689308	-0.410121	-0.561844	0.501678	-0.627732	-0.70418	1.27851	0.606591	0.646344	-0.196177	1.01812	0.73291	0.896594	0.991884	0.727697	0.919284	0.104173	0.111093	0.660044	0.981906	0.940934	0.956043	0.797898	NA	NA	Isopentenyl-diphosphate Delta-isomerase 1 (EC 5.3.3.2) (Isopentenyl pyrophosphate isomerase 1) (IPP isomerase 1) (IPPI1)	IDI1_HUMAN	SUBCELLULAR LOCATION: Peroxisome.	Q13907
0.154514	0.0653651	-1.30992	0.481021	1.73852	0.674288	-0.101343	0.0919369	-0.0846933	0.566743	-0.607891	-0.201947	0.887873	0.930185	0.92149	0.869953	0.0103235	0.0992833	0.96543	0.968854	0.98734	0.949925	0.922007	0.955833	-0.357149	1.06e-09	Splicing factor 1 (Mammalian branch point-binding protein) (BBP) (mBBP) (Transcription factor ZFM1) (Zinc finger gene in MEN1 locus) (Zinc finger protein 162)	SF01_HUMAN	SUBCELLULAR LOCATION: Nucleus.	Q15637
-0.0881114	0.195078	0.772896	0.136592	-0.125153	-0.909282	-0.765626	0.175951	0.315206	-0.236607	1.21824	0.235495	0.905644	0.896323	0.989578	0.971065	0.967873	0.00298829	0.0551266	0.965235	0.988063	0.959474	0.816355	0.948119	0.407778	3.42e-32	Acylglycerol kinase, mitochondrial (hAGK) (EC 2.7.1.107) (EC 2.7.1.94) (Multiple substrate lipid kinase) (HsMuLK) (MuLK) (Multi-substrate lipid kinase)	AGK_HUMAN	SUBCELLULAR LOCATION: Mitochondrion membrane {ECO:0000269|PubMed:15939762, ECO:0000269|PubMed:16269826}.	Q53H12
NA	-0.358641	-0.808375	-0.0843545	1.53353	0.636045	-0.052964	0.293194	-1.36281	0.513617	-1.61994	-0.183945	NA	0.654961	0.980833	0.970755	0.041928	0.134141	0.971921	0.958759	0.824128	0.954887	0.521313	0.956771	-0.671567	7.25e-30	LIM and senescent cell antigen-like-containing domain protein 2 (LIM-like protein 2) (Particularly interesting new Cys-His protein 2) (PINCH-2)	LIMS2_HUMAN	SUBCELLULAR LOCATION: Nucleus {ECO:0000305}. Cell junction, focal adhesion {ECO:0000269|PubMed:12167643}. Cell membrane {ECO:0000269|PubMed:12167643}; Peripheral membrane protein {ECO:0000269|PubMed:12167643}; Cytoplasmic side {ECO:0000269|PubMed:12167643}.	Q7Z4I7
-0.12157	0.188342	-0.483615	-1.06367	-0.224531	-0.56881	-0.380707	-0.205277	0.107	0.142876	0.538107	-1.53112	0.893735	0.898712	0.99066	0.0800128	0.957669	0.163075	0.800789	0.957745	0.98993	0.975149	0.941738	0.543201	0.40657	1.11e-14	60S ribosomal protein L36	RL36_HUMAN	NA	Q9Y3U8
-0.324226	NA	-0.918109	0.0792644	-0.204195	0.647274	0.632489	-1.10578	-1.30784	0.514668	-1.22967	-0.468045	0.747883	NA	0.974663	0.975687	0.960121	0.122383	0.166177	0.711002	0.84751	0.954796	0.761748	0.93672	0.35878	1.11e-16	Transmembrane protein 109 (Mitsugumin-23) (Mg23)	TM109_HUMAN	SUBCELLULAR LOCATION: Nucleus outer membrane {ECO:0000250|UniProtKB:O77751}; Multi-pass membrane protein {ECO:0000250|UniProtKB:O77751}. Endoplasmic reticulum membrane {ECO:0000250|UniProtKB:O77751}; Multi-pass membrane protein {ECO:0000250|UniProtKB:O77751}. Sarcoplasmic reticulum membrane {ECO:0000250|UniProtKB:O77751}; Multi-pass membrane protein {ECO:0000250|UniProtKB:O77751}.	Q9BVC6
-0.0428737	NA	-1.08039	0.663988	1.34744	0.208479	-0.686538	-0.709706	-1.67802	0.401117	-1.75368	-0.268732	0.918599	NA	0.960471	0.652658	0.131531	0.853158	0.131103	0.887788	0.616386	0.963259	0.417973	0.95202	-1.13792	8.95e-37	Peroxisomal membrane protein 2 (22 kDa peroxisomal membrane protein)	PXMP2_HUMAN	SUBCELLULAR LOCATION: Peroxisome membrane; Multi-pass membrane protein.	Q9NR77
NA	NA	0.895309	-0.342386	NA	-0.975293	-0.860713	-0.50184	0.372485	-0.956309	1.77813	0.205114	NA	NA	0.986453	0.915248	NA	0.00113255	0.0149796	0.928145	0.987151	0.780484	0.49626	0.950169	0.318445	1.93e-12	Cartilage-associated protein	CRTAP_HUMAN	SUBCELLULAR LOCATION: Secreted, extracellular space, extracellular matrix {ECO:0000250}.	O75718
NA	NA	0.0786543	0.574573	0.724524	-1.41539	2.52815	-0.508664	-1.61349	-4.63802	0.0257184	0.113837	NA	NA	0.996111	0.783968	0.803488	1.37844e-07	1.51794e-13	0.927151	0.669559	5.46962e-11	0.965495	0.955578	-0.0756881	0.00284956	Keratin, type I cytoskeletal 16 (Cytokeratin-16) (CK-16) (Keratin-16) (K16)	K1C16_HUMAN	NA	P08779
NA	NA	-0.795449	-1.19702	NA	0.534406	-1.32401	0.397771	1.32079	1.29414	-0.565135	-1.42527	NA	NA	0.981431	0.0225274	NA	0.280036	1.11032e-06	0.951127	0.921901	0.700632	0.927056	0.622874	-0.409496	0.0575475	Phospholipase A2, membrane associated (EC 3.1.1.4) (GIIC sPLA2) (Group IIA phospholipase A2) (Non-pancreatic secretory phospholipase A2) (NPS-PLA2) (Phosphatidylcholine 2-acylhydrolase 2A)	PA2GA_HUMAN	SUBCELLULAR LOCATION: Cell membrane {ECO:0000305}; Peripheral membrane protein {ECO:0000269|PubMed:2775276}. Secreted {ECO:0000269|PubMed:2925608, ECO:0000269|PubMed:2925633}.	P14555
NA	NA	-1.9947	0.131316	1.99967	1.42394	0.569301	-1.95321	-0.429905	1.60487	-0.838876	-1.26388	NA	NA	0.502657	0.971551	0.000814572	2.75586e-07	0.274879	0.127193	0.978624	0.400813	0.885007	0.724821	-0.0206897	0.532573	Histone H1.3 (Histone H1c) (Histone H1s-2)	H13_HUMAN	SUBCELLULAR LOCATION: Nucleus. Chromosome. Note=According to PubMed:15911621 more commonly found in euchromatin. According to PubMed:10997781 is associated with inactive chromatin.	P16402
NA	NA	-1.95289	-2.02424	2.15068	-0.20737	-0.330751	NA	NA	NA	NA	NA	NA	NA	0.522511	2.13124e-07	0.000205009	0.817853	0.861915	NA	NA	NA	NA	NA	NA	NA	Cytochrome P450 3A7 (EC 1.14.14.1) (CYPIIIA7) (Cytochrome P450-HFLA)	CP3A7_HUMAN	SUBCELLULAR LOCATION: Endoplasmic reticulum membrane; Peripheral membrane protein. Microsome membrane; Peripheral membrane protein.	P24462
NA	NA	-1.61348	-0.0282039	1.52795	0.108797	0.893677	-0.0313527	-1.30127	-0.082639	-2.16475	0.621354	NA	NA	0.795288	0.975374	0.0433789	0.909101	0.00596265	0.967096	0.850088	0.968772	0.153961	0.905429	-0.709056	1.48e-16	D-dopachrome decarboxylase (EC 4.1.1.84) (D-dopachrome tautomerase) (Phenylpyruvate tautomerase II)	DOPD_HUMAN	SUBCELLULAR LOCATION: Cytoplasm {ECO:0000250}.	P30046
NA	NA	0.346445	0.0237846	1.31875	-0.544593	0.318884	-1.55761	0.0568796	NA	1.28636	-0.334569	NA	NA	0.995022	0.978605	0.15555	0.197459	0.849198	0.328583	0.989353	NA	0.790949	0.947684	0.599844	9.4e-36	Deoxyuridine 5'-triphosphate nucleotidohydrolase, mitochondrial (dUTPase) (EC 3.6.1.23) (dUTP pyrophosphatase)	DUT_HUMAN	SUBCELLULAR LOCATION: Isoform 2: Nucleus {ECO:0000269|PubMed:8631816, ECO:0000269|PubMed:9070952}.; SUBCELLULAR LOCATION: Isoform 3: Mitochondrion {ECO:0000269|PubMed:8631816, ECO:0000269|PubMed:9070952}.	P33316
NA	NA	1.59196	-0.134504	0.364698	-0.752797	-0.867439	NA	NA	NA	NA	NA	NA	NA	0.908973	0.96528	0.949738	0.0266414	0.0134863	NA	NA	NA	NA	NA	NA	NA	Heat shock 70 kDa protein 1-like (Heat shock 70 kDa protein 1L) (Heat shock 70 kDa protein 1-Hom) (HSP70-Hom)	HS71L_HUMAN	NA	P34931
0.454677	NA	-2.09334	0.127095	NA	-0.617498	0.740939	0.429849	-1.24132	-0.428361	-1.16174	0.704414	0.579642	NA	0.489984	0.97193	NA	0.112819	0.0555568	0.948344	0.871627	0.940715	0.790692	0.890199	NA	NA	Epiplakin (450 kDa epidermal antigen)	EPIPL_HUMAN	SUBCELLULAR LOCATION: Cytoplasm, cytoskeleton {ECO:0000269|PubMed:15671067, ECO:0000269|PubMed:23398049}. Cell junction, hemidesmosome {ECO:0000269|PubMed:23398049}. Cell junction, tight junction {ECO:0000269|PubMed:23398049}. Cell projection {ECO:0000269|PubMed:23398049}. Apicolateral cell membrane {ECO:0000250|UniProtKB:Q8R0W0}. Basolateral cell membrane {ECO:0000250|UniProtKB:Q8R0W0}. Cell jun…	P58107
NA	NA	1.24334	0.908135	NA	-1.09593	-1.24948	-0.246727	0.508771	NA	0.151884	-2.24067	NA	NA	0.967675	0.280118	NA	0.000128461	6.38626e-06	0.954849	0.984445	NA	0.963619	0.120804	NA	NA	Plasminogen-like protein A (Plasminogen-like protein A1) (Plasminogen-related protein A);Plasminogen (EC 3.4.21.7) [Cleaved into: Plasmin heavy chain A; Activation peptide; Angiostatin; Plasmin heavy chain A, short form; Plasmin light chain B]	PLGA_HUMAN;PLMN_HUMAN	SUBCELLULAR LOCATION: Secreted {ECO:0000305}.;SUBCELLULAR LOCATION: Secreted {ECO:0000269|PubMed:10077593, ECO:0000269|PubMed:14699093}. Note=Locates to the cell surface where it is proteolytically cleaved to produce the active plasmin. Interaction with HRG tethers it to the cell surface.	Q15195; P00747
NA	NA	1.08434	-0.162937	-0.0484456	-0.807986	-0.853932	NA	-0.165743	-0.414856	-1.41941	-0.66727	NA	NA	0.978757	0.961437	0.973322	0.0134734	0.0166113	NA	0.985871	0.942397	0.660186	0.912832	NA	NA	Catechol O-methyltransferase domain-containing protein 1 (EC 2.1.1.-)	CMTD1_HUMAN	SUBCELLULAR LOCATION: Membrane {ECO:0000305}; Single-pass type II membrane protein {ECO:0000305}.	Q86VU5
NA	NA	-1.01107	-0.632435	NA	-1.67041	-1.10573	NA	0.0918216	NA	-1.59283	-0.633835	NA	NA	0.967458	0.608692	NA	1.58474e-10	0.000162195	NA	0.989762	NA	0.541587	0.917635	NA	NA	PDZ domain-containing protein 8 (Sarcoma antigen NY-SAR-84/NY-SAR-104)	PDZD8_HUMAN	NA	Q8NEN9
NA	NA	0.417469	-0.506753	-0.872435	-1.42569	-0.784833	-0.255757	-0.624172	-0.320947	-0.134958	-0.0474982	NA	NA	0.994472	0.797985	0.515415	1.15505e-07	0.0438076	0.954176	0.969346	0.952454	0.959074	0.962838	-1.2529	2.05e-53	Cytoplasmic FMR1-interacting protein 2 (p53-inducible protein 121)	CYFP2_HUMAN	SUBCELLULAR LOCATION: Cytoplasm {ECO:0000269|PubMed:10449408, ECO:0000269|PubMed:17245118}. Nucleus {ECO:0000269|PubMed:17245118}. Cytoplasm, perinuclear region {ECO:0000250|UniProtKB:Q5SQX6}. Cell junction, synapse, synaptosome {ECO:0000250|UniProtKB:Q5SQX6}. Note=Highly expressed in the perinuclear regionand enriched in synaptosomes (By similarity). Treatment with leptomycin-B triggers transloc…	Q96F07
NA	NA	-0.106233	0.14713	0.439506	0.629498	0.703382	0.154947	1.29368	1.45044	0.13664	0.499114	NA	NA	0.995061	0.970052	0.935459	0.141267	0.0867236	0.96621	0.926895	0.561726	0.964185	0.923149	0.607948	4.92e-19	Serine/Arginine-related protein 53 (SRrp53) (Arginine/serine-rich coiled-coil protein 1)	RSRC1_HUMAN	SUBCELLULAR LOCATION: Nucleus {ECO:0000250}. Nucleus speckle {ECO:0000250}. Cytoplasm {ECO:0000250}. Note=Shuttles between the nucleus and cytoplasm. {ECO:0000250}.	Q96IZ7
NA	NA	0.760449	-0.579549	0.285759	-0.734534	-0.634023	NA	NA	NA	NA	NA	NA	NA	0.989839	0.700889	0.960463	0.032134	0.19903	NA	NA	NA	NA	NA	NA	NA	ER membrane protein complex subunit 6 (Transmembrane protein 93)	EMC6_HUMAN	SUBCELLULAR LOCATION: Membrane {ECO:0000269|PubMed:22119785}; Multi-pass membrane protein {ECO:0000269|PubMed:22119785}.	Q9BV81
NA	NA	-1.06952	0.265032	0.0448643	0.796811	0.648244	-0.0597493	-0.686427	-0.0700801	-3.55845	-0.096984	NA	NA	0.961675	0.95365	0.977833	0.0256945	0.147782	0.965829	0.965246	0.969375	0.0017223	0.960834	-0.200543	3.22e-06	ATPase inhibitor, mitochondrial (Inhibitor of F(1)F(o)-ATPase) (IF(1)) (IF1)	ATIF1_HUMAN	SUBCELLULAR LOCATION: Mitochondrion {ECO:0000269|PubMed:12110673}.	Q9UII2
NA	NA	NA	-0.353478	0.786684	-1.01435	1.72862	-2.61195	-0.194969	-2.07097	0.5781	-0.852523	NA	NA	NA	0.910437	0.745814	0.000589861	3.53267e-12	0.00955251	0.985271	0.0516183	0.938326	0.878327	-0.105261	1.02e-05	Keratin, type II cytoskeletal 1 (67 kDa cytokeratin) (Cytokeratin-1) (CK-1) (Hair alpha protein) (Keratin-1) (K1) (Type-II keratin Kb1)	K2C1_HUMAN	SUBCELLULAR LOCATION: Cell membrane {ECO:0000269|PubMed:17956333}. Note=Located on plasma membrane of neuroblastoma NMB7 cells.	P04264

## Sheet: T3vsT1_gene_enrichment
GENE ONTOLOGY ENRICHMENT ANALYSIS
tem.ID	description	T1.log10.p.value	T2.log10.p.value	T3.log10.p.value	T4.log10.p.value	T5.log10.p.value
GO:0070271	protein complex biogenesis	-11.1791	NA	NA	NA	NA
GO:0033108	mitochondrial respiratory chain complex assembly	-10.6716	NA	NA	NA	NA
GO:0097031	mitochondrial respiratory chain complex I biogenesis	-8.9788	NA	NA	NA	NA
GO:0022904	respiratory electron transport chain	-8.4001	NA	NA	NA	NA
GO:0006812	cation transport	-7.2284	NA	3.0357	NA	NA
GO:0055114	oxidation-reduction process	-4.5287	4.2403	4.0762	-10.644	NA
GO:0006091	generation of precursor metabolites and energy	-4.3391	NA	NA	NA	NA
GO:0001773	myeloid dendritic cell activation	-3.7399	NA	NA	NA	NA
GO:00361641	cell-abiotic substrate adhesion	-3.699	-3.7167	-3.6216	-3.7399	-3.7352
GO:19030261	negative regulation of RNA polymerase II regulatory region sequence-specific DNA binding	-3.699	-3.7167	-3.6216	-3.7399	-3.7352
GO:00604261	lung vasculature development	-3.699	-3.7167	-3.6216	NA	NA
GO:00106211	negative regulation of transcription by transcription factor localization	-3.699	-3.7167	-3.6216	-3.7399	-3.7352
GO:0070934	CRD-mediated mRNA stabilization	-3.5719	NA	NA	NA	NA
GO:1901019	regulation of calcium ion transmembrane transporter activity	-3.2388	NA	NA	NA	NA
GO:00456021	negative regulation of endothelial cell differentiation	-3.1046	-3.1203	-3.0278	NA	NA
GO:0090402	oncogene-induced cell senescence	-3.0975	NA	NA	NA	NA
GO:0035986	senescence-associated heterochromatin focus assembly	-3.0975	NA	NA	NA	NA
GO:0030279	negative regulation of ossification	3.0159	NA	NA	NA	NA
GO:0006576	cellular biogenic amine metabolic process	3.0237	NA	NA	NA	NA
GO:0019433	triglyceride catabolic process	3.0814	NA	NA	NA	NA
GO:0045602	negative regulation of endothelial cell differentiation	3.1046	3.1203	3.0278	NA	3.1391
GO:0048167	regulation of synaptic plasticity	3.327	NA	NA	NA	NA
GO:0015701	bicarbonate transport	3.5686	NA	NA	NA	NA
GO:0010621	negative regulation of transcription by transcription factor localization	3.699	3.7167	3.6216	3.7399	3.7352
GO:0036164	cell-abiotic substrate adhesion	3.699	3.7167	3.6216	3.7399	3.7352
GO:0060426	lung vasculature development	3.699	3.7167	3.6216	-3.7399	NA
GO:1903026	negative regulation of RNA polymerase II regulatory region sequence-specific DNA binding	3.699	3.7167	3.6216	3.7399	3.7352
GO:0006412	translation	NA	-10.1694	NA	NA	NA
GO:0044763	single-organism cellular process	NA	NA	NA	-4.0079	NA
GO:0000184	nuclear-transcribed mRNA catabolic process, nonsense-mediated decay	NA	-6.1101	NA	NA	NA
GO:0043043	peptide biosynthetic process	NA	-10.1785	NA	NA	NA
GO:0016071	mRNA metabolic process	NA	NA	NA	5.4001	NA
GO:0019083	viral transcription	NA	-6.8697	NA	NA	NA
GO:1901566	organonitrogen compound biosynthetic process	NA	-4.618	NA	-3.0182	-4.6091
GO:0072376	protein activation cascade	NA	NA	NA	-4.52	NA
GO:0030198	extracellular matrix organization	NA	NA	NA	3.2248	13.1965
GO:0043062	extracellular structure organization	NA	NA	NA	3.2248	13.1965
GO:0006396	RNA processing	NA	-6.4295	NA	5.3605	NA
GO:0002576	platelet degranulation	NA	NA	NA	-5.5258	NA
GO:0006614	SRP-dependent cotranslational protein targeting to membrane	NA	-6.4401	NA	NA	NA
GO:0006413	translational initiation	NA	-5.1107	NA	NA	NA
GO:0032501	multicellular organismal process	NA	NA	NA	NA	5.3726
GO:0018149	peptide cross-linking	NA	NA	NA	NA	6.1255
GO:0070488	neutrophil aggregation	NA	NA	NA	NA	3.585
GO:0015671	oxygen transport	NA	NA	NA	-4.3556	NA
GO:0044281	small molecule metabolic process	NA	NA	NA	-16.129	-3.2027
GO:0044710	single-organism metabolic process	NA	3.2815	NA	-18.4763	NA
GO:0015669	gas transport	NA	NA	NA	-3.7235	NA
GO:0006082	organic acid metabolic process	NA	NA	NA	-13.0191	-4.1403
GO:0035425	autocrine signaling	NA	NA	NA	NA	3.0353
GO:0017144	drug metabolic process	NA	6.4584	NA	NA	NA
GO:0030104	water homeostasis	NA	4.3233	NA	NA	NA
GO:0006629	lipid metabolic process	NA	4.5952	NA	-4.6126	NA
GO:0042737	drug catabolic process	NA	5.3788	NA	NA	NA
GO:0006805	xenobiotic metabolic process	NA	4.0311	NA	NA	NA
GO:1901615	organic hydroxy compound metabolic process	NA	4.0405	NA	NA	NA
GO:0016098	monoterpenoid metabolic process	NA	4.9957	NA	NA	NA
GO:0006775	fat-soluble vitamin metabolic process	NA	3.3325	NA	NA	NA
GO:1901568	fatty acid derivative metabolic process	NA	3.4895	NA	NA	NA
GO:0043270	positive regulation of ion transport	NA	3.5498	NA	NA	NA
GO:0015697	quaternary ammonium group transport	NA	3.3125	NA	NA	NA
GO:0071494	cellular response to UV-C	NA	3.2388	NA	NA	NA
GO:0019369	arachidonic acid metabolic process	NA	4.857	NA	NA	NA
GO:0071495	cellular response to endogenous stimulus	NA	3.3089	NA	NA	NA
GO:0070640	vitamin D3 metabolic process	NA	3.1141	NA	NA	NA
GO:0098656	anion transmembrane transport	NA	3.2774	NA	NA	NA
GO:0051937	catecholamine transport	NA	3.3125	NA	NA	NA
GO:0006720	isoprenoid metabolic process	NA	4.0348	NA	NA	NA
GO:0002711	positive regulation of T cell mediated immunity	NA	-4.4763	NA	NA	NA
GO:0034470	ncRNA processing	NA	-13.5607	NA	NA	NA
GO:0006122	mitochondrial electron transport, ubiquinol to cytochrome c	NA	-7.0083	NA	NA	NA
GO:0043603	cellular amide metabolic process	NA	-5.9508	NA	NA	-3.3665
GO:0009313	oligosaccharide catabolic process	NA	-3.0696	NA	NA	NA
GO:1902600	hydrogen ion transmembrane transport	NA	-4.4776	NA	NA	NA
GO:0070125	mitochondrial translational elongation	NA	-5.5031	NA	NA	NA
GO:0034641	cellular nitrogen compound metabolic process	NA	-3.0575	NA	3.04	NA
GO:0090502	RNA phosphodiester bond hydrolysis, endonucleolytic	NA	-3.6498	NA	NA	NA
GO:0044270	cellular nitrogen compound catabolic process	NA	-4.1135	NA	NA	NA
GO:0007586	digestion	NA	-3.341	NA	NA	NA
GO:0006818	hydrogen transport	NA	-4.1221	NA	NA	NA
GO:0030490	maturation of SSU-rRNA	NA	-3.4486	NA	NA	NA
GO:0006415	translational termination	NA	-5.4001	NA	NA	NA
GO:0034660	ncRNA metabolic process	NA	-10.5751	NA	NA	NA
GO:0022411	cellular component disassembly	NA	-3.0168	NA	NA	-4.3197
GO:0008380	RNA splicing	NA	NA	7.066	9.3556	NA
GO:0033197	response to vitamin E	NA	NA	3.4437	NA	NA
GO:0019373	epoxygenase P450 pathway	NA	NA	3.6498	NA	NA
GO:0070314	G1 to G0 transition	NA	NA	3.3215	NA	NA
GO:1902074	response to salt	NA	NA	3.0195	NA	NA
GO:0042738	exogenous drug catabolic process	NA	NA	3.4023	NA	NA
GO:1903749	positive regulation of establishment of protein localization to mitochondrion	NA	NA	3.5638	NA	NA
GO:0010901	regulation of very-low-density lipoprotein particle remodeling	NA	NA	3.6073	NA	NA
GO:0002443	leukocyte mediated immunity	NA	NA	-3.4711	NA	NA
GO:0030638	polyketide metabolic process	NA	NA	-3.8633	NA	NA
GO:0051186	cofactor metabolic process	NA	NA	-3.5702	-5.8894	-4.2557
GO:0030647	aminoglycoside antibiotic metabolic process	NA	NA	-3.8633	NA	NA
GO:0016180	snRNA processing	NA	NA	-3.1238	NA	NA
GO:1903034	regulation of response to wounding	NA	NA	-3.3161	NA	NA
GO:1900225	regulation of NLRP3 inflammasome complex assembly	NA	NA	-3.1427	NA	NA
GO:0016137	glycoside metabolic process	NA	NA	-3.0311	NA	NA
GO:0002585	positive regulation of antigen processing and presentation of peptide antigen	NA	NA	-3.4056	NA	NA
GO:0007155	cell adhesion	NA	NA	NA	6.7399	5.0395
GO:0022610	biological adhesion	NA	NA	NA	6.6271	5.0057
GO:0032502	developmental process	NA	NA	NA	3.5719	4.4597
GO:0051704	multi-organism process	NA	NA	NA	3.5072	NA
GO:0065007	biological regulation	NA	NA	NA	3.8268	NA
GO:0060020	Bergmann glial cell differentiation	NA	NA	NA	4.6696	NA
GO:0031497	chromatin assembly	NA	NA	NA	5.1226	NA
GO:0075713	establishment of integrated proviral latency	NA	NA	NA	4.3458	NA
GO:0045730	respiratory burst	NA	NA	NA	3.4214	NA
GO:0008543	fibroblast growth factor receptor signaling pathway	NA	NA	NA	3.1844	NA
GO:0040031	snRNA modification	NA	NA	NA	3.0747	NA
GO:0090304	nucleic acid metabolic process	NA	NA	NA	4.9393	NA
GO:0006725	cellular aromatic compound metabolic process	NA	NA	NA	3.6716	NA
GO:0046483	heterocycle metabolic process	NA	NA	NA	3.3615	NA
GO:0051253	negative regulation of RNA metabolic process	NA	NA	NA	8.8097	NA
GO:0097659	nucleic acid-templated transcription	NA	NA	NA	5.5157	NA
GO:0048519	negative regulation of biological process	NA	NA	NA	3.3737	3.1113
GO:0031118	rRNA pseudouridine synthesis	NA	NA	NA	3.0747	NA
GO:0010628	positive regulation of gene expression	NA	NA	NA	5.082	NA
GO:0070943	neutrophil mediated killing of symbiont cell	NA	NA	NA	4.0367	NA
GO:0006366	transcription from RNA polymerase II promoter	NA	NA	NA	3.1361	NA
GO:0010467	gene expression	NA	NA	NA	4.0872	NA
GO:0009059	macromolecule biosynthetic process	NA	NA	NA	3.6556	NA
GO:0019438	aromatic compound biosynthetic process	NA	NA	NA	3.4672	NA
GO:0000398	mRNA splicing, via spliceosome	NA	NA	NA	9.4342	NA
GO:0050900	leukocyte migration	NA	NA	NA	3.58	NA
GO:0018130	heterocycle biosynthetic process	NA	NA	NA	3.3605	NA
GO:0048869	cellular developmental process	NA	NA	NA	3.9508	NA
GO:0044271	cellular nitrogen compound biosynthetic process	NA	NA	NA	3.065	NA
GO:0008152	metabolic process	NA	NA	NA	-5.2343	NA
GO:0044282	small molecule catabolic process	NA	NA	NA	-10.0747	-3.0292
GO:0044699	single-organism process	NA	NA	NA	-4.5171	NA
GO:0009056	catabolic process	NA	NA	NA	-8.3344	NA
GO:0006790	sulfur compound metabolic process	NA	NA	NA	-3.8539	4.0851
GO:0006687	glycosphingolipid metabolic process	NA	NA	NA	-3.5768	NA
GO:0006732	coenzyme metabolic process	NA	NA	NA	-4.6421	-3.9706
GO:0030449	regulation of complement activation	NA	NA	NA	-6.5607	NA
GO:1901564	organonitrogen compound metabolic process	NA	NA	NA	-11.0205	-3.0575
GO:0005975	carbohydrate metabolic process	NA	NA	NA	-7.6308	NA
GO:1901135	carbohydrate derivative metabolic process	NA	NA	NA	-4.6517	NA
GO:0044723	single-organism carbohydrate metabolic process	NA	NA	NA	-5.5867	NA
GO:1900046	regulation of hemostasis	NA	NA	NA	-5.8327	NA
GO:0009249	protein lipoylation	NA	NA	NA	-3.1209	NA
GO:0043171	peptide catabolic process	NA	NA	NA	-3.2396	NA
GO:0032787	monocarboxylic acid metabolic process	NA	NA	NA	-7.6737	NA
GO:0044711	single-organism biosynthetic process	NA	NA	NA	-4.4306	-3.8861
GO:0072350	tricarboxylic acid metabolic process	NA	NA	NA	-3.2	NA
GO:0006108	malate metabolic process	NA	NA	NA	-3.7696	NA
GO:0044242	cellular lipid catabolic process	NA	NA	NA	-5.8861	NA
GO:0044283	small molecule biosynthetic process	NA	NA	NA	-7.3261	NA
GO:0098754	detoxification	NA	NA	NA	-3.2226	NA
GO:0009081	branched-chain amino acid metabolic process	NA	NA	NA	-3.7282	NA
GO:0006099	tricarboxylic acid cycle	NA	NA	NA	-4.0061	NA
GO:0006525	arginine metabolic process	NA	NA	NA	-3.4547	NA
GO:0002376	immune system process	NA	NA	NA	NA	4.5406
GO:0009611	response to wounding	NA	NA	NA	NA	4.6968
GO:0044273	sulfur compound catabolic process	NA	NA	NA	NA	9.0904
GO:0061436	establishment of skin barrier	NA	NA	NA	NA	11.2426
GO:0006024	glycosaminoglycan biosynthetic process	NA	NA	NA	NA	9.8447
GO:0048523	negative regulation of cellular process	NA	NA	NA	NA	4.5186
GO:0010837	regulation of keratinocyte proliferation	NA	NA	NA	NA	3.6144
GO:0071694	maintenance of protein location in extracellular region	NA	NA	NA	NA	3.6271
GO:0007178	transmembrane receptor protein serine/threonine kinase signaling pathway	NA	NA	NA	NA	4.644
GO:0070208	protein heterotrimerization	NA	NA	NA	NA	4.2984
GO:0048678	response to axon injury	NA	NA	NA	NA	4.9172
GO:1901700	response to oxygen-containing compound	NA	NA	NA	NA	3.6253
GO:0006022	aminoglycan metabolic process	NA	NA	NA	NA	7.9281
GO:0090596	sensory organ morphogenesis	NA	NA	NA	NA	3.1972
GO:0032963	collagen metabolic process	NA	NA	NA	NA	9.6421
GO:0044236	multicellular organismal metabolic process	NA	NA	NA	NA	8.6038
GO:0032602	chemokine production	NA	NA	NA	NA	3.585
GO:1901137	carbohydrate derivative biosynthetic process	NA	NA	NA	NA	4.4634
GO:0042339	keratan sulfate metabolic process	NA	NA	NA	NA	5.1938
GO:0070126	mitochondrial translational termination	NA	NA	NA	NA	-5.8928
GO:0009058	biosynthetic process	NA	NA	NA	NA	-3.399
GO:0060349	bone morphogenesis	NA	NA	NA	NA	-4.8633
GO:0008207	C21-steroid hormone metabolic process	NA	NA	NA	NA	-3.7799
GO:0046394	carboxylic acid biosynthetic process	NA	NA	NA	NA	-5.3958
GO:0043604	amide biosynthetic process	NA	NA	NA	NA	-3.2636
GO:0036148	phosphatidylglycerol acyl-chain remodeling	NA	NA	NA	NA	-3.007
GO:0006414	translational elongation	NA	NA	NA	NA	-4.4306
GO:0042373	vitamin K metabolic process	NA	NA	NA	NA	-3.041
GO:0044255	cellular lipid metabolic process	NA	NA	NA	NA	-3.1379
GO:0044249	cellular biosynthetic process	NA	NA	NA	NA	-3.0141
