# Supplementary material for: Spatial Tissue Proteomics Quantifies Inter- and Intratumor Heterogeneity in Hepatocellular Carcinoma (HCC)
Source: Mol Cell Proteomics. 2018 Jan 23;17(4):810–25. doi: 10.1074/mcp.RA117.000189 (PMC5880102; doi:10.1074/mcp.RA117.000189)
Supplement: Supplemental Data [file supp_RA117.000189_4790_2_supp_58825_p2t92v.xlsx]

## Sheet: DIA_all_sectors
	Normalized protein intensity (log2)
uniprotID	T1	T2	T3	TC	PT	description	short.name	number.of.peptides
A0AVT1	14.9796	14.8394	14.8578	14.6839	14.7062	Ubiquitin-like modifier-activating enzyme 6 (Ubiquitin-activating enzyme 6) (EC 6.2.1.45) (Monocyte protein 4) (MOP-4) (Ubiquitin-activating enzyme E1-like protein 2) (E1-L2)	UBA6_HUMAN	8
A0FGR8	14.9491	15.1451	15.0371	15.4936	15.0156	Extended synaptotagmin-2 (E-Syt2) (Chr2Syt)	ESYT2_HUMAN	4
A0MZ66	15.2736	15.2581	15.2874	15.2129	15.003	Shootin-1 (Shootin1)	SHOT1_HUMAN	8
A1L0T0	16.0387	15.8204	15.9998	15.5387	15.6935	Acetolactate synthase-like protein (EC 2.2.1.-) (IlvB-like protein)	ILVBL_HUMAN	5
A3KMH1	15.4623	15.5717	15.5909	15.1345	15.2767	von Willebrand factor A domain-containing protein 8	VWA8_HUMAN	24
A5YKK6	14.4448	14.3848	14.3688	14.5107	14.256	CCR4-NOT transcription complex subunit 1 (CCR4-associated factor 1) (Negative regulator of transcription subunit 1 homolog) (NOT1H) (hNOT1)	CNOT1_HUMAN	6
A6NCS6	16.0719	15.9022	16.147	15.5923	15.8952	Uncharacterized protein C2orf72	CB072_HUMAN	5
A6ND91	15.7801	15.7698	15.8864	15.3646	16.2941	Putative L-aspartate dehydrogenase (EC 1.4.1.21) (Aspartate dehydrogenase domain-containing protein)	ASPD_HUMAN	12
A6NDB9	13.8354	13.9784	14.0168	13.7459	14.3649	Paralemmin-3	PALM3_HUMAN	7
A6NDG6	15.3689	15.5159	15.3108	15.2918	15.1562	Phosphoglycolate phosphatase (PGP) (PGPase) (EC 3.1.3.18) (EC 3.1.3.48)	PGP_HUMAN	2
A6NH11	16.282	16.318	16.3263	15.7314	15.4011	Glycolipid transfer protein domain-containing protein 2	GLTD2_HUMAN	2
O00116	14.798	14.9056	14.0719	15.1051	14.6388	Alkyldihydroxyacetonephosphate synthase, peroxisomal (Alkyl-DHAP synthase) (EC 2.5.1.26) (Aging-associated gene 5 protein) (Alkylglycerone-phosphate synthase)	ADAS_HUMAN	3
O00142	15.8937	15.7268	15.8575	15.7983	15.8044	Thymidine kinase 2, mitochondrial (EC 2.7.1.21) (Mt-TK)	KITM_HUMAN	2
O00151	15.8293	15.9611	15.7894	16.1159	15.8668	PDZ and LIM domain protein 1 (C-terminal LIM domain protein 1) (Elfin) (LIM domain protein CLP-36)	PDLI1_HUMAN	4
O00154	14.8133	15.1792	15.4404	15.4436	15.0669	Cytosolic acyl coenzyme A thioester hydrolase (EC 3.1.2.2) (Acyl-CoA thioesterase 7) (Brain acyl-CoA hydrolase) (BACH) (CTE-IIa) (CTE-II) (Long chain acyl-CoA thioester hydrolase)	BACH_HUMAN	2
O00159	16.0847	15.9439	15.936	16.6437	16.1996	Unconventional myosin-Ic (Myosin I beta) (MMI-beta) (MMIb)	MYO1C_HUMAN	18
O00160	13.5023	13.5966	13.3895	14.0865	13.6709	Unconventional myosin-If (Myosin-Ie)	MYO1F_HUMAN	3
O00186	14.2553	14.2803	14.2131	14.388	14.2012	Syntaxin-binding protein 3 (Platelet Sec1 protein) (PSP) (Protein unc-18 homolog 3) (Unc18-3) (Protein unc-18 homolog C) (Unc-18C)	STXB3_HUMAN	4
O00203	15.6354	15.7101	16.1513	15.839	15.6288	AP-3 complex subunit beta-1 (Adaptor protein complex AP-3 subunit beta-1) (Adaptor-related protein complex 3 subunit beta-1) (Beta-3A-adaptin) (Clathrin assembly protein complex 3 beta-1 large chain)	AP3B1_HUMAN	5
O00214	14.4037	14.1136	14.2237	14.0421	13.9587	Galectin-8 (Gal-8) (Po66 carbohydrate-binding protein) (Po66-CBP) (Prostate carcinoma tumor antigen 1) (PCTA-1)	LEG8_HUMAN	3
O00217	15.9196	15.7853	15.693	15.6053	15.8819	NADH dehydrogenase [ubiquinone] iron-sulfur protein 8, mitochondrial (EC 1.6.5.3) (EC 1.6.99.3) (Complex I-23kD) (CI-23kD) (NADH-ubiquinone oxidoreductase 23 kDa subunit) (TYKY subunit)	NDUS8_HUMAN	2
O00231	15.2993	15.4062	15.5514	15.4888	15.39	26S proteasome non-ATPase regulatory subunit 11 (26S proteasome regulatory subunit RPN6) (26S proteasome regulatory subunit S9) (26S proteasome regulatory subunit p44.5)	PSD11_HUMAN	11
O00232	15.7083	15.8536	15.8172	15.5712	15.7495	26S proteasome non-ATPase regulatory subunit 12 (26S proteasome regulatory subunit RPN5) (26S proteasome regulatory subunit p55)	PSD12_HUMAN	11
O00233	15.523	15.5057	15.2906	15.7426	15.6676	26S proteasome non-ATPase regulatory subunit 9 (26S proteasome regulatory subunit p27)	PSMD9_HUMAN	3
O00264	17.5534	17.5504	17.3548	16.8461	15.8363	Membrane-associated progesterone receptor component 1 (mPR)	PGRC1_HUMAN	8
O00299	17.1145	16.8048	17.4337	17.5896	17.0106	Chloride intracellular channel protein 1 (Chloride channel ABP) (Nuclear chloride ion channel 27) (NCC27) (Regulatory nuclear chloride ion channel protein) (hRNCC)	CLIC1_HUMAN	3
O00303	15.8068	15.8854	15.7379	15.748	15.8265	Eukaryotic translation initiation factor 3 subunit F (eIF3f) (Deubiquitinating enzyme eIF3f) (EC 3.4.19.12) (Eukaryotic translation initiation factor 3 subunit 5) (eIF-3-epsilon) (eIF3 p47)	EIF3F_HUMAN	6
O00330	14.2687	14.3704	14.0096	14.1958	13.8154	Pyruvate dehydrogenase protein X component, mitochondrial (Dihydrolipoamide dehydrogenase-binding protein of pyruvate dehydrogenase complex) (E3-binding protein) (E3BP) (Lipoyl-containing pyruvate dehydrogenase complex component X) (proX)	ODPX_HUMAN	5
O00422	15.4782	15.4973	14.9706	15.3793	15.1345	Histone deacetylase complex subunit SAP18 (18 kDa Sin3-associated polypeptide) (2HOR0202) (Cell growth-inhibiting gene 38 protein) (Sin3-associated polypeptide p18)	SAP18_HUMAN	4
O00429	15.0142	14.9858	14.8263	15.0974	14.6906	Dynamin-1-like protein (EC 3.6.5.5) (Dnm1p/Vps1p-like protein) (DVLP) (Dynamin family member proline-rich carboxyl-terminal domain less) (Dymple) (Dynamin-like protein) (Dynamin-like protein 4) (Dynamin-like protein IV) (HdynIV) (Dynamin-related protein 1)	DNM1L_HUMAN	4
O00442	15.1494	15.2947	15.1932	15.2608	15.1126	RNA 3'-terminal phosphate cyclase (RNA cyclase) (RNA-3'-phosphate cyclase) (EC 6.5.1.4) (RNA terminal phosphate cyclase domain-containing protein 1) (RTC domain-containing protein 1)	RTCA_HUMAN	2
O00468	14.9334	14.884	14.8411	16.0031	15.3869	Agrin [Cleaved into: Agrin N-terminal 110 kDa subunit; Agrin C-terminal 110 kDa subunit; Agrin C-terminal 90 kDa fragment (C90); Agrin C-terminal 22 kDa fragment (C22)]	AGRIN_HUMAN	10
O00483	17.3016	16.8972	17.4933	17.1922	17.2667	Cytochrome c oxidase subunit NDUFA4 (Complex I-MLRQ) (CI-MLRQ) (NADH-ubiquinone oxidoreductase MLRQ subunit)	NDUA4_HUMAN	2
O00487	14.8821	14.8041	14.8677	15.0517	14.3889	26S proteasome non-ATPase regulatory subunit 14 (EC 3.4.19.-) (26S proteasome regulatory subunit RPN11) (26S proteasome-associated PAD1 homolog 1)	PSDE_HUMAN	3
O00567	14.9108	15.1963	15.1885	14.6544	14.6693	Nucleolar protein 56 (Nucleolar protein 5A)	NOP56_HUMAN	7
O00571	14.9928	15.2375	15.2002	15.3546	15.2896	ATP-dependent RNA helicase DDX3X (EC 3.6.4.13) (DEAD box protein 3, X-chromosomal) (DEAD box, X isoform) (Helicase-like protein 2) (HLP2)	DDX3X_HUMAN	2
O00571;O15523	16.3189	16.2052	16.5402	16.4648	16.2472	ATP-dependent RNA helicase DDX3X (EC 3.6.4.13) (DEAD box protein 3, X-chromosomal) (DEAD box, X isoform) (Helicase-like protein 2) (HLP2);ATP-dependent RNA helicase DDX3Y (EC 3.6.4.13) (DEAD box protein 3, Y-chromosomal)	DDX3X_HUMAN;DDX3Y_HUMAN	9
O00625	15.2648	15.2928	15.5012	15.4154	14.6915	Pirin (EC 1.13.11.24) (Probable quercetin 2,3-dioxygenase PIR) (Probable quercetinase)	PIR_HUMAN	3
O00748	17.7711	17.6065	17.2883	17.226	17.243	Cocaine esterase (EC 3.1.1.84) (Carboxylesterase 2) (CE-2) (hCE-2) (EC 3.1.1.1) (Methylumbelliferyl-acetate deacetylase 2) (EC 3.1.1.56)	EST2_HUMAN	17
O00754	13.798	13.7491	13.8858	13.606	13.3881	Lysosomal alpha-mannosidase (Laman) (EC 3.2.1.24) (Lysosomal acid alpha-mannosidase) (Mannosidase alpha class 2B member 1) (Mannosidase alpha-B) [Cleaved into: Lysosomal alpha-mannosidase A peptide; Lysosomal alpha-mannosidase B peptide; Lysosomal alpha-mannosidase C peptide; Lysosomal alpha-mannosidase D peptide; Lysosomal alpha-mannosidase E peptide]	MA2B1_HUMAN	2
O00763	15.0387	14.4859	14.0657	14.4928	14.9714	Acetyl-CoA carboxylase 2 (EC 6.4.1.2) (ACC-beta) [Includes: Biotin carboxylase (EC 6.3.4.14)]	ACACB_HUMAN	6
O00763;Q13085	14.4481	14.0785	14.0923	14.5708	15.0082	Acetyl-CoA carboxylase 2 (EC 6.4.1.2) (ACC-beta) [Includes: Biotin carboxylase (EC 6.3.4.14)];Acetyl-CoA carboxylase 1 (ACC1) (EC 6.4.1.2) (ACC-alpha) [Includes: Biotin carboxylase (EC 6.3.4.14)]	ACACB_HUMAN;ACACA_HUMAN	3
O00764	15.1231	15.5478	15.2117	15.0207	15.0357	Pyridoxal kinase (EC 2.7.1.35) (Pyridoxine kinase)	PDXK_HUMAN	7
O14548	14.2464	13.9488	14.0896	13.7781	13.7991	Cytochrome c oxidase subunit 7A-related protein, mitochondrial (COX7a-related protein) (Cytochrome c oxidase subunit VIIa-related protein) (EB1)	COX7R_HUMAN	2
O14579	15.0479	14.856	14.9034	14.866	15.0407	Coatomer subunit epsilon (Epsilon-coat protein) (Epsilon-COP)	COPE_HUMAN	4
O14618	15.9557	16.0632	15.9387	15.7986	15.824	Copper chaperone for superoxide dismutase (Superoxide dismutase copper chaperone)	CCS_HUMAN	2
O14653	14.8019	14.9314	14.9637	14.8429	14.8251	Golgi SNAP receptor complex member 2 (27 kDa Golgi SNARE protein) (Membrin)	GOSR2_HUMAN	2
O14656	15.0005	15.185	14.6416	14.6751	14.8728	Torsin-1A (Dystonia 1 protein) (Torsin ATPase-1A) (EC 3.6.4.-) (Torsin family 1 member A)	TOR1A_HUMAN	3
O14657	13.581	13.6233	13.417	13.293	13.4845	Torsin-1B (Torsin ATPase-1B) (EC 3.6.4.-) (Torsin family 1 member B)	TOR1B_HUMAN	4
O14735	14.4596	14.36	14.4483	14.4783	13.7893	CDP-diacylglycerol--inositol 3-phosphatidyltransferase (EC 2.7.8.11) (Phosphatidylinositol synthase) (PI synthase) (PtdIns synthase)	CDIPT_HUMAN	3
O14737	14.9475	14.7723	14.9568	15.1214	14.7483	Programmed cell death protein 5 (TF-1 cell apoptosis-related protein 19) (Protein TFAR19)	PDCD5_HUMAN	2
O14744	15.4167	15.6087	15.3085	15.7839	15.8035	Protein arginine N-methyltransferase 5 (EC 2.1.1.320) (72 kDa ICln-binding protein) (Histone-arginine N-methyltransferase PRMT5) (Jak-binding protein 1) (Shk1 kinase-binding protein 1 homolog) (SKB1 homolog) (SKB1Hs) [Cleaved into: Protein arginine N-methyltransferase 5, N-terminally processed]	ANM5_HUMAN	7
O14745	16.2569	16.8433	16.673	16.4463	16.0614	Na(+)/H(+) exchange regulatory cofactor NHE-RF1 (NHERF-1) (Ezrin-radixin-moesin-binding phosphoprotein 50) (EBP50) (Regulatory cofactor of Na(+)/H(+) exchanger) (Sodium-hydrogen exchanger regulatory factor 1) (Solute carrier family 9 isoform A3 regulatory factor 1)	NHRF1_HUMAN	7
O14756	18.6953	18.6246	18.4277	17.821	17.4923	17-beta-hydroxysteroid dehydrogenase type 6 (17-beta-HSD 6) (17-beta-HSD6) (EC 1.1.1.105) (EC 1.1.1.239) (EC 1.1.1.62) (3-alpha->beta-hydroxysteroid epimerase) (3-alpha->beta-HSE) (Oxidative 3-alpha hydroxysteroid dehydrogenase) (Short chain dehydrogenase/reductase family 9C member 6)	H17B6_HUMAN	10
O14756;O75452	19.4998	20.0728	19.7115	19.0165	19.1234	17-beta-hydroxysteroid dehydrogenase type 6 (17-beta-HSD 6) (17-beta-HSD6) (EC 1.1.1.105) (EC 1.1.1.239) (EC 1.1.1.62) (3-alpha->beta-hydroxysteroid epimerase) (3-alpha->beta-HSE) (Oxidative 3-alpha hydroxysteroid dehydrogenase) (Short chain dehydrogenase/reductase family 9C member 6);Retinol dehydrogenase 16 (EC 1.1.-.-) (Microsomal NAD(+)-dependent retinol dehydrogenase 4) (RoDH-4) (Short chain…	H17B6_HUMAN;RDH16_HUMAN	4
O14773	16.3053	16.2351	16.3157	16.7352	16.8815	Tripeptidyl-peptidase 1 (TPP-1) (EC 3.4.14.9) (Cell growth-inhibiting gene 1 protein) (Lysosomal pepstatin-insensitive protease) (LPIC) (Tripeptidyl aminopeptidase) (Tripeptidyl-peptidase I) (TPP-I)	TPP1_HUMAN	5
O14776	14.1891	14.6148	14.5977	14.3797	14.6352	Transcription elongation regulator 1 (TATA box-binding protein-associated factor 2S) (Transcription factor CA150)	TCRG1_HUMAN	2
O14818	16.2391	16.4427	16.49	16.2089	16.4784	Proteasome subunit alpha type-7 (EC 3.4.25.1) (Proteasome subunit RC6-1) (Proteasome subunit XAPC7)	PSA7_HUMAN	9
O14832	16.4257	16.5382	16.3619	15.8663	16.4037	Phytanoyl-CoA dioxygenase, peroxisomal (EC 1.14.11.18) (Phytanic acid oxidase) (Phytanoyl-CoA alpha-hydroxylase) (PhyH)	PAHX_HUMAN	10
O14841	15.6687	15.7418	15.5962	15.3109	15.4339	5-oxoprolinase (EC 3.5.2.9) (5-oxo-L-prolinase) (5-OPase) (Pyroglutamase)	OPLA_HUMAN	15
O14874	17.3352	17.2123	17.2701	17.2383	17.3059	[3-methyl-2-oxobutanoate dehydrogenase [lipoamide]] kinase, mitochondrial (EC 2.7.11.4) (Branched-chain alpha-ketoacid dehydrogenase kinase) (BCKD-kinase) (BCKDHKIN)	BCKD_HUMAN	3
O14936	14.7878	14.5492	14.7158	14.8029	14.4949	Peripheral plasma membrane protein CASK (hCASK) (EC 2.7.11.1) (Calcium/calmodulin-dependent serine protein kinase) (Protein lin-2 homolog)	CSKP_HUMAN	7
O14949	16.9977	17.09	17.2541	16.3167	16.9787	Cytochrome b-c1 complex subunit 8 (Complex III subunit 8) (Complex III subunit VIII) (Ubiquinol-cytochrome c reductase complex 9.5 kDa protein) (Ubiquinol-cytochrome c reductase complex ubiquinone-binding protein QP-C)	QCR8_HUMAN	3
O14964	14.1048	14.1182	14.1747	14.321	14.2584	Hepatocyte growth factor-regulated tyrosine kinase substrate (Hrs) (Protein pp110)	HGS_HUMAN	3
O14975	16.5645	16.3772	16.0936	15.8254	16.0317	Very long-chain acyl-CoA synthetase (VLACS) (VLCS) (EC 6.2.1.-) (Fatty acid transport protein 2) (FATP-2) (Fatty-acid-coenzyme A ligase, very long-chain 1) (Long-chain-fatty-acid--CoA ligase) (EC 6.2.1.3) (Solute carrier family 27 member 2) (THCA-CoA ligase) (Very long-chain-fatty-acid-CoA ligase)	S27A2_HUMAN	19
O14976	13.9728	13.4895	13.6718	13.7491	13.9614	Cyclin-G-associated kinase (EC 2.7.11.1)	GAK_HUMAN	2
O14980	14.4175	14.6511	14.6389	14.8774	14.7098	Exportin-1 (Exp1) (Chromosome region maintenance 1 protein homolog)	XPO1_HUMAN	8
O15020	14.6658	14.7981	14.5494	14.5492	14.7662	Spectrin beta chain, non-erythrocytic 2 (Beta-III spectrin) (Spinocerebellar ataxia 5 protein)	SPTN2_HUMAN	21
O15027	14.8753	14.5063	14.5126	14.5888	14.8367	Protein transport protein Sec16A (SEC16 homolog A)	SC16A_HUMAN	4
O15031	14.8582	14.5623	14.7023	14.5998	14.702	Plexin-B2 (MM1)	PLXB2_HUMAN	5
O15067	14.8219	14.7857	14.9574	15.0639	14.7065	Phosphoribosylformylglycinamidine synthase (FGAM synthase) (FGAMS) (EC 6.3.5.3) (Formylglycinamide ribonucleotide amidotransferase) (FGAR amidotransferase) (FGAR-AT) (Formylglycinamide ribotide amidotransferase)	PUR4_HUMAN	3
O15143	15.8268	15.7038	15.9122	16.3906	16.1758	Actin-related protein 2/3 complex subunit 1B (Arp2/3 complex 41 kDa subunit) (p41-ARC)	ARC1B_HUMAN	8
O15144	15.468	14.979	15.6699	15.7102	15.8801	Actin-related protein 2/3 complex subunit 2 (Arp2/3 complex 34 kDa subunit) (p34-ARC)	ARPC2_HUMAN	12
O15145	16.8212	16.8512	17.1112	17.207	16.7308	Actin-related protein 2/3 complex subunit 3 (Arp2/3 complex 21 kDa subunit) (p21-ARC)	ARPC3_HUMAN	2
O15173	16.4999	16.3562	16.3457	16.0047	16.0463	Membrane-associated progesterone receptor component 2 (Progesterone membrane-binding protein) (Steroid receptor protein DG6)	PGRC2_HUMAN	4
O15228	13.9642	14.394	14.2521	14.109	14.068	Dihydroxyacetone phosphate acyltransferase (DAP-AT) (DHAP-AT) (EC 2.3.1.42) (Acyl-CoA:dihydroxyacetonephosphateacyltransferase) (Glycerone-phosphate O-acyltransferase)	GNPAT_HUMAN	3
O15229	16.5323	16.2019	16.6363	16.4698	17.167	Kynurenine 3-monooxygenase (EC 1.14.13.9) (Kynurenine 3-hydroxylase)	KMO_HUMAN	8
O15230	14.7706	14.4593	14.6202	15.84	15.1978	Laminin subunit alpha-5 (Laminin-10 subunit alpha) (Laminin-11 subunit alpha) (Laminin-15 subunit alpha)	LAMA5_HUMAN	15
O15245	16.2092	15.8557	15.7386	15.1029	16.5152	Solute carrier family 22 member 1 (Organic cation transporter 1) (hOCT1)	S22A1_HUMAN	2
O15254	14.8071	14.5945	14.8163	14.8937	14.7456	Peroxisomal acyl-coenzyme A oxidase 3 (EC 1.3.3.6) (Branched-chain acyl-CoA oxidase) (BRCACox) (Pristanoyl-CoA oxidase)	ACOX3_HUMAN	2
O15258	15.5971	15.5194	15.6504	15.816	15.4809	Protein RER1	RER1_HUMAN	2
O15260	16.1245	16.0615	16.1497	16.004	15.5788	Surfeit locus protein 4	SURF4_HUMAN	5
O15305	15.4378	15.8194	15.7332	15.3499	15.5767	Phosphomannomutase 2 (PMM 2) (EC 5.4.2.8)	PMM2_HUMAN	4
O15320;Q96RT6	14.5363	14.7021	14.941	14.5498	14.5991	cTAGE family member 5 (Protein cTAGE-5) (Meningioma-expressed antigen 6/11);cTAGE family member 2 (Protein cTAGE-2) (Cancer/testis antigen 21.2) (CT21.2)	CTGE5_HUMAN;CTGE2_HUMAN	4
O15371	16.4001	16.511	16.3207	16.257	16.17	Eukaryotic translation initiation factor 3 subunit D (eIF3d) (Eukaryotic translation initiation factor 3 subunit 7) (eIF-3-zeta) (eIF3 p66)	EIF3D_HUMAN	9
O15372	15.2046	15.3035	15.1605	15.119	15.3069	Eukaryotic translation initiation factor 3 subunit H (eIF3h) (Eukaryotic translation initiation factor 3 subunit 3) (eIF-3-gamma) (eIF3 p40 subunit)	EIF3H_HUMAN	2
O15438	13.4105	13.2935	13.4382	13.2956	13.1288	Canalicular multispecific organic anion transporter 2 (ATP-binding cassette sub-family C member 3) (Multi-specific organic anion transporter D) (MOAT-D) (Multidrug resistance-associated protein 3)	MRP3_HUMAN	3
O43143	15.6578	15.5191	15.526	15.7625	15.5049	Pre-mRNA-splicing factor ATP-dependent RNA helicase DHX15 (EC 3.6.4.13) (ATP-dependent RNA helicase #46) (DEAH box protein 15)	DHX15_HUMAN	10
O43175	16.6632	17.111	16.8929	17.3468	18.4801	D-3-phosphoglycerate dehydrogenase (3-PGDH) (EC 1.1.1.95)	SERA_HUMAN	10
O43181	16.5556	16.1444	15.9128	15.8305	15.6664	NADH dehydrogenase [ubiquinone] iron-sulfur protein 4, mitochondrial (Complex I-18 kDa) (CI-18 kDa) (Complex I-AQDQ) (CI-AQDQ) (NADH-ubiquinone oxidoreductase 18 kDa subunit)	NDUS4_HUMAN	2
O43242	16.3725	16.4299	16.3858	16.3911	16.4387	26S proteasome non-ATPase regulatory subunit 3 (26S proteasome regulatory subunit RPN3) (26S proteasome regulatory subunit S3) (Proteasome subunit p58)	PSMD3_HUMAN	15
O43290	14.3089	14.1683	13.9268	14.8625	14.5153	U4/U6.U5 tri-snRNP-associated protein 1 (SNU66 homolog) (hSnu66) (Squamous cell carcinoma antigen recognized by T-cells 1) (SART-1) (hSART-1) (U4/U6.U5 tri-snRNP-associated 110 kDa protein) (allergen Hom s 1)	SNUT1_HUMAN	4
O43294	12.7865	12.7875	12.8111	14.9892	14.2621	Transforming growth factor beta-1-induced transcript 1 protein (Androgen receptor coactivator 55 kDa protein) (Androgen receptor-associated protein of 55 kDa) (Hydrogen peroxide-inducible clone 5 protein) (Hic-5)	TGFI1_HUMAN	2
O43315	16.4002	16.0402	16.2078	16.2602	15.4904	Aquaporin-9 (AQP-9) (Aquaglyceroporin-9) (Small solute channel 1)	AQP9_HUMAN	3
O43324	15.4664	15.5762	15.4461	15.7016	15.7819	Eukaryotic translation elongation factor 1 epsilon-1 (Aminoacyl tRNA synthetase complex-interacting multifunctional protein 3) (Elongation factor p18) (Multisynthase complex auxiliary component p18)	MCA3_HUMAN	2
O43390	16.5244	16.0502	16.3888	16.9245	16.5633	Heterogeneous nuclear ribonucleoprotein R (hnRNP R)	HNRPR_HUMAN	4
O43390;O60506	17.457	17.6408	17.8355	17.5803	17.4227	Heterogeneous nuclear ribonucleoprotein R (hnRNP R);Heterogeneous nuclear ribonucleoprotein Q (hnRNP Q) (Glycine- and tyrosine-rich RNA-binding protein) (GRY-RBP) (NS1-associated protein 1) (Synaptotagmin-binding, cytoplasmic RNA-interacting protein)	HNRPR_HUMAN;HNRPQ_HUMAN	3
O43396	15.9402	16.0925	16.0536	16.4581	16.2817	Thioredoxin-like protein 1 (32 kDa thioredoxin-related protein)	TXNL1_HUMAN	4
O43399	14.7444	15.086	15.3723	16.0558	15.4825	Tumor protein D54 (hD54) (Tumor protein D52-like 2)	TPD54_HUMAN	3
O43464	15.908	15.9522	15.5927	15.567	15.6035	Serine protease HTRA2, mitochondrial (EC 3.4.21.108) (High temperature requirement protein A2) (HtrA2) (Omi stress-regulated endoprotease) (Serine protease 25) (Serine proteinase OMI)	HTRA2_HUMAN	3
O43488	16.092	16.4189	15.9793	16.0261	16.61	Aflatoxin B1 aldehyde reductase member 2 (EC 1.1.1.n11) (AFB1 aldehyde reductase 1) (AFB1-AR 1) (Aldoketoreductase 7) (Succinic semialdehyde reductase) (SSA reductase)	ARK72_HUMAN	8
O43491	15.0471	15.1188	15.2737	15.9378	15.4745	Band 4.1-like protein 2 (Generally expressed protein 4.1) (4.1G)	E41L2_HUMAN	7
O43493	15.1052	15.1392	15.3763	15.3621	14.7484	Trans-Golgi network integral membrane protein 2 (TGN38 homolog) (TGN46) (TGN48) (Trans-Golgi network protein TGN51)	TGON2_HUMAN	2
O43598	15.8375	15.6861	15.8182	14.9508	16.4733	2'-deoxynucleoside 5'-phosphate N-hydrolase 1 (EC 3.2.2.-) (c-Myc-responsive protein RCL)	DNPH1_HUMAN	3
O43615	14.9073	14.7131	14.6934	14.4212	14.5856	Mitochondrial import inner membrane translocase subunit TIM44	TIM44_HUMAN	8
O43617	16.3061	16.4594	16.3783	16.4386	16.7692	Trafficking protein particle complex subunit 3 (BET3 homolog)	TPPC3_HUMAN	2
O43633	14.0896	14.1637	13.94	13.8498	13.823	Charged multivesicular body protein 2a (Chromatin-modifying protein 2a) (CHMP2a) (Putative breast adenocarcinoma marker BC-2) (Vacuolar protein sorting-associated protein 2-1) (Vps2-1) (hVps2-1)	CHM2A_HUMAN	2
O43674	17.1994	17.001	17.4117	16.9251	17.1439	NADH dehydrogenase [ubiquinone] 1 beta subcomplex subunit 5, mitochondrial (Complex I-SGDH) (CI-SGDH) (NADH-ubiquinone oxidoreductase SGDH subunit)	NDUB5_HUMAN	3
O43676	16.9113	16.9942	17.0268	16.1773	16.7065	NADH dehydrogenase [ubiquinone] 1 beta subcomplex subunit 3 (Complex I-B12) (CI-B12) (NADH-ubiquinone oxidoreductase B12 subunit)	NDUB3_HUMAN	2
O43681	17.042	17.186	17.0999	17.5537	16.9696	ATPase ASNA1 (EC 3.6.-.-) (Arsenical pump-driving ATPase) (Arsenite-stimulated ATPase) (Transmembrane domain recognition complex 40 kDa ATPase subunit) (hARSA-I) (hASNA-I)	ASNA_HUMAN	3
O43684	15.6668	15.4619	15.6453	15.742	15.3621	Mitotic checkpoint protein BUB3	BUB3_HUMAN	4
O43707	15.8841	15.9487	15.9617	16.3325	16.1434	Alpha-actinin-4 (Non-muscle alpha-actinin 4)	ACTN4_HUMAN	30
O43707;P12814	15.3884	15.9851	16.0566	16.213	16.1505	Alpha-actinin-4 (Non-muscle alpha-actinin 4);Alpha-actinin-1 (Alpha-actinin cytoskeletal isoform) (F-actin cross-linking protein) (Non-muscle alpha-actinin-1)	ACTN4_HUMAN;ACTN1_HUMAN	10
O43707;P12814;Q08043	18.1687	17.8483	17.8196	18.5998	18.3845	Alpha-actinin-4 (Non-muscle alpha-actinin 4);Alpha-actinin-1 (Alpha-actinin cytoskeletal isoform) (F-actin cross-linking protein) (Non-muscle alpha-actinin-1);Alpha-actinin-3 (Alpha-actinin skeletal muscle isoform 3) (F-actin cross-linking protein)	ACTN4_HUMAN;ACTN1_HUMAN;ACTN3_HUMAN	5
O43708	15.7214	15.7307	15.8242	15.4629	16.6075	Maleylacetoacetate isomerase (MAAI) (EC 5.2.1.2) (GSTZ1-1) (Glutathione S-transferase zeta 1) (EC 2.5.1.18)	MAAI_HUMAN	9
O43747	15.6543	15.6782	15.4595	15.6643	15.3353	AP-1 complex subunit gamma-1 (Adaptor protein complex AP-1 subunit gamma-1) (Adaptor-related protein complex 1 subunit gamma-1) (Clathrin assembly protein complex 1 gamma-1 large chain) (Gamma1-adaptin) (Golgi adaptor HA1/AP1 adaptin subunit gamma-1)	AP1G1_HUMAN	9
O43760	14.8552	15.0285	14.7581	15.2403	14.8706	Synaptogyrin-2 (Cellugyrin)	SNG2_HUMAN	3
O43772	17.2745	17.0467	17.1055	17.0504	17.0122	Mitochondrial carnitine/acylcarnitine carrier protein (Carnitine/acylcarnitine translocase) (CAC) (Solute carrier family 25 member 20)	MCAT_HUMAN	13
O43776	15.8959	15.099	15.7057	16.3821	15.3274	Asparagine--tRNA ligase, cytoplasmic (EC 6.1.1.22) (Asparaginyl-tRNA synthetase) (AsnRS)	SYNC_HUMAN	3
O43795	15.9692	16.0035	16.3066	15.857	15.9522	Unconventional myosin-Ib (MYH-1c) (Myosin I alpha) (MMI-alpha) (MMIa)	MYO1B_HUMAN	23
O43809	15.3884	15.0424	15.3223	15.625	15.1966	Cleavage and polyadenylation specificity factor subunit 5 (Cleavage and polyadenylation specificity factor 25 kDa subunit) (CFIm25) (CPSF 25 kDa subunit) (Nucleoside diphosphate-linked moiety X motif 21) (Nudix motif 21) (Pre-mRNA cleavage factor Im 25 kDa subunit)	CPSF5_HUMAN	2
O43813	15.5214	15.3422	15.117	15.5607	15.4839	LanC-like protein 1 (40 kDa erythrocyte membrane protein) (p40)	LANC1_HUMAN	3
O43826	15.9115	15.1134	15.8611	16.0232	16.4969	Glucose-6-phosphate translocase (Glucose-5-phosphate transporter) (Solute carrier family 37 member 4) (Transformation-related gene 19 protein) (TRG-19)	G6PT1_HUMAN	4
O43837	14.9709	14.8574	14.9216	14.6292	14.4554	Isocitrate dehydrogenase [NAD] subunit beta, mitochondrial (EC 1.1.1.41) (Isocitric dehydrogenase subunit beta) (NAD(+)-specific ICDH subunit beta)	IDH3B_HUMAN	6
O43847	15.0657	14.8352	14.8164	14.876	14.8528	Nardilysin (EC 3.4.24.61) (N-arginine dibasic convertase) (NRD convertase) (NRD-C) (Nardilysin convertase)	NRDC_HUMAN	2
O43852	15.2284	15.369	15.2406	15.4109	15.3392	Calumenin (Crocalbin) (IEF SSP 9302)	CALU_HUMAN	6
O43865	15.8416	15.964	15.9652	16.0655	15.9702	Adenosylhomocysteinase 2 (AdoHcyase 2) (EC 3.3.1.1) (DC-expressed AHCY-like molecule) (IP(3)Rs binding protein released with IP(3)) (IRBIT) (S-adenosyl-L-homocysteine hydrolase 2) (S-adenosylhomocysteine hydrolase-like protein 1)	SAHH2_HUMAN	3
O60218	16.476	17.6272	16.9035	16.3257	16.2494	Aldo-keto reductase family 1 member B10 (EC 1.1.1.-) (ARL-1) (Aldose reductase-like) (Aldose reductase-related protein) (ARP) (hARP) (Small intestine reductase) (SI reductase)	AK1BA_HUMAN	19
C9JRZ8;O60218	18.9573	19.0864	19.3696	18.9301	18.7682	Aldo-keto reductase family 1 member B15 (EC 1.1.1.-) (Estradiol 17-beta-dehydrogenase AKR1B15) (EC 1.1.1.62);Aldo-keto reductase family 1 member B10 (EC 1.1.1.-) (ARL-1) (Aldose reductase-like) (Aldose reductase-related protein) (ARP) (hARP) (Small intestine reductase) (SI reductase)	AK1BF_HUMAN;AK1BA_HUMAN	6
O60256	15.4514	15.2674	15.3889	15.4973	16.093	Phosphoribosyl pyrophosphate synthase-associated protein 2 (PRPP synthase-associated protein 2) (41 kDa phosphoribosypyrophosphate synthetase-associated protein) (PAP41)	KPRB_HUMAN	5
O60271	13.9878	14.1727	14.272	14.155	14.3008	C-Jun-amino-terminal kinase-interacting protein 4 (JIP-4) (JNK-interacting protein 4) (Cancer/testis antigen 89) (CT89) (Human lung cancer oncogene 6 protein) (HLC-6) (JNK-associated leucine-zipper protein) (JLP) (Mitogen-activated protein kinase 8-interacting protein 4) (Proliferation-inducing protein 6) (Protein highly expressed in testis) (PHET) (Sperm surface protein) (Sperm-associated antige…	JIP4_HUMAN	6
O60313	14.8353	14.7996	14.9718	14.7155	14.6254	Dynamin-like 120 kDa protein, mitochondrial (EC 3.6.5.5) (Optic atrophy protein 1) [Cleaved into: Dynamin-like 120 kDa protein, form S1]	OPA1_HUMAN	15
O60437	15.2419	15.4496	15.4332	15.3759	15.3976	Periplakin (190 kDa paraneoplastic pemphigus antigen) (195 kDa cornified envelope precursor protein)	PEPL_HUMAN	23
O60488	16.5509	16.5843	16.7013	16.6643	16.7735	Long-chain-fatty-acid--CoA ligase 4 (EC 6.2.1.3) (Long-chain acyl-CoA synthetase 4) (LACS 4)	ACSL4_HUMAN	19
O60493	15.4321	15.1869	15.6155	15.3609	15.3499	Sorting nexin-3 (Protein SDP3)	SNX3_HUMAN	4
O60506	15.3411	15.4372	15.315	15.4817	15.2723	Heterogeneous nuclear ribonucleoprotein Q (hnRNP Q) (Glycine- and tyrosine-rich RNA-binding protein) (GRY-RBP) (NS1-associated protein 1) (Synaptotagmin-binding, cytoplasmic RNA-interacting protein)	HNRPQ_HUMAN	4
O60547	15.5147	15.9173	16.4641	16.4846	16.4394	GDP-mannose 4,6 dehydratase (EC 4.2.1.47) (GDP-D-mannose dehydratase) (GMD)	GMDS_HUMAN	6
O60568	15.1802	15.0982	15.1285	14.9769	14.8823	Procollagen-lysine,2-oxoglutarate 5-dioxygenase 3 (EC 1.14.11.4) (Lysyl hydroxylase 3) (LH3)	PLOD3_HUMAN	2
O60610	15.1497	15.2208	15.1407	14.957	15.13	Protein diaphanous homolog 1 (Diaphanous-related formin-1) (DRF1)	DIAP1_HUMAN	12
O60701	15.7487	15.8402	16.4448	15.6179	16.571	UDP-glucose 6-dehydrogenase (UDP-Glc dehydrogenase) (UDP-GlcDH) (UDPGDH) (EC 1.1.1.22)	UGDH_HUMAN	23
O60716	15.0999	15.0569	15.224	15.09	15.2192	Catenin delta-1 (Cadherin-associated Src substrate) (CAS) (p120 catenin) (p120(ctn)) (p120(cas))	CTND1_HUMAN	15
O60749	15.0595	14.8778	15.2376	15.5471	15.0719	Sorting nexin-2 (Transformation-related gene 9 protein) (TRG-9)	SNX2_HUMAN	7
O60762	16.6212	16.6194	16.3952	16.4503	16.4517	Dolichol-phosphate mannosyltransferase subunit 1 (EC 2.4.1.83) (Dolichol-phosphate mannose synthase subunit 1) (DPM synthase subunit 1) (Dolichyl-phosphate beta-D-mannosyltransferase subunit 1) (Mannose-P-dolichol synthase subunit 1) (MPD synthase subunit 1)	DPM1_HUMAN	2
O60763	15.7577	15.8398	15.9844	15.6924	15.3668	General vesicular transport factor p115 (Protein USO1 homolog) (Transcytosis-associated protein) (TAP) (Vesicle-docking protein)	USO1_HUMAN	17
O60784	15.2539	15.3418	15.4371	15.0846	15.2763	Target of Myb protein 1	TOM1_HUMAN	3
O60831	14.8677	14.7064	14.692	15.3346	14.5681	PRA1 family protein 2	PRAF2_HUMAN	2
O60832	14.5737	14.4977	14.378	14.6758	14.4611	H/ACA ribonucleoprotein complex subunit 4 (EC 5.4.99.-) (CBF5 homolog) (Dyskerin) (Nopp140-associated protein of 57 kDa) (Nucleolar protein NAP57) (Nucleolar protein family A member 4) (snoRNP protein DKC1)	DKC1_HUMAN	2
O60841	14.6975	14.7055	14.7711	14.8519	14.6426	Eukaryotic translation initiation factor 5B (eIF-5B) (EC 3.6.5.3) (Translation initiation factor IF-2)	IF2P_HUMAN	4
O60869	15.1356	14.9576	14.9697	14.6166	14.6014	Endothelial differentiation-related factor 1 (EDF-1) (Multiprotein-bridging factor 1) (MBF1)	EDF1_HUMAN	3
O60884	15.7258	15.8285	15.704	15.8607	16.0894	DnaJ homolog subfamily A member 2 (Cell cycle progression restoration gene 3 protein) (Dnj3) (Dj3) (HIRA-interacting protein 4) (Renal carcinoma antigen NY-REN-14)	DNJA2_HUMAN	2
O75027	15.707	15.5302	15.5496	15.7728	15.4778	ATP-binding cassette sub-family B member 7, mitochondrial (ATP-binding cassette transporter 7) (ABC transporter 7 protein)	ABCB7_HUMAN	4
O75083	16.2198	16.5918	16.453	16.9013	16.6604	WD repeat-containing protein 1 (Actin-interacting protein 1) (AIP1) (NORI-1)	WDR1_HUMAN	18
O75116	14.3644	14.4524	14.2243	14.7278	14.6449	Rho-associated protein kinase 2 (EC 2.7.11.1) (Rho kinase 2) (Rho-associated, coiled-coil-containing protein kinase 2) (Rho-associated, coiled-coil-containing protein kinase II) (ROCK-II) (p164 ROCK-2)	ROCK2_HUMAN	2
O75131	17.5555	17.4485	17.2534	17.6996	17.847	Copine-3 (Copine III)	CPNE3_HUMAN	6
O75153	15.9564	16.0003	16.2126	15.8694	15.7052	Clustered mitochondria protein homolog	CLU_HUMAN	11
O75170	15.8498	16.0532	15.6759	15.8822	15.9989	Serine/threonine-protein phosphatase 6 regulatory subunit 2 (SAPS domain family member 2)	PP6R2_HUMAN	3
O75191	15.63	15.8722	15.269	15.381	15.8867	Xylulose kinase (Xylulokinase) (EC 2.7.1.17)	XYLB_HUMAN	8
O75208	13.7898	13.7441	13.8774	13.6346	13.7112	Ubiquinone biosynthesis protein COQ9, mitochondrial	COQ9_HUMAN	4
O75223	15.8635	16.0283	16.0444	16.4052	15.9121	Gamma-glutamylcyclotransferase (EC 2.3.2.4) (Cytochrome c-releasing factor 21)	GGCT_HUMAN	2
O75251	17.5314	17.5137	17.5583	17.0667	17.1115	NADH dehydrogenase [ubiquinone] iron-sulfur protein 7, mitochondrial (EC 1.6.5.3) (EC 1.6.99.3) (Complex I-20kD) (CI-20kD) (NADH-ubiquinone oxidoreductase 20 kDa subunit) (PSST subunit)	NDUS7_HUMAN	2
O75306	16.4177	16.1959	16.2599	16.1875	16.5231	NADH dehydrogenase [ubiquinone] iron-sulfur protein 2, mitochondrial (EC 1.6.5.3) (EC 1.6.99.3) (Complex I-49kD) (CI-49kD) (NADH-ubiquinone oxidoreductase 49 kDa subunit)	NDUS2_HUMAN	9
O75340	15.9578	16.0685	15.8456	16.0784	15.9169	Programmed cell death protein 6 (Apoptosis-linked gene 2 protein) (Probable calcium-binding protein ALG-2)	PDCD6_HUMAN	2
O75347	15.9892	15.63	15.5118	15.3366	15.3192	Tubulin-specific chaperone A (TCP1-chaperonin cofactor A) (Tubulin-folding cofactor A) (CFA)	TBCA_HUMAN	5
O75351	15.0662	15.3621	15.2036	15.2891	14.9814	Vacuolar protein sorting-associated protein 4B (EC 3.6.4.6) (Cell migration-inducing gene 1 protein) (Suppressor of K(+) transport growth defect 1) (Protein SKD1)	VPS4B_HUMAN	3
O75352	16.0791	15.961	15.6773	15.5811	15.1759	Mannose-P-dolichol utilization defect 1 protein (Suppressor of Lec15 and Lec35 glycosylation mutation homolog) (SL15)	MPU1_HUMAN	3
O75356	16.8227	16.5257	16.4648	16.3384	16.578	Ectonucleoside triphosphate diphosphohydrolase 5 (NTPDase 5) (EC 3.6.1.6) (CD39 antigen-like 4) (ER-UDPase) (Guanosine-diphosphatase ENTPD5) (GDPase ENTPD5) (EC 3.6.1.42) (Nucleoside diphosphatase) (Uridine-diphosphatase ENTPD5) (UDPase ENTPD5)	ENTP5_HUMAN	7
O75367	16.1951	16.136	16.7871	16.5491	16.6029	Core histone macro-H2A.1 (Histone macroH2A1) (mH2A1) (Histone H2A.y) (H2A/y) (Medulloblastoma antigen MU-MB-50.205)	H2AY_HUMAN	6
O75368	15.0431	15.0807	14.9161	16.0654	15.7248	SH3 domain-binding glutamic acid-rich-like protein	SH3L1_HUMAN	4
O75369	16.4308	16.4944	16.4439	16.3726	16.2104	Filamin-B (FLN-B) (ABP-278) (ABP-280 homolog) (Actin-binding-like protein) (Beta-filamin) (Filamin homolog 1) (Fh1) (Filamin-3) (Thyroid autoantigen) (Truncated actin-binding protein) (Truncated ABP)	FLNB_HUMAN	73
O75369;P21333;Q14315	16.4016	15.973	16.4602	17.6469	16.4462	Filamin-B (FLN-B) (ABP-278) (ABP-280 homolog) (Actin-binding-like protein) (Beta-filamin) (Filamin homolog 1) (Fh1) (Filamin-3) (Thyroid autoantigen) (Truncated actin-binding protein) (Truncated ABP);Filamin-A (FLN-A) (Actin-binding protein 280) (ABP-280) (Alpha-filamin) (Endothelial actin-binding protein) (Filamin-1) (Non-muscle filamin);Filamin-C (FLN-C) (FLNc) (ABP-280-like protein) (ABP-L) (A…	FLNB_HUMAN;FLNA_HUMAN;FLNC_HUMAN	5
O75369;Q14315	16.2581	16.1071	16.1003	16.5449	15.8477	Filamin-B (FLN-B) (ABP-278) (ABP-280 homolog) (Actin-binding-like protein) (Beta-filamin) (Filamin homolog 1) (Fh1) (Filamin-3) (Thyroid autoantigen) (Truncated actin-binding protein) (Truncated ABP);Filamin-C (FLN-C) (FLNc) (ABP-280-like protein) (ABP-L) (Actin-binding-like protein) (Filamin-2) (Gamma-filamin)	FLNB_HUMAN;FLNC_HUMAN	3
O75380	15.2599	15.3645	14.8329	15.0306	15.1149	NADH dehydrogenase [ubiquinone] iron-sulfur protein 6, mitochondrial (Complex I-13kD-A) (CI-13kD-A) (NADH-ubiquinone oxidoreductase 13 kDa-A subunit)	NDUS6_HUMAN	2
O75381	15.0372	15.2967	15.222	14.8156	15.0154	Peroxisomal membrane protein PEX14 (PTS1 receptor-docking protein) (Peroxin-14) (Peroxisomal membrane anchor protein PEX14)	PEX14_HUMAN	2
O75390	16.1419	16.3057	16.1697	16.4349	15.902	Citrate synthase, mitochondrial (EC 2.3.3.1) (Citrate (Si)-synthase)	CISY_HUMAN	13
O75396	16.181	16.1496	15.8939	15.8291	15.8676	Vesicle-trafficking protein SEC22b (ER-Golgi SNARE of 24 kDa) (ERS-24) (ERS24) (SEC22 vesicle-trafficking protein homolog B) (SEC22 vesicle-trafficking protein-like 1)	SC22B_HUMAN	9
O75436	16.8058	16.8858	17.0521	17.1454	15.5444	Vacuolar protein sorting-associated protein 26A (Vesicle protein sorting 26A) (hVPS26)	VP26A_HUMAN	3
O75439	16.0352	16.0906	16.4484	15.8866	16.0374	Mitochondrial-processing peptidase subunit beta (EC 3.4.24.64) (Beta-MPP) (P-52)	MPPB_HUMAN	8
O75452	18.5504	18.9193	18.733	17.7532	19.3219	Retinol dehydrogenase 16 (EC 1.1.-.-) (Microsomal NAD(+)-dependent retinol dehydrogenase 4) (RoDH-4) (Short chain dehydrogenase/reductase family 9C member 8) (Sterol/retinol dehydrogenase)	RDH16_HUMAN	11
O75475	14.436	14.496	14.5052	14.597	14.5901	PC4 and SFRS1-interacting protein (CLL-associated antigen KW-7) (Dense fine speckles 70 kDa protein) (DFS 70) (Lens epithelium-derived growth factor) (Transcriptional coactivator p75/p52)	PSIP1_HUMAN	2
O75477	14.6507	14.6929	14.6953	14.4981	14.6132	Erlin-1 (Endoplasmic reticulum lipid raft-associated protein 1) (Protein KE04) (Stomatin-prohibitin-flotillin-HflC/K domain-containing protein 1) (SPFH domain-containing protein 1)	ERLN1_HUMAN	2
O75489	14.8743	14.3256	14.5394	14.5371	15.0629	NADH dehydrogenase [ubiquinone] iron-sulfur protein 3, mitochondrial (EC 1.6.5.3) (EC 1.6.99.3) (Complex I-30kD) (CI-30kD) (NADH-ubiquinone oxidoreductase 30 kDa subunit)	NDUS3_HUMAN	7
O75521	16.3226	16.7722	16.8705	15.958	16.6516	Enoyl-CoA delta isomerase 2, mitochondrial (EC 5.3.3.8) (DRS-1) (Delta(3),delta(2)-enoyl-CoA isomerase) (D3,D2-enoyl-CoA isomerase) (Diazepam-binding inhibitor-related protein 1) (DBI-related protein 1) (Dodecenoyl-CoA isomerase) (Hepatocellular carcinoma-associated antigen 88) (Peroxisomal 3,2-trans-enoyl-CoA isomerase) (pECI) (Renal carcinoma antigen NY-REN-1)	ECI2_HUMAN	11
O75533	14.2778	14.6232	14.2887	14.7257	14.3982	Splicing factor 3B subunit 1 (Pre-mRNA-splicing factor SF3b 155 kDa subunit) (SF3b155) (Spliceosome-associated protein 155) (SAP 155)	SF3B1_HUMAN	10
O75534	15.1057	14.9845	14.8915	14.7575	14.6588	Cold shock domain-containing protein E1 (N-ras upstream gene protein) (Protein UNR)	CSDE1_HUMAN	9
O75600	14.8829	15.0875	14.9083	14.4468	14.9928	2-amino-3-ketobutyrate coenzyme A ligase, mitochondrial (AKB ligase) (EC 2.3.1.29) (Aminoacetone synthase) (Glycine acetyltransferase)	KBL_HUMAN	4
O75608	17.5521	17.4411	17.436	17.3703	17.4245	Acyl-protein thioesterase 1 (APT-1) (hAPT1) (EC 3.1.2.-) (Lysophospholipase 1) (Lysophospholipase I) (LPL-I) (LysoPLA I)	LYPA1_HUMAN	2
O75643	14.7405	14.8662	14.5646	14.8827	14.5055	U5 small nuclear ribonucleoprotein 200 kDa helicase (EC 3.6.4.13) (Activating signal cointegrator 1 complex subunit 3-like 1) (BRR2 homolog) (U5 snRNP-specific 200 kDa protein) (U5-200KD)	U520_HUMAN	12
O75688	14.9727	15.1904	14.7	14.7303	14.9777	Protein phosphatase 1B (EC 3.1.3.16) (Protein phosphatase 2C isoform beta) (PP2C-beta)	PPM1B_HUMAN	2
O75695	14.3175	14.1376	14.168	14.5913	14.5142	Protein XRP2	XRP2_HUMAN	2
O75795	18.941	18.7637	17.7562	16.8973	16.2252	UDP-glucuronosyltransferase 2B17 (UDPGT 2B17) (EC 2.4.1.17) (C19-steroid-specific UDP-glucuronosyltransferase) (C19-steroid-specific UDPGT)	UDB17_HUMAN	3
O75795;P54855	19.5865	19.7866	19.421	18.8631	19.1328	UDP-glucuronosyltransferase 2B17 (UDPGT 2B17) (EC 2.4.1.17) (C19-steroid-specific UDP-glucuronosyltransferase) (C19-steroid-specific UDPGT);UDP-glucuronosyltransferase 2B15 (UDPGT 2B15) (EC 2.4.1.17) (HLUG4) (UDP-glucuronosyltransferase 2B8) (UDPGT 2B8) (UDPGTh-3)	UDB17_HUMAN;UDB15_HUMAN	6
O75821	16.0328	16.1365	15.8574	16.194	15.8585	Eukaryotic translation initiation factor 3 subunit G (eIF3g) (Eukaryotic translation initiation factor 3 RNA-binding subunit) (eIF-3 RNA-binding subunit) (Eukaryotic translation initiation factor 3 subunit 4) (eIF-3-delta) (eIF3 p42) (eIF3 p44)	EIF3G_HUMAN	3
O75822	15.0251	15.2976	15.313	15.2359	15.1427	Eukaryotic translation initiation factor 3 subunit J (eIF3j) (Eukaryotic translation initiation factor 3 subunit 1) (eIF-3-alpha) (eIF3 p35)	EIF3J_HUMAN	7
O75844	15.259	15.1753	15.1532	14.9188	14.8862	CAAX prenyl protease 1 homolog (EC 3.4.24.84) (Farnesylated proteins-converting enzyme 1) (FACE-1) (Prenyl protein-specific endoprotease 1) (Zinc metalloproteinase Ste24 homolog)	FACE1_HUMAN	4
O75874	17.6687	18.2217	17.9915	17.6613	18.4021	Isocitrate dehydrogenase [NADP] cytoplasmic (IDH) (EC 1.1.1.42) (Cytosolic NADP-isocitrate dehydrogenase) (IDP) (NADP(+)-specific ICDH) (Oxalosuccinate decarboxylase)	IDHC_HUMAN	23
O75880	17.1415	17.114	16.9223	16.5564	16.8652	Protein SCO1 homolog, mitochondrial	SCO1_HUMAN	3
O75881	14.5703	14.6415	14.7944	14.4168	14.2879	25-hydroxycholesterol 7-alpha-hydroxylase (EC 1.14.13.100) (Cytochrome P450 7B1) (Oxysterol 7-alpha-hydroxylase)	CP7B1_HUMAN	2
O75891	16.5841	16.8253	16.5697	16.3703	17.2348	Cytosolic 10-formyltetrahydrofolate dehydrogenase (10-FTHFDH) (FDH) (EC 1.5.1.6) (Aldehyde dehydrogenase family 1 member L1)	AL1L1_HUMAN	36
O75907	15.0175	14.9238	14.6577	14.6208	14.4833	Diacylglycerol O-acyltransferase 1 (EC 2.3.1.20) (ACAT-related gene product 1) (Acyl-CoA retinol O-fatty-acyltransferase) (ARAT) (Retinol O-fatty-acyltransferase) (EC 2.3.1.76) (Diglyceride acyltransferase)	DGAT1_HUMAN	2
O75911	14.6906	14.7567	14.9213	14.2667	14.6955	Short-chain dehydrogenase/reductase 3 (EC 1.1.1.300) (DD83.1) (Retinal short-chain dehydrogenase/reductase 1) (retSDR1) (Retinol dehydrogenase 17) (Short chain dehydrogenase/reductase family 16C member 1)	DHRS3_HUMAN	6
O75915	16.6653	16.364	15.9727	17.121	16.472	PRA1 family protein 3 (ADP-ribosylation factor-like protein 6-interacting protein 5) (ARL-6-interacting protein 5) (Aip-5) (Cytoskeleton-related vitamin A-responsive protein) (Dermal papilla-derived protein 11) (GTRAP3-18) (Glutamate transporter EAAC1-interacting protein) (JM5) (Prenylated Rab acceptor protein 2) (Protein JWa) (Putative MAPK-activating protein PM27)	PRAF3_HUMAN	4
O75923	14.4414	14.5846	14.7132	14.9305	14.5507	Dysferlin (Dystrophy-associated fer-1-like protein) (Fer-1-like protein 1)	DYSF_HUMAN	5
O75937	13.6437	13.1776	13.4113	13.4684	13.3744	DnaJ homolog subfamily C member 8 (Splicing protein spf31)	DNJC8_HUMAN	3
O75947	18.2527	18.3089	18.3517	18.0055	18.3315	ATP synthase subunit d, mitochondrial (ATPase subunit d)	ATP5H_HUMAN	5
O75955	15.88	15.8059	15.5947	16.3781	15.7101	Flotillin-1	FLOT1_HUMAN	7
O75964	16.4232	16.0299	16.2096	16.0325	16.0585	ATP synthase subunit g, mitochondrial (ATPase subunit g)	ATP5L_HUMAN	5
O76003	15.704	15.6539	15.5507	15.8235	15.7131	Glutaredoxin-3 (PKC-interacting cousin of thioredoxin) (PICOT) (PKC-theta-interacting protein) (PKCq-interacting protein) (Thioredoxin-like protein 2)	GLRX3_HUMAN	6
O76021	15.6947	15.6405	15.6479	15.7324	15.8141	Ribosomal L1 domain-containing protein 1 (CATX-11) (Cellular senescence-inhibited gene protein) (Protein PBK1)	RL1D1_HUMAN	5
O76024	13.7301	14.7327	15.0821	14.2244	15.1638	Wolframin	WFS1_HUMAN	3
O76027	13.8481	13.974	14.0794	13.8754	14.3196	Annexin A9 (Annexin XXXI) (Annexin-31) (Annexin-9) (Pemphaxin)	ANXA9_HUMAN	2
O76031	15.4859	15.2294	15.2206	15.044	15.0559	ATP-dependent Clp protease ATP-binding subunit clpX-like, mitochondrial	CLPX_HUMAN	7
O76054	16.3338	16.602	16.288	15.7941	16.8841	SEC14-like protein 2 (Alpha-tocopherol-associated protein) (TAP) (hTAP) (Squalene transfer protein) (Supernatant protein factor) (SPF)	S14L2_HUMAN	12
O76094	14.6731	14.8237	14.6143	14.2787	14.4286	Signal recognition particle subunit SRP72 (SRP72) (Signal recognition particle 72 kDa protein)	SRP72_HUMAN	5
O94760	17.4022	17.2103	17.0614	16.9833	17.2724	N(G),N(G)-dimethylarginine dimethylaminohydrolase 1 (DDAH-1) (Dimethylarginine dimethylaminohydrolase 1) (EC 3.5.3.18) (DDAHI) (Dimethylargininase-1)	DDAH1_HUMAN	11
O94788	18.2789	18.2753	18.3186	17.8788	18.2741	Retinal dehydrogenase 2 (RALDH 2) (RalDH2) (EC 1.2.1.36) (Aldehyde dehydrogenase family 1 member A2) (Retinaldehyde-specific dehydrogenase type 2) (RALDH(II))	AL1A2_HUMAN	2
O94826	15.747	15.9561	15.9587	15.4719	15.6607	Mitochondrial import receptor subunit TOM70 (Mitochondrial precursor proteins import receptor) (Translocase of outer membrane 70 kDa subunit)	TOM70_HUMAN	12
O94832	13.6766	13.3684	13.2173	14.3098	14.1613	Unconventional myosin-Id	MYO1D_HUMAN	3
O94855	16.376	16.2268	16.0908	16.2355	15.9485	Protein transport protein Sec24D (SEC24-related protein D)	SC24D_HUMAN	6
O94874	15.6971	15.9475	15.5392	15.7123	15.614	E3 UFM1-protein ligase 1 (EC 6.3.2.-) (Novel LZAP-binding protein) (Regulator of C53/LZAP and DDRGK1)	UFL1_HUMAN	16
O94875	15.5845	15.1403	15.2303	15.1342	14.7596	Sorbin and SH3 domain-containing protein 2 (Arg-binding protein 2) (ArgBP2) (Arg/Abl-interacting protein 2) (Sorbin)	SRBS2_HUMAN	20
O94886	14.701	14.9053	15.0818	15.2768	15.4391	CSC1-like protein 1 (Transmembrane protein 63A)	CSCL1_HUMAN	2
O94903	16.4654	16.4786	16.131	16.4425	16.6688	Proline synthase co-transcribed bacterial homolog protein	PROSC_HUMAN	5
O94905	14.7619	14.9333	14.7907	14.973	14.9346	Erlin-2 (Endoplasmic reticulum lipid raft-associated protein 2) (Stomatin-prohibitin-flotillin-HflC/K domain-containing protein 2) (SPFH domain-containing protein 2)	ERLN2_HUMAN	5
O94906	14.5483	14.5799	14.546	14.6403	14.5842	Pre-mRNA-processing factor 6 (Androgen receptor N-terminal domain-transactivating protein 1) (ANT-1) (PRP6 homolog) (U5 snRNP-associated 102 kDa protein) (U5-102 kDa protein)	PRP6_HUMAN	2
O94911	15.0203	14.9516	15.4374	14.7235	14.7464	ATP-binding cassette sub-family A member 8	ABCA8_HUMAN	3
O94929	14.3932	14.1069	14.2866	13.7324	13.997	Actin-binding LIM protein 3 (abLIM-3) (Actin-binding LIM protein family member 3)	ABLM3_HUMAN	4
O94956	15.8435	15.8362	15.8803	15.7075	16.3246	Solute carrier organic anion transporter family member 2B1 (Organic anion transporter B) (OATP-B) (Organic anion transporter polypeptide-related protein 2) (OATP-RP2) (OATPRP2) (Solute carrier family 21 member 9)	SO2B1_HUMAN	4
O94973	15.3969	15.2026	15.6524	15.3399	15.4621	AP-2 complex subunit alpha-2 (100 kDa coated vesicle protein C) (Adaptor protein complex AP-2 subunit alpha-2) (Adaptor-related protein complex 2 subunit alpha-2) (Alpha-adaptin C) (Alpha2-adaptin) (Clathrin assembly protein complex 2 alpha-C large chain) (Huntingtin yeast partner J) (Huntingtin-interacting protein 9) (HIP-9) (Huntingtin-interacting protein J) (Plasma membrane adaptor HA2/AP2 ada…	AP2A2_HUMAN	11
O94973;O95782	16.4569	16.7916	16.5922	16.1395	16.8191	AP-2 complex subunit alpha-2 (100 kDa coated vesicle protein C) (Adaptor protein complex AP-2 subunit alpha-2) (Adaptor-related protein complex 2 subunit alpha-2) (Alpha-adaptin C) (Alpha2-adaptin) (Clathrin assembly protein complex 2 alpha-C large chain) (Huntingtin yeast partner J) (Huntingtin-interacting protein 9) (HIP-9) (Huntingtin-interacting protein J) (Plasma membrane adaptor HA2/AP2 ada…	AP2A2_HUMAN;AP2A1_HUMAN	5
O94979	16.4991	16.3863	16.5469	16.21	16.1509	Protein transport protein Sec31A (ABP125) (ABP130) (SEC31-like protein 1) (SEC31-related protein A) (Web1-like protein)	SC31A_HUMAN	20
O95049	15.3509	15.5682	15.4511	15.4706	15.5642	Tight junction protein ZO-3 (Tight junction protein 3) (Zona occludens protein 3) (Zonula occludens protein 3)	ZO3_HUMAN	2
O95139	18.0656	18.0613	18.1139	17.6177	17.7085	NADH dehydrogenase [ubiquinone] 1 beta subcomplex subunit 6 (Complex I-B17) (CI-B17) (NADH-ubiquinone oxidoreductase B17 subunit)	NDUB6_HUMAN	2
O95140	14.1629	14.131	14.0489	14.1012	13.93	Mitofusin-2 (EC 3.6.5.-) (Transmembrane GTPase MFN2)	MFN2_HUMAN	2
O95154	16.0634	16.1869	15.91	16.0274	17.072	Aflatoxin B1 aldehyde reductase member 3 (EC 1.-.-.-) (AFB1 aldehyde reductase 2) (AFB1-AR 2)	ARK73_HUMAN	13
O95163	14.3595	13.9888	14.1266	14.3836	14.3698	Elongator complex protein 1 (ELP1) (IkappaB kinase complex-associated protein) (IKK complex-associated protein) (p150)	ELP1_HUMAN	2
O95168	17.837	17.7626	17.7233	17.2988	17.5817	NADH dehydrogenase [ubiquinone] 1 beta subcomplex subunit 4 (Complex I-B15) (CI-B15) (NADH-ubiquinone oxidoreductase B15 subunit)	NDUB4_HUMAN	2
O95182	15.075	14.7717	14.7912	14.4998	14.6697	NADH dehydrogenase [ubiquinone] 1 alpha subcomplex subunit 7 (Complex I-B14.5a) (CI-B14.5a) (NADH-ubiquinone oxidoreductase subunit B14.5a)	NDUA7_HUMAN	4
O95202	14.4258	14.3031	14.3585	14.3543	14.0903	LETM1 and EF-hand domain-containing protein 1, mitochondrial (Leucine zipper-EF-hand-containing transmembrane protein 1)	LETM1_HUMAN	7
O95210	17.5126	17.4738	17.1535	16.7291	17.1434	Starch-binding domain-containing protein 1 (Genethonin-1) (Glycophagy cargo receptor STBD1)	STBD1_HUMAN	11
O95219	14.3841	14.3287	14.1156	14.4351	14.4703	Sorting nexin-4	SNX4_HUMAN	2
O95236	16.148	15.9792	16.2423	15.5973	15.1466	Apolipoprotein L3 (Apolipoprotein L-III) (ApoL-III) (TNF-inducible protein CG12-1) (CG12_1)	APOL3_HUMAN	7
O95248	13.596	13.5846	13.5097	13.5966	13.6638	Myotubularin-related protein 5 (SET-binding factor 1) (Sbf1)	MTMR5_HUMAN	2
O95255	16.5414	16.5407	16.2276	16.1714	16.2456	Multidrug resistance-associated protein 6 (ATP-binding cassette sub-family C member 6) (Anthracycline resistance-associated protein) (Multi-specific organic anion transporter E) (MOAT-E)	MRP6_HUMAN	10
O95292	16.381	16.3373	16.5431	16.334	16.3128	Vesicle-associated membrane protein-associated protein B/C (VAMP-B/VAMP-C) (VAMP-associated protein B/C) (VAP-B/VAP-C)	VAPB_HUMAN	4
O95299	16.1237	16.0517	16.4182	15.7342	16.1476	NADH dehydrogenase [ubiquinone] 1 alpha subcomplex subunit 10, mitochondrial (Complex I-42kD) (CI-42kD) (NADH-ubiquinone oxidoreductase 42 kDa subunit)	NDUAA_HUMAN	8
O95336	16.6093	16.9118	16.3585	16.6436	16.5701	6-phosphogluconolactonase (6PGL) (EC 3.1.1.31)	6PGL_HUMAN	6
O95340	15.6047	15.3668	15.7163	15.2577	15.9639	Bifunctional 3'-phosphoadenosine 5'-phosphosulfate synthase 2 (PAPS synthase 2) (PAPSS 2) (Sulfurylase kinase 2) (SK 2) (SK2) [Includes: Sulfate adenylyltransferase (EC 2.7.7.4) (ATP-sulfurylase) (Sulfate adenylate transferase) (SAT); Adenylyl-sulfate kinase (EC 2.7.1.25) (3'-phosphoadenosine-5'-phosphosulfate synthase) (APS kinase) (Adenosine-5'-phosphosulfate 3'-phosphotransferase) (Adenylylsul…	PAPS2_HUMAN	12
O95342	14.6486	14.6385	14.7226	14.5317	14.7832	Bile salt export pump (ATP-binding cassette sub-family B member 11)	ABCBB_HUMAN	17
O95373	14.5888	14.9185	14.996	14.8582	15.0149	Importin-7 (Imp7) (Ran-binding protein 7) (RanBP7)	IPO7_HUMAN	2
O95394	15.2013	15.1979	15.2102	15.4449	15.6313	Phosphoacetylglucosamine mutase (PAGM) (EC 5.4.2.3) (Acetylglucosamine phosphomutase) (N-acetylglucosamine-phosphate mutase) (Phosphoglucomutase-3) (PGM 3)	AGM1_HUMAN	9
O95396	13.6912	13.6675	13.6703	13.6641	14.0113	Adenylyltransferase and sulfurtransferase MOCS3 (Molybdenum cofactor synthesis protein 3) (Molybdopterin synthase sulfurylase) (MPT synthase sulfurylase) [Includes: Molybdopterin-synthase adenylyltransferase (EC 2.7.7.80) (Adenylyltransferase MOCS3) (Sulfur carrier protein MOCS2A adenylyltransferase); Molybdopterin-synthase sulfurtransferase (EC 2.8.1.11) (Sulfur carrier protein MOCS2A sulfurtran…	MOCS3_HUMAN	2
O95433	15.79	15.6651	15.6184	15.3925	15.2941	Activator of 90 kDa heat shock protein ATPase homolog 1 (AHA1) (p38)	AHSA1_HUMAN	6
O95456	15.8577	16.0643	15.9199	15.8472	15.989	Proteasome assembly chaperone 1 (PAC-1) (Chromosome 21 leucine-rich protein) (C21-LRP) (Down syndrome critical region protein 2)	PSMG1_HUMAN	3
O95466;Q96PY5	16.5695	16.3172	17.3622	15.8678	17.191	Formin-like protein 1 (CLL-associated antigen KW-13) (Leukocyte formin);Formin-like protein 2 (Formin homology 2 domain-containing protein 2)	FMNL1_HUMAN;FMNL2_HUMAN	2
O95470	15.4002	15.2097	15.1528	14.9403	14.8901	Sphingosine-1-phosphate lyase 1 (S1PL) (SP-lyase 1) (SPL 1) (hSPL) (EC 4.1.2.27) (Sphingosine-1-phosphate aldolase)	SGPL1_HUMAN	9
O95479	16.575	16.8242	16.7308	16.7414	16.507	GDH/6PGL endoplasmic bifunctional protein [Includes: Glucose 1-dehydrogenase (EC 1.1.1.47) (Hexose-6-phosphate dehydrogenase); 6-phosphogluconolactonase (6PGL) (EC 3.1.1.31)]	G6PE_HUMAN	22
O95486	15.7237	15.5171	15.5144	15.6874	15.4447	Protein transport protein Sec24A (SEC24-related protein A)	SC24A_HUMAN	9
O95487	14.3158	14.7178	14.2461	14.3086	14.1364	Protein transport protein Sec24B (SEC24-related protein B)	SC24B_HUMAN	3
O95563	16.1511	16.0517	15.991	16.1034	15.9734	Mitochondrial pyruvate carrier 2 (Brain protein 44)	MPC2_HUMAN	4
O95571	15.8846	15.7474	15.5386	15.492	15.5451	Persulfide dioxygenase ETHE1, mitochondrial (EC 1.13.11.18) (Ethylmalonic encephalopathy protein 1) (Hepatoma subtracted clone one protein) (Sulfur dioxygenase ETHE1)	ETHE1_HUMAN	2
O95573	16.1666	16.3053	16.3233	15.9475	16.0705	Long-chain-fatty-acid--CoA ligase 3 (EC 6.2.1.3) (Long-chain acyl-CoA synthetase 3) (LACS 3)	ACSL3_HUMAN	5
O95671	15.7066	15.7291	16.1344	15.1898	15.7701	N-acetylserotonin O-methyltransferase-like protein (ASMTL) (EC 2.1.1.-)	ASML_HUMAN	7
O95674	16.1995	16.0792	16.1979	16.1211	16.0547	Phosphatidate cytidylyltransferase 2 (EC 2.7.7.41) (CDP-DAG synthase 2) (CDP-DG synthase 2) (CDP-diacylglycerol synthase 2) (CDS 2) (CDP-diglyceride pyrophosphorylase 2) (CDP-diglyceride synthase 2) (CTP:phosphatidate cytidylyltransferase 2)	CDS2_HUMAN	2
O95721	14.9169	15.0485	15.1561	14.8092	14.8578	Synaptosomal-associated protein 29 (SNAP-29) (Soluble 29 kDa NSF attachment protein) (Vesicle-membrane fusion protein SNAP-29)	SNP29_HUMAN	2
O95747	15.668	15.6367	15.5943	15.7585	15.2338	Serine/threonine-protein kinase OSR1 (EC 2.7.11.1) (Oxidative stress-responsive 1 protein)	OXSR1_HUMAN	3
O95757	15.6363	15.5355	15.495	15.5995	15.6389	Heat shock 70 kDa protein 4L (Heat shock 70-related protein APG-1) (Osmotic stress protein 94)	HS74L_HUMAN	4
O95777	15.5648	15.5586	15.31	15.6646	15.436	U6 snRNA-associated Sm-like protein LSm8	LSM8_HUMAN	3
O95782	15.8291	15.8815	16.0993	15.9335	15.709	AP-2 complex subunit alpha-1 (100 kDa coated vesicle protein A) (Adaptor protein complex AP-2 subunit alpha-1) (Adaptor-related protein complex 2 subunit alpha-1) (Alpha-adaptin A) (Alpha1-adaptin) (Clathrin assembly protein complex 2 alpha-A large chain) (Plasma membrane adaptor HA2/AP2 adaptin alpha A subunit)	AP2A1_HUMAN	11
O95793	15.5726	15.7246	15.784	15.8511	15.4607	Double-stranded RNA-binding protein Staufen homolog 1	STAU1_HUMAN	4
O95816	13.6256	13.825	13.6464	13.4938	13.9388	BAG family molecular chaperone regulator 2 (BAG-2) (Bcl-2-associated athanogene 2)	BAG2_HUMAN	2
O95819;Q8N4C8;Q9UKE5	14.0524	14.2582	14.2762	14.1988	14.0443	Mitogen-activated protein kinase kinase kinase kinase 4 (EC 2.7.11.1) (HPK/GCK-like kinase HGK) (MAPK/ERK kinase kinase kinase 4) (MEK kinase kinase 4) (MEKKK 4) (Nck-interacting kinase);Misshapen-like kinase 1 (EC 2.7.11.1) (GCK family kinase MiNK) (MAPK/ERK kinase kinase kinase 6) (MEK kinase kinase 6) (MEKKK 6) (Misshapen/NIK-related kinase) (Mitogen-activated protein kinase kinase kinase kina…	M4K4_HUMAN;MINK1_HUMAN;TNIK_HUMAN	3
O95822	15.7397	15.8202	15.4363	15.0682	15.2956	Malonyl-CoA decarboxylase, mitochondrial (MCD) (EC 4.1.1.9)	DCMC_HUMAN	11
O95831	17.1524	17.8288	17.744	17.004	17.4765	Apoptosis-inducing factor 1, mitochondrial (EC 1.1.1.-) (Programmed cell death protein 8)	AIFM1_HUMAN	24
O95834	16.0188	15.8748	15.6847	15.8955	15.4694	Echinoderm microtubule-associated protein-like 2 (EMAP-2) (HuEMAP-2)	EMAL2_HUMAN	6
O95861	16.4243	16.0208	16.4314	16.4037	16.5727	3'(2'),5'-bisphosphate nucleotidase 1 (EC 3.1.3.7) (Bisphosphate 3'-nucleotidase 1) (PAP-inositol 1,4-phosphatase) (PIP)	BPNT1_HUMAN	5
O95865	16.5722	16.7159	16.6335	17.0561	16.6038	N(G),N(G)-dimethylarginine dimethylaminohydrolase 2 (DDAH-2) (Dimethylarginine dimethylaminohydrolase 2) (EC 3.5.3.18) (DDAHII) (Dimethylargininase-2) (Protein G6a) (S-phase protein)	DDAH2_HUMAN	5
O95870	15.0998	15.0049	14.7702	14.9171	14.703	Protein ABHD16A (EC 3.-.-.-) (Alpha/beta hydrolase domain-containing protein 16A) (Abhydrolase domain-containing protein 16A) (HLA-B-associated transcript 5) (Protein G5)	ABHGA_HUMAN	5
O95881	15.0978	15.0997	14.9347	14.9284	14.8087	Thioredoxin domain-containing protein 12 (EC 1.8.4.2) (Endoplasmic reticulum resident protein 18) (ER protein 18) (ERp18) (Endoplasmic reticulum resident protein 19) (ER protein 19) (ERp19) (Thioredoxin-like protein p19) (hTLP19)	TXD12_HUMAN	2
O95954	17.3705	18.1115	18.4692	17.3898	18.6322	Formimidoyltransferase-cyclodeaminase (Formiminotransferase-cyclodeaminase) (FTCD) (LCHC1) [Includes: Glutamate formimidoyltransferase (EC 2.1.2.5) (Glutamate formiminotransferase) (Glutamate formyltransferase); Formimidoyltetrahydrofolate cyclodeaminase (EC 4.3.1.4) (Formiminotetrahydrofolate cyclodeaminase)]	FTCD_HUMAN	23
O96000	16.7838	16.822	16.8036	16.0999	16.7659	NADH dehydrogenase [ubiquinone] 1 beta subcomplex subunit 10 (Complex I-PDSW) (CI-PDSW) (NADH-ubiquinone oxidoreductase PDSW subunit)	NDUBA_HUMAN	5
O96005	15.4813	15.2285	15.1202	15.1623	15.1635	Cleft lip and palate transmembrane protein 1	CLPT1_HUMAN	2
O96008	14.1619	13.8858	14.6823	13.9725	13.9641	Mitochondrial import receptor subunit TOM40 homolog (Protein Haymaker) (Translocase of outer membrane 40 kDa subunit homolog) (p38.5)	TOM40_HUMAN	2
O96011	16.2287	16.2662	16.2706	16.035	15.9003	Peroxisomal membrane protein 11B (Peroxin-11B) (Peroxisomal biogenesis factor 11B) (Protein PEX11 homolog beta) (PEX11-beta)	PX11B_HUMAN	4
P00167	19.216	19.0263	19.4188	18.6185	18.8925	Cytochrome b5 (Microsomal cytochrome b5 type A) (MCB5)	CYB5_HUMAN	7
P00325	17.0157	18.0525	17.8385	17.0112	18.0498	Alcohol dehydrogenase 1B (EC 1.1.1.1) (Alcohol dehydrogenase subunit beta)	ADH1B_HUMAN	15
P00325;P00326	19.8101	18.8561	20.3686	18.2575	17.986	Alcohol dehydrogenase 1B (EC 1.1.1.1) (Alcohol dehydrogenase subunit beta);Alcohol dehydrogenase 1C (EC 1.1.1.1) (Alcohol dehydrogenase subunit gamma)	ADH1B_HUMAN;ADH1G_HUMAN	5
P00325;P00326;P07327	18.4518	18.4927	18.459	18.061	18.4164	Alcohol dehydrogenase 1B (EC 1.1.1.1) (Alcohol dehydrogenase subunit beta);Alcohol dehydrogenase 1C (EC 1.1.1.1) (Alcohol dehydrogenase subunit gamma);Alcohol dehydrogenase 1A (EC 1.1.1.1) (Alcohol dehydrogenase subunit alpha)	ADH1B_HUMAN;ADH1G_HUMAN;ADH1A_HUMAN	14
P00325;P07327	16.9497	17.5241	17.0837	17.3467	16.7685	Alcohol dehydrogenase 1B (EC 1.1.1.1) (Alcohol dehydrogenase subunit beta);Alcohol dehydrogenase 1A (EC 1.1.1.1) (Alcohol dehydrogenase subunit alpha)	ADH1B_HUMAN;ADH1A_HUMAN	6
P00326	15.4274	16.5704	17.3774	16.0829	15.6277	Alcohol dehydrogenase 1C (EC 1.1.1.1) (Alcohol dehydrogenase subunit gamma)	ADH1G_HUMAN	7
P00326;P07327	20.3402	20.842	20.9758	20.2835	20.9857	Alcohol dehydrogenase 1C (EC 1.1.1.1) (Alcohol dehydrogenase subunit gamma);Alcohol dehydrogenase 1A (EC 1.1.1.1) (Alcohol dehydrogenase subunit alpha)	ADH1G_HUMAN;ADH1A_HUMAN	5
P00338	16.0703	17.0483	16.9517	16.3482	16.9384	L-lactate dehydrogenase A chain (LDH-A) (EC 1.1.1.27) (Cell proliferation-inducing gene 19 protein) (LDH muscle subunit) (LDH-M) (Renal carcinoma antigen NY-REN-59)	LDHA_HUMAN	19
P00352	17.3302	18.112	18.0725	17.038	18.2435	Retinal dehydrogenase 1 (RALDH 1) (RalDH1) (EC 1.2.1.36) (ALDH-E1) (ALHDII) (Aldehyde dehydrogenase family 1 member A1) (Aldehyde dehydrogenase, cytosolic)	AL1A1_HUMAN	34
O94788;P00352;P05091;P30837	22.9562	22.9843	22.9511	22.506	22.7439	Retinal dehydrogenase 2 (RALDH 2) (RalDH2) (EC 1.2.1.36) (Aldehyde dehydrogenase family 1 member A2) (Retinaldehyde-specific dehydrogenase type 2) (RALDH(II));Retinal dehydrogenase 1 (RALDH 1) (RalDH1) (EC 1.2.1.36) (ALDH-E1) (ALHDII) (Aldehyde dehydrogenase family 1 member A1) (Aldehyde dehydrogenase, cytosolic);Aldehyde dehydrogenase, mitochondrial (EC 1.2.1.3) (ALDH class 2) (ALDH-E2) (ALDHI);…	AL1A2_HUMAN;AL1A1_HUMAN;ALDH2_HUMAN;AL1B1_HUMAN	2
P00367	17.4101	17.234	17.4911	17.7637	17.5275	Glutamate dehydrogenase 1, mitochondrial (GDH 1) (EC 1.4.1.3)	DHE3_HUMAN	13
P00367;P49448	17.6035	17.7734	17.8904	17.339	18.0472	Glutamate dehydrogenase 1, mitochondrial (GDH 1) (EC 1.4.1.3);Glutamate dehydrogenase 2, mitochondrial (GDH 2) (EC 1.4.1.3)	DHE3_HUMAN;DHE4_HUMAN	20
P00387	16.6398	16.3921	16.6664	16.8797	16.5194	NADH-cytochrome b5 reductase 3 (B5R) (Cytochrome b5 reductase) (EC 1.6.2.2) (Diaphorase-1) [Cleaved into: NADH-cytochrome b5 reductase 3 membrane-bound form; NADH-cytochrome b5 reductase 3 soluble form]	NB5R3_HUMAN	11
P00390	16.3393	16.3447	16.3114	16.3914	16.3705	Glutathione reductase, mitochondrial (GR) (GRase) (EC 1.8.1.7)	GSHR_HUMAN	11
P00403	16.4745	16.1601	16.3265	16.4785	16.4617	Cytochrome c oxidase subunit 2 (Cytochrome c oxidase polypeptide II)	COX2_HUMAN	6
P00439	16.5465	16.4817	16.7481	16.235	16.6632	Phenylalanine-4-hydroxylase (PAH) (EC 1.14.16.1) (Phe-4-monooxygenase)	PH4H_HUMAN	26
P00441	16.366	17.4601	17.4809	16.22	16.6496	Superoxide dismutase [Cu-Zn] (EC 1.15.1.1) (Superoxide dismutase 1) (hSod1)	SODC_HUMAN	7
P00450	16.1046	15.7619	15.5783	16.0401	15.8323	Ceruloplasmin (EC 1.16.3.1) (Ferroxidase)	CERU_HUMAN	13
P00480	16.8252	17.0734	17.1021	17.0046	17.3543	Ornithine carbamoyltransferase, mitochondrial (EC 2.1.3.3) (Ornithine transcarbamylase) (OTCase)	OTC_HUMAN	18
P00488	16.1719	16.1092	16.683	18.3704	16.4248	Coagulation factor XIII A chain (Coagulation factor XIIIa) (EC 2.3.2.13) (Protein-glutamine gamma-glutamyltransferase A chain) (Transglutaminase A chain)	F13A_HUMAN	7
P00491	15.567	15.4295	15.4635	15.7759	16.1453	Purine nucleoside phosphorylase (PNP) (EC 2.4.2.1) (Inosine phosphorylase) (Inosine-guanosine phosphorylase)	PNPH_HUMAN	10
P00492	15.2724	15.1202	15.3641	15.3943	15.3701	Hypoxanthine-guanine phosphoribosyltransferase (HGPRT) (HGPRTase) (EC 2.4.2.8)	HPRT_HUMAN	5
P00505	18.1036	18.0269	18.0509	17.4911	17.7147	Aspartate aminotransferase, mitochondrial (mAspAT) (EC 2.6.1.1) (EC 2.6.1.7) (Fatty acid-binding protein) (FABP-1) (Glutamate oxaloacetate transaminase 2) (Kynurenine aminotransferase 4) (Kynurenine aminotransferase IV) (Kynurenine--oxoglutarate transaminase 4) (Kynurenine--oxoglutarate transaminase IV) (Plasma membrane-associated fatty acid-binding protein) (FABPpm) (Transaminase A)	AATM_HUMAN	22
P00533	14.9917	14.8898	14.8834	14.6583	14.7512	Epidermal growth factor receptor (EC 2.7.10.1) (Proto-oncogene c-ErbB-1) (Receptor tyrosine-protein kinase erbB-1)	EGFR_HUMAN	6
P00558	17.7402	18.0443	18.0539	17.7617	18.0697	Phosphoglycerate kinase 1 (EC 2.7.2.3) (Cell migration-inducing gene 10 protein) (Primer recognition protein 2) (PRP 2)	PGK1_HUMAN	17
P00568	16.0231	15.9885	15.8254	15.9956	15.8834	Adenylate kinase isoenzyme 1 (AK 1) (EC 2.7.4.3) (EC 2.7.4.6) (ATP-AMP transphosphorylase 1) (ATP:AMP phosphotransferase) (Adenylate monophosphate kinase) (Myokinase)	KAD1_HUMAN	10
P00734	15.0521	14.7362	14.5168	15.3405	14.9554	Prothrombin (EC 3.4.21.5) (Coagulation factor II) [Cleaved into: Activation peptide fragment 1; Activation peptide fragment 2; Thrombin light chain; Thrombin heavy chain]	THRB_HUMAN	2
P00738	16.8802	18.1272	19.1921	17.6772	18.6939	Haptoglobin (Zonulin) [Cleaved into: Haptoglobin alpha chain; Haptoglobin beta chain]	HPT_HUMAN	14
P00747	15.1947	14.9284	15.0472	15.366	15.6746	Plasminogen (EC 3.4.21.7) [Cleaved into: Plasmin heavy chain A; Activation peptide; Angiostatin; Plasmin heavy chain A, short form; Plasmin light chain B]	PLMN_HUMAN	6
P00748	14.631	14.6324	14.4969	14.1492	13.5048	Coagulation factor XII (EC 3.4.21.38) (Hageman factor) (HAF) [Cleaved into: Coagulation factor XIIa heavy chain; Beta-factor XIIa part 1; Coagulation factor XIIa light chain (Beta-factor XIIa part 2)]	FA12_HUMAN	2
P00751	17.5597	17.511	17.7109	17.8952	17.5391	Complement factor B (EC 3.4.21.47) (C3/C5 convertase) (Glycine-rich beta glycoprotein) (GBG) (PBF2) (Properdin factor B) [Cleaved into: Complement factor B Ba fragment; Complement factor B Bb fragment]	CFAB_HUMAN	8
P00915	17.2693	16.5393	16.195	15.9029	15.9926	Carbonic anhydrase 1 (EC 4.2.1.1) (Carbonate dehydratase I) (Carbonic anhydrase B) (CAB) (Carbonic anhydrase I) (CA-I)	CAH1_HUMAN	5
P00918	16.3329	15.6987	15.5152	16.2625	16.9633	Carbonic anhydrase 2 (EC 4.2.1.1) (Carbonate dehydratase II) (Carbonic anhydrase C) (CAC) (Carbonic anhydrase II) (CA-II)	CAH2_HUMAN	6
P00966	18.1218	17.9607	18.4697	17.8866	19.1235	Argininosuccinate synthase (EC 6.3.4.5) (Citrulline--aspartate ligase)	ASSY_HUMAN	26
P01008	15.867	15.7542	15.7073	15.9463	15.7464	Antithrombin-III (ATIII) (Serpin C1)	ANT3_HUMAN	10
P01009	16.3942	16.4619	16.4083	16.6778	15.9277	Alpha-1-antitrypsin (Alpha-1 protease inhibitor) (Alpha-1-antiproteinase) (Serpin A1) [Cleaved into: Short peptide from AAT (SPAAT)]	A1AT_HUMAN	18
P01011	17.5943	17.1142	17.284	18.0588	17.6389	Alpha-1-antichymotrypsin (ACT) (Cell growth-inhibiting gene 24/25 protein) (Serpin A3) [Cleaved into: Alpha-1-antichymotrypsin His-Pro-less]	AACT_HUMAN	5
P01019	14.5845	14.7922	14.3058	14.6949	14.3817	Angiotensinogen (Serpin A8) [Cleaved into: Angiotensin-1 (Angiotensin 1-10) (Angiotensin I) (Ang I); Angiotensin-2 (Angiotensin 1-8) (Angiotensin II) (Ang II); Angiotensin-3 (Angiotensin 2-8) (Angiotensin III) (Ang III) (Des-Asp[1]-angiotensin II); Angiotensin-4 (Angiotensin 3-8) (Angiotensin IV) (Ang IV); Angiotensin 1-9; Angiotensin 1-7; Angiotensin 1-5; Angiotensin 1-4]	ANGT_HUMAN	4
P01023	16.6248	16.3562	16.0952	16.4783	16.5375	Alpha-2-macroglobulin (Alpha-2-M) (C3 and PZP-like alpha-2-macroglobulin domain-containing protein 5)	A2MG_HUMAN	34
P01024	17.0361	17.1371	17.2148	17.2573	17.1959	Complement C3 (C3 and PZP-like alpha-2-macroglobulin domain-containing protein 1) [Cleaved into: Complement C3 beta chain; C3-beta-c (C3bc); Complement C3 alpha chain; C3a anaphylatoxin; Acylation stimulating protein (ASP) (C3adesArg); Complement C3b alpha' chain; Complement C3c alpha' chain fragment 1; Complement C3dg fragment; Complement C3g fragment; Complement C3d fragment; Complement C3f fra…	CO3_HUMAN	60
P01031	14.3354	14.2143	14.2134	14.4318	14.0047	Complement C5 (C3 and PZP-like alpha-2-macroglobulin domain-containing protein 4) [Cleaved into: Complement C5 beta chain; Complement C5 alpha chain; C5a anaphylatoxin; Complement C5 alpha' chain]	CO5_HUMAN	6
P01040	16.1524	16.1683	16.3895	15.8785	15.4616	Cystatin-A (Cystatin-AS) (Stefin-A) [Cleaved into: Cystatin-A, N-terminally processed]	CYTA_HUMAN	3
P01042	16.551	16.7461	16.212	16.5942	16.2732	Kininogen-1 (Alpha-2-thiol proteinase inhibitor) (Fitzgerald factor) (High molecular weight kininogen) (HMWK) (Williams-Fitzgerald-Flaujeac factor) [Cleaved into: Kininogen-1 heavy chain; T-kinin (Ile-Ser-Bradykinin); Bradykinin (Kallidin I); Lysyl-bradykinin (Kallidin II); Kininogen-1 light chain; Low molecular weight growth-promoting factor]	KNG1_HUMAN	5
P01111;P01112;P01116	16.9862	16.7316	16.6946	17.0196	16.9497	GTPase NRas (Transforming protein N-Ras);GTPase HRas (H-Ras-1) (Ha-Ras) (Transforming protein p21) (c-H-ras) (p21ras) [Cleaved into: GTPase HRas, N-terminally processed];GTPase KRas (K-Ras 2) (Ki-Ras) (c-K-ras) (c-Ki-ras) [Cleaved into: GTPase KRas, N-terminally processed]	RASN_HUMAN;RASH_HUMAN;RASK_HUMAN	2
P01620;P01622;P01623;P04206;P18135;P18136	17.5298	17.4615	17.0326	18.5623	18.0802	Ig kappa chain V-III region SIE;Ig kappa chain V-III region Ti;Ig kappa chain V-III region WOL;Ig kappa chain V-III region GOL (Rheumatoid factor);Ig kappa chain V-III region HAH;Ig kappa chain V-III region HIC	KV302_HUMAN;KV304_HUMAN;KV305_HUMAN;KV307_HUMAN;KV312_HUMAN;KV313_HUMAN	3
P01763;P01766;P01767;P01777	16.1663	17.4473	17.7904	17.0216	18.3767	Ig heavy chain V-III region WEA;Ig heavy chain V-III region BRO;Ig heavy chain V-III region BUT;Ig heavy chain V-III region TEI	HV302_HUMAN;HV305_HUMAN;HV306_HUMAN;HV316_HUMAN	2
P01834	17.1291	19.1196	18.926	18.5282	18.9366	Ig kappa chain C region	IGKC_HUMAN	5
P01857	16.8459	17.6015	17.7652	18.0538	17.9414	Ig gamma-1 chain C region	IGHG1_HUMAN	5
P01859	17.386	17.2613	16.7992	17.9171	17.235	Ig gamma-2 chain C region	IGHG2_HUMAN	3
P01860	15.7169	16.0001	17.2496	16.469	17.6843	Ig gamma-3 chain C region (HDC) (Heavy chain disease protein)	IGHG3_HUMAN	2
P01857;P01860	18.2525	21.3652	21.3758	20.3834	21.4749	Ig gamma-1 chain C region;Ig gamma-3 chain C region (HDC) (Heavy chain disease protein)	IGHG1_HUMAN;IGHG3_HUMAN	3
P01857;P01859;P01860;P01861	20.0566	20.0305	20.1789	19.6012	20.1653	Ig gamma-1 chain C region;Ig gamma-2 chain C region;Ig gamma-3 chain C region (HDC) (Heavy chain disease protein);Ig gamma-4 chain C region	IGHG1_HUMAN;IGHG2_HUMAN;IGHG3_HUMAN;IGHG4_HUMAN	2
P01871;P04220	16.2558	16.1711	16.0981	17.0192	16.4281	Ig mu chain C region;Ig mu heavy chain disease protein (BOT)	IGHM_HUMAN;MUCB_HUMAN	11
P01876	18.7281	18.4335	18.286	19.448	18.841	Ig alpha-1 chain C region	IGHA1_HUMAN	3
P01876;P01877	18.4417	18.0103	17.8489	19.2315	18.4125	Ig alpha-1 chain C region;Ig alpha-2 chain C region	IGHA1_HUMAN;IGHA2_HUMAN	5
P01892;P30459	15.5439	15.1968	15.661	15.5143	15.3446	HLA class I histocompatibility antigen, A-2 alpha chain (MHC class I antigen A*2);HLA class I histocompatibility antigen, A-74 alpha chain (Aw-19) (Aw-74) (MHC class I antigen A*74)	1A02_HUMAN;1A74_HUMAN	2
P01891;P01892;P10316;P16189;P16190;P30459	15.7136	15.6017	15.6586	15.1523	15.1994	HLA class I histocompatibility antigen, A-68 alpha chain (Aw-68) (HLA class I histocompatibility antigen, A-28 alpha chain) (MHC class I antigen A*68);HLA class I histocompatibility antigen, A-2 alpha chain (MHC class I antigen A*2);HLA class I histocompatibility antigen, A-69 alpha chain (Aw-69) (HLA class I histocompatibility antigen, A-28 alpha chain) (MHC class I antigen A*69);HLA class I his…	1A68_HUMAN;1A02_HUMAN;1A69_HUMAN;1A31_HUMAN;1A33_HUMAN;1A74_HUMAN	2
P01891;P01892;P10316;P16189;P16190;P18462;P30450;P30453;P30456;P30457;P30459	13.87	14.2644	14.7802	14.0667	14.1406	HLA class I histocompatibility antigen, A-68 alpha chain (Aw-68) (HLA class I histocompatibility antigen, A-28 alpha chain) (MHC class I antigen A*68);HLA class I histocompatibility antigen, A-2 alpha chain (MHC class I antigen A*2);HLA class I histocompatibility antigen, A-69 alpha chain (Aw-69) (HLA class I histocompatibility antigen, A-28 alpha chain) (MHC class I antigen A*69);HLA class I his…	1A68_HUMAN;1A02_HUMAN;1A69_HUMAN;1A31_HUMAN;1A33_HUMAN;1A25_HUMAN;1A26_HUMAN;1A34_HUMAN;1A43_HUMAN;1A66_HUMAN;1A74_HUMAN	2
P01903	15.2974	15.4466	15.4578	16.014	15.6661	HLA class II histocompatibility antigen, DR alpha chain (MHC class II antigen DRA)	DRA_HUMAN	4
P02042	17.8623	16.9179	17.0315	16.4927	16.9034	Hemoglobin subunit delta (Delta-globin) (Hemoglobin delta chain)	HBD_HUMAN	5
P02452	19.5744	18.4068	18.4546	22.0947	19.4928	Collagen alpha-1(I) chain (Alpha-1 type I collagen)	CO1A1_HUMAN	8
P02462	14.6591	15.7022	17.0625	16.2312	16.9717	Collagen alpha-1(IV) chain [Cleaved into: Arresten]	CO4A1_HUMAN	4
P02545	16.8414	17.0381	16.8536	17.3071	16.8763	Prelamin-A/C [Cleaved into: Lamin-A/C (70 kDa lamin) (Renal carcinoma antigen NY-REN-32)]	LMNA_HUMAN	35
P02647	16.5985	16.4873	16.2783	17.2542	16.9442	Apolipoprotein A-I (Apo-AI) (ApoA-I) (Apolipoprotein A1) [Cleaved into: Proapolipoprotein A-I (ProapoA-I); Truncated apolipoprotein A-I (Apolipoprotein A-I(1-242))]	APOA1_HUMAN	13
P02649	18.3288	18.383	18.495	17.9946	18.0284	Apolipoprotein E (Apo-E)	APOE_HUMAN	14
P02652	16.6738	16.4399	16.7855	17.3645	16.9239	Apolipoprotein A-II (Apo-AII) (ApoA-II) (Apolipoprotein A2) [Cleaved into: Proapolipoprotein A-II (ProapoA-II); Truncated apolipoprotein A-II (Apolipoprotein A-II(1-76))]	APOA2_HUMAN	3
P02655	15.8017	15.5314	15.4676	15.1886	15.36	Apolipoprotein C-II (Apo-CII) (ApoC-II) (Apolipoprotein C2) [Cleaved into: Proapolipoprotein C-II (ProapoC-II)]	APOC2_HUMAN	3
P02671	16.3405	15.9372	16.1322	16.4912	16.2912	Fibrinogen alpha chain [Cleaved into: Fibrinopeptide A; Fibrinogen alpha chain]	FIBA_HUMAN	19
P02675	15.8061	15.9304	17.0234	16.3428	17.1234	Fibrinogen beta chain [Cleaved into: Fibrinopeptide B; Fibrinogen beta chain]	FIBB_HUMAN	14
P02679	16.3723	16.2788	16.4872	16.6085	16.4463	Fibrinogen gamma chain	FIBG_HUMAN	13
P02730	16.4238	15.8177	15.3857	15.3089	15.3592	Band 3 anion transport protein (Anion exchange protein 1) (AE 1) (Anion exchanger 1) (Solute carrier family 4 member 1) (CD antigen CD233)	B3AT_HUMAN	4
P02741	16.0639	15.826	16.1525	16.5458	15.6496	C-reactive protein [Cleaved into: C-reactive protein(1-205)]	CRP_HUMAN	2
P02743	16.8206	16.5486	16.7198	18.7921	18.1851	Serum amyloid P-component (SAP) (9.5S alpha-1-glycoprotein) [Cleaved into: Serum amyloid P-component(1-203)]	SAMP_HUMAN	8
P02747	16.4078	16.4765	16.3916	17.2857	16.8135	Complement C1q subcomponent subunit C	C1QC_HUMAN	3
P02748	14.36	14.2445	14.1904	14.9163	14.5252	Complement component C9 [Cleaved into: Complement component C9a; Complement component C9b]	CO9_HUMAN	5
P02751	17.0003	16.8331	17.0108	17.7483	16.9516	Fibronectin (FN) (Cold-insoluble globulin) (CIG) [Cleaved into: Anastellin; Ugl-Y1; Ugl-Y2; Ugl-Y3]	FINC_HUMAN	45
P02753	17.1868	18.3286	18.6277	16.6415	17.8135	Retinol-binding protein 4 (Plasma retinol-binding protein) (PRBP) (RBP) [Cleaved into: Plasma retinol-binding protein(1-182); Plasma retinol-binding protein(1-181); Plasma retinol-binding protein(1-179); Plasma retinol-binding protein(1-176)]	RET4_HUMAN	7
P02760	17.3413	17.3469	16.8882	17.9839	16.9875	Protein AMBP [Cleaved into: Alpha-1-microglobulin (Protein HC) (Alpha-1 microglycoprotein) (Complex-forming glycoprotein heterogeneous in charge); Inter-alpha-trypsin inhibitor light chain (ITI-LC) (Bikunin) (EDC1) (HI-30) (Uronic-acid-rich protein); Trypstatin]	AMBP_HUMAN	2
P02765	14.6208	14.3582	14.429	14.366	14.2217	Alpha-2-HS-glycoprotein (Alpha-2-Z-globulin) (Ba-alpha-2-glycoprotein) (Fetuin-A) [Cleaved into: Alpha-2-HS-glycoprotein chain A; Alpha-2-HS-glycoprotein chain B]	FETUA_HUMAN	3
P02766	14.6951	14.6045	14.6919	15.295	15.0306	Transthyretin (ATTR) (Prealbumin) (TBPA)	TTHY_HUMAN	2
P02774	14.8946	15.5181	15.4366	15.0191	15.4204	Vitamin D-binding protein (DBP) (VDB) (Gc protein-derived macrophage activating factor) (Gc-MAF) (GcMAF) (Gc-globulin) (Group-specific component) (Gc) (Vitamin D-binding protein-macrophage activating factor) (DBP-maf)	VTDB_HUMAN	8
P02787	16.6192	17.9837	18.4667	17.0444	18.3037	Serotransferrin (Transferrin) (Beta-1 metal-binding globulin) (Siderophilin)	TRFE_HUMAN	29
P02788	14.8166	14.2992	14.6104	15.221	14.7455	Lactotransferrin (Lactoferrin) (EC 3.4.21.-) (Growth-inhibiting protein 12) (Talalactoferrin) [Cleaved into: Lactoferricin-H (Lfcin-H); Kaliocin-1; Lactoferroxin-A; Lactoferroxin-B; Lactoferroxin-C]	TRFL_HUMAN	4
P02790	15.6359	16.114	16.675	16.0168	16.5116	Hemopexin (Beta-1B-glycoprotein)	HEMO_HUMAN	6
P02792	16.9358	17.4733	17.8358	16.7556	17.5264	Ferritin light chain (Ferritin L subunit)	FRIL_HUMAN	9
P02794	17.2468	16.8838	17.1019	16.5511	17.3662	Ferritin heavy chain (Ferritin H subunit) (EC 1.16.3.1) (Cell proliferation-inducing gene 15 protein) [Cleaved into: Ferritin heavy chain, N-terminally processed]	FRIH_HUMAN	7
P03905	16.5016	16.5034	16.6044	16.5123	16.404	NADH-ubiquinone oxidoreductase chain 4 (EC 1.6.5.3) (NADH dehydrogenase subunit 4)	NU4M_HUMAN	2
P03915	15.9986	15.9	15.9421	15.5887	15.3868	NADH-ubiquinone oxidoreductase chain 5 (EC 1.6.5.3) (NADH dehydrogenase subunit 5)	NU5M_HUMAN	2
P04003	15.6764	17.1806	18.0836	15.9424	17.6259	C4b-binding protein alpha chain (C4bp) (Proline-rich protein) (PRP)	C4BPA_HUMAN	3
P04004	16.4612	16.497	16.6729	17.4095	16.8628	Vitronectin (VN) (S-protein) (Serum-spreading factor) (V75) [Cleaved into: Vitronectin V65 subunit; Vitronectin V10 subunit; Somatomedin-B]	VTNC_HUMAN	9
P04040	17.4381	17.8976	17.5451	17.1341	17.8749	Catalase (EC 1.11.1.6)	CATA_HUMAN	25
P04066	16.6917	16.6037	16.6093	16.8117	16.5636	Tissue alpha-L-fucosidase (EC 3.2.1.51) (Alpha-L-fucosidase I) (Alpha-L-fucoside fucohydrolase 1) (Alpha-L-fucosidase 1)	FUCO_HUMAN	5
P04075	16.5214	16.2506	16.7277	17.2666	16.8444	Fructose-bisphosphate aldolase A (EC 4.1.2.13) (Lung cancer antigen NY-LU-1) (Muscle-type aldolase)	ALDOA_HUMAN	11
P04080	15.8159	15.9497	15.9874	16.0204	15.9935	Cystatin-B (CPI-B) (Liver thiol proteinase inhibitor) (Stefin-B)	CYTB_HUMAN	3
P04083	15.6006	15.8813	15.9257	17.0555	16.0901	Annexin A1 (Annexin I) (Annexin-1) (Calpactin II) (Calpactin-2) (Chromobindin-9) (Lipocortin I) (Phospholipase A2 inhibitory protein) (p35)	ANXA1_HUMAN	11
P04114	15.6622	15.5776	15.5286	15.6063	15.2774	Apolipoprotein B-100 (Apo B-100) [Cleaved into: Apolipoprotein B-48 (Apo B-48)]	APOB_HUMAN	75
P04179	19.4804	18.7405	19.2512	18.8157	18.2723	Superoxide dismutase [Mn], mitochondrial (EC 1.15.1.1)	SODM_HUMAN	10
P04196	14.3696	14.4868	14.1398	14.5192	14.2905	Histidine-rich glycoprotein (Histidine-proline-rich glycoprotein) (HPRG)	HRG_HUMAN	3
P04217	15.2774	15.456	15.1222	15.392	15.4031	Alpha-1B-glycoprotein (Alpha-1-B glycoprotein)	A1BG_HUMAN	7
P04229;P13760;Q29974;Q30134;Q30154;Q30167	16.0224	16.0578	15.9811	16.5922	16.5718	HLA class II histocompatibility antigen, DRB1-1 beta chain (MHC class II antigen DRB1*1) (DR-1) (DR1);HLA class II histocompatibility antigen, DRB1-4 beta chain (MHC class II antigen DRB1*4) (DR-4) (DR4);HLA class II histocompatibility antigen, DRB1-16 beta chain (MHC class II antigen DRB1*16) (DR-16) (DR16);HLA class II histocompatibility antigen, DRB1-8 beta chain (MHC class II antigen DRB1*8) …	2B11_HUMAN;2B14_HUMAN;2B1G_HUMAN;2B18_HUMAN;DRB5_HUMAN;2B1A_HUMAN	3
P04406	17.4437	17.9885	17.8192	17.6931	17.4192	Glyceraldehyde-3-phosphate dehydrogenase (GAPDH) (EC 1.2.1.12) (Peptidyl-cysteine S-nitrosylase GAPDH) (EC 2.6.99.-)	G3P_HUMAN	20
P04424	18.0901	18.4871	18.6643	18.516	19.1634	Argininosuccinate lyase (ASAL) (EC 4.3.2.1) (Arginosuccinase)	ARLY_HUMAN	20
P04632	15.1777	14.8299	15.1883	15.8687	15.3712	Calpain small subunit 1 (CSS1) (Calcium-activated neutral proteinase small subunit) (CANP small subunit) (Calcium-dependent protease small subunit) (CDPS) (Calcium-dependent protease small subunit 1) (Calpain regulatory subunit)	CPNS1_HUMAN	5
P04792	17.0251	17.1118	16.7689	17.6277	17.0381	Heat shock protein beta-1 (HspB1) (28 kDa heat shock protein) (Estrogen-regulated 24 kDa protein) (Heat shock 27 kDa protein) (HSP 27) (Stress-responsive protein 27) (SRP27)	HSPB1_HUMAN	14
P04839	13.7986	13.8556	14.0564	13.8719	14.1193	Cytochrome b-245 heavy chain (EC 1.-.-.-) (CGD91-phox) (Cytochrome b(558) subunit beta) (Cytochrome b558 subunit beta) (Heme-binding membrane glycoprotein gp91phox) (NADPH oxidase 2) (Neutrophil cytochrome b 91 kDa polypeptide) (Superoxide-generating NADPH oxidase heavy chain subunit) (gp91-1) (gp91-phox) (p22 phagocyte B-cytochrome)	CY24B_HUMAN	3
P04843	17.0141	17.3608	17.5214	17.0511	17.0983	Dolichyl-diphosphooligosaccharide--protein glycosyltransferase subunit 1 (EC 2.4.99.18) (Dolichyl-diphosphooligosaccharide--protein glycosyltransferase 67 kDa subunit) (Ribophorin I) (RPN-I) (Ribophorin-1)	RPN1_HUMAN	28
P04844	16.3304	16.6318	16.2028	16.6266	16.4778	Dolichyl-diphosphooligosaccharide--protein glycosyltransferase subunit 2 (EC 2.4.99.18) (Dolichyl-diphosphooligosaccharide--protein glycosyltransferase 63 kDa subunit) (RIBIIR) (Ribophorin II) (RPN-II) (Ribophorin-2)	RPN2_HUMAN	13
P04899	16.1013	16.4052	16.6104	17.7145	17.3683	Guanine nucleotide-binding protein G(i) subunit alpha-2 (Adenylate cyclase-inhibiting G alpha protein)	GNAI2_HUMAN	5
P04899;P08754;P63096	14.2141	14.0614	14.0039	14.682	14.8017	Guanine nucleotide-binding protein G(i) subunit alpha-2 (Adenylate cyclase-inhibiting G alpha protein);Guanine nucleotide-binding protein G(k) subunit alpha (G(i) alpha-3);Guanine nucleotide-binding protein G(i) subunit alpha-1 (Adenylate cyclase-inhibiting G alpha protein)	GNAI2_HUMAN;GNAI3_HUMAN;GNAI1_HUMAN	2
P05023	15.6699	16.3833	16.5306	16.7935	16.3132	Sodium/potassium-transporting ATPase subunit alpha-1 (Na(+)/K(+) ATPase alpha-1 subunit) (EC 3.6.3.9) (Sodium pump subunit alpha-1)	AT1A1_HUMAN	26
P05023;P54707	15.1898	15.8922	16.5198	15.847	15.904	Sodium/potassium-transporting ATPase subunit alpha-1 (Na(+)/K(+) ATPase alpha-1 subunit) (EC 3.6.3.9) (Sodium pump subunit alpha-1);Potassium-transporting ATPase alpha chain 2 (EC 3.6.3.10) (Non-gastric H(+)/K(+) ATPase subunit alpha) (Proton pump)	AT1A1_HUMAN;AT12A_HUMAN	4
P05026	16.2095	16.0068	16.2227	16.0185	16.0706	Sodium/potassium-transporting ATPase subunit beta-1 (Sodium/potassium-dependent ATPase subunit beta-1)	AT1B1_HUMAN	3
P05062	18.7771	18.5067	19.599	18.2932	18.3836	Fructose-bisphosphate aldolase B (EC 4.1.2.13) (Liver-type aldolase)	ALDOB_HUMAN	27
P05089	16.9394	17.6102	17.7003	17.4038	18.3517	Arginase-1 (EC 3.5.3.1) (Liver-type arginase) (Type I arginase)	ARGI1_HUMAN	19
P05090	17.4963	17.4685	17.6091	17.4217	17.3701	Apolipoprotein D (Apo-D) (ApoD)	APOD_HUMAN	3
P05091	18.3121	18.7306	18.6637	17.792	18.4361	Aldehyde dehydrogenase, mitochondrial (EC 1.2.1.3) (ALDH class 2) (ALDH-E2) (ALDHI)	ALDH2_HUMAN	29
P05107	14.3758	13.8571	14.485	14.6655	14.4118	Integrin beta-2 (Cell surface adhesion glycoproteins LFA-1/CR3/p150,95 subunit beta) (Complement receptor C3 subunit beta) (CD antigen CD18)	ITB2_HUMAN	3
P05109	14.1137	13.8018	14.7883	14.4516	14.4159	Protein S100-A8 (Calgranulin-A) (Calprotectin L1L subunit) (Cystic fibrosis antigen) (CFAG) (Leukocyte L1 complex light chain) (Migration inhibitory factor-related protein 8) (MRP-8) (p8) (S100 calcium-binding protein A8) (Urinary stone protein band A) [Cleaved into: Protein S100-A8, N-terminally processed]	S10A8_HUMAN	3
P05141	17.9645	18.7881	18.4456	18.0459	18.889	ADP/ATP translocase 2 (ADP,ATP carrier protein 2) (ADP,ATP carrier protein, fibroblast isoform) (Adenine nucleotide translocator 2) (ANT 2) (Solute carrier family 25 member 5) [Cleaved into: ADP/ATP translocase 2, N-terminally processed]	ADT2_HUMAN	6
P05141;P12235;P12236	18.9465	18.6704	18.7685	18.9135	18.7274	ADP/ATP translocase 2 (ADP,ATP carrier protein 2) (ADP,ATP carrier protein, fibroblast isoform) (Adenine nucleotide translocator 2) (ANT 2) (Solute carrier family 25 member 5) [Cleaved into: ADP/ATP translocase 2, N-terminally processed];ADP/ATP translocase 1 (ADP,ATP carrier protein 1) (ADP,ATP carrier protein, heart/skeletal muscle isoform T1) (Adenine nucleotide translocator 1) (ANT 1) (Solute…	ADT2_HUMAN;ADT1_HUMAN;ADT3_HUMAN	7
P05154	14.708	14.5204	14.4081	14.9945	14.701	Plasma serine protease inhibitor (Acrosomal serine protease inhibitor) (Plasminogen activator inhibitor 3) (PAI-3) (PAI3) (Protein C inhibitor) (PCI) (Serpin A5)	IPSP_HUMAN	4
P05155	16.3307	16.3078	16.16	16.5525	15.9744	Plasma protease C1 inhibitor (C1 Inh) (C1Inh) (C1 esterase inhibitor) (C1-inhibiting factor) (Serpin G1)	IC1_HUMAN	7
P05165	16.5802	16.3282	16.4459	15.928	15.9953	Propionyl-CoA carboxylase alpha chain, mitochondrial (PCCase subunit alpha) (EC 6.4.1.3) (Propanoyl-CoA:carbon dioxide ligase subunit alpha)	PCCA_HUMAN	22
P05166	16.5144	16.5308	16.5118	16.166	16.0908	Propionyl-CoA carboxylase beta chain, mitochondrial (PCCase subunit beta) (EC 6.4.1.3) (Propanoyl-CoA:carbon dioxide ligase subunit beta)	PCCB_HUMAN	15
P05177	16.0311	16.3143	15.7289	15.9186	16.62	Cytochrome P450 1A2 (EC 1.14.14.1) (CYPIA2) (Cholesterol 25-hydroxylase) (Cytochrome P(3)450) (Cytochrome P450 4) (Cytochrome P450-P3)	CP1A2_HUMAN	16
P05181	16.1128	16.4727	16.8342	16.2702	16.1163	Cytochrome P450 2E1 (EC 1.14.13.-) (4-nitrophenol 2-hydroxylase) (EC 1.14.13.n7) (CYPIIE1) (Cytochrome P450-J) [Cleaved into: Cytochrome P450 2E1, N-terminally processed]	CP2E1_HUMAN	20
P05181;P10632	18.5237	18.2634	18.9549	18.5384	18.2311	Cytochrome P450 2E1 (EC 1.14.13.-) (4-nitrophenol 2-hydroxylase) (EC 1.14.13.n7) (CYPIIE1) (Cytochrome P450-J) [Cleaved into: Cytochrome P450 2E1, N-terminally processed];Cytochrome P450 2C8 (EC 1.14.14.1) (CYPIIC8) (Cytochrome P450 IIC2) (Cytochrome P450 MP-12) (Cytochrome P450 MP-20) (Cytochrome P450 form 1) (S-mephenytoin 4-hydroxylase)	CP2E1_HUMAN;CP2C8_HUMAN	2
P05198	16.9971	16.8513	17.0801	16.8546	16.6944	Eukaryotic translation initiation factor 2 subunit 1 (Eukaryotic translation initiation factor 2 subunit alpha) (eIF-2-alpha) (eIF-2A) (eIF-2alpha)	IF2A_HUMAN	8
P05362	16.408	17.0966	17.3867	17.4508	16.9335	Intercellular adhesion molecule 1 (ICAM-1) (Major group rhinovirus receptor) (CD antigen CD54)	ICAM1_HUMAN	5
P05387	16.7919	17.3006	17.0741	16.6502	16.7635	60S acidic ribosomal protein P2 (Renal carcinoma antigen NY-REN-44)	RLA2_HUMAN	5
P05388;Q8NHW5	17.4296	17.5104	17.8186	17.1755	17.4536	60S acidic ribosomal protein P0 (60S ribosomal protein L10E);60S acidic ribosomal protein P0-like	RLA0_HUMAN;RLA0L_HUMAN	5
P05413	15.088	15.1466	14.8606	15.5755	15.1005	Fatty acid-binding protein, heart (Fatty acid-binding protein 3) (Heart-type fatty acid-binding protein) (H-FABP) (Mammary-derived growth inhibitor) (MDGI) (Muscle fatty acid-binding protein) (M-FABP)	FABPH_HUMAN	3
P05455	14.2819	14.3628	14.3585	14.415	14.1584	Lupus La protein (La autoantigen) (La ribonucleoprotein) (Sjoegren syndrome type B antigen) (SS-B)	LA_HUMAN	2
P05546	15.104	14.9134	14.8555	15.4821	14.9786	Heparin cofactor 2 (Heparin cofactor II) (HC-II) (Protease inhibitor leuserpin-2) (HLS2) (Serpin D1)	HEP2_HUMAN	2
P05556	16.4637	16.4509	16.4917	16.6692	16.5925	Integrin beta-1 (Fibronectin receptor subunit beta) (Glycoprotein IIa) (GPIIA) (VLA-4 subunit beta) (CD antigen CD29)	ITB1_HUMAN	8
P05783	19.2709	18.8079	18.7995	18.9342	18.4717	Keratin, type I cytoskeletal 18 (Cell proliferation-inducing gene 46 protein) (Cytokeratin-18) (CK-18) (Keratin-18) (K18)	K1C18_HUMAN	22
P06133	16.7831	16.6373	16.3062	16.1997	15.8247	UDP-glucuronosyltransferase 2B4 (UDPGT 2B4) (EC 2.4.1.17) (HLUG25) (Hyodeoxycholic acid-specific UDPGT) (UDPGTh-1)	UD2B4_HUMAN	13
P06576	19.0778	18.906	19.0705	19.2683	18.8668	ATP synthase subunit beta, mitochondrial (EC 3.6.3.14)	ATPB_HUMAN	24
P06702	14.7063	14.4094	14.6591	15.4354	14.6399	Protein S100-A9 (Calgranulin-B) (Calprotectin L1H subunit) (Leukocyte L1 complex heavy chain) (Migration inhibitory factor-related protein 14) (MRP-14) (p14) (S100 calcium-binding protein A9)	S10A9_HUMAN	4
P06703	16.8896	16.5685	16.8481	19.2052	18.1433	Protein S100-A6 (Calcyclin) (Growth factor-inducible protein 2A9) (MLN 4) (Prolactin receptor-associated protein) (PRA) (S100 calcium-binding protein A6)	S10A6_HUMAN	2
P06727	15.6595	15.4904	15.3771	16.4469	15.8218	Apolipoprotein A-IV (Apo-AIV) (ApoA-IV) (Apolipoprotein A4)	APOA4_HUMAN	6
P06730	15.8152	15.8892	16.2248	15.6972	16.1266	Eukaryotic translation initiation factor 4E (eIF-4E) (eIF4E) (eIF-4F 25 kDa subunit) (mRNA cap-binding protein)	IF4E_HUMAN	6
P06733	17.6322	17.5026	17.8949	17.7601	17.8047	Alpha-enolase (EC 4.2.1.11) (2-phospho-D-glycerate hydro-lyase) (C-myc promoter-binding protein) (Enolase 1) (MBP-1) (MPB-1) (Non-neural enolase) (NNE) (Phosphopyruvate hydratase) (Plasminogen-binding protein)	ENOA_HUMAN	22
P06737	17.7948	17.4361	17.614	17.1222	17.9983	Glycogen phosphorylase, liver form (EC 2.4.1.1)	PYGL_HUMAN	38
P06737;P11216	16.8493	16.3757	16.572	16.4141	17.5797	Glycogen phosphorylase, liver form (EC 2.4.1.1);Glycogen phosphorylase, brain form (EC 2.4.1.1)	PYGL_HUMAN;PYGB_HUMAN	8
P06744	17.1052	17.3248	17.4584	17.2357	17.2599	Glucose-6-phosphate isomerase (GPI) (EC 5.3.1.9) (Autocrine motility factor) (AMF) (Neuroleukin) (NLK) (Phosphoglucose isomerase) (PGI) (Phosphohexose isomerase) (PHI) (Sperm antigen 36) (SA-36)	G6PI_HUMAN	18
P06748	16.6742	16.948	16.7335	17.0138	16.6592	Nucleophosmin (NPM) (Nucleolar phosphoprotein B23) (Nucleolar protein NO38) (Numatrin)	NPM_HUMAN	7
P06753	15.6549	15.182	15.6927	15.4996	14.3625	Tropomyosin alpha-3 chain (Gamma-tropomyosin) (Tropomyosin-3) (Tropomyosin-5) (hTM5)	TPM3_HUMAN	5
P06756	14.9225	14.6916	14.4917	15.5584	15.287	Integrin alpha-V (Vitronectin receptor subunit alpha) (CD antigen CD51) [Cleaved into: Integrin alpha-V heavy chain; Integrin alpha-V light chain]	ITAV_HUMAN	2
P06865	16.3282	16.2854	16.1655	16.7155	16.6523	Beta-hexosaminidase subunit alpha (EC 3.2.1.52) (Beta-N-acetylhexosaminidase subunit alpha) (Hexosaminidase subunit A) (N-acetyl-beta-glucosaminidase subunit alpha)	HEXA_HUMAN	5
P07099	18.2435	18.4303	18.3344	17.5347	17.8474	Epoxide hydrolase 1 (EC 3.3.2.9) (Epoxide hydratase) (Microsomal epoxide hydrolase)	HYEP_HUMAN	30
P07108	16.9532	16.7437	16.7163	16.8163	16.9806	Acyl-CoA-binding protein (ACBP) (Diazepam-binding inhibitor) (DBI) (Endozepine) (EP)	ACBP_HUMAN	5
P07148	16.769	18.5776	18.1735	17.5711	16.9573	Fatty acid-binding protein, liver (Fatty acid-binding protein 1) (Liver-type fatty acid-binding protein) (L-FABP)	FABPL_HUMAN	13
P07195	15.4873	15.0621	14.8778	16.9261	16.069	L-lactate dehydrogenase B chain (LDH-B) (EC 1.1.1.27) (LDH heart subunit) (LDH-H) (Renal carcinoma antigen NY-REN-46)	LDHB_HUMAN	5
P07203	15.4552	15.3104	15.2511	15.4728	15.7817	Glutathione peroxidase 1 (GPx-1) (GSHPx-1) (EC 1.11.1.9) (Cellular glutathione peroxidase)	GPX1_HUMAN	5
P07237	18.7233	18.4302	18.7564	18.2871	18.2303	Protein disulfide-isomerase (PDI) (EC 5.3.4.1) (Cellular thyroid hormone-binding protein) (Prolyl 4-hydroxylase subunit beta) (p55)	PDIA1_HUMAN	35
P07305	18.2304	18.2308	17.978	17.7038	17.6306	Histone H1.0 (Histone H1') (Histone H1(0)) [Cleaved into: Histone H1.0, N-terminally processed]	H10_HUMAN	6
P07306	16.3153	16.8906	17.1159	16.1495	16.7402	Asialoglycoprotein receptor 1 (ASGP-R 1) (ASGPR 1) (C-type lectin domain family 4 member H1) (Hepatic lectin H1) (HL-1)	ASGR1_HUMAN	5
P07327	16.7892	16.6498	17.3238	16.3176	17.0634	Alcohol dehydrogenase 1A (EC 1.1.1.1) (Alcohol dehydrogenase subunit alpha)	ADH1A_HUMAN	7
P07339	17.6468	18.8223	18.5413	18.7281	18.8081	Cathepsin D (EC 3.4.23.5) [Cleaved into: Cathepsin D light chain; Cathepsin D heavy chain]	CATD_HUMAN	14
A6NMY6;P07355	16.8066	17.0296	16.9023	17.9543	17.1362	Putative annexin A2-like protein (Annexin A2 pseudogene 2) (Lipocortin II pseudogene);Annexin A2 (Annexin II) (Annexin-2) (Calpactin I heavy chain) (Calpactin-1 heavy chain) (Chromobindin-8) (Lipocortin II) (Placental anticoagulant protein IV) (PAP-IV) (Protein I) (p36)	AXA2L_HUMAN;ANXA2_HUMAN	21
P07358	15.0173	14.7069	14.7127	15.5408	15.1195	Complement component C8 beta chain (Complement component 8 subunit beta)	CO8B_HUMAN	3
P07360	14.2299	14.1475	14.3468	14.8603	14.3917	Complement component C8 gamma chain	CO8G_HUMAN	3
P07384	16.4396	16.2414	16.3042	16.6431	16.405	Calpain-1 catalytic subunit (EC 3.4.22.52) (Calcium-activated neutral proteinase 1) (CANP 1) (Calpain mu-type) (Calpain-1 large subunit) (Cell proliferation-inducing gene 30 protein) (Micromolar-calpain) (muCANP)	CAN1_HUMAN	17
P07437	15.8819	16.2702	16.0136	16.7953	16.5949	Tubulin beta chain (Tubulin beta-5 chain)	TBB5_HUMAN	3
A6NNZ2;P04350;P07437;P68371;Q13509;Q13885;Q3ZCM7;Q9BUF5	17.2006	18.7255	18.9695	17.7082	17.6559	Tubulin beta-8 chain-like protein LOC260334;Tubulin beta-4A chain (Tubulin 5 beta) (Tubulin beta-4 chain);Tubulin beta chain (Tubulin beta-5 chain);Tubulin beta-4B chain (Tubulin beta-2 chain) (Tubulin beta-2C chain);Tubulin beta-3 chain (Tubulin beta-4 chain) (Tubulin beta-III);Tubulin beta-2A chain (Tubulin beta class IIa);Tubulin beta-8 chain;Tubulin beta-6 chain (Tubulin beta class V)	TBB8L_HUMAN;TBB4A_HUMAN;TBB5_HUMAN;TBB4B_HUMAN;TBB3_HUMAN;TBB2A_HUMAN;TBB8_HUMAN;TBB6_HUMAN	5
P07585	15.7564	14.6255	15.4858	18.6349	16.9287	Decorin (Bone proteoglycan II) (PG-S2) (PG40)	PGS2_HUMAN	3
P07602	15.9266	16.4559	16.8968	16.1366	16.6376	Prosaposin (Proactivator polypeptide) [Cleaved into: Saposin-A (Protein A); Saposin-B-Val; Saposin-B (Cerebroside sulfate activator) (CSAct) (Dispersin) (Sphingolipid activator protein 1) (SAP-1) (Sulfatide/GM1 activator); Saposin-C (A1 activator) (Co-beta-glucosidase) (Glucosylceramidase activator) (Sphingolipid activator protein 2) (SAP-2); Saposin-D (Component C) (Protein C)]	SAP_HUMAN	2
P07686	15.9772	15.6953	15.7656	16.2449	16.4414	Beta-hexosaminidase subunit beta (EC 3.2.1.52) (Beta-N-acetylhexosaminidase subunit beta) (Hexosaminidase subunit B) (Cervical cancer proto-oncogene 7 protein) (HCC-7) (N-acetyl-beta-glucosaminidase subunit beta) [Cleaved into: Beta-hexosaminidase subunit beta chain B; Beta-hexosaminidase subunit beta chain A]	HEXB_HUMAN	5
P07737	17.4018	17.7561	16.7736	17.5181	17.0738	Profilin-1 (Epididymis tissue protein Li 184a) (Profilin I)	PROF1_HUMAN	7
P07741	18.5907	18.4615	18.3345	18.247	18.6217	Adenine phosphoribosyltransferase (APRT) (EC 2.4.2.7)	APT_HUMAN	6
P07814	15.8609	15.8633	15.8076	15.6411	15.5735	Bifunctional glutamate/proline--tRNA ligase (Bifunctional aminoacyl-tRNA synthetase) (Cell proliferation-inducing gene 32 protein) (Glutamatyl-prolyl-tRNA synthetase) [Includes: Glutamate--tRNA ligase (EC 6.1.1.17) (Glutamyl-tRNA synthetase) (GluRS); Proline--tRNA ligase (EC 6.1.1.15) (Prolyl-tRNA synthetase)]	SYEP_HUMAN	26
P07858	16.0665	16.1144	16.4921	16.0017	16.0242	Cathepsin B (EC 3.4.22.1) (APP secretase) (APPS) (Cathepsin B1) [Cleaved into: Cathepsin B light chain; Cathepsin B heavy chain]	CATB_HUMAN	6
P07900	17.6779	17.2681	17.5412	17.5435	17.5857	Heat shock protein HSP 90-alpha (Heat shock 86 kDa) (HSP 86) (HSP86) (Lipopolysaccharide-associated protein 2) (LAP-2) (LPS-associated protein 2) (Renal carcinoma antigen NY-REN-38)	HS90A_HUMAN	21
P07902	14.8507	15.2678	15.3518	15.3369	15.8491	Galactose-1-phosphate uridylyltransferase (Gal-1-P uridylyltransferase) (EC 2.7.7.12) (UDP-glucose--hexose-1-phosphate uridylyltransferase)	GALT_HUMAN	4
O60812;P07910	16.139	16.2093	16.3332	16.0441	16.4733	Heterogeneous nuclear ribonucleoprotein C-like 1 (hnRNP C-like-1) (hnRNP core protein C-like 1);Heterogeneous nuclear ribonucleoproteins C1/C2 (hnRNP C1/C2)	HNRC1_HUMAN;HNRPC_HUMAN	14
P07948;P08631	14.4566	14.2979	14.4116	14.9508	14.6331	Tyrosine-protein kinase Lyn (EC 2.7.10.2) (Lck/Yes-related novel protein tyrosine kinase) (V-yes-1 Yamaguchi sarcoma viral related oncogene homolog) (p53Lyn) (p56Lyn);Tyrosine-protein kinase HCK (EC 2.7.10.2) (Hematopoietic cell kinase) (Hemopoietic cell kinase) (p59-HCK/p60-HCK) (p59Hck) (p61Hck)	LYN_HUMAN;HCK_HUMAN	2
P07954	16.7213	17.0807	16.7473	16.5894	16.6969	Fumarate hydratase, mitochondrial (Fumarase) (EC 4.2.1.2)	FUMH_HUMAN	17
P08034	15.1568	14.5993	14.9924	14.3128	14.857	Gap junction beta-1 protein (Connexin-32) (Cx32) (GAP junction 28 kDa liver protein)	CXB1_HUMAN	2
P08107;P17066;P48741	17.4107	17.6513	17.4086	17.8106	17.4688	Heat shock 70 kDa protein 6 (Heat shock 70 kDa protein B');Putative heat shock 70 kDa protein 7 (Heat shock 70 kDa protein B)	HSP76_HUMAN;HSP77_HUMAN	4
P08123	18.1581	17.3701	17.7264	20.5822	18.3032	Collagen alpha-2(I) chain (Alpha-2 type I collagen)	CO1A2_HUMAN	10
P08133	16.6868	16.8606	17.2893	16.7456	17.3821	Annexin A6 (67 kDa calelectrin) (Annexin VI) (Annexin-6) (Calphobindin-II) (CPB-II) (Chromobindin-20) (Lipocortin VI) (Protein III) (p68) (p70)	ANXA6_HUMAN	37
P08183	15.0693	14.9149	14.4723	14.846	15.2404	Multidrug resistance protein 1 (EC 3.6.3.44) (ATP-binding cassette sub-family B member 1) (P-glycoprotein 1) (CD antigen CD243)	MDR1_HUMAN	4
P08236	15.7481	15.6979	15.268	16.1199	16.1705	Beta-glucuronidase (EC 3.2.1.31) (Beta-G1)	BGLR_HUMAN	7
P08238	16.7946	17.2553	16.9683	16.8707	16.6983	Heat shock protein HSP 90-beta (HSP 90) (Heat shock 84 kDa) (HSP 84) (HSP84)	HS90B_HUMAN	21
P07900;P08238	18.5033	18.6225	18.3696	18.5498	18.599	Heat shock protein HSP 90-alpha (Heat shock 86 kDa) (HSP 86) (HSP86) (Lipopolysaccharide-associated protein 2) (LAP-2) (LPS-associated protein 2) (Renal carcinoma antigen NY-REN-38);Heat shock protein HSP 90-beta (HSP 90) (Heat shock 84 kDa) (HSP 84) (HSP84)	HS90A_HUMAN;HS90B_HUMAN	5
P07900;P08238;Q58FF6	18.3915	21.4852	21.2761	21.164	21.2364	Heat shock protein HSP 90-alpha (Heat shock 86 kDa) (HSP 86) (HSP86) (Lipopolysaccharide-associated protein 2) (LAP-2) (LPS-associated protein 2) (Renal carcinoma antigen NY-REN-38);Heat shock protein HSP 90-beta (HSP 90) (Heat shock 84 kDa) (HSP 84) (HSP84);Putative heat shock protein HSP 90-beta 4	HS90A_HUMAN;HS90B_HUMAN;H90B4_HUMAN	3
P07900;P08238;Q58FF8	17.3355	17.5018	17.5863	17.1538	16.8111	Heat shock protein HSP 90-alpha (Heat shock 86 kDa) (HSP 86) (HSP86) (Lipopolysaccharide-associated protein 2) (LAP-2) (LPS-associated protein 2) (Renal carcinoma antigen NY-REN-38);Heat shock protein HSP 90-beta (HSP 90) (Heat shock 84 kDa) (HSP 84) (HSP84);Putative heat shock protein HSP 90-beta 2 (Heat shock protein 90-beta b) (Heat shock protein 90Bb)	HS90A_HUMAN;HS90B_HUMAN;H90B2_HUMAN	4
P07900;P08238;Q58FF6;Q58FF8	19.7481	19.8889	19.6496	19.7916	19.5978	Heat shock protein HSP 90-alpha (Heat shock 86 kDa) (HSP 86) (HSP86) (Lipopolysaccharide-associated protein 2) (LAP-2) (LPS-associated protein 2) (Renal carcinoma antigen NY-REN-38);Heat shock protein HSP 90-beta (HSP 90) (Heat shock 84 kDa) (HSP 84) (HSP84);Putative heat shock protein HSP 90-beta 4;Putative heat shock protein HSP 90-beta 2 (Heat shock protein 90-beta b) (Heat shock protein 90Bb)	HS90A_HUMAN;HS90B_HUMAN;H90B4_HUMAN;H90B2_HUMAN	2
P08238;Q58FF8	16.0654	16.3011	15.4023	15.6925	15.3427	Heat shock protein HSP 90-beta (HSP 90) (Heat shock 84 kDa) (HSP 84) (HSP84);Putative heat shock protein HSP 90-beta 2 (Heat shock protein 90-beta b) (Heat shock protein 90Bb)	HS90B_HUMAN;H90B2_HUMAN	3
P08240	15.2498	15.2097	14.9899	15.2588	14.8797	Signal recognition particle receptor subunit alpha (SR-alpha) (Docking protein alpha) (DP-alpha)	SRPRA_HUMAN	9
P08246	15.7945	15.6541	15.9334	16.4393	16.0967	Neutrophil elastase (EC 3.4.21.37) (Bone marrow serine protease) (Elastase-2) (Human leukocyte elastase) (HLE) (Medullasin) (PMN elastase)	ELNE_HUMAN	2
P08263	16.0325	16.2892	16.792	15.9562	16.6275	Glutathione S-transferase A1 (EC 2.5.1.18) (GST HA subunit 1) (GST class-alpha member 1) (GST-epsilon) (GSTA1-1) (GTH1) [Cleaved into: Glutathione S-transferase A1, N-terminally processed]	GSTA1_HUMAN	3
P08263;P09210	17.3468	17.6088	17.4555	17.4137	17.8932	Glutathione S-transferase A1 (EC 2.5.1.18) (GST HA subunit 1) (GST class-alpha member 1) (GST-epsilon) (GSTA1-1) (GTH1) [Cleaved into: Glutathione S-transferase A1, N-terminally processed];Glutathione S-transferase A2 (EC 2.5.1.18) (GST HA subunit 2) (GST class-alpha member 2) (GST-gamma) (GSTA2-2) (GTH2)	GSTA1_HUMAN;GSTA2_HUMAN	16
P08294	14.5788	14.4961	14.2866	15.1295	14.5264	Extracellular superoxide dismutase [Cu-Zn] (EC-SOD) (EC 1.15.1.1)	SODE_HUMAN	3
P08311	14.9771	14.8905	15.8028	17.3814	16.292	Cathepsin G (CG) (EC 3.4.21.20)	CATG_HUMAN	2
P08319	18.0526	19.4017	18.6797	18.6756	20.3521	Alcohol dehydrogenase 4 (EC 1.1.1.1) (Alcohol dehydrogenase class II pi chain)	ADH4_HUMAN	21
P08397	14.4806	14.3621	14.067	14.4089	14.2522	Porphobilinogen deaminase (PBG-D) (EC 2.5.1.61) (Hydroxymethylbilane synthase) (HMBS) (Pre-uroporphyrinogen synthase)	HEM3_HUMAN	2
P08559	16.2241	16.4227	16.6835	16.2701	16.364	Pyruvate dehydrogenase E1 component subunit alpha, somatic form, mitochondrial (EC 1.2.4.1) (PDHE1-A type I)	ODPA_HUMAN	10
P08571	14.1323	14.6426	13.9363	14.2218	14.1426	Monocyte differentiation antigen CD14 (Myeloid cell-specific leucine-rich glycoprotein) (CD antigen CD14) [Cleaved into: Monocyte differentiation antigen CD14, urinary form; Monocyte differentiation antigen CD14, membrane-bound form]	CD14_HUMAN	3
P08572	16.2321	16.16	16.0984	17.9703	16.7252	Collagen alpha-2(IV) chain [Cleaved into: Canstatin]	CO4A2_HUMAN	4
P08574	16.2119	16.2982	16.0895	15.8703	15.8643	Cytochrome c1, heme protein, mitochondrial (Complex III subunit 4) (Complex III subunit IV) (Cytochrome b-c1 complex subunit 4) (Ubiquinol-cytochrome-c reductase complex cytochrome c1 subunit) (Cytochrome c-1)	CY1_HUMAN	7
P08603	14.6802	15.3613	15.7068	15.3114	15.5753	Complement factor H (H factor 1)	CFAH_HUMAN	11
P08621	14.7542	14.8677	14.8084	14.9511	14.937	U1 small nuclear ribonucleoprotein 70 kDa (U1 snRNP 70 kDa) (U1-70K) (snRNP70)	RU17_HUMAN	8
P08670	17.84	17.6484	17.9335	19.8184	18.8906	Vimentin	VIME_HUMAN	28
P08670;P17661	20.1178	19.8619	20.2446	22.1274	21.1421	Vimentin;Desmin	VIME_HUMAN;DESM_HUMAN	2
P08670;P41219	16.2481	15.7538	16.3427	17.9115	16.7654	Vimentin;Peripherin (Neurofilament 4)	VIME_HUMAN;PERI_HUMAN	2
P08697	14.3098	14.3028	14.2172	14.3211	14.37	Alpha-2-antiplasmin (Alpha-2-AP) (Alpha-2-plasmin inhibitor) (Alpha-2-PI) (Serpin F2)	A2AP_HUMAN	2
P08758	17.0469	16.7176	17.1658	17.2764	16.9825	Annexin A5 (Anchorin CII) (Annexin V) (Annexin-5) (Calphobindin I) (CBP-I) (Endonexin II) (Lipocortin V) (Placental anticoagulant protein 4) (PP4) (Placental anticoagulant protein I) (PAP-I) (Thromboplastin inhibitor) (Vascular anticoagulant-alpha) (VAC-alpha)	ANXA5_HUMAN	16
P08865	16.2732	16.4702	16.6058	16.0319	16.5863	40S ribosomal protein SA (37 kDa laminin receptor precursor) (37LRP) (37/67 kDa laminin receptor) (LRP/LR) (67 kDa laminin receptor) (67LR) (Colon carcinoma laminin-binding protein) (Laminin receptor 1) (LamR) (Laminin-binding protein precursor p40) (LBP/p40) (Multidrug resistance-associated protein MGr1-Ag) (NEM/1CHD4)	RSSA_HUMAN	7
P09012	15.6468	15.5932	15.4623	15.4247	15.4577	U1 small nuclear ribonucleoprotein A (U1 snRNP A) (U1-A) (U1A)	SNRPA_HUMAN	4
P09110	15.7982	17.6783	18.0411	16.2193	17.2409	3-ketoacyl-CoA thiolase, peroxisomal (EC 2.3.1.16) (Acetyl-CoA acyltransferase) (Beta-ketothiolase) (Peroxisomal 3-oxoacyl-CoA thiolase)	THIK_HUMAN	18
P09210	20.3402	20.2424	20.0636	19.9226	21.0431	Glutathione S-transferase A2 (EC 2.5.1.18) (GST HA subunit 2) (GST class-alpha member 2) (GST-gamma) (GSTA2-2) (GTH2)	GSTA2_HUMAN	2
P09211	16.1069	15.3075	15.8846	17.9118	17.1184	Glutathione S-transferase P (EC 2.5.1.18) (GST class-pi) (GSTP1-1)	GSTP1_HUMAN	4
P09382	15.8412	16.16	16.3077	17.0986	16.6954	Galectin-1 (Gal-1) (14 kDa laminin-binding protein) (HLBP14) (14 kDa lectin) (Beta-galactoside-binding lectin L-14-I) (Galaptin) (HBL) (HPL) (Lactose-binding lectin 1) (Lectin galactoside-binding soluble 1) (Putative MAPK-activating protein PM12) (S-Lac lectin 1)	LEG1_HUMAN	6
P09417	16.508	16.6295	15.7365	16.0349	16.5705	Dihydropteridine reductase (EC 1.5.1.34) (HDHPR) (Quinoid dihydropteridine reductase) (Short chain dehydrogenase/reductase family 33C member 1)	DHPR_HUMAN	8
P09429	15.473	15.3679	15.4029	15.3836	15.3311	High mobility group protein B1 (High mobility group protein 1) (HMG-1)	HMGB1_HUMAN	6
P09455	15.5832	15.8805	15.8842	17.3466	17.19	Retinol-binding protein 1 (Cellular retinol-binding protein) (CRBP) (Cellular retinol-binding protein I) (CRBP-I)	RET1_HUMAN	3
P09467	16.4096	16.7658	16.9221	17.2409	17.3959	Fructose-1,6-bisphosphatase 1 (FBPase 1) (EC 3.1.3.11) (D-fructose-1,6-bisphosphate 1-phosphohydrolase 1) (Liver FBPase)	F16P1_HUMAN	16
P09471	16.3393	16.0756	16.0499	16.1696	16.1828	Guanine nucleotide-binding protein G(o) subunit alpha	GNAO_HUMAN	2
P09493	14.9875	15.0408	15.7467	16.881	16.0499	Tropomyosin alpha-1 chain (Alpha-tropomyosin) (Tropomyosin-1)	TPM1_HUMAN	3
P09496	16.3199	16.3666	15.5639	16.4346	16.5129	Clathrin light chain A (Lca)	CLCA_HUMAN	2
P09497	15.0951	15.287	15.4363	15.3372	15.0971	Clathrin light chain B (Lcb)	CLCB_HUMAN	4
P09525	16.8855	16.9741	17.1215	17.7726	17.4508	Annexin A4 (35-beta calcimedin) (Annexin IV) (Annexin-4) (Carbohydrate-binding protein p33/p41) (Chromobindin-4) (Endonexin I) (Lipocortin IV) (P32.5) (PP4-X) (Placental anticoagulant protein II) (PAP-II) (Protein II)	ANXA4_HUMAN	20
P09543	17.2062	17.006	17.1858	17.1123	16.9256	2',3'-cyclic-nucleotide 3'-phosphodiesterase (CNP) (CNPase) (EC 3.1.4.37)	CN37_HUMAN	6
P09601	15.0327	15.1072	14.9325	15.1091	14.9835	Heme oxygenase 1 (HO-1) (EC 1.14.14.18)	HMOX1_HUMAN	3
P09622	17.1598	16.8904	17.3519	16.7104	16.8752	Dihydrolipoyl dehydrogenase, mitochondrial (EC 1.8.1.4) (Dihydrolipoamide dehydrogenase) (Glycine cleavage system L protein)	DLDH_HUMAN	12
P09651;Q32P51	16.6064	16.7945	16.986	16.7148	16.5208	Heterogeneous nuclear ribonucleoprotein A1 (hnRNP A1) (Helix-destabilizing protein) (Single-strand RNA-binding protein) (hnRNP core protein A1) [Cleaved into: Heterogeneous nuclear ribonucleoprotein A1, N-terminally processed];Heterogeneous nuclear ribonucleoprotein A1-like 2 (hnRNP A1-like 2) (hnRNP core protein A1-like 2)	ROA1_HUMAN;RA1L2_HUMAN	11
P09669	18.7216	18.394	18.8353	18.1624	18.7234	Cytochrome c oxidase subunit 6C (Cytochrome c oxidase polypeptide VIc)	COX6C_HUMAN	3
P09871	15.793	15.639	16.1065	16.6808	15.3937	Complement C1s subcomponent (EC 3.4.21.42) (C1 esterase) (Complement component 1 subcomponent s) [Cleaved into: Complement C1s subcomponent heavy chain; Complement C1s subcomponent light chain]	C1S_HUMAN	4
P09874	15.7618	15.7309	15.6759	15.9501	15.4486	Poly [ADP-ribose] polymerase 1 (PARP-1) (EC 2.4.2.30) (ADP-ribosyltransferase diphtheria toxin-like 1) (ARTD1) (NAD(+) ADP-ribosyltransferase 1) (ADPRT 1) (Poly[ADP-ribose] synthase 1)	PARP1_HUMAN	7
P09914	14.3323	14.4829	14.4346	14.0674	14.1093	Interferon-induced protein with tetratricopeptide repeats 1 (IFIT-1) (Interferon-induced 56 kDa protein) (IFI-56K) (P56)	IFIT1_HUMAN	2
P09960	16.3098	16.5617	16.5511	16.2153	16.2437	Leukotriene A-4 hydrolase (LTA-4 hydrolase) (EC 3.3.2.6) (Leukotriene A(4) hydrolase)	LKHA4_HUMAN	16
P09972	16.8167	17.1511	16.7992	16.6743	15.9545	Fructose-bisphosphate aldolase C (EC 4.1.2.13) (Brain-type aldolase)	ALDOC_HUMAN	11
P0C0L4;P0C0L5	16.182	16.5716	16.6399	16.1925	16.3046	Complement C4-A (Acidic complement C4) (C3 and PZP-like alpha-2-macroglobulin domain-containing protein 2) [Cleaved into: Complement C4 beta chain; Complement C4-A alpha chain; C4a anaphylatoxin; C4b-A; C4d-A; Complement C4 gamma chain];Complement C4-B (Basic complement C4) (C3 and PZP-like alpha-2-macroglobulin domain-containing protein 3) [Cleaved into: Complement C4 beta chain; Complement C4-B…	CO4A_HUMAN;CO4B_HUMAN	36
P0CF74;P0CG04;P0CG05;P0CG06	19.0389	17.7883	18.6989	17.1626	19.2779	Ig lambda-6 chain C region;Ig lambda-1 chain C regions;Ig lambda-2 chain C regions;Ig lambda-3 chain C regions	LAC6_HUMAN;LAC1_HUMAN;LAC2_HUMAN;LAC3_HUMAN	4
P08708;P0CW22	14.6135	15.9901	16.8077	14.6822	16.28	40S ribosomal protein S17	RS17_HUMAN	7
P10109	16.1559	16.2897	16.4167	15.8422	15.888	Adrenodoxin, mitochondrial (Adrenal ferredoxin) (Ferredoxin-1) (Hepatoredoxin)	ADX_HUMAN	3
P10155	14.6114	14.3607	14.2387	14.5333	14.2018	60 kDa SS-A/Ro ribonucleoprotein (60 kDa Ro protein) (60 kDa ribonucleoprotein Ro) (RoRNP) (Ro 60 kDa autoantigen) (Sjoegren syndrome antigen A2) (Sjoegren syndrome type A antigen) (SS-A) (TROVE domain family member 2)	RO60_HUMAN	5
P10253	15.0688	15.3416	15.015	15.5676	15.2857	Lysosomal alpha-glucosidase (EC 3.2.1.20) (Acid maltase) (Aglucosidase alfa) [Cleaved into: 76 kDa lysosomal alpha-glucosidase; 70 kDa lysosomal alpha-glucosidase]	LYAG_HUMAN	11
P10398	14.9711	14.7994	14.7795	14.895	14.7157	Serine/threonine-protein kinase A-Raf (EC 2.7.11.1) (Proto-oncogene A-Raf) (Proto-oncogene A-Raf-1) (Proto-oncogene Pks)	ARAF_HUMAN	2
P10412	16.1843	16.5581	16.7994	16.9241	16.8912	Histone H1.4 (Histone H1b) (Histone H1s-4)	H14_HUMAN	3
P10412;P16402;P16403	19.4703	19.4392	19.4889	20.3188	19.5178	Histone H1.4 (Histone H1b) (Histone H1s-4);Histone H1.3 (Histone H1c) (Histone H1s-2);Histone H1.2 (Histone H1c) (Histone H1d) (Histone H1s-1)	H14_HUMAN;H13_HUMAN;H12_HUMAN	5
P10412;P16401;P16402;P16403;Q02539	13.5829	14.2496	14.0976	14.0036	13.4537	Histone H1.4 (Histone H1b) (Histone H1s-4);Histone H1.5 (Histone H1a) (Histone H1b) (Histone H1s-3);Histone H1.3 (Histone H1c) (Histone H1s-2);Histone H1.2 (Histone H1c) (Histone H1d) (Histone H1s-1);Histone H1.1 (Histone H1a)	H14_HUMAN;H15_HUMAN;H13_HUMAN;H12_HUMAN;H11_HUMAN	3
P10412;P16402;P16403;Q02539	17.8324	18.2333	18.0417	18.5083	18.0973	Histone H1.4 (Histone H1b) (Histone H1s-4);Histone H1.3 (Histone H1c) (Histone H1s-2);Histone H1.2 (Histone H1c) (Histone H1d) (Histone H1s-1);Histone H1.1 (Histone H1a)	H14_HUMAN;H13_HUMAN;H12_HUMAN;H11_HUMAN	2
P10515	16.8215	16.9558	17.0043	17.0575	16.4991	Dihydrolipoyllysine-residue acetyltransferase component of pyruvate dehydrogenase complex, mitochondrial (EC 2.3.1.12) (70 kDa mitochondrial autoantigen of primary biliary cirrhosis) (PBC) (Dihydrolipoamide acetyltransferase component of pyruvate dehydrogenase complex) (M2 antigen complex 70 kDa subunit) (Pyruvate dehydrogenase complex component E2) (PDC-E2) (PDCE2)	ODP2_HUMAN	8
P10586	14.089	14.2562	14.0349	13.8449	13.6637	Receptor-type tyrosine-protein phosphatase F (EC 3.1.3.48) (Leukocyte common antigen related) (LAR)	PTPRF_HUMAN	2
P10599	18.1365	17.0444	18.5151	17.8238	17.1024	Thioredoxin (Trx) (ATL-derived factor) (ADF) (Surface-associated sulphydryl protein) (SASP)	THIO_HUMAN	5
P10606	18.556	18.1706	18.1571	18.3574	18.1733	Cytochrome c oxidase subunit 5B, mitochondrial (Cytochrome c oxidase polypeptide Vb)	COX5B_HUMAN	3
P10619	14.17	14.4363	15.0823	14.9636	14.6359	Lysosomal protective protein (EC 3.4.16.5) (Carboxypeptidase C) (Carboxypeptidase L) (Cathepsin A) (Protective protein cathepsin A) (PPCA) (Protective protein for beta-galactosidase) [Cleaved into: Lysosomal protective protein 32 kDa chain; Lysosomal protective protein 20 kDa chain]	PPGB_HUMAN	3
P10620	18.4598	18.0946	18.4687	18.9038	18.532	Microsomal glutathione S-transferase 1 (Microsomal GST-1) (EC 2.5.1.18) (Microsomal GST-I)	MGST1_HUMAN	5
P10632	15.2962	16.2322	16.4524	14.788	16.3289	Cytochrome P450 2C8 (EC 1.14.14.1) (CYPIIC8) (Cytochrome P450 IIC2) (Cytochrome P450 MP-12) (Cytochrome P450 MP-20) (Cytochrome P450 form 1) (S-mephenytoin 4-hydroxylase)	CP2C8_HUMAN	15
P10632;P33260	16.4397	16.3563	16.3821	16.3326	16.4249	Cytochrome P450 2C8 (EC 1.14.14.1) (CYPIIC8) (Cytochrome P450 IIC2) (Cytochrome P450 MP-12) (Cytochrome P450 MP-20) (Cytochrome P450 form 1) (S-mephenytoin 4-hydroxylase);Cytochrome P450 2C18 (EC 1.14.14.1) (CYPIIC18) (Cytochrome P450-6b/29c)	CP2C8_HUMAN;CP2CI_HUMAN	3
P10635	18.0475	17.2646	16.8815	16.7073	16.8487	Cytochrome P450 2D6 (EC 1.14.14.1) (CYPIID6) (Cholesterol 25-hydroxylase) (Cytochrome P450-DB1) (Debrisoquine 4-hydroxylase)	CP2D6_HUMAN	13
P10643	13.7055	13.8292	13.8053	14.3988	14.6338	Complement component C7	CO7_HUMAN	2
P10644	15.4903	15.6269	15.632	15.6931	15.5453	cAMP-dependent protein kinase type I-alpha regulatory subunit (Tissue-specific extinguisher 1) (TSE1) [Cleaved into: cAMP-dependent protein kinase type I-alpha regulatory subunit, N-terminally processed]	KAP0_HUMAN	8
P10768	18.3204	18.4521	18.4753	18.4111	18.8396	S-formylglutathione hydrolase (FGH) (EC 3.1.2.12) (Esterase D) (Methylumbelliferyl-acetate deacetylase) (EC 3.1.1.56)	ESTD_HUMAN	4
P10809	17.3347	17.1477	17.3747	16.9879	17.0091	60 kDa heat shock protein, mitochondrial (60 kDa chaperonin) (Chaperonin 60) (CPN60) (Heat shock protein 60) (HSP-60) (Hsp60) (HuCHA60) (Mitochondrial matrix protein P1) (P60 lymphocyte protein)	CH60_HUMAN	38
P10909	15.1552	15.1509	15.0507	15.9356	15.4749	Clusterin (Aging-associated gene 4 protein) (Apolipoprotein J) (Apo-J) (Complement cytolysis inhibitor) (CLI) (Complement-associated protein SP-40,40) (Ku70-binding protein 1) (NA1/NA2) (Testosterone-repressed prostate message 2) (TRPM-2) [Cleaved into: Clusterin beta chain (ApoJalpha) (Complement cytolysis inhibitor a chain); Clusterin alpha chain (ApoJbeta) (Complement cytolysis inhibitor b cha…	CLUS_HUMAN	7
P11021	17.8956	17.9206	18.1756	17.7595	17.5493	78 kDa glucose-regulated protein (GRP-78) (Endoplasmic reticulum lumenal Ca(2+)-binding protein grp78) (Heat shock 70 kDa protein 5) (Immunoglobulin heavy chain-binding protein) (BiP)	GRP78_HUMAN	35
P11047	14.9327	14.9422	14.9693	16.3414	15.4378	Laminin subunit gamma-1 (Laminin B2 chain) (Laminin-1 subunit gamma) (Laminin-10 subunit gamma) (Laminin-11 subunit gamma) (Laminin-2 subunit gamma) (Laminin-3 subunit gamma) (Laminin-4 subunit gamma) (Laminin-6 subunit gamma) (Laminin-7 subunit gamma) (Laminin-8 subunit gamma) (Laminin-9 subunit gamma) (S-laminin subunit gamma) (S-LAM gamma)	LAMC1_HUMAN	7
P11117	14.0376	14.2669	14.2439	13.7946	14.1684	Lysosomal acid phosphatase (LAP) (EC 3.1.3.2)	PPAL_HUMAN	4
P11142	17.0826	17.2816	17.3169	16.8795	16.9473	Heat shock cognate 71 kDa protein (Heat shock 70 kDa protein 8) (Lipopolysaccharide-associated protein 1) (LAP-1) (LPS-associated protein 1)	HSP7C_HUMAN	19
P11142;P54652	18.7712	18.822	19.1134	18.7497	18.7179	Heat shock cognate 71 kDa protein (Heat shock 70 kDa protein 8) (Lipopolysaccharide-associated protein 1) (LAP-1) (LPS-associated protein 1);Heat shock-related 70 kDa protein 2 (Heat shock 70 kDa protein 2)	HSP7C_HUMAN;HSP72_HUMAN	5
P11168	17.3402	17.022	16.9754	17.3357	17.7757	Solute carrier family 2, facilitated glucose transporter member 2 (Glucose transporter type 2, liver) (GLUT-2)	GTR2_HUMAN	5
P11171	15.2497	14.9058	14.7698	14.796	14.5664	Protein 4.1 (P4.1) (4.1R) (Band 4.1) (EPB4.1)	41_HUMAN	4
P11172	15.242	15.4525	15.225	15.0151	15.2942	Uridine 5'-monophosphate synthase (UMP synthase) [Includes: Orotate phosphoribosyltransferase (OPRT) (OPRTase) (EC 2.4.2.10); Orotidine 5'-phosphate decarboxylase (ODC) (EC 4.1.1.23) (OMPdecase)]	UMPS_HUMAN	10
P11177	16.7075	17.3978	17.5034	16.7981	17.061	Pyruvate dehydrogenase E1 component subunit beta, mitochondrial (PDHE1-B) (EC 1.2.4.1)	ODPB_HUMAN	10
P11182	16.4331	16.4735	16.1152	16.0367	16.3297	Lipoamide acyltransferase component of branched-chain alpha-keto acid dehydrogenase complex, mitochondrial (EC 2.3.1.168) (52 kDa mitochondrial autoantigen of primary biliary cirrhosis) (Branched chain 2-oxo-acid dehydrogenase complex component E2) (BCOADC-E2) (Branched-chain alpha-keto acid dehydrogenase complex component E2) (BCKAD-E2) (BCKADE2) (Dihydrolipoamide acetyltransferase component of …	ODB2_HUMAN	13
P11216	16.1227	16.1131	16.0259	16.0886	15.9926	Glycogen phosphorylase, brain form (EC 2.4.1.1)	PYGB_HUMAN	19
P11226	16.0366	16.2576	15.7926	15.8527	15.2536	Mannose-binding protein C (MBP-C) (Collectin-1) (MBP1) (Mannan-binding protein) (Mannose-binding lectin)	MBL2_HUMAN	5
P11233	15.4628	15.4154	15.078	15.383	15.2111	Ras-related protein Ral-A	RALA_HUMAN	2
P11234	14.7363	14.4566	14.2702	14.5523	14.4037	Ras-related protein Ral-B	RALB_HUMAN	3
P11233;P11234	16.4006	16.3495	16.364	16.264	15.9591	Ras-related protein Ral-A;Ras-related protein Ral-B	RALA_HUMAN;RALB_HUMAN	2
P11245	14.2231	14.2145	13.8822	13.9916	14.182	Arylamine N-acetyltransferase 2 (EC 2.3.1.5) (Arylamide acetylase 2) (N-acetyltransferase type 2) (NAT-2) (Polymorphic arylamine N-acetyltransferase) (PNAT)	ARY2_HUMAN	2
P11279	16.8901	17.2038	16.7693	17.2222	17.3801	Lysosome-associated membrane glycoprotein 1 (LAMP-1) (Lysosome-associated membrane protein 1) (CD107 antigen-like family member A) (CD antigen CD107a)	LAMP1_HUMAN	4
P11310	18.4417	18.4937	18.3618	18.1942	18.4409	Medium-chain specific acyl-CoA dehydrogenase, mitochondrial (MCAD) (EC 1.3.8.7)	ACADM_HUMAN	17
P11387	15.0495	14.774	14.8293	15.0475	14.78	DNA topoisomerase 1 (EC 5.99.1.2) (DNA topoisomerase I)	TOP1_HUMAN	5
P11413	15.7395	15.9927	16.0223	16.8219	16.209	Glucose-6-phosphate 1-dehydrogenase (G6PD) (EC 1.1.1.49)	G6PD_HUMAN	2
P11498	17.2932	17.2755	17.1707	17.2488	17.5695	Pyruvate carboxylase, mitochondrial (EC 6.4.1.1) (Pyruvic carboxylase) (PCB)	PYC_HUMAN	41
P11509;Q16696	16.7175	16.8121	16.3962	15.6863	16.5802	Cytochrome P450 2A6 (EC 1.14.13.-) (1,4-cineole 2-exo-monooxygenase) (CYPIIA6) (Coumarin 7-hydroxylase) (Cytochrome P450 IIA3) (Cytochrome P450(I));Cytochrome P450 2A13 (EC 1.14.14.1) (CYPIIA13)	CP2A6_HUMAN;CP2AD_HUMAN	24
P11532	14.8908	15.0489	15.1041	15.2771	15.2823	Dystrophin	DMD_HUMAN	4
P11586	18.5584	18.4663	18.7569	18.2944	18.7935	C-1-tetrahydrofolate synthase, cytoplasmic (C1-THF synthase) [Cleaved into: C-1-tetrahydrofolate synthase, cytoplasmic, N-terminally processed] [Includes: Methylenetetrahydrofolate dehydrogenase (EC 1.5.1.5); Methenyltetrahydrofolate cyclohydrolase (EC 3.5.4.9); Formyltetrahydrofolate synthetase (EC 6.3.4.3)]	C1TC_HUMAN	44
P11712	16.8875	17.5369	17.5309	16.7349	17.3777	Cytochrome P450 2C9 (EC 1.14.13.-) ((R)-limonene 6-monooxygenase) (EC 1.14.13.80) ((S)-limonene 6-monooxygenase) (EC 1.14.13.48) ((S)-limonene 7-monooxygenase) (EC 1.14.13.49) (CYPIIC9) (Cholesterol 25-hydroxylase) (EC 1.14.99.38) (Cytochrome P-450MP) (Cytochrome P450 MP-4) (Cytochrome P450 MP-8) (Cytochrome P450 PB-1) (S-mephenytoin 4-hydroxylase)	CP2C9_HUMAN	7
P11712;P33261	17.2209	17.2986	17.157	16.9392	17.1481	Cytochrome P450 2C9 (EC 1.14.13.-) ((R)-limonene 6-monooxygenase) (EC 1.14.13.80) ((S)-limonene 6-monooxygenase) (EC 1.14.13.48) ((S)-limonene 7-monooxygenase) (EC 1.14.13.49) (CYPIIC9) (Cholesterol 25-hydroxylase) (EC 1.14.99.38) (Cytochrome P-450MP) (Cytochrome P450 MP-4) (Cytochrome P450 MP-8) (Cytochrome P450 PB-1) (S-mephenytoin 4-hydroxylase);Cytochrome P450 2C19 (EC 1.14.13.-) ((R)-limonen…	CP2C9_HUMAN;CP2CJ_HUMAN	8
P11712;P33260;P33261	15.3551	18.0091	18.8462	15.8036	18.4759	Cytochrome P450 2C9 (EC 1.14.13.-) ((R)-limonene 6-monooxygenase) (EC 1.14.13.80) ((S)-limonene 6-monooxygenase) (EC 1.14.13.48) ((S)-limonene 7-monooxygenase) (EC 1.14.13.49) (CYPIIC9) (Cholesterol 25-hydroxylase) (EC 1.14.99.38) (Cytochrome P-450MP) (Cytochrome P450 MP-4) (Cytochrome P450 MP-8) (Cytochrome P450 PB-1) (S-mephenytoin 4-hydroxylase);Cytochrome P450 2C18 (EC 1.14.14.1) (CYPIIC18) (…	CP2C9_HUMAN;CP2CI_HUMAN;CP2CJ_HUMAN	3
P11766	17.4156	17.2216	17.2837	17.1879	17.0065	Alcohol dehydrogenase class-3 (EC 1.1.1.1) (Alcohol dehydrogenase 5) (Alcohol dehydrogenase class chi chain) (Alcohol dehydrogenase class-III) (Glutathione-dependent formaldehyde dehydrogenase) (FALDH) (FDH) (GSH-FDH) (EC 1.1.1.-) (S-(hydroxymethyl)glutathione dehydrogenase) (EC 1.1.1.284)	ADHX_HUMAN	11
P11908	15.3725	15.6178	15.5213	14.5246	15.9954	Ribose-phosphate pyrophosphokinase 2 (EC 2.7.6.1) (PPRibP) (Phosphoribosyl pyrophosphate synthase II) (PRS-II)	PRPS2_HUMAN	2
P11940;Q9H361	16.187	16.055	16.4594	16.0268	16.1464	Polyadenylate-binding protein 1 (PABP-1) (Poly(A)-binding protein 1);Polyadenylate-binding protein 3 (PABP-3) (Poly(A)-binding protein 3) (Testis-specific poly(A)-binding protein)	PABP1_HUMAN;PABP3_HUMAN	13
P11940;Q13310;Q9H361	16.7204	16.0772	16.7733	16.7668	16.4184	Polyadenylate-binding protein 1 (PABP-1) (Poly(A)-binding protein 1);Polyadenylate-binding protein 4 (PABP-4) (Poly(A)-binding protein 4) (Activated-platelet protein 1) (APP-1) (Inducible poly(A)-binding protein) (iPABP);Polyadenylate-binding protein 3 (PABP-3) (Poly(A)-binding protein 3) (Testis-specific poly(A)-binding protein)	PABP1_HUMAN;PABP4_HUMAN;PABP3_HUMAN	5
P12004	15.4469	15.3701	15.3301	15.6975	15.4452	Proliferating cell nuclear antigen (PCNA) (Cyclin)	PCNA_HUMAN	2
P12081	15.7988	15.8494	15.863	15.6783	15.9787	Histidine--tRNA ligase, cytoplasmic (EC 6.1.1.21) (Histidyl-tRNA synthetase) (HisRS)	SYHC_HUMAN	6
P12081;P49590	16.2178	16.5274	16.4052	16.453	16.26	Histidine--tRNA ligase, cytoplasmic (EC 6.1.1.21) (Histidyl-tRNA synthetase) (HisRS);Probable histidine--tRNA ligase, mitochondrial (EC 6.1.1.21) (Histidine--tRNA ligase-like) (Histidyl-tRNA synthetase) (HisRS)	SYHC_HUMAN;SYHM_HUMAN	3
P12109	16.3773	16.2477	16.5008	18.249	17.1896	Collagen alpha-1(VI) chain	CO6A1_HUMAN	17
P12110	15.9442	15.7456	15.5741	17.2444	16.3844	Collagen alpha-2(VI) chain	CO6A2_HUMAN	14
P12111	16.7577	16.2982	16.4431	18.2371	17.3799	Collagen alpha-3(VI) chain	CO6A3_HUMAN	75
P12235	17.4338	17.1829	16.8996	16.8745	17.1587	ADP/ATP translocase 1 (ADP,ATP carrier protein 1) (ADP,ATP carrier protein, heart/skeletal muscle isoform T1) (Adenine nucleotide translocator 1) (ANT 1) (Solute carrier family 25 member 4)	ADT1_HUMAN	4
P12236	17.4657	17.1075	16.8618	17.2387	16.7368	ADP/ATP translocase 3 (ADP,ATP carrier protein 3) (ADP,ATP carrier protein, isoform T2) (ANT 2) (Adenine nucleotide translocator 3) (ANT 3) (Solute carrier family 25 member 6) [Cleaved into: ADP/ATP translocase 3, N-terminally processed]	ADT3_HUMAN	3
P12235;P12236	17.0078	17.4343	18.2976	16.0866	18.0462	ADP/ATP translocase 1 (ADP,ATP carrier protein 1) (ADP,ATP carrier protein, heart/skeletal muscle isoform T1) (Adenine nucleotide translocator 1) (ANT 1) (Solute carrier family 25 member 4);ADP/ATP translocase 3 (ADP,ATP carrier protein 3) (ADP,ATP carrier protein, isoform T2) (ANT 2) (Adenine nucleotide translocator 3) (ANT 3) (Solute carrier family 25 member 6) [Cleaved into: ADP/ATP translocas…	ADT1_HUMAN;ADT3_HUMAN	2
P12268	15.939	15.9977	15.644	16.0854	15.8683	Inosine-5'-monophosphate dehydrogenase 2 (IMP dehydrogenase 2) (IMPD 2) (IMPDH 2) (EC 1.1.1.205) (IMPDH-II)	IMDH2_HUMAN	5
P12270	15.2072	15.6229	15.3373	15.4307	15.1279	Nucleoprotein TPR (Megator) (NPC-associated intranuclear protein) (Translocated promoter region protein)	TPR_HUMAN	6
P12694	15.9284	15.8032	16.2202	15.9816	16.1334	2-oxoisovalerate dehydrogenase subunit alpha, mitochondrial (EC 1.2.4.4) (Branched-chain alpha-keto acid dehydrogenase E1 component alpha chain) (BCKDE1A) (BCKDH E1-alpha)	ODBA_HUMAN	12
P12814	15.906	16.0451	15.9196	16.7189	16.2702	Alpha-actinin-1 (Alpha-actinin cytoskeletal isoform) (F-actin cross-linking protein) (Non-muscle alpha-actinin-1)	ACTN1_HUMAN	21
P12830	15.9776	16.0677	16.1792	15.7597	15.8147	Cadherin-1 (CAM 120/80) (Epithelial cadherin) (E-cadherin) (Uvomorulin) (CD antigen CD324) [Cleaved into: E-Cad/CTF1; E-Cad/CTF2; E-Cad/CTF3]	CADH1_HUMAN	6
P07948;P08631;P12931	15.2054	15.095	15.1789	15.623	15.2816	Tyrosine-protein kinase Lyn (EC 2.7.10.2) (Lck/Yes-related novel protein tyrosine kinase) (V-yes-1 Yamaguchi sarcoma viral related oncogene homolog) (p53Lyn) (p56Lyn);Tyrosine-protein kinase HCK (EC 2.7.10.2) (Hematopoietic cell kinase) (Hemopoietic cell kinase) (p59-HCK/p60-HCK) (p59Hck) (p61Hck);Proto-oncogene tyrosine-protein kinase Src (EC 2.7.10.2) (Proto-oncogene c-Src) (pp60c-src) (p60-Src)	LYN_HUMAN;HCK_HUMAN;SRC_HUMAN	2
P12955	15.5336	16.3844	16.4132	15.6175	16.3847	Xaa-Pro dipeptidase (X-Pro dipeptidase) (EC 3.4.13.9) (Imidodipeptidase) (Peptidase D) (Proline dipeptidase) (Prolidase)	PEPD_HUMAN	13
P12956	15.7803	16.193	16.08	16.2846	16.0141	X-ray repair cross-complementing protein 6 (EC 3.6.4.-) (EC 4.2.99.-) (5'-deoxyribose-5-phosphate lyase Ku70) (5'-dRP lyase Ku70) (70 kDa subunit of Ku antigen) (ATP-dependent DNA helicase 2 subunit 1) (ATP-dependent DNA helicase II 70 kDa subunit) (CTC box-binding factor 75 kDa subunit) (CTC75) (CTCBF) (DNA repair protein XRCC6) (Lupus Ku autoantigen protein p70) (Ku70) (Thyroid-lupus autoantige…	XRCC6_HUMAN	18
P13010	15.7774	16.163	15.8447	16.2097	15.918	X-ray repair cross-complementing protein 5 (EC 3.6.4.-) (86 kDa subunit of Ku antigen) (ATP-dependent DNA helicase 2 subunit 2) (ATP-dependent DNA helicase II 80 kDa subunit) (CTC box-binding factor 85 kDa subunit) (CTC85) (CTCBF) (DNA repair protein XRCC5) (Ku80) (Ku86) (Lupus Ku autoantigen protein p86) (Nuclear factor IV) (Thyroid-lupus autoantigen) (TLAA) (X-ray repair complementing defective…	XRCC5_HUMAN	17
P13073	17.1909	17.1043	17.1788	17.1416	17.2287	Cytochrome c oxidase subunit 4 isoform 1, mitochondrial (Cytochrome c oxidase polypeptide IV) (Cytochrome c oxidase subunit IV isoform 1) (COX IV-1)	COX41_HUMAN	7
P13473	16.427	16.2551	16.2295	16.6067	16.712	Lysosome-associated membrane glycoprotein 2 (LAMP-2) (Lysosome-associated membrane protein 2) (CD107 antigen-like family member B) (CD antigen CD107b)	LAMP2_HUMAN	2
P13489	18.1961	18.0349	18.1724	18.5037	18.4854	Ribonuclease inhibitor (Placental ribonuclease inhibitor) (Placental RNase inhibitor) (Ribonuclease/angiogenin inhibitor 1) (RAI)	RINI_HUMAN	3
P13498	14.5638	14.5811	14.6884	14.6957	14.4136	Cytochrome b-245 light chain (Cytochrome b(558) alpha chain) (Cytochrome b558 subunit alpha) (Neutrophil cytochrome b 22 kDa polypeptide) (Superoxide-generating NADPH oxidase light chain subunit) (p22 phagocyte B-cytochrome) (p22-phox) (p22phox)	CY24A_HUMAN	2
P13639	16.5272	16.5693	16.5232	16.4185	16.3453	Elongation factor 2 (EF-2)	EF2_HUMAN	38
P13667	17.5364	17.4723	17.5335	17.2414	17.3277	Protein disulfide-isomerase A4 (EC 5.3.4.1) (Endoplasmic reticulum resident protein 70) (ER protein 70) (ERp70) (Endoplasmic reticulum resident protein 72) (ER protein 72) (ERp-72) (ERp72)	PDIA4_HUMAN	34
P13688	15.44	15.563	15.2415	15.5493	15.4935	Carcinoembryonic antigen-related cell adhesion molecule 1 (Biliary glycoprotein 1) (BGP-1) (CD antigen CD66a)	CEAM1_HUMAN	2
P13693	14.0306	14.0504	14.3273	13.8772	14.1341	Translationally-controlled tumor protein (TCTP) (Fortilin) (Histamine-releasing factor) (HRF) (p23)	TCTP_HUMAN	2
P13716	16.4499	17.0241	17.4429	16.2264	16.9057	Delta-aminolevulinic acid dehydratase (ALADH) (EC 4.2.1.24) (Porphobilinogen synthase)	HEM2_HUMAN	10
P13796	15.4462	15.5309	15.7144	16.383	16.1165	Plastin-2 (L-plastin) (LC64P) (Lymphocyte cytosolic protein 1) (LCP-1)	PLSL_HUMAN	14
P13797	15.538	15.9289	16.1082	16.0104	16.007	Plastin-3 (T-plastin)	PLST_HUMAN	12
P13796;P13797	17.8944	17.2223	18.0725	18.4723	18.2415	Plastin-2 (L-plastin) (LC64P) (Lymphocyte cytosolic protein 1) (LCP-1);Plastin-3 (T-plastin)	PLSL_HUMAN;PLST_HUMAN	2
P13798	16.2635	16.1768	15.9956	16.0627	16.2875	Acylamino-acid-releasing enzyme (AARE) (EC 3.4.19.1) (Acyl-peptide hydrolase) (APH) (Acylaminoacyl-peptidase) (Oxidized protein hydrolase) (OPH)	ACPH_HUMAN	9
P13804	17.1613	17.291	17.3977	16.8122	17.0533	Electron transfer flavoprotein subunit alpha, mitochondrial (Alpha-ETF)	ETFA_HUMAN	18
P13861	16.1849	16.3052	16.3035	16.377	16.2867	cAMP-dependent protein kinase type II-alpha regulatory subunit	KAP2_HUMAN	12
P13929	15.7508	15.6172	16.0069	16.7787	16.7781	Beta-enolase (EC 4.2.1.11) (2-phospho-D-glycerate hydro-lyase) (Enolase 3) (Muscle-specific enolase) (MSE) (Skeletal muscle enolase)	ENOB_HUMAN	5
P14314	16.5075	17.0889	17.1644	16.4523	17.0546	Glucosidase 2 subunit beta (80K-H protein) (Glucosidase II subunit beta) (Protein kinase C substrate 60.1 kDa protein heavy chain) (PKCSH)	GLU2B_HUMAN	13
P14317	14.1457	13.9989	14.2003	15.4892	14.6443	Hematopoietic lineage cell-specific protein (Hematopoietic cell-specific LYN substrate 1) (LckBP1) (p75)	HCLS1_HUMAN	4
P14324	15.0735	14.9996	15.0187	15.3503	16.4316	Farnesyl pyrophosphate synthase (FPP synthase) (FPS) (EC 2.5.1.10) ((2E,6E)-farnesyl diphosphate synthase) (Dimethylallyltranstransferase) (EC 2.5.1.1) (Farnesyl diphosphate synthase) (Geranyltranstransferase)	FPPS_HUMAN	6
P14406	18.6618	18.5065	18.2158	18.1009	18.5828	Cytochrome c oxidase subunit 7A2, mitochondrial (Cytochrome c oxidase subunit VIIa-liver/heart) (Cytochrome c oxidase subunit VIIa-L) (Cytochrome c oxidase subunit VIIaL)	CX7A2_HUMAN	2
P14543	14.7843	14.5628	14.6913	15.7113	15.1879	Nidogen-1 (NID-1) (Entactin)	NID1_HUMAN	8
P14550	18.0009	17.8123	17.7723	17.9199	18.4312	Alcohol dehydrogenase [NADP(+)] (EC 1.1.1.2) (Aldehyde reductase) (Aldo-keto reductase family 1 member A1)	AK1A1_HUMAN	14
P14618	15.3538	15.639	15.8023	16.9966	16.4207	Pyruvate kinase PKM (EC 2.7.1.40) (Cytosolic thyroid hormone-binding protein) (CTHBP) (Opa-interacting protein 3) (OIP-3) (Pyruvate kinase 2/3) (Pyruvate kinase muscle isozyme) (Thyroid hormone-binding protein 1) (THBP1) (Tumor M2-PK) (p58)	KPYM_HUMAN	20
P14621	15.9364	15.9161	15.6168	15.3269	15.5495	Acylphosphatase-2 (EC 3.6.1.7) (Acylphosphatase, muscle type isozyme) (Acylphosphate phosphohydrolase 2)	ACYP2_HUMAN	4
P14625	18.2993	18.7768	18.3786	17.9454	18.1361	Endoplasmin (94 kDa glucose-regulated protein) (GRP-94) (Heat shock protein 90 kDa beta member 1) (Tumor rejection antigen 1) (gp96 homolog)	ENPL_HUMAN	40
P14735	15.1782	15.5543	15.2983	15.1789	14.9839	Insulin-degrading enzyme (EC 3.4.24.56) (Abeta-degrading protease) (Insulin protease) (Insulinase) (Insulysin)	IDE_HUMAN	4
P14866	15.4684	15.8468	15.4654	15.7284	15.5833	Heterogeneous nuclear ribonucleoprotein L (hnRNP L)	HNRPL_HUMAN	8
P14868	17.0941	16.9087	16.6616	16.5418	16.617	Aspartate--tRNA ligase, cytoplasmic (EC 6.1.1.12) (Aspartyl-tRNA synthetase) (AspRS) (Cell proliferation-inducing gene 40 protein)	SYDC_HUMAN	17
P14920	17.2494	16.9176	16.6271	16.4149	16.9346	D-amino-acid oxidase (DAAO) (DAMOX) (DAO) (EC 1.4.3.3)	OXDA_HUMAN	8
P14923	15.3123	15.1643	15.2977	15.2883	15.5781	Junction plakoglobin (Catenin gamma) (Desmoplakin III) (Desmoplakin-3)	PLAK_HUMAN	4
P14927	16.4011	16.2928	16.3188	15.8827	16.129	Cytochrome b-c1 complex subunit 7 (Complex III subunit 7) (Complex III subunit VII) (QP-C) (Ubiquinol-cytochrome c reductase complex 14 kDa protein)	QCR7_HUMAN	4
P15104	15.5864	16.2124	16.6433	17.3502	15.8905	Glutamine synthetase (GS) (EC 6.3.1.2) (Glutamate decarboxylase) (EC 4.1.1.15) (Glutamate--ammonia ligase)	GLNA_HUMAN	4
P15144	15.7574	15.8489	15.7827	15.87	16.3078	Aminopeptidase N (AP-N) (hAPN) (EC 3.4.11.2) (Alanyl aminopeptidase) (Aminopeptidase M) (AP-M) (Microsomal aminopeptidase) (Myeloid plasma membrane glycoprotein CD13) (gp150) (CD antigen CD13)	AMPN_HUMAN	18
P15151	14.6751	14.5882	14.2043	14.0399	14.11	Poliovirus receptor (Nectin-like protein 5) (NECL-5) (CD antigen CD155)	PVR_HUMAN	2
P15170;Q8IYD1	14.7527	15.1786	15.3521	14.4324	15.2077	Eukaryotic peptide chain release factor GTP-binding subunit ERF3A (Eukaryotic peptide chain release factor subunit 3a) (eRF3a) (G1 to S phase transition protein 1 homolog);Eukaryotic peptide chain release factor GTP-binding subunit ERF3B (Eukaryotic peptide chain release factor subunit 3b) (eRF3b) (G1 to S phase transition protein 2 homolog)	ERF3A_HUMAN;ERF3B_HUMAN	8
P15289	14.8759	13.9236	14.4582	14.7723	13.9703	Arylsulfatase A (ASA) (EC 3.1.6.8) (Cerebroside-sulfatase) [Cleaved into: Arylsulfatase A component B; Arylsulfatase A component C]	ARSA_HUMAN	2
P15311	15.2133	15.7899	15.5608	15.1009	15.6101	Ezrin (Cytovillin) (Villin-2) (p81)	EZRI_HUMAN	13
P15374	14.9229	14.7852	15.1262	14.8921	15.3085	Ubiquitin carboxyl-terminal hydrolase isozyme L3 (UCH-L3) (EC 3.4.19.12) (Ubiquitin thioesterase L3)	UCHL3_HUMAN	4
P15428	17.2845	16.773	17.5272	17.4439	17.1767	15-hydroxyprostaglandin dehydrogenase [NAD(+)] (15-PGDH) (EC 1.1.1.141) (Prostaglandin dehydrogenase 1) (Short chain dehydrogenase/reductase family 36C member 1)	PGDH_HUMAN	6
P15531	16.3678	16.3726	16.5188	16.6856	16.5725	Nucleoside diphosphate kinase A (NDK A) (NDP kinase A) (EC 2.7.4.6) (Granzyme A-activated DNase) (GAAD) (Metastasis inhibition factor nm23) (NM23-H1) (Tumor metastatic process-associated protein)	NDKA_HUMAN	5
P15735	16.1015	16.2646	16.4783	15.8523	16.4307	Phosphorylase b kinase gamma catalytic chain, liver/testis isoform (PHK-gamma-LT) (PHK-gamma-T) (EC 2.7.11.19) (PSK-C3) (Phosphorylase kinase subunit gamma-2)	PHKG2_HUMAN	3
P15880	15.759	16.2225	16.0292	15.8822	16.5533	40S ribosomal protein S2 (40S ribosomal protein S4) (Protein LLRep3)	RS2_HUMAN	8
P15924	15.217	15.2312	15.3684	14.971	15.1846	Desmoplakin (DP) (250/210 kDa paraneoplastic pemphigus antigen)	DESP_HUMAN	24
P16083	16.9344	16.8572	16.9455	16.7019	17.3371	Ribosyldihydronicotinamide dehydrogenase [quinone] (EC 1.10.5.1) (NRH dehydrogenase [quinone] 2) (NRH:quinone oxidoreductase 2) (Quinone reductase 2) (QR2)	NQO2_HUMAN	2
P16118	15.7354	15.5244	15.5339	15.0506	15.5817	6-phosphofructo-2-kinase/fructose-2,6-bisphosphatase 1 (6PF-2-K/Fru-2,6-P2ase 1) (PFK/FBPase 1) (6PF-2-K/Fru-2,6-P2ase liver isozyme) [Includes: 6-phosphofructo-2-kinase (EC 2.7.1.105); Fructose-2,6-bisphosphatase (EC 3.1.3.46)]	F261_HUMAN	4
P16152	18.2116	19.2751	20.0276	18.3604	19.2102	Carbonyl reductase [NADPH] 1 (EC 1.1.1.184) (15-hydroxyprostaglandin dehydrogenase [NADP(+)]) (EC 1.1.1.197) (NADPH-dependent carbonyl reductase 1) (Prostaglandin 9-ketoreductase) (Prostaglandin-E(2) 9-reductase) (EC 1.1.1.189) (Short chain dehydrogenase/reductase family 21C member 1)	CBR1_HUMAN	12
O75828;P16152	18.2827	18.8226	18.8496	18.244	18.4834	Carbonyl reductase [NADPH] 3 (EC 1.1.1.184) (NADPH-dependent carbonyl reductase 3) (Short chain dehydrogenase/reductase family 21C member 2);Carbonyl reductase [NADPH] 1 (EC 1.1.1.184) (15-hydroxyprostaglandin dehydrogenase [NADP(+)]) (EC 1.1.1.197) (NADPH-dependent carbonyl reductase 1) (Prostaglandin 9-ketoreductase) (Prostaglandin-E(2) 9-reductase) (EC 1.1.1.189) (Short chain dehydrogenase/red…	CBR3_HUMAN;CBR1_HUMAN	2
P16219	17.1046	17.6135	17.484	16.9594	17.6594	Short-chain specific acyl-CoA dehydrogenase, mitochondrial (SCAD) (EC 1.3.8.1) (Butyryl-CoA dehydrogenase)	ACADS_HUMAN	14
P16260	14.9584	15.0911	14.9079	14.8057	14.8495	Graves disease carrier protein (GDC) (Graves disease autoantigen) (GDA) (Mitochondrial solute carrier protein homolog) (Solute carrier family 25 member 16)	GDC_HUMAN	2
P16278	15.7568	15.7781	15.9946	15.6695	15.9403	Beta-galactosidase (EC 3.2.1.23) (Acid beta-galactosidase) (Lactase) (Elastin receptor 1)	BGAL_HUMAN	3
P16401	16.8046	17.4477	17.7173	17.8618	17.7619	Histone H1.5 (Histone H1a) (Histone H1b) (Histone H1s-3)	H15_HUMAN	4
P16435	16.9049	17.0495	17.1947	16.6249	16.9839	NADPH--cytochrome P450 reductase (CPR) (P450R) (EC 1.6.2.4)	NCPR_HUMAN	26
P16615	16.5937	16.8894	17.0643	16.3686	16.249	Sarcoplasmic/endoplasmic reticulum calcium ATPase 2 (SERCA2) (SR Ca(2+)-ATPase 2) (EC 3.6.3.8) (Calcium pump 2) (Calcium-transporting ATPase sarcoplasmic reticulum type, slow twitch skeletal muscle isoform) (Endoplasmic reticulum class 1/2 Ca(2+) ATPase)	AT2A2_HUMAN	24
P16662	17.9015	17.8339	17.1195	17.2265	18.1614	UDP-glucuronosyltransferase 2B7 (UDPGT 2B7) (EC 2.4.1.17) (3,4-catechol estrogen-specific UDPGT) (UDP-glucuronosyltransferase 2B9) (UDPGT 2B9) (UDPGTh-2)	UD2B7_HUMAN	11
P16885	14.3182	14.2158	14.327	14.2659	14.2086	1-phosphatidylinositol 4,5-bisphosphate phosphodiesterase gamma-2 (EC 3.1.4.11) (Phosphoinositide phospholipase C-gamma-2) (Phospholipase C-IV) (PLC-IV) (Phospholipase C-gamma-2) (PLC-gamma-2)	PLCG2_HUMAN	6
P16930	16.2094	16.4656	16.5315	16.2074	16.5225	Fumarylacetoacetase (FAA) (EC 3.7.1.2) (Beta-diketonase) (Fumarylacetoacetate hydrolase)	FAAA_HUMAN	16
P17152	15.8831	15.7682	15.9087	15.8746	15.7551	Transmembrane protein 11, mitochondrial (Protein PM1) (Protein PMI)	TMM11_HUMAN	2
P17174	19.1204	19.4111	18.9431	18.8568	19.114	Aspartate aminotransferase, cytoplasmic (cAspAT) (EC 2.6.1.1) (EC 2.6.1.3) (Cysteine aminotransferase, cytoplasmic) (Cysteine transaminase, cytoplasmic) (cCAT) (Glutamate oxaloacetate transaminase 1) (Transaminase A)	AATC_HUMAN	23
P17480	14.4288	14.5618	14.2652	14.7316	14.6362	Nucleolar transcription factor 1 (Autoantigen NOR-90) (Upstream-binding factor 1) (UBF-1)	UBF1_HUMAN	2
P17516	16.3181	16.3475	17.098	16.6261	16.7203	Aldo-keto reductase family 1 member C4 (EC 1.1.1.-) (3-alpha-HSD1) (3-alpha-hydroxysteroid dehydrogenase type I) (EC 1.1.1.357) (Chlordecone reductase) (CDR) (EC 1.1.1.225) (Dihydrodiol dehydrogenase 4) (DD-4) (DD4) (HAKRA)	AK1C4_HUMAN	10
P17568	14.6766	15.4398	15.9406	14.3495	15.5973	NADH dehydrogenase [ubiquinone] 1 beta subcomplex subunit 7 (Cell adhesion protein SQM1) (Complex I-B18) (CI-B18) (NADH-ubiquinone oxidoreductase B18 subunit)	NDUB7_HUMAN	2
P17655	15.5288	15.4395	15.6843	16.4664	16.0185	Calpain-2 catalytic subunit (EC 3.4.22.53) (Calcium-activated neutral proteinase 2) (CANP 2) (Calpain M-type) (Calpain large polypeptide L2) (Calpain-2 large subunit) (Millimolar-calpain) (M-calpain)	CAN2_HUMAN	6
P17735	15.9035	15.7429	15.8821	15.2923	15.5579	Tyrosine aminotransferase (TAT) (EC 2.6.1.5) (L-tyrosine:2-oxoglutarate aminotransferase)	ATTY_HUMAN	3
P17844	15.3953	15.4936	15.4133	15.5667	15.1771	Probable ATP-dependent RNA helicase DDX5 (EC 3.6.4.13) (DEAD box protein 5) (RNA helicase p68)	DDX5_HUMAN	9
P17858	15.6027	15.896	15.8363	15.6228	16.0316	ATP-dependent 6-phosphofructokinase, liver type (ATP-PFK) (PFK-L) (EC 2.7.1.11) (6-phosphofructokinase type B) (Phosphofructo-1-kinase isozyme B) (PFK-B) (Phosphohexokinase)	PFKAL_HUMAN	14
P08237;P17858;Q01813	16.9771	17.2002	17.4324	17.7161	17.7118	ATP-dependent 6-phosphofructokinase, muscle type (ATP-PFK) (PFK-M) (EC 2.7.1.11) (6-phosphofructokinase type A) (Phosphofructo-1-kinase isozyme A) (PFK-A) (Phosphohexokinase);ATP-dependent 6-phosphofructokinase, liver type (ATP-PFK) (PFK-L) (EC 2.7.1.11) (6-phosphofructokinase type B) (Phosphofructo-1-kinase isozyme B) (PFK-B) (Phosphohexokinase);ATP-dependent 6-phosphofructokinase, platelet type…	PFKAM_HUMAN;PFKAL_HUMAN;PFKAP_HUMAN	2
P17858;Q01813	15.2185	15.8697	15.7106	16.1461	15.8708	ATP-dependent 6-phosphofructokinase, liver type (ATP-PFK) (PFK-L) (EC 2.7.1.11) (6-phosphofructokinase type B) (Phosphofructo-1-kinase isozyme B) (PFK-B) (Phosphohexokinase);ATP-dependent 6-phosphofructokinase, platelet type (ATP-PFK) (PFK-P) (EC 2.7.1.11) (6-phosphofructokinase type C) (Phosphofructo-1-kinase isozyme C) (PFK-C) (Phosphohexokinase)	PFKAL_HUMAN;PFKAP_HUMAN	2
P17931	15.4112	14.818	15.3749	16.1927	15.1498	Galectin-3 (Gal-3) (35 kDa lectin) (Carbohydrate-binding protein 35) (CBP 35) (Galactose-specific lectin 3) (Galactoside-binding protein) (GALBP) (IgE-binding protein) (L-31) (Laminin-binding protein) (Lectin L-29) (Mac-2 antigen)	LEG3_HUMAN	4
P17980	15.8635	15.7855	16.0292	15.7769	15.7027	26S protease regulatory subunit 6A (26S proteasome AAA-ATPase subunit RPT5) (Proteasome 26S subunit ATPase 3) (Proteasome subunit P50) (Tat-binding protein 1) (TBP-1)	PRS6A_HUMAN	9
P17987	16.3702	16.704	16.797	16.8673	17.2138	T-complex protein 1 subunit alpha (TCP-1-alpha) (CCT-alpha)	TCPA_HUMAN	17
P18031	15.8001	15.5984	15.7081	15.9465	15.5012	Tyrosine-protein phosphatase non-receptor type 1 (EC 3.1.3.48) (Protein-tyrosine phosphatase 1B) (PTP-1B)	PTN1_HUMAN	2
P18077	17.2491	17.2243	17.8165	17.3878	17.3517	60S ribosomal protein L35a (Cell growth-inhibiting gene 33 protein)	RL35A_HUMAN	8
P18085	16.2861	15.6733	15.096	15.9206	15.7116	ADP-ribosylation factor 4	ARF4_HUMAN	3
P18085;P61204;P84077;P84085	17.5235	17.5271	17.3761	17.8575	17.1716	ADP-ribosylation factor 4;ADP-ribosylation factor 3;ADP-ribosylation factor 1;ADP-ribosylation factor 5	ARF4_HUMAN;ARF3_HUMAN;ARF1_HUMAN;ARF5_HUMAN	2
P18124	16.2426	16.2317	16.3002	16.0477	16.1337	60S ribosomal protein L7	RL7_HUMAN	18
P18206	15.8729	16.1587	16.0992	17.2262	16.6603	Vinculin (Metavinculin) (MV)	VINC_HUMAN	30
P18283	16.968	16.8023	16.9506	17.1911	16.8379	Glutathione peroxidase 2 (GPx-2) (GSHPx-2) (EC 1.11.1.9) (Gastrointestinal glutathione peroxidase) (Glutathione peroxidase-gastrointestinal) (GPx-GI) (GSHPx-GI) (Glutathione peroxidase-related protein 2) (GPRP-2)	GPX2_HUMAN	4
P18428	14.3866	14.476	14.2687	15.0822	14.2204	Lipopolysaccharide-binding protein (LBP)	LBP_HUMAN	3
P18583	14.4541	14.7781	14.6209	14.6753	14.5197	Protein SON (Bax antagonist selected in saccharomyces 1) (BASS1) (Negative regulatory element-binding protein) (NRE-binding protein) (Protein DBP-5) (SON3)	SON_HUMAN	3
P18621	16.4297	16.4342	16.8099	16.7252	17.1207	60S ribosomal protein L17 (60S ribosomal protein L23) (PD-1)	RL17_HUMAN	7
P18669	17.2031	17.5103	18.073	17.353	17.8837	Phosphoglycerate mutase 1 (EC 3.1.3.13) (EC 5.4.2.11) (EC 5.4.2.4) (BPG-dependent PGAM 1) (Phosphoglycerate mutase isozyme B) (PGAM-B)	PGAM1_HUMAN	9
P18669;Q8N0Y7	18.8907	18.842	18.9905	19.0198	19.1206	Phosphoglycerate mutase 1 (EC 3.1.3.13) (EC 5.4.2.11) (EC 5.4.2.4) (BPG-dependent PGAM 1) (Phosphoglycerate mutase isozyme B) (PGAM-B);Probable phosphoglycerate mutase 4 (EC 3.1.3.13) (EC 5.4.2.11) (EC 5.4.2.4)	PGAM1_HUMAN;PGAM4_HUMAN	3
P18754	15.5784	15.3748	15.3086	15.3956	15.146	Regulator of chromosome condensation (Cell cycle regulatory protein) (Chromosome condensation protein 1)	RCC1_HUMAN	5
P18859	15.5048	15.6077	15.5035	15.3721	15.4798	ATP synthase-coupling factor 6, mitochondrial (ATPase subunit F6)	ATP5J_HUMAN	4
P19022	14.5816	14.6205	14.0223	14.5981	14.7927	Cadherin-2 (CDw325) (Neural cadherin) (N-cadherin) (CD antigen CD325)	CADH2_HUMAN	2
O14950;P19105	15.5164	15.7958	16.2454	15.7454	15.6793	Myosin regulatory light chain 12B (MLC-2A) (MLC-2) (Myosin regulatory light chain 2-B, smooth muscle isoform) (Myosin regulatory light chain 20 kDa) (MLC20) (Myosin regulatory light chain MRLC2) (SHUJUN-1);Myosin regulatory light chain 12A (Epididymis secretory protein Li 24) (HEL-S-24) (MLC-2B) (Myosin RLC) (Myosin regulatory light chain 2, nonsarcomeric) (Myosin regulatory light chain MRLC3)	ML12B_HUMAN;ML12A_HUMAN	4
O14950;P19105;P24844	16.4199	16.2233	16.0541	17.0487	16.1641	Myosin regulatory light chain 12B (MLC-2A) (MLC-2) (Myosin regulatory light chain 2-B, smooth muscle isoform) (Myosin regulatory light chain 20 kDa) (MLC20) (Myosin regulatory light chain MRLC2) (SHUJUN-1);Myosin regulatory light chain 12A (Epididymis secretory protein Li 24) (HEL-S-24) (MLC-2B) (Myosin RLC) (Myosin regulatory light chain 2, nonsarcomeric) (Myosin regulatory light chain MRLC3);My…	ML12B_HUMAN;ML12A_HUMAN;MYL9_HUMAN	6
P19224	15.5352	16.2789	15.0934	15.8324	15.7205	UDP-glucuronosyltransferase 1-6 (UDPGT 1-6) (UGT1*6) (UGT1-06) (UGT1.6) (EC 2.4.1.17) (Phenol-metabolizing UDP-glucuronosyltransferase) (UDP-glucuronosyltransferase 1-F) (UGT-1F) (UGT1F) (UDP-glucuronosyltransferase 1A6)	UD16_HUMAN	9
P19338	17.6309	17.6571	17.6653	17.7705	17.5329	Nucleolin (Protein C23)	NUCL_HUMAN	12
P19367	14.6451	14.3931	14.7363	15.9967	15.1467	Hexokinase-1 (EC 2.7.1.1) (Brain form hexokinase) (Hexokinase type I) (HK I)	HXK1_HUMAN	4
P19404	17.4478	17.587	16.868	17.1954	16.7142	NADH dehydrogenase [ubiquinone] flavoprotein 2, mitochondrial (EC 1.6.5.3) (EC 1.6.99.3) (NADH-ubiquinone oxidoreductase 24 kDa subunit)	NDUV2_HUMAN	4
P19474	15.1646	15.0602	15.1283	14.953	14.3976	E3 ubiquitin-protein ligase TRIM21 (EC 6.3.2.-) (52 kDa Ro protein) (52 kDa ribonucleoprotein autoantigen Ro/SS-A) (RING finger protein 81) (Ro(SS-A)) (Sjoegren syndrome type A antigen) (SS-A) (Tripartite motif-containing protein 21)	RO52_HUMAN	4
P19525	14.4672	14.6331	14.3505	14.2435	14.2469	Interferon-induced, double-stranded RNA-activated protein kinase (EC 2.7.11.1) (Eukaryotic translation initiation factor 2-alpha kinase 2) (eIF-2A protein kinase 2) (Interferon-inducible RNA-dependent protein kinase) (P1/eIF-2A protein kinase) (Protein kinase RNA-activated) (PKR) (Protein kinase R) (Tyrosine-protein kinase EIF2AK2) (EC 2.7.10.2) (p68 kinase)	E2AK2_HUMAN	3
P19623	15.2978	14.9729	15.2629	15.7136	15.2595	Spermidine synthase (SPDSY) (EC 2.5.1.16) (Putrescine aminopropyltransferase)	SPEE_HUMAN	3
P19823	15.059	15.1729	14.8288	15.5286	15.2141	Inter-alpha-trypsin inhibitor heavy chain H2 (ITI heavy chain H2) (ITI-HC2) (Inter-alpha-inhibitor heavy chain 2) (Inter-alpha-trypsin inhibitor complex component II) (Serum-derived hyaluronan-associated protein) (SHAP)	ITIH2_HUMAN	8
P19827	16.2302	16.0804	16.1095	16.6407	16.1597	Inter-alpha-trypsin inhibitor heavy chain H1 (ITI heavy chain H1) (ITI-HC1) (Inter-alpha-inhibitor heavy chain 1) (Inter-alpha-trypsin inhibitor complex component III) (Serum-derived hyaluronan-associated protein) (SHAP)	ITIH1_HUMAN	5
P19838	14.7353	14.7989	14.5854	14.7826	14.6547	Nuclear factor NF-kappa-B p105 subunit (DNA-binding factor KBF1) (EBP-1) (Nuclear factor of kappa light polypeptide gene enhancer in B-cells 1) [Cleaved into: Nuclear factor NF-kappa-B p50 subunit]	NFKB1_HUMAN	2
P19971	16.5822	17.0013	17.2094	16.7902	16.7104	Thymidine phosphorylase (TP) (EC 2.4.2.4) (Gliostatin) (Platelet-derived endothelial cell growth factor) (PD-ECGF) (TdRPase)	TYPH_HUMAN	15
P20042	15.9414	15.8359	15.9486	15.959	16.047	Eukaryotic translation initiation factor 2 subunit 2 (Eukaryotic translation initiation factor 2 subunit beta) (eIF-2-beta)	IF2B_HUMAN	5
P20073	16.5508	16.798	16.9984	16.6819	16.8228	Annexin A7 (Annexin VII) (Annexin-7) (Synexin)	ANXA7_HUMAN	13
P20339	16.2304	16.1749	15.7263	16.4643	15.8384	Ras-related protein Rab-5A	RAB5A_HUMAN	2
P20340	17.4853	17.2216	17.1982	17.2455	16.8651	Ras-related protein Rab-6A (Rab-6)	RAB6A_HUMAN	8
P20618	16.9211	17.1628	16.9032	16.7967	16.9102	Proteasome subunit beta type-1 (EC 3.4.25.1) (Macropain subunit C5) (Multicatalytic endopeptidase complex subunit C5) (Proteasome component C5) (Proteasome gamma chain)	PSB1_HUMAN	7
P20674	18.942	18.811	18.3543	18.8011	18.6536	Cytochrome c oxidase subunit 5A, mitochondrial (Cytochrome c oxidase polypeptide Va)	COX5A_HUMAN	2
P20700	15.529	15.6646	15.6387	15.8053	15.3739	Lamin-B1	LMNB1_HUMAN	19
P20774	15.6201	15.0565	15.5957	18.8414	17.4129	Mimecan (Osteoglycin) (Osteoinductive factor) (OIF)	MIME_HUMAN	4
P20810	15.0027	15.5906	15.6516	15.3238	15.9606	Calpastatin (Calpain inhibitor) (Sperm BS-17 component)	ICAL_HUMAN	3
P20813	15.7157	16.3354	16.0069	15.2653	15.5836	Cytochrome P450 2B6 (EC 1.14.13.-) (1,4-cineole 2-exo-monooxygenase) (CYPIIB6) (Cytochrome P450 IIB1)	CP2B6_HUMAN	17
P20962	16.5886	17.0191	16.6489	16.6707	16.4147	Parathymosin	PTMS_HUMAN	3
P21281	16.3768	16.3792	16.4282	16.4723	16.41	V-type proton ATPase subunit B, brain isoform (V-ATPase subunit B 2) (Endomembrane proton pump 58 kDa subunit) (HO57) (Vacuolar proton pump subunit B 2)	VATB2_HUMAN	8
P21283	14.9219	15.1062	14.98	15.213	15.0206	V-type proton ATPase subunit C 1 (V-ATPase subunit C 1) (Vacuolar proton pump subunit C 1)	VATC1_HUMAN	3
P21291	15.2087	14.8864	15.4038	16.6571	16.2736	Cysteine and glycine-rich protein 1 (Cysteine-rich protein 1) (CRP) (CRP1) (Epididymis luminal protein 141) (HEL-141)	CSRP1_HUMAN	2
P21333	14.9214	15.1131	15.2579	17.8315	16.178	Filamin-A (FLN-A) (Actin-binding protein 280) (ABP-280) (Alpha-filamin) (Endothelial actin-binding protein) (Filamin-1) (Non-muscle filamin)	FLNA_HUMAN	40
P21397	16.4007	16.2699	15.7525	16.0149	16.6956	Amine oxidase [flavin-containing] A (EC 1.4.3.4) (Monoamine oxidase type A) (MAO-A)	AOFA_HUMAN	10
P21399	17.283	17.4916	17.3845	17.0806	17.0946	Cytoplasmic aconitate hydratase (Aconitase) (EC 4.2.1.3) (Citrate hydro-lyase) (Ferritin repressor protein) (Iron regulatory protein 1) (IRP1) (Iron-responsive element-binding protein 1) (IRE-BP 1)	ACOC_HUMAN	36
P21439	15.537	15.6503	15.4386	14.804	15.0482	Phosphatidylcholine translocator ABCB4 (ATP-binding cassette sub-family B member 4) (Multidrug resistance protein 3) (EC 3.6.3.44) (P-glycoprotein 3)	MDR3_HUMAN	6
P08183;P21439	15.7459	15.6452	15.842	15.5037	15.8378	Multidrug resistance protein 1 (EC 3.6.3.44) (ATP-binding cassette sub-family B member 1) (P-glycoprotein 1) (CD antigen CD243);Phosphatidylcholine translocator ABCB4 (ATP-binding cassette sub-family B member 4) (Multidrug resistance protein 3) (EC 3.6.3.44) (P-glycoprotein 3)	MDR1_HUMAN;MDR3_HUMAN	3
P21549	19.0122	19.0447	19.2122	18.6657	18.8087	Serine--pyruvate aminotransferase (SPT) (EC 2.6.1.51) (Alanine--glyoxylate aminotransferase) (AGT) (EC 2.6.1.44)	SPYA_HUMAN	17
P21589	14.1962	14.4531	14.0072	14.1525	14.5013	5'-nucleotidase (5'-NT) (EC 3.1.3.5) (Ecto-5'-nucleotidase) (CD antigen CD73)	5NTD_HUMAN	3
P21695	16.4736	16.8073	17.2733	16.8496	17.0076	Glycerol-3-phosphate dehydrogenase [NAD(+)], cytoplasmic (GPD-C) (GPDH-C) (EC 1.1.1.8)	GPDA_HUMAN	16
P21796	16.3999	16.47	16.4418	16.2991	16.1631	Voltage-dependent anion-selective channel protein 1 (VDAC-1) (hVDAC1) (Outer mitochondrial membrane protein porin 1) (Plasmalemmal porin) (Porin 31HL) (Porin 31HM)	VDAC1_HUMAN	9
P21810	15.7142	15.4965	15.4742	18.7618	16.9464	Biglycan (Bone/cartilage proteoglycan I) (PG-S1)	PGS1_HUMAN	2
P21912	17.1825	17.2951	17.0713	16.5905	16.9978	Succinate dehydrogenase [ubiquinone] iron-sulfur subunit, mitochondrial (EC 1.3.5.1) (Iron-sulfur subunit of complex II) (Ip)	SDHB_HUMAN	10
P21953	15.3505	15.834	16.3891	15.422	15.9055	2-oxoisovalerate dehydrogenase subunit beta, mitochondrial (EC 1.2.4.4) (Branched-chain alpha-keto acid dehydrogenase E1 component beta chain) (BCKDE1B) (BCKDH E1-beta)	ODBB_HUMAN	4
P21964	16.2993	15.8505	16.1631	16.123	16.7417	Catechol O-methyltransferase (EC 2.1.1.6)	COMT_HUMAN	5
P21980	16.6025	16.4959	17.0213	16.5611	16.6427	Protein-glutamine gamma-glutamyltransferase 2 (EC 2.3.2.13) (Tissue transglutaminase) (Transglutaminase C) (TG(C)) (TGC) (TGase C) (Transglutaminase H) (TGase H) (Transglutaminase-2) (TGase-2)	TGM2_HUMAN	23
P22033	16.7478	16.9684	16.8631	16.5799	16.8329	Methylmalonyl-CoA mutase, mitochondrial (MCM) (EC 5.4.99.2) (Methylmalonyl-CoA isomerase)	MUTA_HUMAN	17
P22059	14.9579	14.8049	14.7905	14.7891	14.8363	Oxysterol-binding protein 1	OSBP1_HUMAN	9
P22061	15.3959	14.8031	15.2984	15.8333	15.6392	Protein-L-isoaspartate(D-aspartate) O-methyltransferase (PIMT) (EC 2.1.1.77) (L-isoaspartyl protein carboxyl methyltransferase) (Protein L-isoaspartyl/D-aspartyl methyltransferase) (Protein-beta-aspartate methyltransferase)	PIMT_HUMAN	5
P22087	14.8743	14.7978	14.9093	14.8258	14.9341	rRNA 2'-O-methyltransferase fibrillarin (EC 2.1.1.-) (34 kDa nucleolar scleroderma antigen) (Histone-glutamine methyltransferase)	FBRL_HUMAN	5
P22090	16.7047	16.6962	16.8382	16.5821	16.4423	40S ribosomal protein S4, Y isoform 1	RS4Y1_HUMAN	2
P22102	15.359	15.8355	16.0565	15.2949	15.7372	Trifunctional purine biosynthetic protein adenosine-3 [Includes: Phosphoribosylamine--glycine ligase (EC 6.3.4.13) (Glycinamide ribonucleotide synthetase) (GARS) (Phosphoribosylglycinamide synthetase); Phosphoribosylformylglycinamidine cyclo-ligase (EC 6.3.3.1) (AIR synthase) (AIRS) (Phosphoribosyl-aminoimidazole synthetase); Phosphoribosylglycinamide formyltransferase (EC 2.1.2.2) (5'-phosphorib…	PUR2_HUMAN	9
P22105	15.2368	14.7268	14.6381	15.701	15.134	Tenascin-X (TN-X) (Hexabrachion-like protein)	TENX_HUMAN	22
P22234	17.6402	17.8056	17.5661	17.497	17.5917	Multifunctional protein ADE2 [Includes: Phosphoribosylaminoimidazole-succinocarboxamide synthase (EC 6.3.2.6) (SAICAR synthetase); Phosphoribosylaminoimidazole carboxylase (EC 4.1.1.21) (AIR carboxylase) (AIRC)]	PUR6_HUMAN	11
P22307	17.4337	17.5183	17.3188	16.9883	17.0499	Non-specific lipid-transfer protein (NSL-TP) (EC 2.3.1.176) (Propanoyl-CoA C-acyltransferase) (SCP-chi) (SCPX) (Sterol carrier protein 2) (SCP-2) (Sterol carrier protein X) (SCP-X)	NLTP_HUMAN	25
P22309	16.556	16.6701	17.4341	17.39	17.2268	UDP-glucuronosyltransferase 1-1 (UDPGT 1-1) (UGT1*1) (UGT1-01) (UGT1.1) (EC 2.4.1.17) (Bilirubin-specific UDPGT isozyme 1) (hUG-BR1) (UDP-glucuronosyltransferase 1-A) (UGT-1A) (UGT1A) (UDP-glucuronosyltransferase 1A1)	UD11_HUMAN	6
P22310	16.2159	18.1204	18.3845	16.1964	17.5347	UDP-glucuronosyltransferase 1-4 (UDPGT 1-4) (UGT1*4) (UGT1-04) (UGT1.4) (EC 2.4.1.17) (Bilirubin-specific UDPGT isozyme 2) (hUG-BR2) (UDP-glucuronosyltransferase 1-D) (UGT-1D) (UGT1D) (UDP-glucuronosyltransferase 1A4)	UD14_HUMAN	7
O60656;P19224;P22309;P22310;Q9HAW7;Q9HAW8;Q9HAW9	18.127	18.1905	18.5272	18.4746	18.215	UDP-glucuronosyltransferase 1-9 (UDPGT 1-9) (UGT1*9) (UGT1-09) (UGT1.9) (EC 2.4.1.17) (UDP-glucuronosyltransferase 1-I) (UGT-1I) (UGT1I) (UDP-glucuronosyltransferase 1A9) (lugP4);UDP-glucuronosyltransferase 1-6 (UDPGT 1-6) (UGT1*6) (UGT1-06) (UGT1.6) (EC 2.4.1.17) (Phenol-metabolizing UDP-glucuronosyltransferase) (UDP-glucuronosyltransferase 1-F) (UGT-1F) (UGT1F) (UDP-glucuronosyltransferase 1A6)…	UD19_HUMAN;UD16_HUMAN;UD11_HUMAN;UD14_HUMAN;UD17_HUMAN;UD110_HUMAN;UD18_HUMAN	5
P22314	16.1971	16.4125	16.3471	16.6266	16.5088	Ubiquitin-like modifier-activating enzyme 1 (EC 6.2.1.45) (Protein A1S9) (Ubiquitin-activating enzyme E1)	UBA1_HUMAN	20
P22352	14.3901	13.896	13.7895	16.0078	14.8505	Glutathione peroxidase 3 (GPx-3) (GSHPx-3) (EC 1.11.1.9) (Extracellular glutathione peroxidase) (Plasma glutathione peroxidase) (GPx-P) (GSHPx-P)	GPX3_HUMAN	3
O60361;P22392	16.3962	15.7433	16.3296	16.4585	16.6442	Putative nucleoside diphosphate kinase (NDK) (NDP kinase) (EC 2.7.4.6);Nucleoside diphosphate kinase B (NDK B) (NDP kinase B) (EC 2.7.4.6) (C-myc purine-binding transcription factor PUF) (Histidine protein kinase NDKB) (EC 2.7.13.3) (nm23-H2)	NDK8_HUMAN;NDKB_HUMAN	5
O60361;P15531;P22392	17.9244	18.1839	18.2371	17.9314	18.5518	Putative nucleoside diphosphate kinase (NDK) (NDP kinase) (EC 2.7.4.6);Nucleoside diphosphate kinase A (NDK A) (NDP kinase A) (EC 2.7.4.6) (Granzyme A-activated DNase) (GAAD) (Metastasis inhibition factor nm23) (NM23-H1) (Tumor metastatic process-associated protein);Nucleoside diphosphate kinase B (NDK B) (NDP kinase B) (EC 2.7.4.6) (C-myc purine-binding transcription factor PUF) (Histidine prote…	NDK8_HUMAN;NDKA_HUMAN;NDKB_HUMAN	5
P22570	15.9458	15.8921	15.6238	15.6686	16.0037	NADPH:adrenodoxin oxidoreductase, mitochondrial (AR) (Adrenodoxin reductase) (EC 1.18.1.6) (Ferredoxin--NADP(+) reductase) (Ferredoxin reductase)	ADRO_HUMAN	14
P22626	17.8418	18.3119	18.418	17.8322	18.0607	Heterogeneous nuclear ribonucleoproteins A2/B1 (hnRNP A2/B1)	ROA2_HUMAN	15
P17612;P22694	16.9603	16.9916	17.2659	17.1964	17.0216	cAMP-dependent protein kinase catalytic subunit alpha (PKA C-alpha) (EC 2.7.11.11);cAMP-dependent protein kinase catalytic subunit beta (PKA C-beta) (EC 2.7.11.11)	KAPCA_HUMAN;KAPCB_HUMAN	3
P22695	17.1994	17.495	17.2857	17.2492	17.1614	Cytochrome b-c1 complex subunit 2, mitochondrial (Complex III subunit 2) (Core protein II) (Ubiquinol-cytochrome-c reductase complex core protein 2)	QCR2_HUMAN	12
P22760	16.2311	16.3699	16.2038	16.0632	16.5381	Arylacetamide deacetylase (EC 3.1.1.3)	AAAD_HUMAN	12
P22830	15.8262	15.9997	15.9155	15.5049	15.6237	Ferrochelatase, mitochondrial (EC 4.99.1.1) (Heme synthase) (Protoheme ferro-lyase)	HEMH_HUMAN	8
P22897	14.4706	14.8189	14.3943	14.4794	14.8383	Macrophage mannose receptor 1 (MMR) (C-type lectin domain family 13 member D) (C-type lectin domain family 13 member D-like) (Human mannose receptor) (hMR) (Macrophage mannose receptor 1-like protein 1) (CD antigen CD206)	MRC1_HUMAN	5
P23141	17.4532	17.8332	17.9782	17.2979	17.3806	Liver carboxylesterase 1 (Acyl-coenzyme A:cholesterol acyltransferase) (ACAT) (Brain carboxylesterase hBr1) (Carboxylesterase 1) (CE-1) (hCE-1) (EC 3.1.1.1) (Cocaine carboxylesterase) (Egasyn) (HMSE) (Methylumbelliferyl-acetate deacetylase 1) (EC 3.1.1.56) (Monocyte/macrophage serine esterase) (Retinyl ester hydrolase) (REH) (Serine esterase 1) (Triacylglycerol hydrolase) (TGH)	EST1_HUMAN	31
P23142	15.6654	15.8291	16.1843	17.1035	16.6288	Fibulin-1 (FIBL-1)	FBLN1_HUMAN	5
P23229	14.2837	14.2519	14.3518	14.4874	14.1357	Integrin alpha-6 (CD49 antigen-like family member F) (VLA-6) (CD antigen CD49f) [Cleaved into: Integrin alpha-6 heavy chain; Integrin alpha-6 light chain; Processed integrin alpha-6 (Alpha6p)]	ITA6_HUMAN	2
P23246	16.163	16.3041	16.2649	16.0998	15.8689	Splicing factor, proline- and glutamine-rich (100 kDa DNA-pairing protein) (hPOMp100) (DNA-binding p52/p100 complex, 100 kDa subunit) (Polypyrimidine tract-binding protein-associated-splicing factor) (PSF) (PTB-associated-splicing factor)	SFPQ_HUMAN	13
P23284	17.7049	18.8378	18.4777	17.2283	18.2348	Peptidyl-prolyl cis-trans isomerase B (PPIase B) (EC 5.2.1.8) (CYP-S1) (Cyclophilin B) (Rotamase B) (S-cyclophilin) (SCYLP)	PPIB_HUMAN	11
P23368	16.7988	16.8246	16.7637	16.58	15.6492	NAD-dependent malic enzyme, mitochondrial (NAD-ME) (EC 1.1.1.38) (Malic enzyme 2)	MAOM_HUMAN	3
P23378	15.5902	15.4816	15.3365	15.1597	15.778	Glycine dehydrogenase (decarboxylating), mitochondrial (EC 1.4.4.2) (Glycine cleavage system P protein) (Glycine decarboxylase) (Glycine dehydrogenase (aminomethyl-transferring))	GCSP_HUMAN	10
P23381	14.2703	14.5463	14.4659	15.0645	14.9083	Tryptophan--tRNA ligase, cytoplasmic (EC 6.1.1.2) (Interferon-induced protein 53) (IFP53) (Tryptophanyl-tRNA synthetase) (TrpRS) (hWRS) [Cleaved into: T1-TrpRS; T2-TrpRS]	SYWC_HUMAN	6
P23396	17.466	17.8381	18.2654	17.5904	17.7201	40S ribosomal protein S3 (EC 4.2.99.18)	RS3_HUMAN	15
P23526	17.6491	17.7297	17.7778	17.5753	17.7286	Adenosylhomocysteinase (AdoHcyase) (EC 3.3.1.1) (S-adenosyl-L-homocysteine hydrolase)	SAHH_HUMAN	22
P23528	19.0446	18.9586	18.8718	18.3465	19.1308	Cofilin-1 (18 kDa phosphoprotein) (p18) (Cofilin, non-muscle isoform)	COF1_HUMAN	6
P23588	16.3276	16.5624	15.9812	16.0438	16.4322	Eukaryotic translation initiation factor 4B (eIF-4B)	IF4B_HUMAN	8
P20020;P23634;Q01814;Q16720	14.8912	14.4686	14.3592	14.791	14.5185	Plasma membrane calcium-transporting ATPase 1 (PMCA1) (EC 3.6.3.8) (Plasma membrane calcium ATPase isoform 1) (Plasma membrane calcium pump isoform 1);Plasma membrane calcium-transporting ATPase 4 (PMCA4) (EC 3.6.3.8) (Matrix-remodeling-associated protein 1) (Plasma membrane calcium ATPase isoform 4) (Plasma membrane calcium pump isoform 4);Plasma membrane calcium-transporting ATPase 2 (PMCA2) (E…	AT2B1_HUMAN;AT2B4_HUMAN;AT2B2_HUMAN;AT2B3_HUMAN	2
P23786	16.3917	16.4609	16.4013	16.1779	16.1939	Carnitine O-palmitoyltransferase 2, mitochondrial (EC 2.3.1.21) (Carnitine palmitoyltransferase II) (CPT II)	CPT2_HUMAN	16
P23919	14.6664	14.4504	14.4919	14.2993	14.3245	Thymidylate kinase (EC 2.7.4.9) (dTMP kinase)	KTHY_HUMAN	3
P24298	16.8609	17.3328	17.4289	17.0204	17.4973	Alanine aminotransferase 1 (ALT1) (EC 2.6.1.2) (Glutamate pyruvate transaminase 1) (GPT 1) (Glutamic--alanine transaminase 1) (Glutamic--pyruvic transaminase 1)	ALAT1_HUMAN	19
P24534	17.3075	17.4626	17.1871	17.1185	17.1079	Elongation factor 1-beta (EF-1-beta)	EF1B_HUMAN	6
P24539	15.8012	15.2732	15.3721	14.961	15.4524	ATP synthase F(0) complex subunit B1, mitochondrial (ATP synthase proton-transporting mitochondrial F(0) complex subunit B1) (ATP synthase subunit b) (ATPase subunit b)	AT5F1_HUMAN	11
P24666	17.2383	17.4627	17.3935	17.3976	17.7341	Low molecular weight phosphotyrosine protein phosphatase (LMW-PTP) (LMW-PTPase) (EC 3.1.3.48) (Adipocyte acid phosphatase) (Low molecular weight cytosolic acid phosphatase) (EC 3.1.3.2) (Red cell acid phosphatase 1)	PPAC_HUMAN	3
P24752	18.2271	18.6735	19.1623	18.2088	18.0987	Acetyl-CoA acetyltransferase, mitochondrial (EC 2.3.1.9) (Acetoacetyl-CoA thiolase) (T2)	THIL_HUMAN	27
P24821	16.0559	15.364	15.1402	15.1581	14.75	Tenascin (TN) (Cytotactin) (GMEM) (GP 150-225) (Glioma-associated-extracellular matrix antigen) (Hexabrachion) (JI) (Myotendinous antigen) (Neuronectin) (Tenascin-C) (TN-C)	TENA_HUMAN	9
P24941;Q00526	14.3702	14.6034	14.6703	14.2485	14.3981	Cyclin-dependent kinase 2 (EC 2.7.11.22) (Cell division protein kinase 2) (p33 protein kinase);Cyclin-dependent kinase 3 (EC 2.7.11.22) (Cell division protein kinase 3)	CDK2_HUMAN;CDK3_HUMAN	2
P25098;P35626	14.1186	14.1864	13.985	14.6034	14.0693	Beta-adrenergic receptor kinase 1 (Beta-ARK-1) (EC 2.7.11.15) (G-protein coupled receptor kinase 2);Beta-adrenergic receptor kinase 2 (Beta-ARK-2) (EC 2.7.11.15) (G-protein-coupled receptor kinase 3)	ARBK1_HUMAN;ARBK2_HUMAN	2
P25325	17.3669	17.9644	17.7999	16.8417	17.6155	3-mercaptopyruvate sulfurtransferase (MST) (EC 2.8.1.2)	THTM_HUMAN	15
P25398	16.9708	16.9407	16.7936	16.4379	15.5566	40S ribosomal protein S12	RS12_HUMAN	3
P25685	15.1325	14.6821	14.7642	14.8433	14.9195	DnaJ homolog subfamily B member 1 (DnaJ protein homolog 1) (Heat shock 40 kDa protein 1) (HSP40) (Heat shock protein 40) (Human DnaJ protein 1) (hDj-1)	DNJB1_HUMAN	3
P25686	13.599	13.8958	13.8001	13.861	13.6907	DnaJ homolog subfamily B member 2 (DnaJ protein homolog 1) (Heat shock 40 kDa protein 3) (Heat shock protein J1) (HSJ-1)	DNJB2_HUMAN	2
P25705	18.691	18.5777	18.4864	18.2226	17.923	ATP synthase subunit alpha, mitochondrial	ATPA_HUMAN	30
P25774	14.6818	14.5047	14.7976	14.154	14.1931	Cathepsin S (EC 3.4.22.27)	CATS_HUMAN	2
P25786	17.013	17.0116	17.1456	17.3575	17.5617	Proteasome subunit alpha type-1 (EC 3.4.25.1) (30 kDa prosomal protein) (PROS-30) (Macropain subunit C2) (Multicatalytic endopeptidase complex subunit C2) (Proteasome component C2) (Proteasome nu chain)	PSA1_HUMAN	7
P25787	17.5768	17.3714	17.3125	17.1236	17.3562	Proteasome subunit alpha type-2 (EC 3.4.25.1) (Macropain subunit C3) (Multicatalytic endopeptidase complex subunit C3) (Proteasome component C3)	PSA2_HUMAN	3
P25788	16.6037	16.5627	16.464	16.7545	16.7184	Proteasome subunit alpha type-3 (EC 3.4.25.1) (Macropain subunit C8) (Multicatalytic endopeptidase complex subunit C8) (Proteasome component C8)	PSA3_HUMAN	7
P25789	15.82	15.967	15.8871	15.5255	16.1793	Proteasome subunit alpha type-4 (EC 3.4.25.1) (Macropain subunit C9) (Multicatalytic endopeptidase complex subunit C9) (Proteasome component C9) (Proteasome subunit L)	PSA4_HUMAN	5
P26038	17.1611	17.1546	17.3988	17.6847	16.9503	Moesin (Membrane-organizing extension spike protein)	MOES_HUMAN	23
P15311;P26038;P35241	18.043	17.9125	18.2634	18.0947	17.9102	Ezrin (Cytovillin) (Villin-2) (p81);Moesin (Membrane-organizing extension spike protein);Radixin	EZRI_HUMAN;MOES_HUMAN;RADI_HUMAN	11
P26196	15.0718	14.9544	14.8018	14.7835	14.8171	Probable ATP-dependent RNA helicase DDX6 (EC 3.6.4.13) (ATP-dependent RNA helicase p54) (DEAD box protein 6) (Oncogene RCK)	DDX6_HUMAN	6
P26368	16.1693	16.2224	15.8823	16.3448	15.8054	Splicing factor U2AF 65 kDa subunit (U2 auxiliary factor 65 kDa subunit) (hU2AF(65)) (hU2AF65) (U2 snRNP auxiliary factor large subunit)	U2AF2_HUMAN	5
P26373	18.8596	18.8745	18.8928	18.8025	18.7181	60S ribosomal protein L13 (Breast basic conserved protein 1)	RL13_HUMAN	8
P26440	15.7269	15.8825	16.0029	15.4257	15.9252	Isovaleryl-CoA dehydrogenase, mitochondrial (IVD) (EC 1.3.8.4)	IVD_HUMAN	13
P26572	15.4103	15.1077	14.983	15	14.8804	Alpha-1,3-mannosyl-glycoprotein 2-beta-N-acetylglucosaminyltransferase (EC 2.4.1.101) (N-glycosyl-oligosaccharide-glycoprotein N-acetylglucosaminyltransferase I) (GNT-I) (GlcNAc-T I)	MGAT1_HUMAN	5
P26583	14.3919	14.4807	14.6354	15.441	14.9003	High mobility group protein B2 (High mobility group protein 2) (HMG-2)	HMGB2_HUMAN	2
P26599	16.0312	15.4314	15.8649	16.686	16.5447	Polypyrimidine tract-binding protein 1 (PTB) (57 kDa RNA-binding protein PPTB-1) (Heterogeneous nuclear ribonucleoprotein I) (hnRNP I)	PTBP1_HUMAN	5
P26639	17.0338	16.8945	17.0242	17.0202	16.9001	Threonine--tRNA ligase, cytoplasmic (EC 6.1.1.3) (Threonyl-tRNA synthetase) (ThrRS)	SYTC_HUMAN	11
P26640	16.0472	15.7355	15.7716	16.0415	15.9828	Valine--tRNA ligase (EC 6.1.1.9) (Protein G7a) (Valyl-tRNA synthetase) (ValRS)	SYVC_HUMAN	20
P26641	17.6438	17.9309	18.0149	17.4842	17.5209	Elongation factor 1-gamma (EF-1-gamma) (eEF-1B gamma)	EF1G_HUMAN	16
P27105	16.853	16.4578	16.3059	17.4308	18.0124	Erythrocyte band 7 integral membrane protein (Protein 7.2b) (Stomatin)	STOM_HUMAN	9
P27144	15.9056	15.8649	16.6244	16.2607	16.8652	Adenylate kinase 4, mitochondrial (AK 4) (EC 2.7.4.10) (EC 2.7.4.6) (Adenylate kinase 3-like) (GTP:AMP phosphotransferase AK4)	KAD4_HUMAN	8
P27169	16.2887	16.3202	15.8901	15.7245	16.2404	Serum paraoxonase/arylesterase 1 (PON 1) (EC 3.1.1.2) (EC 3.1.1.81) (EC 3.1.8.1) (Aromatic esterase 1) (A-esterase 1) (K-45) (Serum aryldialkylphosphatase 1)	PON1_HUMAN	5
P27338	17.7465	17.5882	17.7206	17.4771	17.5664	Amine oxidase [flavin-containing] B (EC 1.4.3.4) (Monoamine oxidase type B) (MAO-B)	AOFB_HUMAN	17
P21397;P27338	16.8361	17.0808	17.4765	16.9364	16.863	Amine oxidase [flavin-containing] A (EC 1.4.3.4) (Monoamine oxidase type A) (MAO-A);Amine oxidase [flavin-containing] B (EC 1.4.3.4) (Monoamine oxidase type B) (MAO-B)	AOFA_HUMAN;AOFB_HUMAN	2
P27348	15.042	14.5077	14.8912	15.1077	14.859	14-3-3 protein theta (14-3-3 protein T-cell) (14-3-3 protein tau) (Protein HS1)	1433T_HUMAN	3
P27361	14.6335	14.7047	14.749	15.4874	14.9446	Mitogen-activated protein kinase 3 (MAP kinase 3) (MAPK 3) (EC 2.7.11.24) (ERT2) (Extracellular signal-regulated kinase 1) (ERK-1) (Insulin-stimulated MAP2 kinase) (MAP kinase isoform p44) (p44-MAPK) (Microtubule-associated protein 2 kinase) (p44-ERK1)	MK03_HUMAN	2
P27487	15.7286	15.6742	15.6339	15.3435	14.5477	Dipeptidyl peptidase 4 (EC 3.4.14.5) (ADABP) (Adenosine deaminase complexing protein 2) (ADCP-2) (Dipeptidyl peptidase IV) (DPP IV) (T-cell activation antigen CD26) (TP103) (CD antigen CD26) [Cleaved into: Dipeptidyl peptidase 4 membrane form (Dipeptidyl peptidase IV membrane form); Dipeptidyl peptidase 4 soluble form (Dipeptidyl peptidase IV soluble form)]	DPP4_HUMAN	7
P27635	15.6207	17.6285	17.7914	16.0092	17.6309	60S ribosomal protein L10 (Laminin receptor homolog) (Protein QM) (Tumor suppressor QM)	RL10_HUMAN	7
P27694	14.7202	14.7666	14.664	14.9919	14.5212	Replication protein A 70 kDa DNA-binding subunit (RP-A p70) (Replication factor A protein 1) (RF-A protein 1) (Single-stranded DNA-binding protein) [Cleaved into: Replication protein A 70 kDa DNA-binding subunit, N-terminally processed]	RFA1_HUMAN	6
P27695	15.8413	16.3334	17.074	15.4218	16.3665	DNA-(apurinic or apyrimidinic site) lyase (EC 3.1.-.-) (EC 4.2.99.18) (APEX nuclease) (APEN) (Apurinic-apyrimidinic endonuclease 1) (AP endonuclease 1) (APE-1) (REF-1) (Redox factor-1) [Cleaved into: DNA-(apurinic or apyrimidinic site) lyase, mitochondrial]	APEX1_HUMAN	8
P27708	14.6565	14.3657	14.6408	15.3576	14.8527	CAD protein [Includes: Glutamine-dependent carbamoyl-phosphate synthase (EC 6.3.5.5); Aspartate carbamoyltransferase (EC 2.1.3.2); Dihydroorotase (EC 3.5.2.3)]	PYR1_HUMAN	3
P27797	17.234	17.2505	17.3297	17.266	16.7756	Calreticulin (CRP55) (Calregulin) (Endoplasmic reticulum resident protein 60) (ERp60) (HACBP) (grp60)	CALR_HUMAN	18
P27816	14.4355	14.4975	14.3372	15.476	14.7632	Microtubule-associated protein 4 (MAP-4)	MAP4_HUMAN	7
P27824	16.5429	16.1787	16.1774	15.9112	16.0711	Calnexin (IP90) (Major histocompatibility complex class I antigen-binding protein p88) (p90)	CALX_HUMAN	23
P28062	16.5325	16.7021	16.5287	16.5871	16.6507	Proteasome subunit beta type-8 (EC 3.4.25.1) (Low molecular mass protein 7) (Macropain subunit C13) (Multicatalytic endopeptidase complex subunit C13) (Proteasome component C13) (Proteasome subunit beta-5i) (Really interesting new gene 10 protein)	PSB8_HUMAN	5
P28065	16.4251	16.557	16.4057	16.5165	16.2207	Proteasome subunit beta type-9 (EC 3.4.25.1) (Low molecular mass protein 2) (Macropain chain 7) (Multicatalytic endopeptidase complex chain 7) (Proteasome chain 7) (Proteasome subunit beta-1i) (Really interesting new gene 12 protein)	PSB9_HUMAN	4
P28066	18.1076	17.8757	17.9764	18.1231	18.2166	Proteasome subunit alpha type-5 (EC 3.4.25.1) (Macropain zeta chain) (Multicatalytic endopeptidase complex zeta chain) (Proteasome zeta chain)	PSA5_HUMAN	3
P28070	15.9504	15.8308	15.8383	16.1289	15.9822	Proteasome subunit beta type-4 (EC 3.4.25.1) (26 kDa prosomal protein) (HsBPROS26) (PROS-26) (Macropain beta chain) (Multicatalytic endopeptidase complex beta chain) (Proteasome beta chain) (Proteasome chain 3) (HsN3)	PSB4_HUMAN	5
P28072	18.6968	18.8258	18.6455	18.6692	18.8771	Proteasome subunit beta type-6 (EC 3.4.25.1) (Macropain delta chain) (Multicatalytic endopeptidase complex delta chain) (Proteasome delta chain) (Proteasome subunit Y)	PSB6_HUMAN	4
P28074	15.567	15.2327	15.4046	15.7473	15.9294	Proteasome subunit beta type-5 (EC 3.4.25.1) (Macropain epsilon chain) (Multicatalytic endopeptidase complex epsilon chain) (Proteasome chain 6) (Proteasome epsilon chain) (Proteasome subunit MB1) (Proteasome subunit X)	PSB5_HUMAN	8
P28288	16.492	16.5782	16.772	16.2068	16.285	ATP-binding cassette sub-family D member 3 (70 kDa peroxisomal membrane protein) (PMP70)	ABCD3_HUMAN	16
P28331	15.6362	15.7685	16.0173	15.4264	15.4212	NADH-ubiquinone oxidoreductase 75 kDa subunit, mitochondrial (EC 1.6.5.3) (EC 1.6.99.3) (Complex I-75kD) (CI-75kD)	NDUS1_HUMAN	27
P28332	18.6439	18.8183	18.9735	18.721	19.7603	Alcohol dehydrogenase 6 (EC 1.1.1.1)	ADH6_HUMAN	10
P28482	15.2891	15.5765	15.3707	15.4859	15.1836	Mitogen-activated protein kinase 1 (MAP kinase 1) (MAPK 1) (EC 2.7.11.24) (ERT1) (Extracellular signal-regulated kinase 2) (ERK-2) (MAP kinase isoform p42) (p42-MAPK) (Mitogen-activated protein kinase 2) (MAP kinase 2) (MAPK 2)	MK01_HUMAN	6
P28838	16.3146	16.521	16.7252	16.5532	16.9805	Cytosol aminopeptidase (EC 3.4.11.1) (Leucine aminopeptidase 3) (LAP-3) (Leucyl aminopeptidase) (Peptidase S) (Proline aminopeptidase) (EC 3.4.11.5) (Prolyl aminopeptidase)	AMPL_HUMAN	25
P28845	15.1138	14.4467	14.8655	15.579	17.3293	Corticosteroid 11-beta-dehydrogenase isozyme 1 (EC 1.1.1.146) (11-beta-hydroxysteroid dehydrogenase 1) (11-DH) (11-beta-HSD1) (Short chain dehydrogenase/reductase family 26C member 1)	DHI1_HUMAN	6
P29144	15.7198	15.9484	15.9991	15.7853	16.395	Tripeptidyl-peptidase 2 (TPP-2) (EC 3.4.14.10) (Tripeptidyl aminopeptidase) (Tripeptidyl-peptidase II) (TPP-II)	TPP2_HUMAN	12
P29218	16.7546	16.9046	16.835	16.9298	16.726	Inositol monophosphatase 1 (IMP 1) (IMPase 1) (EC 3.1.3.25) (D-galactose 1-phosphate phosphatase) (EC 3.1.3.94) (Inositol-1(or 4)-monophosphatase 1) (Lithium-sensitive myo-inositol monophosphatase A1)	IMPA1_HUMAN	2
P29350	14.4904	14.4104	14.3843	14.7392	14.5919	Tyrosine-protein phosphatase non-receptor type 6 (EC 3.1.3.48) (Hematopoietic cell protein-tyrosine phosphatase) (Protein-tyrosine phosphatase 1C) (PTP-1C) (Protein-tyrosine phosphatase SHP-1) (SH-PTP1)	PTN6_HUMAN	2
P29401	16.1941	16.2743	16.4258	16.436	16.2384	Transketolase (TK) (EC 2.2.1.1)	TKT_HUMAN	24
P29590	15.3939	15.6189	15.621	16.4377	15.865	Protein PML (Promyelocytic leukemia protein) (RING finger protein 71) (Tripartite motif-containing protein 19)	PML_HUMAN	4
P29692	16.774	16.6988	16.8814	16.499	16.4065	Elongation factor 1-delta (EF-1-delta) (Antigen NY-CO-4)	EF1D_HUMAN	9
P29966	15.7529	15.7734	16.0403	17.2269	16.314	Myristoylated alanine-rich C-kinase substrate (MARCKS) (Protein kinase C substrate, 80 kDa protein, light chain) (80K-L protein) (PKCSL)	MARCS_HUMAN	4
P30038	17.6545	17.5856	18.3031	18.0486	18.0689	Delta-1-pyrroline-5-carboxylate dehydrogenase, mitochondrial (P5C dehydrogenase) (EC 1.2.1.88) (Aldehyde dehydrogenase family 4 member A1) (L-glutamate gamma-semialdehyde dehydrogenase)	AL4A1_HUMAN	25
P30039	16.3777	16.4719	16.6456	15.8884	16.8354	Phenazine biosynthesis-like domain-containing protein (EC 5.1.-.-) (MAWD-binding protein) (MAWDBP) (Unknown protein 32 from 2D-page of liver tissue)	PBLD_HUMAN	13
P30040	17.735	17.5929	17.418	17.3879	17.6235	Endoplasmic reticulum resident protein 29 (ERp29) (Endoplasmic reticulum resident protein 28) (ERp28) (Endoplasmic reticulum resident protein 31) (ERp31)	ERP29_HUMAN	6
P30041	16.1688	16.111	15.9596	16.6432	17.4639	Peroxiredoxin-6 (EC 1.11.1.15) (1-Cys peroxiredoxin) (1-Cys PRX) (24 kDa protein) (Acidic calcium-independent phospholipase A2) (aiPLA2) (EC 3.1.1.-) (Antioxidant protein 2) (Liver 2D page spot 40) (Non-selenium glutathione peroxidase) (NSGPx) (EC 1.11.1.9) (Red blood cells page spot 12)	PRDX6_HUMAN	17
P30042	15.9864	16.3409	16.2693	15.6402	16.1045	ES1 protein homolog, mitochondrial (Protein GT335) (Protein KNP-I)	ES1_HUMAN	7
P30043	18.3901	18.2771	18.1056	18.1033	18.0896	Flavin reductase (NADPH) (FR) (EC 1.5.1.30) (Biliverdin reductase B) (BVR-B) (EC 1.3.1.24) (Biliverdin-IX beta-reductase) (Green heme-binding protein) (GHBP) (NADPH-dependent diaphorase) (NADPH-flavin reductase) (FLR)	BLVRB_HUMAN	8
P30044	16.724	17.8617	18.4596	17.3026	17.8414	Peroxiredoxin-5, mitochondrial (EC 1.11.1.15) (Alu corepressor 1) (Antioxidant enzyme B166) (AOEB166) (Liver tissue 2D-page spot 71B) (PLP) (Peroxiredoxin V) (Prx-V) (Peroxisomal antioxidant enzyme) (TPx type VI) (Thioredoxin peroxidase PMP20) (Thioredoxin reductase)	PRDX5_HUMAN	9
A6NHG4;P30046	17.1095	17.0559	17.1176	17.024	18.139	D-dopachrome decarboxylase-like protein (EC 4.1.1.-) (D-dopachrome tautomerase-like protein);D-dopachrome decarboxylase (EC 4.1.1.84) (D-dopachrome tautomerase) (Phenylpyruvate tautomerase II)	DDTL_HUMAN;DOPD_HUMAN	6
P30047	16.6394	15.6956	16.3555	15.9388	17.1623	GTP cyclohydrolase 1 feedback regulatory protein (GFRP) (GTP cyclohydrolase I feedback regulatory protein) (p35)	GFRP_HUMAN	2
P30048	19.3092	19.4496	19.2593	18.023	17.9863	Thioredoxin-dependent peroxide reductase, mitochondrial (EC 1.11.1.15) (Antioxidant protein 1) (AOP-1) (HBC189) (Peroxiredoxin III) (Prx-III) (Peroxiredoxin-3) (Protein MER5 homolog)	PRDX3_HUMAN	7
P30049	18.5434	18.5655	18.542	18.3421	18.5477	ATP synthase subunit delta, mitochondrial (F-ATPase delta subunit)	ATPD_HUMAN	2
P30050	18.5996	18.4794	18.5191	18.2579	18.397	60S ribosomal protein L12	RL12_HUMAN	4
P30084	18.057	17.7962	17.9484	18.2458	17.7073	Enoyl-CoA hydratase, mitochondrial (EC 4.2.1.17) (Enoyl-CoA hydratase 1) (Short-chain enoyl-CoA hydratase) (SCEH)	ECHM_HUMAN	13
P30085	16.0543	15.9768	15.9801	15.7955	16.0866	UMP-CMP kinase (EC 2.7.4.14) (Deoxycytidylate kinase) (CK) (dCMP kinase) (Nucleoside-diphosphate kinase) (EC 2.7.4.6) (Uridine monophosphate/cytidine monophosphate kinase) (UMP/CMP kinase) (UMP/CMPK)	KCY_HUMAN	9
P30086	18.5831	18.5501	18.6907	18.5935	19.0435	Phosphatidylethanolamine-binding protein 1 (PEBP-1) (HCNPpp) (Neuropolypeptide h3) (Prostatic-binding protein) (Raf kinase inhibitor protein) (RKIP) [Cleaved into: Hippocampal cholinergic neurostimulating peptide (HCNP)]	PEBP1_HUMAN	10
P30101	17.3062	17.4512	17.3272	16.9697	17.0507	Protein disulfide-isomerase A3 (EC 5.3.4.1) (58 kDa glucose-regulated protein) (58 kDa microsomal protein) (p58) (Disulfide isomerase ER-60) (Endoplasmic reticulum resident protein 57) (ER protein 57) (ERp57) (Endoplasmic reticulum resident protein 60) (ER protein 60) (ERp60)	PDIA3_HUMAN	34
P30153	16.0101	15.972	16.0536	16.1414	16.028	Serine/threonine-protein phosphatase 2A 65 kDa regulatory subunit A alpha isoform (Medium tumor antigen-associated 61 kDa protein) (PP2A subunit A isoform PR65-alpha) (PP2A subunit A isoform R1-alpha)	2AAA_HUMAN	12
P30153;P30154	17.3267	17.5487	17.5254	17.4281	17.5467	Serine/threonine-protein phosphatase 2A 65 kDa regulatory subunit A alpha isoform (Medium tumor antigen-associated 61 kDa protein) (PP2A subunit A isoform PR65-alpha) (PP2A subunit A isoform R1-alpha);Serine/threonine-protein phosphatase 2A 65 kDa regulatory subunit A beta isoform (PP2A subunit A isoform PR65-beta) (PP2A subunit A isoform R1-beta)	2AAA_HUMAN;2AAB_HUMAN	2
P30405	16.0924	16.0763	16.4393	16.3081	16.931	Peptidyl-prolyl cis-trans isomerase F, mitochondrial (PPIase F) (EC 5.2.1.8) (Cyclophilin D) (CyP-D) (CypD) (Cyclophilin F) (Mitochondrial cyclophilin) (CyP-M) (Rotamase F)	PPIF_HUMAN	2
P30519	14.624	14.7502	14.6308	14.797	14.8454	Heme oxygenase 2 (HO-2) (EC 1.14.14.18)	HMOX2_HUMAN	4
P30533	15.4224	15.8093	15.6199	15.714	15.8304	Alpha-2-macroglobulin receptor-associated protein (Alpha-2-MRAP) (Low density lipoprotein receptor-related protein-associated protein 1) (RAP)	AMRP_HUMAN	7
P30536	15.6479	15.5251	15.7251	15.8839	15.5192	Translocator protein (Mitochondrial benzodiazepine receptor) (PKBS) (Peripheral-type benzodiazepine receptor) (PBR)	TSPOA_HUMAN	2
P30566	14.5795	14.7211	14.463	14.7247	14.9653	Adenylosuccinate lyase (ADSL) (ASL) (EC 4.3.2.2) (Adenylosuccinase) (ASase)	PUR8_HUMAN	2
P30613	17.1671	16.9597	16.8395	17.0575	17.6031	Pyruvate kinase PKLR (EC 2.7.1.40) (Pyruvate kinase 1) (Pyruvate kinase isozymes L/R) (R-type/L-type pyruvate kinase) (Red cell/liver pyruvate kinase)	KPYR_HUMAN	18
P30626	16.2192	16.1903	16.4511	16.7539	16.219	Sorcin (22 kDa protein) (CP-22) (CP22) (V19)	SORCN_HUMAN	2
P30711	17.5219	17.3204	17.6391	17.4624	17.8502	Glutathione S-transferase theta-1 (EC 2.5.1.18) (GST class-theta-1) (Glutathione transferase T1-1)	GSTT1_HUMAN	8
P30740	16.2234	16.1325	15.9925	15.9656	16.1408	Leukocyte elastase inhibitor (LEI) (Monocyte/neutrophil elastase inhibitor) (EI) (M/NEI) (Peptidase inhibitor 2) (PI-2) (Serpin B1)	ILEU_HUMAN	14
P30837	17.6267	17.5394	17.5346	16.9936	17.8608	Aldehyde dehydrogenase X, mitochondrial (EC 1.2.1.3) (Aldehyde dehydrogenase 5) (Aldehyde dehydrogenase family 1 member B1)	AL1B1_HUMAN	15
P31040	16.212	16.7118	16.8938	15.9863	16.6409	Succinate dehydrogenase [ubiquinone] flavoprotein subunit, mitochondrial (EC 1.3.5.1) (Flavoprotein subunit of complex II) (Fp)	SDHA_HUMAN	18
P31146	15.3918	15.6658	15.5201	16.9575	16.2556	Coronin-1A (Coronin-like protein A) (Clipin-A) (Coronin-like protein p57) (Tryptophan aspartate-containing coat protein) (TACO)	COR1A_HUMAN	8
P31150	15.6201	15.3109	15.251	15.6684	15.6046	Rab GDP dissociation inhibitor alpha (Rab GDI alpha) (Guanosine diphosphate dissociation inhibitor 1) (GDI-1) (Oligophrenin-2) (Protein XAP-4)	GDIA_HUMAN	3
P31153	15.1244	14.6002	14.6237	14.9969	14.553	S-adenosylmethionine synthase isoform type-2 (AdoMet synthase 2) (EC 2.5.1.6) (Methionine adenosyltransferase 2) (MAT 2) (Methionine adenosyltransferase II) (MAT-II)	METK2_HUMAN	5
P31327	18.4964	18.788	19.0782	18.4953	18.8623	Carbamoyl-phosphate synthase [ammonia], mitochondrial (EC 6.3.4.16) (Carbamoyl-phosphate synthetase I) (CPSase I)	CPSM_HUMAN	111
P27708;P31327	22.4552	22.1915	22.7732	22.0116	22.3167	CAD protein [Includes: Glutamine-dependent carbamoyl-phosphate synthase (EC 6.3.5.5); Aspartate carbamoyltransferase (EC 2.1.3.2); Dihydroorotase (EC 3.5.2.3)];Carbamoyl-phosphate synthase [ammonia], mitochondrial (EC 6.3.4.16) (Carbamoyl-phosphate synthetase I) (CPSase I)	PYR1_HUMAN;CPSM_HUMAN	3
P31512	16.214	15.9651	15.7784	15.4692	15.9837	Dimethylaniline monooxygenase [N-oxide-forming] 4 (EC 1.14.13.8) (Dimethylaniline oxidase 4) (Hepatic flavin-containing monooxygenase 4) (FMO 4)	FMO4_HUMAN	3
P31513	18.0786	18.005	18.5208	17.4743	18.0138	Dimethylaniline monooxygenase [N-oxide-forming] 3 (EC 1.14.13.8) (Dimethylaniline oxidase 3) (FMO II) (FMO form 2) (Hepatic flavin-containing monooxygenase 3) (FMO 3) (Trimethylamine monooxygenase) (EC 1.14.13.148)	FMO3_HUMAN	24
P31689	14.9896	15.077	15.1406	14.859	15.2426	DnaJ homolog subfamily A member 1 (DnaJ protein homolog 2) (HSDJ) (Heat shock 40 kDa protein 4) (Heat shock protein J2) (HSJ-2) (Human DnaJ protein 2) (hDj-2)	DNJA1_HUMAN	3
P31749	14.1222	14.0225	14.0901	14.3241	14.3169	RAC-alpha serine/threonine-protein kinase (EC 2.7.11.1) (Protein kinase B) (PKB) (Protein kinase B alpha) (PKB alpha) (Proto-oncogene c-Akt) (RAC-PK-alpha)	AKT1_HUMAN	2
P31751	13.7648	13.751	13.7568	14.0467	13.9489	RAC-beta serine/threonine-protein kinase (EC 2.7.11.1) (Protein kinase Akt-2) (Protein kinase B beta) (PKB beta) (RAC-PK-beta)	AKT2_HUMAN	2
P31930	16.825	17.1306	17.4683	16.6507	16.947	Cytochrome b-c1 complex subunit 1, mitochondrial (Complex III subunit 1) (Core protein I) (Ubiquinol-cytochrome-c reductase complex core protein 1)	QCR1_HUMAN	14
P31937	17.1321	17.1014	17.1022	16.7516	16.7359	3-hydroxyisobutyrate dehydrogenase, mitochondrial (HIBADH) (EC 1.1.1.31)	3HIDH_HUMAN	10
P31939	16.6692	17.0144	16.9356	16.7243	16.8955	Bifunctional purine biosynthesis protein PURH [Cleaved into: Bifunctional purine biosynthesis protein PURH, N-terminally processed] [Includes: Phosphoribosylaminoimidazolecarboxamide formyltransferase (EC 2.1.2.3) (5-aminoimidazole-4-carboxamide ribonucleotide formyltransferase) (AICAR transformylase); IMP cyclohydrolase (EC 3.5.4.10) (ATIC) (IMP synthase) (Inosinicase)]	PUR9_HUMAN	16
P31942	14.3784	14.3885	15.3366	15.2187	14.201	Heterogeneous nuclear ribonucleoprotein H3 (hnRNP H3) (Heterogeneous nuclear ribonucleoprotein 2H9) (hnRNP 2H9)	HNRH3_HUMAN	3
P31943;P55795	16.4252	15.8767	16.1407	16.4127	16.4173	Heterogeneous nuclear ribonucleoprotein H (hnRNP H) [Cleaved into: Heterogeneous nuclear ribonucleoprotein H, N-terminally processed];Heterogeneous nuclear ribonucleoprotein H2 (hnRNP H2) (FTP-3) (Heterogeneous nuclear ribonucleoprotein H') (hnRNP H') [Cleaved into: Heterogeneous nuclear ribonucleoprotein H2, N-terminally processed]	HNRH1_HUMAN;HNRH2_HUMAN	2
P31946	18.174	18.2824	18.0155	18.3862	18.3111	14-3-3 protein beta/alpha (Protein 1054) (Protein kinase C inhibitor protein 1) (KCIP-1) [Cleaved into: 14-3-3 protein beta/alpha, N-terminally processed]	1433B_HUMAN	4
P31948	16.1505	16.1244	15.8742	16.1936	16.0849	Stress-induced-phosphoprotein 1 (STI1) (Hsc70/Hsp90-organizing protein) (Hop) (Renal carcinoma antigen NY-REN-11) (Transformation-sensitive protein IEF SSP 3521)	STIP1_HUMAN	11
P32119	16.3209	16.5543	16.8994	15.651	16.6721	Peroxiredoxin-2 (EC 1.11.1.15) (Natural killer cell-enhancing factor B) (NKEF-B) (PRP) (Thiol-specific antioxidant protein) (TSA) (Thioredoxin peroxidase 1) (Thioredoxin-dependent peroxide reductase 1)	PRDX2_HUMAN	10
P32189;Q14409	16.0681	16.1791	16.3224	16.0488	16.3998	Glycerol kinase (GK) (Glycerokinase) (EC 2.7.1.30) (ATP:glycerol 3-phosphotransferase);Putative glycerol kinase 3 (GK 3) (Glycerokinase 3) (EC 2.7.1.30) (ATP:glycerol 3-phosphotransferase 3) (Glycerol kinase, testis specific 1)	GLPK_HUMAN;GLPK3_HUMAN	9
P32189;Q14409;Q14410	14.7651	14.604	15.0845	14.2906	14.7487	Glycerol kinase (GK) (Glycerokinase) (EC 2.7.1.30) (ATP:glycerol 3-phosphotransferase);Putative glycerol kinase 3 (GK 3) (Glycerokinase 3) (EC 2.7.1.30) (ATP:glycerol 3-phosphotransferase 3) (Glycerol kinase, testis specific 1);Glycerol kinase 2 (GK 2) (Glycerokinase 2) (EC 2.7.1.30) (ATP:glycerol 3-phosphotransferase 2) (Glycerol kinase, testis specific 2)	GLPK_HUMAN;GLPK3_HUMAN;GLPK2_HUMAN	2
P32455	15.9915	16.0697	15.8812	15.6645	15.6795	Guanylate-binding protein 1 (EC 3.6.5.-) (GTP-binding protein 1) (GBP-1) (HuGBP-1) (Guanine nucleotide-binding protein 1) (Interferon-induced guanylate-binding protein 1)	GBP1_HUMAN	6
P32754	17.5927	17.9807	17.8139	17.4673	18.242	4-hydroxyphenylpyruvate dioxygenase (EC 1.13.11.27) (4-hydroxyphenylpyruvic acid oxidase) (4HPPD) (HPD) (HPPDase)	HPPD_HUMAN	21
P32929	18.1225	18.2406	18.2285	18.0478	18.2032	Cystathionine gamma-lyase (EC 4.4.1.1) (Cysteine-protein sulfhydrase) (Gamma-cystathionase)	CGL_HUMAN	13
P32969	15.6091	14.9775	15.6305	15.5642	15.0977	60S ribosomal protein L9	RL9_HUMAN	7
P33121	17.4851	18.0191	17.8129	17.24	17.7883	Long-chain-fatty-acid--CoA ligase 1 (EC 6.2.1.3) (Acyl-CoA synthetase 1) (ACS1) (Long-chain acyl-CoA synthetase 1) (LACS 1) (Long-chain acyl-CoA synthetase 2) (LACS 2) (Long-chain fatty acid-CoA ligase 2) (Palmitoyl-CoA ligase 1) (Palmitoyl-CoA ligase 2)	ACSL1_HUMAN	36
P33121;Q9ULC5	19.8489	19.9188	19.915	19.4195	19.679	Long-chain-fatty-acid--CoA ligase 1 (EC 6.2.1.3) (Acyl-CoA synthetase 1) (ACS1) (Long-chain acyl-CoA synthetase 1) (LACS 1) (Long-chain acyl-CoA synthetase 2) (LACS 2) (Long-chain fatty acid-CoA ligase 2) (Palmitoyl-CoA ligase 1) (Palmitoyl-CoA ligase 2);Long-chain-fatty-acid--CoA ligase 5 (EC 6.2.1.3) (Long-chain acyl-CoA synthetase 5) (LACS 5)	ACSL1_HUMAN;ACSL5_HUMAN	2
P33176	15.0019	14.9583	15.0597	15.3616	15.1755	Kinesin-1 heavy chain (Conventional kinesin heavy chain) (Ubiquitous kinesin heavy chain) (UKHC)	KINH_HUMAN	5
P33897	15.4508	15.5698	15.4867	15.1886	14.8924	ATP-binding cassette sub-family D member 1 (Adrenoleukodystrophy protein) (ALDP)	ABCD1_HUMAN	3
P33908	15.0417	15.1469	15.0368	14.9614	14.5756	Mannosyl-oligosaccharide 1,2-alpha-mannosidase IA (EC 3.2.1.113) (Man(9)-alpha-mannosidase) (Man9-mannosidase) (Mannosidase alpha class 1A member 1) (Processing alpha-1,2-mannosidase IA) (Alpha-1,2-mannosidase IA)	MA1A1_HUMAN	3
P34896	16.9432	16.9118	16.9366	16.7709	18.0724	Serine hydroxymethyltransferase, cytosolic (SHMT) (EC 2.1.2.1) (Glycine hydroxymethyltransferase) (Serine methylase)	GLYC_HUMAN	13
P34897	17.464	17.8586	17.8342	16.988	16.9416	Serine hydroxymethyltransferase, mitochondrial (SHMT) (EC 2.1.2.1) (Glycine hydroxymethyltransferase) (Serine methylase)	GLYM_HUMAN	20
P34913	15.816	16.0489	15.9531	15.9633	16.4058	Bifunctional epoxide hydrolase 2 [Includes: Cytosolic epoxide hydrolase 2 (CEH) (EC 3.3.2.10) (Epoxide hydratase) (Soluble epoxide hydrolase) (SEH); Lipid-phosphate phosphatase (EC 3.1.3.76)]	HYES_HUMAN	19
P34932	15.2117	15.3247	15.3903	15.1799	15.0178	Heat shock 70 kDa protein 4 (HSP70RY) (Heat shock 70-related protein APG-2)	HSP74_HUMAN	12
P34949	15.0918	15.0492	15.2561	15.0436	15.2873	Mannose-6-phosphate isomerase (EC 5.3.1.8) (Phosphohexomutase) (Phosphomannose isomerase) (PMI)	MPI_HUMAN	2
P35218	15.6168	15.378	15.0254	15.2049	15.2172	Carbonic anhydrase 5A, mitochondrial (EC 4.2.1.1) (Carbonate dehydratase VA) (Carbonic anhydrase VA) (CA-VA)	CAH5A_HUMAN	2
P35221	15.9558	15.8002	15.844	15.8398	15.9015	Catenin alpha-1 (Alpha E-catenin) (Cadherin-associated protein) (Renal carcinoma antigen NY-REN-13)	CTNA1_HUMAN	12
P26232;P35221	16.6407	16.4726	16.9741	16.2577	16.2888	Catenin alpha-2 (Alpha N-catenin) (Alpha-catenin-related protein);Catenin alpha-1 (Alpha E-catenin) (Cadherin-associated protein) (Renal carcinoma antigen NY-REN-13)	CTNA2_HUMAN;CTNA1_HUMAN	4
P35222	15.8392	15.9674	15.9995	15.9629	15.6459	Catenin beta-1 (Beta-catenin)	CTNB1_HUMAN	12
P14923;P35222	16.5071	16.4726	16.4065	16.4006	16.4246	Junction plakoglobin (Catenin gamma) (Desmoplakin III) (Desmoplakin-3);Catenin beta-1 (Beta-catenin)	PLAK_HUMAN;CTNB1_HUMAN	2
P35232	18.6018	18.7485	18.7192	18.4644	18.5347	Prohibitin	PHB_HUMAN	10
P35237	16.0221	15.9196	15.8099	15.9109	15.8502	Serpin B6 (Cytoplasmic antiproteinase) (CAP) (Peptidase inhibitor 6) (PI-6) (Placental thrombin inhibitor)	SPB6_HUMAN	8
P35241	15.8289	16.0992	15.8697	15.836	16.3029	Radixin	RADI_HUMAN	11
P35268	20.5003	20.2843	20.3849	20.1958	20.443	60S ribosomal protein L22 (EBER-associated protein) (EAP) (Epstein-Barr virus small RNA-associated protein) (Heparin-binding protein HBp15)	RL22_HUMAN	3
P35270	16.3102	17.265	17.5724	16.4638	17.2591	Sepiapterin reductase (SPR) (EC 1.1.1.153)	SPRE_HUMAN	10
P35520	16.8006	17.0429	16.9183	16.2698	17.0253	Cystathionine beta-synthase (EC 4.2.1.22) (Beta-thionase) (Serine sulfhydrase)	CBS_HUMAN	17
P35555	15.4094	14.8766	15.2065	17.0874	16.8907	Fibrillin-1	FBN1_HUMAN	9
P35558	15.5615	15.3974	15.4599	15.2852	15.6487	Phosphoenolpyruvate carboxykinase, cytosolic [GTP] (PEPCK-C) (EC 4.1.1.32)	PCKGC_HUMAN	7
P35573	16.9885	16.9735	16.7149	16.6893	17.3636	Glycogen debranching enzyme (Glycogen debrancher) [Includes: 4-alpha-glucanotransferase (EC 2.4.1.25) (Oligo-1,4-1,4-glucantransferase); Amylo-alpha-1,6-glucosidase (Amylo-1,6-glucosidase) (EC 3.2.1.33) (Dextrin 6-alpha-D-glucosidase)]	GDE_HUMAN	39
P35579	16.8362	16.8289	16.8766	17.3418	16.5004	Myosin-9 (Cellular myosin heavy chain, type A) (Myosin heavy chain 9) (Myosin heavy chain, non-muscle IIa) (Non-muscle myosin heavy chain A) (NMMHC-A) (Non-muscle myosin heavy chain IIa) (NMMHC II-a) (NMMHC-IIA)	MYH9_HUMAN	64
P35579;P35580	16.7972	17.2715	17.4144	17.5608	17.0054	Myosin-9 (Cellular myosin heavy chain, type A) (Myosin heavy chain 9) (Myosin heavy chain, non-muscle IIa) (Non-muscle myosin heavy chain A) (NMMHC-A) (Non-muscle myosin heavy chain IIa) (NMMHC II-a) (NMMHC-IIA);Myosin-10 (Cellular myosin heavy chain, type B) (Myosin heavy chain 10) (Myosin heavy chain, non-muscle IIb) (Non-muscle myosin heavy chain B) (NMMHC-B) (Non-muscle myosin heavy chain IIb…	MYH9_HUMAN;MYH10_HUMAN	6
P35579;P35580;P35749	15.4046	14.0031	15.5016	15.8813	15.1454	Myosin-9 (Cellular myosin heavy chain, type A) (Myosin heavy chain 9) (Myosin heavy chain, non-muscle IIa) (Non-muscle myosin heavy chain A) (NMMHC-A) (Non-muscle myosin heavy chain IIa) (NMMHC II-a) (NMMHC-IIA);Myosin-10 (Cellular myosin heavy chain, type B) (Myosin heavy chain 10) (Myosin heavy chain, non-muscle IIb) (Non-muscle myosin heavy chain B) (NMMHC-B) (Non-muscle myosin heavy chain IIb…	MYH9_HUMAN;MYH10_HUMAN;MYH11_HUMAN	2
P35579;P35749	18.5151	17.9257	18.6549	18.6469	17.9146	Myosin-9 (Cellular myosin heavy chain, type A) (Myosin heavy chain 9) (Myosin heavy chain, non-muscle IIa) (Non-muscle myosin heavy chain A) (NMMHC-A) (Non-muscle myosin heavy chain IIa) (NMMHC II-a) (NMMHC-IIA);Myosin-11 (Myosin heavy chain 11) (Myosin heavy chain, smooth muscle isoform) (SMMHC)	MYH9_HUMAN;MYH11_HUMAN	4
P35579;P35580;P35749;Q7Z406	16.3854	16.4689	16.573	17.2097	16.3935	Myosin-9 (Cellular myosin heavy chain, type A) (Myosin heavy chain 9) (Myosin heavy chain, non-muscle IIa) (Non-muscle myosin heavy chain A) (NMMHC-A) (Non-muscle myosin heavy chain IIa) (NMMHC II-a) (NMMHC-IIA);Myosin-10 (Cellular myosin heavy chain, type B) (Myosin heavy chain 10) (Myosin heavy chain, non-muscle IIb) (Non-muscle myosin heavy chain B) (NMMHC-B) (Non-muscle myosin heavy chain IIb…	MYH9_HUMAN;MYH10_HUMAN;MYH11_HUMAN;MYH14_HUMAN	2
P35579;P35749;Q7Z406	18.1599	17.8937	18.1888	18.472	17.6422	Myosin-9 (Cellular myosin heavy chain, type A) (Myosin heavy chain 9) (Myosin heavy chain, non-muscle IIa) (Non-muscle myosin heavy chain A) (NMMHC-A) (Non-muscle myosin heavy chain IIa) (NMMHC II-a) (NMMHC-IIA);Myosin-11 (Myosin heavy chain 11) (Myosin heavy chain, smooth muscle isoform) (SMMHC);Myosin-14 (Myosin heavy chain 14) (Myosin heavy chain, non-muscle IIc) (Non-muscle myosin heavy chain…	MYH9_HUMAN;MYH11_HUMAN;MYH14_HUMAN	3
P35580	14.236	14.2898	14.4739	15.7335	14.6372	Myosin-10 (Cellular myosin heavy chain, type B) (Myosin heavy chain 10) (Myosin heavy chain, non-muscle IIb) (Non-muscle myosin heavy chain B) (NMMHC-B) (Non-muscle myosin heavy chain IIb) (NMMHC II-b) (NMMHC-IIB)	MYH10_HUMAN	15
P35580;P35749	16.2733	15.8928	16.1887	18.7691	17.1829	Myosin-10 (Cellular myosin heavy chain, type B) (Myosin heavy chain 10) (Myosin heavy chain, non-muscle IIb) (Non-muscle myosin heavy chain B) (NMMHC-B) (Non-muscle myosin heavy chain IIb) (NMMHC II-b) (NMMHC-IIB);Myosin-11 (Myosin heavy chain 11) (Myosin heavy chain, smooth muscle isoform) (SMMHC)	MYH10_HUMAN;MYH11_HUMAN	3
P35606	15.1109	15.788	15.8108	15.5685	15.5995	Coatomer subunit beta' (Beta'-coat protein) (Beta'-COP) (p102)	COPB2_HUMAN	22
P35611	15.3543	15.212	15.5002	16.5753	16.0895	Alpha-adducin (Erythrocyte adducin subunit alpha)	ADDA_HUMAN	4
P35613	16.3272	16.5183	16.5094	15.7306	16.5368	Basigin (5F7) (Collagenase stimulatory factor) (Extracellular matrix metalloproteinase inducer) (EMMPRIN) (Leukocyte activation antigen M6) (OK blood group antigen) (Tumor cell-derived collagenase stimulatory factor) (TCSF) (CD antigen CD147)	BASI_HUMAN	4
P35637;Q92804	17.0432	17.1349	16.9712	17.3084	17.0197	RNA-binding protein FUS (75 kDa DNA-pairing protein) (Oncogene FUS) (Oncogene TLS) (POMp75) (Translocated in liposarcoma protein);TATA-binding protein-associated factor 2N (68 kDa TATA-binding protein-associated factor) (TAF(II)68) (TAFII68) (RNA-binding protein 56)	FUS_HUMAN;RBP56_HUMAN	2
P35659	14.8281	15.2766	14.7724	15.4542	15.241	Protein DEK	DEK_HUMAN	2
P35749	13.5972	13.3459	13.9696	17.0791	15.1304	Myosin-11 (Myosin heavy chain 11) (Myosin heavy chain, smooth muscle isoform) (SMMHC)	MYH11_HUMAN	2
P35813	15.5627	15.653	15.6445	15.9715	15.4624	Protein phosphatase 1A (EC 3.1.3.16) (Protein phosphatase 2C isoform alpha) (PP2C-alpha) (Protein phosphatase IA)	PPM1A_HUMAN	5
O75688;P35813	15.6363	15.4264	15.5196	15.5145	15.3953	Protein phosphatase 1B (EC 3.1.3.16) (Protein phosphatase 2C isoform beta) (PP2C-beta);Protein phosphatase 1A (EC 3.1.3.16) (Protein phosphatase 2C isoform alpha) (PP2C-alpha) (Protein phosphatase IA)	PPM1B_HUMAN;PPM1A_HUMAN	3
P35914	15.875	16.8279	15.5948	15.808	16.4721	Hydroxymethylglutaryl-CoA lyase, mitochondrial (HL) (HMG-CoA lyase) (EC 4.1.3.4) (3-hydroxy-3-methylglutarate-CoA lyase)	HMGCL_HUMAN	9
P35998	15.9387	15.8541	16.0261	15.9845	15.8573	26S protease regulatory subunit 7 (26S proteasome AAA-ATPase subunit RPT1) (Proteasome 26S subunit ATPase 2) (Protein MSS1)	PRS7_HUMAN	15
P36021	16.5786	16.5788	17.0433	16.5461	16.483	Monocarboxylate transporter 8 (MCT 8) (Monocarboxylate transporter 7) (MCT 7) (Solute carrier family 16 member 2) (X-linked PEST-containing transporter)	MOT8_HUMAN	2
P36269	15.0267	15.0889	15.359	16.839	16.01	Gamma-glutamyltransferase 5 (GGT 5) (EC 2.3.2.2) (Gamma-glutamyl transpeptidase-related enzyme) (GGT-rel) (Gamma-glutamyltransferase-like activity 1) (Gamma-glutamyltranspeptidase 5) (Glutathione hydrolase 5) (EC 3.4.19.13) (Leukotriene-C4 hydrolase) (EC 3.4.19.14) [Cleaved into: Gamma-glutamyltransferase 5 heavy chain; Gamma-glutamyltransferase 5 light chain]	GGT5_HUMAN	5
P36507	15.1829	14.8426	14.7803	14.4583	15.0185	Dual specificity mitogen-activated protein kinase kinase 2 (MAP kinase kinase 2) (MAPKK 2) (EC 2.7.12.2) (ERK activator kinase 2) (MAPK/ERK kinase 2) (MEK 2)	MP2K2_HUMAN	3
P36507;Q02750	15.2546	15.0522	15.2107	15.101	14.9809	Dual specificity mitogen-activated protein kinase kinase 2 (MAP kinase kinase 2) (MAPKK 2) (EC 2.7.12.2) (ERK activator kinase 2) (MAPK/ERK kinase 2) (MEK 2);Dual specificity mitogen-activated protein kinase kinase 1 (MAP kinase kinase 1) (MAPKK 1) (MKK1) (EC 2.7.12.2) (ERK activator kinase 1) (MAPK/ERK kinase 1) (MEK 1)	MP2K2_HUMAN;MP2K1_HUMAN	3
P36537	16.8253	16.7681	15.994	16.8422	16.87	UDP-glucuronosyltransferase 2B10 (UDPGT 2B10) (EC 2.4.1.17)	UDB10_HUMAN	12
P16662;P36537	18.6986	16.6719	17.4546	19.4461	18.2907	UDP-glucuronosyltransferase 2B7 (UDPGT 2B7) (EC 2.4.1.17) (3,4-catechol estrogen-specific UDPGT) (UDP-glucuronosyltransferase 2B9) (UDPGT 2B9) (UDPGTh-2);UDP-glucuronosyltransferase 2B10 (UDPGT 2B10) (EC 2.4.1.17)	UD2B7_HUMAN;UDB10_HUMAN	2
P36542	18.0012	17.9787	18.0982	17.945	17.9382	ATP synthase subunit gamma, mitochondrial (F-ATPase gamma subunit)	ATPG_HUMAN	8
P36543	14.7958	15.0342	14.8026	14.951	14.8224	V-type proton ATPase subunit E 1 (V-ATPase subunit E 1) (V-ATPase 31 kDa subunit) (p31) (Vacuolar proton pump subunit E 1)	VATE1_HUMAN	5
P36551	15.7371	15.8715	16.0516	15.6482	15.6315	Oxygen-dependent coproporphyrinogen-III oxidase, mitochondrial (COX) (Coprogen oxidase) (Coproporphyrinogenase) (EC 1.3.3.3)	HEM6_HUMAN	7
P36578	17.0606	17.2272	17.3905	17.0605	17.2068	60S ribosomal protein L4 (60S ribosomal protein L1)	RL4_HUMAN	16
P36776	15.9831	15.544	16.0989	15.7185	15.8842	Lon protease homolog, mitochondrial (EC 3.4.21.-) (LONHs) (Lon protease-like protein) (LONP) (Mitochondrial ATP-dependent protease Lon) (Serine protease 15)	LONM_HUMAN	18
P36871	18.1217	18.3748	19.1577	17.9712	18.7709	Phosphoglucomutase-1 (PGM 1) (EC 5.4.2.2) (Glucose phosphomutase 1)	PGM1_HUMAN	31
P36915	15.125	15.3387	15.2611	15.3834	15.1503	Guanine nucleotide-binding protein-like 1 (GTP-binding protein HSR1)	GNL1_HUMAN	3
P36955	14.2647	14.2322	14.0746	15.1247	14.4323	Pigment epithelium-derived factor (PEDF) (Cell proliferation-inducing gene 35 protein) (EPC-1) (Serpin F1)	PEDF_HUMAN	3
P36957	17.974	17.7458	18.0788	17.9575	17.7546	Dihydrolipoyllysine-residue succinyltransferase component of 2-oxoglutarate dehydrogenase complex, mitochondrial (EC 2.3.1.61) (2-oxoglutarate dehydrogenase complex component E2) (OGDC-E2) (Dihydrolipoamide succinyltransferase component of 2-oxoglutarate dehydrogenase complex) (E2K)	ODO2_HUMAN	10
P36969	16.265	16.0867	15.9083	15.761	16.3587	Phospholipid hydroperoxide glutathione peroxidase, mitochondrial (PHGPx) (EC 1.11.1.12) (Glutathione peroxidase 4) (GPx-4) (GSHPx-4)	GPX4_HUMAN	5
P37059	17.2314	17.0095	16.9301	17.04	17.7154	Estradiol 17-beta-dehydrogenase 2 (EC 1.1.1.62) (17-beta-hydroxysteroid dehydrogenase type 2) (17-beta-HSD 2) (20 alpha-hydroxysteroid dehydrogenase) (20-alpha-HSD) (E2DH) (Microsomal 17-beta-hydroxysteroid dehydrogenase) (Short chain dehydrogenase/reductase family 9C member 2) (Testosterone 17-beta-dehydrogenase) (EC 1.1.1.239)	DHB2_HUMAN	10
P37108	15.0542	15.0187	14.8296	15.0826	14.9699	Signal recognition particle 14 kDa protein (SRP14) (18 kDa Alu RNA-binding protein)	SRP14_HUMAN	4
P37802	15.9208	16.1273	15.8979	16.378	16.0905	Transgelin-2 (Epididymis tissue protein Li 7e) (SM22-alpha homolog)	TAGL2_HUMAN	12
P37837	16.8912	16.908	16.572	16.2355	16.6409	Transaldolase (EC 2.2.1.2)	TALDO_HUMAN	13
P38117	19.2252	19.1756	19.2772	19.0135	18.7686	Electron transfer flavoprotein subunit beta (Beta-ETF)	ETFB_HUMAN	16
P38159	16.1841	16.1596	15.9846	16.3348	16.1382	RNA-binding motif protein, X chromosome (Glycoprotein p43) (Heterogeneous nuclear ribonucleoprotein G) (hnRNP G) [Cleaved into: RNA-binding motif protein, X chromosome, N-terminally processed]	RBMX_HUMAN	4
P38159;Q96E39	16.1098	16.396	16.1685	16.3114	16.0537	RNA-binding motif protein, X chromosome (Glycoprotein p43) (Heterogeneous nuclear ribonucleoprotein G) (hnRNP G) [Cleaved into: RNA-binding motif protein, X chromosome, N-terminally processed];RNA binding motif protein, X-linked-like-1 (Heterogeneous nuclear ribonucleoprotein G-like 1) [Cleaved into: RNA binding motif protein, X-linked-like-1, N-terminally processed]	RBMX_HUMAN;RMXL1_HUMAN	12
P38435	16.5142	16.6188	16.6419	16.5074	16.8358	Vitamin K-dependent gamma-carboxylase (EC 4.1.1.90) (Gamma-glutamyl carboxylase) (Peptidyl-glutamate 4-carboxylase) (Vitamin K gamma glutamyl carboxylase)	VKGC_HUMAN	5
P38606	16.7219	16.8266	16.7318	16.9709	16.9192	V-type proton ATPase catalytic subunit A (V-ATPase subunit A) (EC 3.6.3.14) (V-ATPase 69 kDa subunit) (Vacuolar ATPase isoform VA68) (Vacuolar proton pump subunit alpha)	VATA_HUMAN	9
P38646	17.4204	17.8585	17.9831	17.4452	17.7414	Stress-70 protein, mitochondrial (75 kDa glucose-regulated protein) (GRP-75) (Heat shock 70 kDa protein 9) (Mortalin) (MOT) (Peptide-binding protein 74) (PBP74)	GRP75_HUMAN	29
P38919	16.1747	16.1838	16.1028	16.3145	15.9655	Eukaryotic initiation factor 4A-III (eIF-4A-III) (eIF4A-III) (EC 3.6.4.13) (ATP-dependent RNA helicase DDX48) (ATP-dependent RNA helicase eIF4A-3) (DEAD box protein 48) (Eukaryotic initiation factor 4A-like NUK-34) (Eukaryotic translation initiation factor 4A isoform 3) (Nuclear matrix protein 265) (NMP 265) (hNMP 265) [Cleaved into: Eukaryotic initiation factor 4A-III, N-terminally processed]	IF4A3_HUMAN	12
P39019	17.4618	17.1736	17.2477	17.3832	17.4245	40S ribosomal protein S19	RS19_HUMAN	7
P39023	16.7705	16.5415	16.5618	16.7705	16.3741	60S ribosomal protein L3 (HIV-1 TAR RNA-binding protein B) (TARBP-B)	RL3_HUMAN	13
P39060	16.7205	16.5147	16.3559	16.5728	16.4479	Collagen alpha-1(XVIII) chain [Cleaved into: Endostatin]	COIA1_HUMAN	14
P39656	17.5254	17.8248	17.6692	17.5574	17.5096	Dolichyl-diphosphooligosaccharide--protein glycosyltransferase 48 kDa subunit (DDOST 48 kDa subunit) (Oligosaccharyl transferase 48 kDa subunit) (EC 2.4.99.18)	OST48_HUMAN	10
P39687	17.0405	17.1266	17.2693	17.1041	16.987	Acidic leucine-rich nuclear phosphoprotein 32 family member A (Acidic nuclear phosphoprotein pp32) (pp32) (Leucine-rich acidic nuclear protein) (LANP) (Mapmodulin) (Potent heat-stable protein phosphatase 2A inhibitor I1PP2A) (Putative HLA-DR-associated protein I) (PHAPI)	AN32A_HUMAN	3
P40121	14.2439	14.1045	14.064	14.8962	13.8188	Macrophage-capping protein (Actin regulatory protein CAP-G)	CAPG_HUMAN	2
P40227	16.459	16.5876	16.769	16.631	16.7461	T-complex protein 1 subunit zeta (TCP-1-zeta) (Acute morphine dependence-related protein 2) (CCT-zeta-1) (HTR3) (Tcp20)	TCPZ_HUMAN	12
P40227;Q92526	16.8526	16.7905	16.8848	16.9737	17.0905	T-complex protein 1 subunit zeta (TCP-1-zeta) (Acute morphine dependence-related protein 2) (CCT-zeta-1) (HTR3) (Tcp20);T-complex protein 1 subunit zeta-2 (TCP-1-zeta-2) (CCT-zeta-2) (CCT-zeta-like) (TCP-1-zeta-like) (Testis-specific Tcp20) (Testis-specific protein TSA303)	TCPZ_HUMAN;TCPW_HUMAN	3
P40261	17.5777	17.743	17.6259	17.5656	17.3886	Nicotinamide N-methyltransferase (EC 2.1.1.1)	NNMT_HUMAN	8
P40306	16.366	16.5715	16.6046	16.4325	16.1185	Proteasome subunit beta type-10 (EC 3.4.25.1) (Low molecular mass protein 10) (Macropain subunit MECl-1) (Multicatalytic endopeptidase complex subunit MECl-1) (Proteasome MECl-1) (Proteasome subunit beta-2i)	PSB10_HUMAN	2
P40429	17.8424	17.9502	17.9264	17.8016	17.8992	60S ribosomal protein L13a (23 kDa highly basic protein)	RL13A_HUMAN	7
P40616	14.9771	14.3841	14.3384	14.7039	14.1416	ADP-ribosylation factor-like protein 1	ARL1_HUMAN	5
P40763	15.9093	15.9966	15.8901	15.8929	15.9119	Signal transducer and activator of transcription 3 (Acute-phase response factor)	STAT3_HUMAN	10
P40855	14.628	14.7069	14.6316	14.5336	14.4813	Peroxisomal biogenesis factor 19 (33 kDa housekeeping protein) (Peroxin-19) (Peroxisomal farnesylated protein)	PEX19_HUMAN	2
P40925	17.8447	17.7041	17.9201	16.4386	18.2206	Malate dehydrogenase, cytoplasmic (EC 1.1.1.37) (Cytosolic malate dehydrogenase) (Diiodophenylpyruvate reductase) (EC 1.1.1.96)	MDHC_HUMAN	11
P40926	19.0843	18.8941	19.146	19.0029	18.7676	Malate dehydrogenase, mitochondrial (EC 1.1.1.37)	MDHM_HUMAN	12
P40939	17.5197	17.8849	18.0811	17.5314	17.8486	Trifunctional enzyme subunit alpha, mitochondrial (78 kDa gastrin-binding protein) (TP-alpha) [Includes: Long-chain enoyl-CoA hydratase (EC 4.2.1.17); Long chain 3-hydroxyacyl-CoA dehydrogenase (EC 1.1.1.211)]	ECHA_HUMAN	36
P41091;Q2VIR3	14.8836	14.8469	15.0878	14.989	14.7522	Eukaryotic translation initiation factor 2 subunit 3 (Eukaryotic translation initiation factor 2 subunit gamma X) (eIF-2-gamma X) (eIF-2gX);Putative eukaryotic translation initiation factor 2 subunit 3-like protein (Eukaryotic translation initiation factor 2 subunit gamma A) (eIF-2-gamma A) (eIF-2gA)	IF2G_HUMAN;IF2GL_HUMAN	6
P41226	15.1251	15.2538	15.3664	15.2159	14.9852	Ubiquitin-like modifier-activating enzyme 7 (Ubiquitin-activating enzyme 7) (D8) (Ubiquitin-activating enzyme E1 homolog)	UBA7_HUMAN	4
P41240	15.6747	15.4637	15.3957	15.8849	15.5229	Tyrosine-protein kinase CSK (EC 2.7.10.2) (C-Src kinase) (Protein-tyrosine kinase CYL)	CSK_HUMAN	2
P41250	15.1453	15.3925	15.2038	15.2712	15.2502	Glycine--tRNA ligase (EC 6.1.1.14) (Diadenosine tetraphosphate synthetase) (AP-4-A synthetase) (Glycyl-tRNA synthetase) (GlyRS)	SYG_HUMAN	7
P41252	14.8002	14.7399	14.8285	14.9939	14.7309	Isoleucine--tRNA ligase, cytoplasmic (EC 6.1.1.5) (Isoleucyl-tRNA synthetase) (IRS) (IleRS)	SYIC_HUMAN	12
P42025	15.3633	15.1841	15.3094	16.0266	15.8068	Beta-centractin (Actin-related protein 1B) (ARP1B)	ACTY_HUMAN	2
P42126	18.4534	18.3681	18.3416	18.2769	17.9195	Enoyl-CoA delta isomerase 1, mitochondrial (EC 5.3.3.8) (3,2-trans-enoyl-CoA isomerase) (Delta(3),Delta(2)-enoyl-CoA isomerase) (D3,D2-enoyl-CoA isomerase) (Dodecenoyl-CoA isomerase)	ECI1_HUMAN	5
P42167	16.133	16.0815	16.0245	15.9405	15.5345	Lamina-associated polypeptide 2, isoforms beta/gamma (Thymopoietin, isoforms beta/gamma) (TP beta/gamma) (Thymopoietin-related peptide isoforms beta/gamma) (TPRP isoforms beta/gamma) [Cleaved into: Thymopoietin (TP) (Splenin); Thymopentin (TP5)]	LAP2B_HUMAN	6
P42166;P42167	14.871	15.2705	15.1897	14.7961	14.9909	Lamina-associated polypeptide 2, isoform alpha (Thymopoietin isoform alpha) (TP alpha) (Thymopoietin-related peptide isoform alpha) (TPRP isoform alpha) [Cleaved into: Thymopoietin (TP) (Splenin); Thymopentin (TP5)];Lamina-associated polypeptide 2, isoforms beta/gamma (Thymopoietin, isoforms beta/gamma) (TP beta/gamma) (Thymopoietin-related peptide isoforms beta/gamma) (TPRP isoforms beta/gamma) …	LAP2A_HUMAN;LAP2B_HUMAN	3
P42224	15.6868	15.7338	15.502	15.5208	15.3637	Signal transducer and activator of transcription 1-alpha/beta (Transcription factor ISGF-3 components p91/p84)	STAT1_HUMAN	13
P42285	14.6863	14.7268	14.6109	14.5818	14.5091	Superkiller viralicidic activity 2-like 2 (EC 3.6.4.13) (ATP-dependent RNA helicase DOB1) (ATP-dependent RNA helicase SKIV2L2) (TRAMP-like complex helicase)	SK2L2_HUMAN	2
P42330	17.1877	16.6288	16.7406	16.4279	16.3353	Aldo-keto reductase family 1 member C3 (EC 1.-.-.-) (17-beta-hydroxysteroid dehydrogenase type 5) (17-beta-HSD 5) (3-alpha-HSD type II, brain) (3-alpha-hydroxysteroid dehydrogenase type 2) (3-alpha-HSD type 2) (EC 1.1.1.357) (Chlordecone reductase homolog HAKRb) (Dihydrodiol dehydrogenase 3) (DD-3) (DD3) (Dihydrodiol dehydrogenase type I) (HA1753) (Indanol dehydrogenase) (EC 1.1.1.112) (Prostagla…	AK1C3_HUMAN	7
P42356	13.4995	13.6674	14.1785	14.3311	13.8315	Phosphatidylinositol 4-kinase alpha (PI4-kinase alpha) (PI4K-alpha) (PtdIns-4-kinase alpha) (EC 2.7.1.67)	PI4KA_HUMAN	2
P42357	16.8041	16.2053	16.306	15.7229	17.3904	Histidine ammonia-lyase (Histidase) (EC 4.3.1.3)	HUTH_HUMAN	5
P42566	14.0096	14.3622	14.1955	14.5355	14.2941	Epidermal growth factor receptor substrate 15 (Protein Eps15) (Protein AF-1p)	EPS15_HUMAN	2
P42574	16.1061	16.1605	15.9083	15.9507	15.9581	Caspase-3 (CASP-3) (EC 3.4.22.56) (Apopain) (Cysteine protease CPP32) (CPP-32) (Protein Yama) (SREBP cleavage activity 1) (SCA-1) [Cleaved into: Caspase-3 subunit p17; Caspase-3 subunit p12]	CASP3_HUMAN	2
P42704	16.2206	16.3084	16.1621	15.9714	16.0628	Leucine-rich PPR motif-containing protein, mitochondrial (130 kDa leucine-rich protein) (LRP 130) (GP130)	LPPRC_HUMAN	31
P42765	17.3351	17.5123	17.3332	17.2168	17.037	3-ketoacyl-CoA thiolase, mitochondrial (EC 2.3.1.16) (Acetyl-CoA acyltransferase) (Beta-ketothiolase) (Mitochondrial 3-oxoacyl-CoA thiolase) (T1)	THIM_HUMAN	28
P42766	19.4536	19.2054	19.3139	19.2747	18.8532	60S ribosomal protein L35	RL35_HUMAN	3
P42785	16.2389	16.2403	16.3437	16.5426	16.3203	Lysosomal Pro-X carboxypeptidase (EC 3.4.16.2) (Angiotensinase C) (Lysosomal carboxypeptidase C) (Proline carboxypeptidase) (Prolylcarboxypeptidase) (PRCP)	PCP_HUMAN	3
P42858	14.3518	14.5978	14.1257	14.4616	14.5093	Huntingtin (Huntington disease protein) (HD protein)	HD_HUMAN	2
P43034	15.1107	15.1323	15.1101	15.0215	15.0452	Platelet-activating factor acetylhydrolase IB subunit alpha (Lissencephaly-1 protein) (LIS-1) (PAF acetylhydrolase 45 kDa subunit) (PAF-AH 45 kDa subunit) (PAF-AH alpha) (PAFAH alpha)	LIS1_HUMAN	6
P43155	16.5973	16.8194	16.748	16.2074	16.3574	Carnitine O-acetyltransferase (Carnitine acetylase) (EC 2.3.1.7) (Carnitine acetyltransferase) (CAT) (CrAT)	CACP_HUMAN	16
P43243	14.8079	14.8981	15.2494	15.1094	15.1537	Matrin-3	MATR3_HUMAN	7
P43307	17.7119	17.7405	17.3609	16.7264	17.5852	Translocon-associated protein subunit alpha (TRAP-alpha) (Signal sequence receptor subunit alpha) (SSR-alpha)	SSRA_HUMAN	2
P43490	16.3818	16.0899	16.3602	15.9383	16.0416	Nicotinamide phosphoribosyltransferase (NAmPRTase) (Nampt) (EC 2.4.2.12) (Pre-B-cell colony-enhancing factor 1) (Pre-B cell-enhancing factor) (Visfatin)	NAMPT_HUMAN	10
P43686	16.0871	16.2381	16.1817	16.0778	16.1314	26S protease regulatory subunit 6B (26S proteasome AAA-ATPase subunit RPT3) (MB67-interacting protein) (MIP224) (Proteasome 26S subunit ATPase 4) (Tat-binding protein 7) (TBP-7)	PRS6B_HUMAN	8
P45880	15.9029	15.8713	15.7432	15.7378	15.4668	Voltage-dependent anion-selective channel protein 2 (VDAC-2) (hVDAC2) (Outer mitochondrial membrane protein porin 2)	VDAC2_HUMAN	7
P45954	17.133	17.5057	17.6441	16.7064	17.1672	Short/branched chain specific acyl-CoA dehydrogenase, mitochondrial (SBCAD) (EC 1.3.8.5) (2-methyl branched chain acyl-CoA dehydrogenase) (2-MEBCAD) (2-methylbutyryl-coenzyme A dehydrogenase) (2-methylbutyryl-CoA dehydrogenase)	ACDSB_HUMAN	14
P45974	15.8448	15.8653	15.9209	15.9833	15.7842	Ubiquitin carboxyl-terminal hydrolase 5 (EC 3.4.19.12) (Deubiquitinating enzyme 5) (Isopeptidase T) (Ubiquitin thioesterase 5) (Ubiquitin-specific-processing protease 5)	UBP5_HUMAN	9
P46019	15.6146	16.0199	15.6086	15.6886	16.0576	Phosphorylase b kinase regulatory subunit alpha, liver isoform (Phosphorylase kinase alpha L subunit)	KPB2_HUMAN	3
P46063	14.0355	13.9132	13.9637	14.3065	14.0814	ATP-dependent DNA helicase Q1 (EC 3.6.4.12) (DNA helicase, RecQ-like type 1) (RecQ1) (DNA-dependent ATPase Q1) (RecQ protein-like 1)	RECQ1_HUMAN	2
P46087	14.9492	14.7002	15.14	14.8869	14.6239	Probable 28S rRNA (cytosine(4447)-C(5))-methyltransferase (EC 2.1.1.-) (Nucleolar protein 1) (Nucleolar protein 2 homolog) (Proliferating-cell nucleolar antigen p120) (Proliferation-associated nucleolar protein p120)	NOP2_HUMAN	2
P46108	15.4013	15.1784	15.1183	15.6277	15.4323	Adapter molecule crk (Proto-oncogene c-Crk) (p38)	CRK_HUMAN	4
P46109	15.7424	15.7309	15.7568	15.949	15.5947	Crk-like protein	CRKL_HUMAN	4
P46379	14.4328	14.9138	14.5929	14.7441	14.6651	Large proline-rich protein BAG6 (BAG family molecular chaperone regulator 6) (BCL2-associated athanogene 6) (BAG-6) (BAG6) (HLA-B-associated transcript 3) (Protein G3) (Protein Scythe)	BAG6_HUMAN	3
P46459	15.418	15.6359	15.6322	15.6506	15.5706	Vesicle-fusing ATPase (EC 3.6.4.6) (N-ethylmaleimide-sensitive fusion protein) (NEM-sensitive fusion protein) (Vesicular-fusion protein NSF)	NSF_HUMAN	14
P46734	14.7903	14.6572	14.4223	14.3569	14.7914	Dual specificity mitogen-activated protein kinase kinase 3 (MAP kinase kinase 3) (MAPKK 3) (EC 2.7.12.2) (MAPK/ERK kinase 3) (MEK 3) (Stress-activated protein kinase kinase 2) (SAPK kinase 2) (SAPKK-2) (SAPKK2)	MP2K3_HUMAN	3
P46776	20.3196	20.3911	20.3166	20.3749	20.0522	60S ribosomal protein L27a	RL27A_HUMAN	3
P46777	15.7043	15.8155	15.8376	15.4031	15.4525	60S ribosomal protein L5	RL5_HUMAN	12
P46778	17.4488	17.3635	17.2075	17.2289	17.0296	60S ribosomal protein L21	RL21_HUMAN	4
P46779	17.727	17.985	17.7239	17.3296	17.4138	60S ribosomal protein L28	RL28_HUMAN	5
P46781	17.4907	17.2708	17.8458	17.4714	17.4998	40S ribosomal protein S9	RS9_HUMAN	13
P46782	16.2003	16.6241	16.9566	15.9972	16.7523	40S ribosomal protein S5 [Cleaved into: 40S ribosomal protein S5, N-terminally processed]	RS5_HUMAN	6
P46783;Q9NQ39	15.9769	15.9575	16.2205	15.8098	15.7536	40S ribosomal protein S10;Putative 40S ribosomal protein S10-like	RS10_HUMAN;RS10L_HUMAN	8
P46926	13.4687	13.5584	14.1018	13.9997	13.5615	Glucosamine-6-phosphate isomerase 1 (EC 3.5.99.6) (Glucosamine-6-phosphate deaminase 1) (GNPDA 1) (GlcN6P deaminase 1) (Oscillin)	GNPI1_HUMAN	2
P46939	14.1327	13.9457	14.1168	14.2046	14.3249	Utrophin (Dystrophin-related protein 1) (DRP-1)	UTRO_HUMAN	2
P46940	14.9638	14.9154	15.0485	15.9164	15.2235	Ras GTPase-activating-like protein IQGAP1 (p195)	IQGA1_HUMAN	17
P46952	17.2206	17.2941	17.1188	16.682	16.9907	3-hydroxyanthranilate 3,4-dioxygenase (EC 1.13.11.6) (3-hydroxyanthranilate oxygenase) (3-HAO) (3-hydroxyanthranilic acid dioxygenase) (HAD)	3HAO_HUMAN	10
P46977	17.5592	16.8728	17.4215	17.3946	17.4248	Dolichyl-diphosphooligosaccharide--protein glycosyltransferase subunit STT3A (Oligosaccharyl transferase subunit STT3A) (STT3-A) (EC 2.4.99.18) (B5) (Integral membrane protein 1) (Transmembrane protein TMC)	STT3A_HUMAN	10
P47755	17.4447	17.3551	16.76	17.6046	17.4028	F-actin-capping protein subunit alpha-2 (CapZ alpha-2)	CAZA2_HUMAN	2
P47756	15.8785	15.8647	16.3612	15.8108	15.8578	F-actin-capping protein subunit beta (CapZ beta)	CAPZB_HUMAN	8
O14602;P47813	16.0547	15.8964	16.3717	15.4739	15.1052	Eukaryotic translation initiation factor 1A, Y-chromosomal (eIF-1A Y isoform) (Eukaryotic translation initiation factor 4C) (eIF-4C);Eukaryotic translation initiation factor 1A, X-chromosomal (eIF-1A X isoform) (Eukaryotic translation initiation factor 4C) (eIF-4C)	IF1AY_HUMAN;IF1AX_HUMAN	2
P47897	16.1084	16.0745	16.0395	16.0085	16.0626	Glutamine--tRNA ligase (EC 6.1.1.18) (Glutaminyl-tRNA synthetase) (GlnRS)	SYQ_HUMAN	20
P47914	19.7788	19.5969	19.7831	19.452	19.339	60S ribosomal protein L29 (Cell surface heparin-binding protein HIP)	RL29_HUMAN	2
P0C7P4;P47985	16.957	17.0444	16.8924	16.6501	16.8323	Putative cytochrome b-c1 complex subunit Rieske-like protein 1 (Ubiquinol-cytochrome c reductase Rieske iron-sulfur subunit pseudogene 1);Cytochrome b-c1 complex subunit Rieske, mitochondrial (EC 1.10.2.2) (Complex III subunit 5) (Cytochrome b-c1 complex subunit 5) (Rieske iron-sulfur protein) (RISP) (Ubiquinol-cytochrome c reductase iron-sulfur subunit) [Cleaved into: Cytochrome b-c1 complex sub…	UCRIL_HUMAN;UCRI_HUMAN	10
P47989	16.5172	16.1016	16.0653	16.2821	17.2664	Xanthine dehydrogenase/oxidase [Includes: Xanthine dehydrogenase (XD) (EC 1.17.1.4); Xanthine oxidase (XO) (EC 1.17.3.2) (Xanthine oxidoreductase) (XOR)]	XDH_HUMAN	12
P48047	17.4752	17.3435	17.1094	16.8286	16.8266	ATP synthase subunit O, mitochondrial (Oligomycin sensitivity conferral protein) (OSCP)	ATPO_HUMAN	10
P48065	15.9318	16.0701	15.3829	15.995	15.9646	Sodium- and chloride-dependent betaine transporter (BGT-1) (Na(+)/Cl(-) betaine/GABA transporter) (Solute carrier family 6 member 12)	S6A12_HUMAN	3
P48147	15.1031	14.9025	15.1694	15.097	15.2066	Prolyl endopeptidase (PE) (EC 3.4.21.26) (Post-proline cleaving enzyme)	PPCE_HUMAN	10
P48163	14.3201	14.2667	14.1935	14.969	14.8987	NADP-dependent malic enzyme (NADP-ME) (EC 1.1.1.40) (Malic enzyme 1)	MAOX_HUMAN	2
P48444	15.5387	15.7706	15.9692	15.8276	15.7639	Coatomer subunit delta (Archain) (Delta-coat protein) (Delta-COP)	COPD_HUMAN	17
P48449	15.9837	16.0313	15.8781	15.9156	16.1225	Lanosterol synthase (EC 5.4.99.7) (2,3-epoxysqualene--lanosterol cyclase) (Oxidosqualene--lanosterol cyclase) (OSC) (hOSC)	ERG7_HUMAN	9
P48506	16.0698	16.3794	16.1957	16.0536	16.387	Glutamate--cysteine ligase catalytic subunit (EC 6.3.2.2) (GCS heavy chain) (Gamma-ECS) (Gamma-glutamylcysteine synthetase)	GSH1_HUMAN	13
P48556	15.2975	15.3557	15.5647	15.4098	15.2321	26S proteasome non-ATPase regulatory subunit 8 (26S proteasome regulatory subunit RPN12) (26S proteasome regulatory subunit S14) (p31)	PSMD8_HUMAN	4
P48637	16.73	16.8447	16.8765	16.6729	16.806	Glutathione synthetase (GSH synthetase) (GSH-S) (EC 6.3.2.3) (Glutathione synthase)	GSHB_HUMAN	11
P48643	15.9932	15.8701	15.888	15.8673	15.9437	T-complex protein 1 subunit epsilon (TCP-1-epsilon) (CCT-epsilon)	TCPE_HUMAN	14
P48728	15.0095	14.8738	14.691	14.4618	14.7468	Aminomethyltransferase, mitochondrial (EC 2.1.2.10) (Glycine cleavage system T protein) (GCVT)	GCST_HUMAN	2
P48735	16.7403	17.4984	17.3713	16.533	16.8027	Isocitrate dehydrogenase [NADP], mitochondrial (IDH) (EC 1.1.1.42) (ICD-M) (IDP) (NADP(+)-specific ICDH) (Oxalosuccinate decarboxylase)	IDHP_HUMAN	25
P48739	14.7102	14.797	14.7245	14.2359	14.5474	Phosphatidylinositol transfer protein beta isoform (PI-TP-beta) (PtdIns transfer protein beta) (PtdInsTP beta)	PIPNB_HUMAN	4
P49189	18.2096	18.3077	18.1961	17.9255	18.674	4-trimethylaminobutyraldehyde dehydrogenase (TMABADH) (EC 1.2.1.47) (Aldehyde dehydrogenase E3 isozyme) (Aldehyde dehydrogenase family 9 member A1) (EC 1.2.1.3) (Gamma-aminobutyraldehyde dehydrogenase) (EC 1.2.1.19) (R-aminobutyraldehyde dehydrogenase) [Cleaved into: 4-trimethylaminobutyraldehyde dehydrogenase, N-terminally processed]	AL9A1_HUMAN	14
P49207	17.8035	17.1144	17.5697	17.4665	17.8078	60S ribosomal protein L34	RL34_HUMAN	5
P49257	16.1127	16.5412	16.2334	16.0168	16.1316	Protein ERGIC-53 (ER-Golgi intermediate compartment 53 kDa protein) (Gp58) (Intracellular mannose-specific lectin MR60) (Lectin mannose-binding 1)	LMAN1_HUMAN	13
P49326	17.7172	17.9475	17.3335	17.3084	17.8114	Dimethylaniline monooxygenase [N-oxide-forming] 5 (EC 1.14.13.8) (Dimethylaniline oxidase 5) (Hepatic flavin-containing monooxygenase 5) (FMO 5)	FMO5_HUMAN	15
P49327	17.1005	17.3555	17.4362	17.382	18.0712	Fatty acid synthase (EC 2.3.1.85) [Includes: [Acyl-carrier-protein] S-acetyltransferase (EC 2.3.1.38); [Acyl-carrier-protein] S-malonyltransferase (EC 2.3.1.39); 3-oxoacyl-[acyl-carrier-protein] synthase (EC 2.3.1.41); 3-oxoacyl-[acyl-carrier-protein] reductase (EC 1.1.1.100); 3-hydroxyacyl-[acyl-carrier-protein] dehydratase (EC 4.2.1.59); Enoyl-[acyl-carrier-protein] reductase (EC 1.3.1.39); Ole…	FAS_HUMAN	88
P49368	16.1917	16.3522	16.3584	16.6161	16.6051	T-complex protein 1 subunit gamma (TCP-1-gamma) (CCT-gamma) (hTRiC5)	TCPG_HUMAN	17
P49406	14.7302	14.4993	14.7441	14.8603	14.7044	39S ribosomal protein L19, mitochondrial (L19mt) (MRP-L19) (39S ribosomal protein L15, mitochondrial) (L15mt) (MRP-L15)	RM19_HUMAN	4
P49411	17.4271	17.658	17.7114	17.095	17.374	Elongation factor Tu, mitochondrial (EF-Tu) (P43)	EFTU_HUMAN	22
P49419	16.8847	17.3727	17.578	16.6892	17.464	Alpha-aminoadipic semialdehyde dehydrogenase (Alpha-AASA dehydrogenase) (EC 1.2.1.31) (Aldehyde dehydrogenase family 7 member A1) (EC 1.2.1.3) (Antiquitin-1) (Betaine aldehyde dehydrogenase) (EC 1.2.1.8) (Delta1-piperideine-6-carboxylate dehydrogenase) (P6c dehydrogenase)	AL7A1_HUMAN	21
P49448	14.3605	14.0749	14.775	13.9138	13.9787	Glutamate dehydrogenase 2, mitochondrial (GDH 2) (EC 1.4.1.3)	DHE4_HUMAN	3
P49458	15.2115	15.2588	15.3065	15.0285	15.3961	Signal recognition particle 9 kDa protein (SRP9)	SRP09_HUMAN	2
P49585;Q9Y5K3	14.9055	14.8316	14.7654	15.2414	14.7863	Choline-phosphate cytidylyltransferase A (EC 2.7.7.15) (CCT-alpha) (CTP:phosphocholine cytidylyltransferase A) (CCT A) (CT A) (Phosphorylcholine transferase A);Choline-phosphate cytidylyltransferase B (EC 2.7.7.15) (CCT-beta) (CTP:phosphocholine cytidylyltransferase B) (CCT B) (CT B) (Phosphorylcholine transferase B)	PCY1A_HUMAN;PCY1B_HUMAN	3
P49588	15.8595	15.9634	15.8271	15.7775	16.0038	Alanine--tRNA ligase, cytoplasmic (EC 6.1.1.7) (Alanyl-tRNA synthetase) (AlaRS) (Renal carcinoma antigen NY-REN-42)	SYAC_HUMAN	15
P49589	15.2897	15.2582	15.1207	14.8788	15.1781	Cysteine--tRNA ligase, cytoplasmic (EC 6.1.1.16) (Cysteinyl-tRNA synthetase) (CysRS)	SYCC_HUMAN	8
P49591	15.088	15.3323	15.28	15.212	15.5517	Serine--tRNA ligase, cytoplasmic (EC 6.1.1.11) (Seryl-tRNA synthetase) (SerRS) (Seryl-tRNA(Ser/Sec) synthetase)	SYSC_HUMAN	8
P49720	16.1104	16.8394	15.6066	16.6607	16.2425	Proteasome subunit beta type-3 (EC 3.4.25.1) (Proteasome chain 13) (Proteasome component C10-II) (Proteasome theta chain)	PSB3_HUMAN	7
P49721	16.4643	16.3318	16.2201	16.3251	16.6385	Proteasome subunit beta type-2 (EC 3.4.25.1) (Macropain subunit C7-I) (Multicatalytic endopeptidase complex subunit C7-I) (Proteasome component C7-I)	PSB2_HUMAN	2
P49748	17.6741	17.9452	17.8387	17.6645	17.7159	Very long-chain specific acyl-CoA dehydrogenase, mitochondrial (VLCAD) (EC 1.3.8.9)	ACADV_HUMAN	21
P49755	17.2717	17.3508	17.5084	17.2173	17.0611	Transmembrane emp24 domain-containing protein 10 (21 kDa transmembrane-trafficking protein) (S31III125) (S31I125) (Tmp-21-I) (Transmembrane protein Tmp21) (p23) (p24 family protein delta-1) (p24delta1) (p24delta)	TMEDA_HUMAN	7
P49756	14.6371	14.7316	14.7962	15.0098	14.8012	RNA-binding protein 25 (Arg/Glu/Asp-rich protein of 120 kDa) (RED120) (Protein S164) (RNA-binding motif protein 25) (RNA-binding region-containing protein 7)	RBM25_HUMAN	2
P49770	14.3979	15.0469	15.0154	14.2098	14.774	Translation initiation factor eIF-2B subunit beta (S20I15) (S20III15) (eIF-2B GDP-GTP exchange factor subunit beta)	EI2BB_HUMAN	2
P49773	15.4565	15.0985	15.9045	16.1801	16.1096	Histidine triad nucleotide-binding protein 1 (EC 3.-.-.-) (Adenosine 5'-monophosphoramidase) (Protein kinase C inhibitor 1) (Protein kinase C-interacting protein 1) (PKCI-1)	HINT1_HUMAN	5
P49792	15.342	15.2252	15.0609	14.8403	14.5674	E3 SUMO-protein ligase RanBP2 (EC 6.3.2.-) (358 kDa nucleoporin) (Nuclear pore complex protein Nup358) (Nucleoporin Nup358) (Ran-binding protein 2) (RanBP2) (p270)	RBP2_HUMAN	3
P49821	16.6611	16.4608	16.6834	16.3089	16.3327	NADH dehydrogenase [ubiquinone] flavoprotein 1, mitochondrial (EC 1.6.5.3) (EC 1.6.99.3) (Complex I-51kD) (CI-51kD) (NADH dehydrogenase flavoprotein 1) (NADH-ubiquinone oxidoreductase 51 kDa subunit)	NDUV1_HUMAN	8
P49902	14.5286	14.3085	14.4241	14.8207	14.6	Cytosolic purine 5'-nucleotidase (EC 3.1.3.5) (Cytosolic 5'-nucleotidase II)	5NTC_HUMAN	2
P49903	14.3449	14.3352	14.1222	14.3235	14.3331	Selenide, water dikinase 1 (EC 2.7.9.3) (Selenium donor protein 1) (Selenophosphate synthase 1)	SPS1_HUMAN	2
P49914	16.8276	16.6049	16.1714	16.0417	16.1184	5-formyltetrahydrofolate cyclo-ligase (EC 6.3.3.2) (5,10-methenyl-tetrahydrofolate synthetase) (MTHFS) (Methenyl-THF synthetase)	MTHFS_HUMAN	3
P49915	15.2837	15.4197	15.459	15.5506	15.2553	GMP synthase [glutamine-hydrolyzing] (EC 6.3.5.2) (GMP synthetase) (Glutamine amidotransferase)	GUAA_HUMAN	2
P49959	13.5971	13.6398	13.7753	13.9816	13.7412	Double-strand break repair protein MRE11A (Meiotic recombination 11 homolog 1) (MRE11 homolog 1) (Meiotic recombination 11 homolog A) (MRE11 homolog A)	MRE11_HUMAN	2
P49961	16.639	15.548	15.9773	16.8751	15.9338	Ectonucleoside triphosphate diphosphohydrolase 1 (NTPDase 1) (EC 3.6.1.5) (Ecto-ATP diphosphohydrolase 1) (Ecto-ATPDase 1) (Ecto-ATPase 1) (Ecto-apyrase) (Lymphoid cell activation antigen) (CD antigen CD39)	ENTP1_HUMAN	2
P50053	17.5957	17.6757	17.6447	17.2438	17.7873	Ketohexokinase (EC 2.7.1.3) (Hepatic fructokinase)	KHK_HUMAN	8
P50135	18.4964	18.603	18.5807	18.3084	18.2625	Histamine N-methyltransferase (HMT) (EC 2.1.1.8)	HNMT_HUMAN	5
P50148	14.3638	14.9809	14.4341	15.249	15.0507	Guanine nucleotide-binding protein G(q) subunit alpha (Guanine nucleotide-binding protein alpha-q)	GNAQ_HUMAN	4
O95837;P29992;P50148	14.7571	14.6177	14.2774	15.3921	14.8429	Guanine nucleotide-binding protein subunit alpha-14 (G alpha-14) (G-protein subunit alpha-14);Guanine nucleotide-binding protein subunit alpha-11 (G alpha-11) (G-protein subunit alpha-11) (Guanine nucleotide-binding protein G(y) subunit alpha);Guanine nucleotide-binding protein G(q) subunit alpha (Guanine nucleotide-binding protein alpha-q)	GNA14_HUMAN;GNA11_HUMAN;GNAQ_HUMAN	2
P50213	16.7378	16.84	16.5956	16.2161	16.3176	Isocitrate dehydrogenase [NAD] subunit alpha, mitochondrial (EC 1.1.1.41) (Isocitric dehydrogenase subunit alpha) (NAD(+)-specific ICDH subunit alpha)	IDH3A_HUMAN	9
P50225	15.4824	15.6184	15.8694	15.2705	16.0688	Sulfotransferase 1A1 (ST1A1) (EC 2.8.2.1) (Aryl sulfotransferase 1) (HAST1/HAST2) (Phenol sulfotransferase 1) (Phenol-sulfating phenol sulfotransferase 1) (P-PST 1) (ST1A3) (Thermostable phenol sulfotransferase) (Ts-PST)	ST1A1_HUMAN	5
P50224;P50225	19.3089	19.0742	18.9667	19.113	19.5178	Sulfotransferase 1A1 (ST1A1) (EC 2.8.2.1) (Aryl sulfotransferase 1) (HAST1/HAST2) (Phenol sulfotransferase 1) (Phenol-sulfating phenol sulfotransferase 1) (P-PST 1) (ST1A3) (Thermostable phenol sulfotransferase) (Ts-PST)	ST1A1_HUMAN	2
P50225;P50226	16.1027	16.2806	16.1563	16.5381	16.3735	Sulfotransferase 1A1 (ST1A1) (EC 2.8.2.1) (Aryl sulfotransferase 1) (HAST1/HAST2) (Phenol sulfotransferase 1) (Phenol-sulfating phenol sulfotransferase 1) (P-PST 1) (ST1A3) (Thermostable phenol sulfotransferase) (Ts-PST);Sulfotransferase 1A2 (ST1A2) (EC 2.8.2.1) (Aryl sulfotransferase 2) (Phenol sulfotransferase 2) (Phenol-sulfating phenol sulfotransferase 2) (P-PST 2)	ST1A1_HUMAN;ST1A2_HUMAN	6
P50224;P50225;P50226	15.9643	15.818	16.3211	16.0506	16.1735	Sulfotransferase 1A1 (ST1A1) (EC 2.8.2.1) (Aryl sulfotransferase 1) (HAST1/HAST2) (Phenol sulfotransferase 1) (Phenol-sulfating phenol sulfotransferase 1) (P-PST 1) (ST1A3) (Thermostable phenol sulfotransferase) (Ts-PST);Sulfotransferase 1A2 (ST1A2) (EC 2.8.2.1) (Aryl sulfotransferase 2) (Phenol sulfotransferase 2) (Phenol-sulfating phenol sulfotransferase 2) (P-PST 2)	ST1A1_HUMAN;ST1A2_HUMAN	6
P50226	16.1397	16.0065	15.8938	15.8337	16.2142	Sulfotransferase 1A2 (ST1A2) (EC 2.8.2.1) (Aryl sulfotransferase 2) (Phenol sulfotransferase 2) (Phenol-sulfating phenol sulfotransferase 2) (P-PST 2)	ST1A2_HUMAN	3
P50336	14.369	14.3449	14.4676	14.4629	14.555	Protoporphyrinogen oxidase (PPO) (EC 1.3.3.4)	PPOX_HUMAN	5
P50395	16.4797	16.9291	16.2817	16.7886	16.7807	Rab GDP dissociation inhibitor beta (Rab GDI beta) (Guanosine diphosphate dissociation inhibitor 2) (GDI-2)	GDIB_HUMAN	13
P31150;P50395	17.1545	17.0993	17.2104	17.1622	17.1311	Rab GDP dissociation inhibitor alpha (Rab GDI alpha) (Guanosine diphosphate dissociation inhibitor 1) (GDI-1) (Oligophrenin-2) (Protein XAP-4);Rab GDP dissociation inhibitor beta (Rab GDI beta) (Guanosine diphosphate dissociation inhibitor 2) (GDI-2)	GDIA_HUMAN;GDIB_HUMAN	6
P50402	16.8457	16.8259	16.5828	16.9935	16.6917	Emerin	EMD_HUMAN	3
P50416	15.5996	15.7573	15.8759	15.7407	15.5921	Carnitine O-palmitoyltransferase 1, liver isoform (CPT1-L) (EC 2.3.1.21) (Carnitine O-palmitoyltransferase I, liver isoform) (CPT I) (CPTI-L) (Carnitine palmitoyltransferase 1A)	CPT1A_HUMAN	17
P50440	15.9543	16.0912	15.8589	16.2194	17.2037	Glycine amidinotransferase, mitochondrial (EC 2.1.4.1) (L-arginine:glycine amidinotransferase) (Transamidinase)	GATM_HUMAN	12
P50452	14.345	14.2222	14.3635	14.3437	14.6737	Serpin B8 (Cytoplasmic antiproteinase 2) (CAP-2) (CAP2) (Peptidase inhibitor 8) (PI-8)	SPB8_HUMAN	2
P50453	16.5913	16.6324	16.3699	17.6024	17.5119	Serpin B9 (Cytoplasmic antiproteinase 3) (CAP-3) (CAP3) (Peptidase inhibitor 9) (PI-9)	SPB9_HUMAN	5
P50454	15.3806	15.46	15.4676	16.5604	15.947	Serpin H1 (47 kDa heat shock protein) (Arsenic-transactivated protein 3) (AsTP3) (Cell proliferation-inducing gene 14 protein) (Collagen-binding protein) (Colligin) (Rheumatoid arthritis-related antigen RA-A47)	SERPH_HUMAN	9
P50502;Q8IZP2;Q8NFI4	17.1703	17.489	16.8983	16.939	16.5223	Hsc70-interacting protein (Hip) (Aging-associated protein 2) (Progesterone receptor-associated p48 protein) (Protein FAM10A1) (Putative tumor suppressor ST13) (Renal carcinoma antigen NY-REN-33) (Suppression of tumorigenicity 13 protein);Putative protein FAM10A4 (Suppression of tumorigenicity 13 pseudogene 4);Putative protein FAM10A5 (Suppression of tumorigenicity 13 pseudogene 5)	F10A1_HUMAN;ST134_HUMAN;F10A5_HUMAN	3
P50552	14.921	14.6208	15.0249	15.4445	14.9851	Vasodilator-stimulated phosphoprotein (VASP)	VASP_HUMAN	4
P50570	15.1627	15.4153	15.4252	15.3626	15.3257	Dynamin-2 (EC 3.6.5.5)	DYN2_HUMAN	11
P50579	13.6006	13.2553	13.731	13.3701	13.5611	Methionine aminopeptidase 2 (MAP 2) (MetAP 2) (EC 3.4.11.18) (Initiation factor 2-associated 67 kDa glycoprotein) (p67) (p67eIF2) (Peptidase M)	MAP2_HUMAN	2
P50851	15.1236	14.9277	14.9737	15.2388	14.8446	Lipopolysaccharide-responsive and beige-like anchor protein (Beige-like protein) (CDC4-like protein)	LRBA_HUMAN	4
P50895	15.3281	15.4631	15.466	16.3589	16.0487	Basal cell adhesion molecule (Auberger B antigen) (B-CAM cell surface glycoprotein) (F8/G253 antigen) (Lutheran antigen) (Lutheran blood group glycoprotein) (CD antigen CD239)	BCAM_HUMAN	2
P50914	17.4847	18.1537	18.8435	17.1669	18.2966	60S ribosomal protein L14 (CAG-ISL 7)	RL14_HUMAN	3
P50990	16.447	16.6249	16.6212	16.8146	16.4851	T-complex protein 1 subunit theta (TCP-1-theta) (CCT-theta) (Renal carcinoma antigen NY-REN-15)	TCPQ_HUMAN	22
P50991	16.3451	16.8493	16.7127	16.5832	16.7943	T-complex protein 1 subunit delta (TCP-1-delta) (CCT-delta) (Stimulator of TAR RNA-binding)	TCPD_HUMAN	12
P50995	16.4424	16.4334	16.2651	16.6352	16.5866	Annexin A11 (56 kDa autoantigen) (Annexin XI) (Annexin-11) (Calcyclin-associated annexin 50) (CAP-50)	ANX11_HUMAN	7
P51148	17.8909	17.8879	17.7389	18.1665	17.8261	Ras-related protein Rab-5C (L1880) (RAB5L)	RAB5C_HUMAN	3
P51149	16.8754	17.0421	17.163	17.2647	17.1868	Ras-related protein Rab-7a	RAB7A_HUMAN	10
P51398	17.3216	17.1237	17.5483	17.2604	17.6552	28S ribosomal protein S29, mitochondrial (MRP-S29) (S29mt) (Death-associated protein 3) (DAP-3) (Ionizing radiation resistance conferring protein)	RT29_HUMAN	2
P51452	15.9965	15.8771	15.3825	15.8349	15.8607	Dual specificity protein phosphatase 3 (EC 3.1.3.16) (EC 3.1.3.48) (Dual specificity protein phosphatase VHR) (Vaccinia H1-related phosphatase) (VHR)	DUS3_HUMAN	3
P51553	15.7829	15.5818	15.4819	15.6552	15.3818	Isocitrate dehydrogenase [NAD] subunit gamma, mitochondrial (EC 1.1.1.41) (Isocitric dehydrogenase subunit gamma) (NAD(+)-specific ICDH subunit gamma)	IDH3G_HUMAN	3
P51570	18.8628	18.7939	18.8203	18.2691	19.3457	Galactokinase (EC 2.7.1.6) (Galactose kinase)	GALK1_HUMAN	9
P51571	16.7683	17.235	17.4937	16.1917	16.8219	Translocon-associated protein subunit delta (TRAP-delta) (Signal sequence receptor subunit delta) (SSR-delta)	SSRD_HUMAN	5
P51572	16.4991	16.4343	16.7036	16.3197	16.2696	B-cell receptor-associated protein 31 (BCR-associated protein 31) (Bap31) (6C6-AG tumor-associated antigen) (Protein CDM) (p28)	BAP31_HUMAN	6
P51580	16.287	16.1758	16.403	15.7824	16.2505	Thiopurine S-methyltransferase (EC 2.1.1.67) (Thiopurine methyltransferase)	TPMT_HUMAN	10
P51589	16.1281	16.0328	15.9734	15.3492	15.3558	Cytochrome P450 2J2 (EC 1.14.14.1) (Arachidonic acid epoxygenase) (CYPIIJ2)	CP2J2_HUMAN	3
P51608	14.4338	14.3186	13.6064	14.9022	14.6288	Methyl-CpG-binding protein 2 (MeCp-2 protein) (MeCp2)	MECP2_HUMAN	4
P51648	16.3361	15.9291	16.1538	15.9519	15.633	Fatty aldehyde dehydrogenase (EC 1.2.1.3) (Aldehyde dehydrogenase 10) (Aldehyde dehydrogenase family 3 member A2) (Microsomal aldehyde dehydrogenase)	AL3A2_HUMAN	13
P51649	16.7821	16.806	16.5937	16.7182	16.9958	Succinate-semialdehyde dehydrogenase, mitochondrial (EC 1.2.1.24) (Aldehyde dehydrogenase family 5 member A1) (NAD(+)-dependent succinic semialdehyde dehydrogenase)	SSDH_HUMAN	14
P51659	16.8349	16.9806	17.3313	16.775	16.5498	Peroxisomal multifunctional enzyme type 2 (MFE-2) (17-beta-hydroxysteroid dehydrogenase 4) (17-beta-HSD 4) (D-bifunctional protein) (DBP) (Multifunctional protein 2) (MPF-2) (Short chain dehydrogenase/reductase family 8C member 1) [Cleaved into: (3R)-hydroxyacyl-CoA dehydrogenase (EC 1.1.1.n12); Enoyl-CoA hydratase 2 (EC 4.2.1.107) (EC 4.2.1.119) (3-alpha,7-alpha,12-alpha-trihydroxy-5-beta-choles…	DHB4_HUMAN	36
P51665	14.1578	13.916	14.2451	14.1118	14.3334	26S proteasome non-ATPase regulatory subunit 7 (26S proteasome regulatory subunit RPN8) (26S proteasome regulatory subunit S12) (Mov34 protein homolog) (Proteasome subunit p40)	PSMD7_HUMAN	4
P51687	16.2405	16.2404	16.3192	16.119	16.007	Sulfite oxidase, mitochondrial (EC 1.8.3.1)	SUOX_HUMAN	12
P51690	15.1074	15.2048	15.1451	14.9083	15.346	Arylsulfatase E (ASE) (EC 3.1.6.-)	ARSE_HUMAN	8
P42229;P51692	15.0078	14.9688	14.9992	15.3437	15.0985	Signal transducer and activator of transcription 5A;Signal transducer and activator of transcription 5B	STA5A_HUMAN;STA5B_HUMAN	3
P51809	14.5064	14.1254	14.0985	14.1366	14.123	Vesicle-associated membrane protein 7 (VAMP-7) (Synaptobrevin-like protein 1) (Tetanus-insensitive VAMP) (Ti-VAMP)	VAMP7_HUMAN	5
P51812	14.474	14.3869	14.5103	15.4087	14.7366	Ribosomal protein S6 kinase alpha-3 (S6K-alpha-3) (EC 2.7.11.1) (90 kDa ribosomal protein S6 kinase 3) (p90-RSK 3) (p90RSK3) (Insulin-stimulated protein kinase 1) (ISPK-1) (MAP kinase-activated protein kinase 1b) (MAPK-activated protein kinase 1b) (MAPKAP kinase 1b) (MAPKAPK-1b) (Ribosomal S6 kinase 2) (RSK-2) (pp90RSK2)	KS6A3_HUMAN	2
P51857	15.7456	15.7579	16.02	15.6373	16.5647	3-oxo-5-beta-steroid 4-dehydrogenase (EC 1.3.1.3) (Aldo-keto reductase family 1 member D1) (Delta(4)-3-ketosteroid 5-beta-reductase) (Delta(4)-3-oxosteroid 5-beta-reductase)	AK1D1_HUMAN	13
P51858	15.6086	16.2621	15.8331	15.6447	15.9034	Hepatoma-derived growth factor (HDGF) (High mobility group protein 1-like 2) (HMG-1L2)	HDGF_HUMAN	7
P51884	15.4468	15.3902	15.4978	18.0418	16.152	Lumican (Keratan sulfate proteoglycan lumican) (KSPG lumican)	LUM_HUMAN	6
P51888	14.4603	13.5209	13.7865	18.1549	16.337	Prolargin (Proline-arginine-rich end leucine-rich repeat protein)	PRELP_HUMAN	2
P51970	15.39	15.4195	15.4324	15.0409	15.4849	NADH dehydrogenase [ubiquinone] 1 alpha subcomplex subunit 8 (Complex I-19kD) (CI-19kD) (Complex I-PGIV) (CI-PGIV) (NADH-ubiquinone oxidoreductase 19 kDa subunit)	NDUA8_HUMAN	2
P51991	15.9838	16.2657	16.1438	16.5152	16.183	Heterogeneous nuclear ribonucleoprotein A3 (hnRNP A3)	ROA3_HUMAN	11
P52209	16.1822	16.6756	16.0694	16.6654	16.6708	6-phosphogluconate dehydrogenase, decarboxylating (EC 1.1.1.44)	6PGD_HUMAN	10
P52272	16.6812	16.4779	16.6217	16.5381	16.2169	Heterogeneous nuclear ribonucleoprotein M (hnRNP M)	HNRPM_HUMAN	26
P52294	14.3931	14.5389	14.5448	14.097	14.2968	Importin subunit alpha-5 (Karyopherin subunit alpha-1) (Nucleoprotein interactor 1) (NPI-1) (RAG cohort protein 2) (SRP1-beta) [Cleaved into: Importin subunit alpha-5, N-terminally processed]	IMA5_HUMAN	2
P52565	17.5568	17.1863	17.1821	17.4213	17.6195	Rho GDP-dissociation inhibitor 1 (Rho GDI 1) (Rho-GDI alpha)	GDIR1_HUMAN	6
P52566	15.21	15.0068	15.1625	16.1864	15.8205	Rho GDP-dissociation inhibitor 2 (Rho GDI 2) (Ly-GDI) (Rho-GDI beta)	GDIR2_HUMAN	5
P52597	15.7172	15.0761	15.7935	15.6493	15.5333	Heterogeneous nuclear ribonucleoprotein F (hnRNP F) (Nucleolin-like protein mcs94-1) [Cleaved into: Heterogeneous nuclear ribonucleoprotein F, N-terminally processed]	HNRPF_HUMAN	6
P52630	14.8493	15.0841	14.9485	14.8302	14.694	Signal transducer and activator of transcription 2 (p113)	STAT2_HUMAN	4
P52758	17.7616	17.6535	17.6203	17.5031	17.2797	Ribonuclease UK114 (EC 3.1.-.-) (14.5 kDa translational inhibitor protein) (p14.5) (Heat-responsive protein 12) (UK114 antigen homolog)	UK114_HUMAN	6
P52815	13.8866	14.0699	13.8841	13.8406	13.6116	39S ribosomal protein L12, mitochondrial (L12mt) (MRP-L12) (5c5-2)	RM12_HUMAN	3
P52888	14.7659	14.8514	14.4037	14.3087	14.2687	Thimet oligopeptidase (EC 3.4.24.15) (Endopeptidase 24.15) (MP78)	THOP1_HUMAN	6
P52895	17.1433	17.0161	17.1209	16.9152	16.5365	Aldo-keto reductase family 1 member C2 (EC 1.-.-.-) (3-alpha-HSD3) (Chlordecone reductase homolog HAKRD) (Dihydrodiol dehydrogenase 2) (DD-2) (DD2) (Dihydrodiol dehydrogenase/bile acid-binding protein) (DD/BABP) (Trans-1,2-dihydrobenzene-1,2-diol dehydrogenase) (EC 1.3.1.20) (Type III 3-alpha-hydroxysteroid dehydrogenase) (EC 1.1.1.357)	AK1C2_HUMAN	4
P52907	14.7187	15.0224	15.223	15.1577	14.7977	F-actin-capping protein subunit alpha-1 (CapZ alpha-1)	CAZA1_HUMAN	5
P47755;P52907	15.0136	15.2687	15.3213	15.7738	15.2252	F-actin-capping protein subunit alpha-2 (CapZ alpha-2);F-actin-capping protein subunit alpha-1 (CapZ alpha-1)	CAZA2_HUMAN;CAZA1_HUMAN	2
P53004	15.461	15.2258	15.326	16.1426	15.4022	Biliverdin reductase A (BVR A) (EC 1.3.1.24) (Biliverdin-IX alpha-reductase)	BIEA_HUMAN	4
P53007	16.4426	16.3511	16.1779	16.0255	16.2791	Tricarboxylate transport protein, mitochondrial (Citrate transport protein) (CTP) (Solute carrier family 25 member 1) (Tricarboxylate carrier protein)	TXTP_HUMAN	7
P53370	15.6422	15.5649	15.4098	15.0392	15.0237	Nucleoside diphosphate-linked moiety X motif 6 (Nudix motif 6) (EC 3.6.1.-) (Antisense basic fibroblast growth factor) (Protein GFG)	NUDT6_HUMAN	4
P53396	15.7061	15.5614	15.5064	15.7151	15.8473	ATP-citrate synthase (EC 2.3.3.8) (ATP-citrate (pro-S-)-lyase) (ACL) (Citrate cleavage enzyme)	ACLY_HUMAN	21
P53597	17.156	17.2083	17.0451	16.6953	16.7939	Succinyl-CoA ligase [ADP/GDP-forming] subunit alpha, mitochondrial (EC 6.2.1.4) (EC 6.2.1.5) (Succinyl-CoA synthetase subunit alpha) (SCS-alpha)	SUCA_HUMAN	6
P53602	15.891	15.6265	15.7634	15.8084	15.9964	Diphosphomevalonate decarboxylase (EC 4.1.1.33) (Mevalonate (diphospho)decarboxylase) (MDDase) (Mevalonate pyrophosphate decarboxylase)	MVD1_HUMAN	2
P53611	13.1734	12.9642	12.9133	12.8898	13.3129	Geranylgeranyl transferase type-2 subunit beta (EC 2.5.1.60) (Geranylgeranyl transferase type II subunit beta) (GGTase-II-beta) (Rab geranyl-geranyltransferase subunit beta) (Rab GG transferase beta) (Rab GGTase beta) (Rab geranylgeranyltransferase subunit beta) (Type II protein geranyl-geranyltransferase subunit beta)	PGTB2_HUMAN	2
P53618	15.8868	15.5274	15.592	15.5551	15.4721	Coatomer subunit beta (Beta-coat protein) (Beta-COP)	COPB_HUMAN	19
P53621	16.6855	16.4926	16.447	16.5423	16.3695	Coatomer subunit alpha (Alpha-coat protein) (Alpha-COP) (HEP-COP) (HEPCOP) [Cleaved into: Xenin (Xenopsin-related peptide); Proxenin]	COPA_HUMAN	29
P53680	15.3234	15.4447	15.2872	15.1726	15.11	AP-2 complex subunit sigma (Adaptor protein complex AP-2 subunit sigma) (Adaptor-related protein complex 2 subunit sigma) (Clathrin assembly protein 2 sigma small chain) (Clathrin coat assembly protein AP17) (Clathrin coat-associated protein AP17) (HA2 17 kDa subunit) (Plasma membrane adaptor AP-2 17 kDa protein) (Sigma2-adaptin)	AP2S1_HUMAN	4
P53990	15.3118	15.2953	15.2656	15.4396	15.6048	IST1 homolog (hIST1) (Putative MAPK-activating protein PM28)	IST1_HUMAN	3
P53992	16.1738	16.0309	16.1942	15.9057	15.8252	Protein transport protein Sec24C (SEC24-related protein C)	SC24C_HUMAN	16
P53999	15.6756	15.5322	15.6201	15.7108	15.743	Activated RNA polymerase II transcriptional coactivator p15 (Positive cofactor 4) (PC4) (SUB1 homolog) (p14)	TCP4_HUMAN	3
P54136	15.6542	15.499	15.6163	15.7691	15.841	Arginine--tRNA ligase, cytoplasmic (EC 6.1.1.19) (Arginyl-tRNA synthetase) (ArgRS)	SYRC_HUMAN	17
P54577	14.8157	14.9787	15.1346	15.211	15.2978	Tyrosine--tRNA ligase, cytoplasmic (EC 6.1.1.1) (Tyrosyl-tRNA synthetase) (TyrRS) [Cleaved into: Tyrosine--tRNA ligase, cytoplasmic, N-terminally processed]	SYYC_HUMAN	10
P54578	16.0961	16.1937	15.852	16.3308	16.1276	Ubiquitin carboxyl-terminal hydrolase 14 (EC 3.4.19.12) (Deubiquitinating enzyme 14) (Ubiquitin thioesterase 14) (Ubiquitin-specific-processing protease 14)	UBP14_HUMAN	4
P54619	15.9242	15.524	15.5052	15.7994	16.294	5'-AMP-activated protein kinase subunit gamma-1 (AMPK gamma1) (AMPK subunit gamma-1) (AMPKg)	AAKG1_HUMAN	7
P54725	14.9872	15.0694	15.1879	14.9854	15.5447	UV excision repair protein RAD23 homolog A (HR23A) (hHR23A)	RD23A_HUMAN	3
P54727	17.5837	17.5345	17.627	17.4177	17.5243	UV excision repair protein RAD23 homolog B (HR23B) (hHR23B) (XP-C repair-complementing complex 58 kDa protein) (p58)	RD23B_HUMAN	5
P54725;P54727	16.3166	16.3519	16.1397	16.3012	16.3438	UV excision repair protein RAD23 homolog A (HR23A) (hHR23A);UV excision repair protein RAD23 homolog B (HR23B) (hHR23B) (XP-C repair-complementing complex 58 kDa protein) (p58)	RD23A_HUMAN;RD23B_HUMAN	2
P54802	13.3505	13.508	13.2703	13.4482	13.7215	Alpha-N-acetylglucosaminidase (EC 3.2.1.50) (N-acetyl-alpha-glucosaminidase) (NAG) [Cleaved into: Alpha-N-acetylglucosaminidase 82 kDa form; Alpha-N-acetylglucosaminidase 77 kDa form]	ANAG_HUMAN	3
P54819	16.4978	16.2763	16.0603	16.0857	15.9423	Adenylate kinase 2, mitochondrial (AK 2) (EC 2.7.4.3) (ATP-AMP transphosphorylase 2) (ATP:AMP phosphotransferase) (Adenylate monophosphate kinase) [Cleaved into: Adenylate kinase 2, mitochondrial, N-terminally processed]	KAD2_HUMAN	11
P54840	17.1515	16.9252	16.6766	16.6534	17.3155	Glycogen [starch] synthase, liver (EC 2.4.1.11)	GYS2_HUMAN	11
P54855	18.5155	18.443	17.7702	17.4774	17.2486	UDP-glucuronosyltransferase 2B15 (UDPGT 2B15) (EC 2.4.1.17) (HLUG4) (UDP-glucuronosyltransferase 2B8) (UDPGT 2B8) (UDPGTh-3)	UDB15_HUMAN	6
P54868	17.3097	17.8567	17.2808	17.1356	17.3485	Hydroxymethylglutaryl-CoA synthase, mitochondrial (HMG-CoA synthase) (EC 2.3.3.10) (3-hydroxy-3-methylglutaryl coenzyme A synthase)	HMCS2_HUMAN	20
P54868;Q01581	14.0202	14.4765	13.2773	13.3679	13.7114	Hydroxymethylglutaryl-CoA synthase, mitochondrial (HMG-CoA synthase) (EC 2.3.3.10) (3-hydroxy-3-methylglutaryl coenzyme A synthase);Hydroxymethylglutaryl-CoA synthase, cytoplasmic (HMG-CoA synthase) (EC 2.3.3.10) (3-hydroxy-3-methylglutaryl coenzyme A synthase)	HMCS2_HUMAN;HMCS1_HUMAN	2
P54886	14.775	14.7614	14.8693	15.0602	15.0961	Delta-1-pyrroline-5-carboxylate synthase (P5CS) (Aldehyde dehydrogenase family 18 member A1) [Includes: Glutamate 5-kinase (GK) (EC 2.7.2.11) (Gamma-glutamyl kinase); Gamma-glutamyl phosphate reductase (GPR) (EC 1.2.1.41) (Glutamate-5-semialdehyde dehydrogenase) (Glutamyl-gamma-semialdehyde dehydrogenase)]	P5CS_HUMAN	7
P54920	16.428	16.8237	17.0798	16.4447	16.6363	Alpha-soluble NSF attachment protein (SNAP-alpha) (N-ethylmaleimide-sensitive factor attachment protein alpha)	SNAA_HUMAN	6
P55010	16.0272	15.824	16.008	16.0566	16.1444	Eukaryotic translation initiation factor 5 (eIF-5)	IF5_HUMAN	3
P55036	15.1866	15.1887	15.3984	15.0409	15.4474	26S proteasome non-ATPase regulatory subunit 4 (26S proteasome regulatory subunit RPN10) (26S proteasome regulatory subunit S5A) (Antisecretory factor 1) (AF) (ASF) (Multiubiquitin chain-binding protein)	PSMD4_HUMAN	3
P55039	15.5214	15.6402	15.5109	15.5567	15.3404	Developmentally-regulated GTP-binding protein 2 (DRG-2)	DRG2_HUMAN	4
P55060	15.8874	16.063	15.9674	16.0391	16.2435	Exportin-2 (Exp2) (Cellular apoptosis susceptibility protein) (Chromosome segregation 1-like protein) (Importin-alpha re-exporter)	XPO2_HUMAN	3
P55061	15.9974	16.0753	15.552	15.441	15.3029	Bax inhibitor 1 (BI-1) (Testis-enhanced gene transcript protein) (Transmembrane BAX inhibitor motif-containing protein 6)	BI1_HUMAN	2
P55072	16.7181	16.7519	16.6307	16.908	16.9613	Transitional endoplasmic reticulum ATPase (TER ATPase) (EC 3.6.4.6) (15S Mg(2+)-ATPase p97 subunit) (Valosin-containing protein) (VCP)	TERA_HUMAN	31
P55084	17.6443	17.902	17.6749	17.2847	17.0991	Trifunctional enzyme subunit beta, mitochondrial (TP-beta) [Includes: 3-ketoacyl-CoA thiolase (EC 2.3.1.16) (Acetyl-CoA acyltransferase) (Beta-ketothiolase)]	ECHB_HUMAN	25
P55157	17.6804	17.4619	17.1447	17.0436	17.3794	Microsomal triglyceride transfer protein large subunit	MTP_HUMAN	31
P55196	14.3887	14.5882	14.9986	14.5276	14.7156	Afadin (ALL1-fused gene from chromosome 6 protein) (Protein AF-6)	AFAD_HUMAN	7
P55263	15.4244	15.6323	15.615	15.4173	15.6219	Adenosine kinase (AK) (EC 2.7.1.20) (Adenosine 5'-phosphotransferase)	ADK_HUMAN	10
P55265	14.5421	14.9026	14.7737	14.9212	14.7238	Double-stranded RNA-specific adenosine deaminase (DRADA) (EC 3.5.4.37) (136 kDa double-stranded RNA-binding protein) (p136) (Interferon-inducible protein 4) (IFI-4) (K88DSRBP)	DSRAD_HUMAN	2
P55268	14.9991	15.1004	15.09	16.1627	15.636	Laminin subunit beta-2 (Laminin B1s chain) (Laminin-11 subunit beta) (Laminin-14 subunit beta) (Laminin-15 subunit beta) (Laminin-3 subunit beta) (Laminin-4 subunit beta) (Laminin-7 subunit beta) (Laminin-9 subunit beta) (S-laminin subunit beta) (S-LAM beta)	LAMB2_HUMAN	13
P55735	15.9489	15.7079	16.0696	15.9187	15.6818	Protein SEC13 homolog (SEC13-like protein 1) (SEC13-related protein)	SEC13_HUMAN	2
P55786	15.1198	15.6214	15.0794	15.4669	15.4684	Puromycin-sensitive aminopeptidase (PSA) (EC 3.4.11.14) (Cytosol alanyl aminopeptidase) (AAP-S)	PSA_HUMAN	10
P55795	15.1633	15.3417	14.7667	15.2898	14.8133	Heterogeneous nuclear ribonucleoprotein H2 (hnRNP H2) (FTP-3) (Heterogeneous nuclear ribonucleoprotein H') (hnRNP H') [Cleaved into: Heterogeneous nuclear ribonucleoprotein H2, N-terminally processed]	HNRH2_HUMAN	3
P55884	15.1717	15.0817	15.2319	15.1847	14.9793	Eukaryotic translation initiation factor 3 subunit B (eIF3b) (Eukaryotic translation initiation factor 3 subunit 9) (Prt1 homolog) (hPrt1) (eIF-3-eta) (eIF3 p110) (eIF3 p116)	EIF3B_HUMAN	8
P55899	15.5064	15.4372	15.2564	15.3157	15.2813	IgG receptor FcRn large subunit p51 (FcRn) (IgG Fc fragment receptor transporter alpha chain) (Neonatal Fc receptor)	FCGRN_HUMAN	2
P55957	14.6361	14.135	14.9806	14.1814	14.5512	BH3-interacting domain death agonist (p22 BID) (BID) [Cleaved into: BH3-interacting domain death agonist p15 (p15 BID); BH3-interacting domain death agonist p13 (p13 BID); BH3-interacting domain death agonist p11 (p11 BID)]	BID_HUMAN	3
P56134	17.9105	19.105	18.9946	19.1823	19.1127	ATP synthase subunit f, mitochondrial	ATPK_HUMAN	2
P56192	15.2235	15.0954	15.1481	15.2765	15.2055	Methionine--tRNA ligase, cytoplasmic (EC 6.1.1.10) (Methionyl-tRNA synthetase) (MetRS)	SYMC_HUMAN	8
P56199	16.2984	16.3331	16.2984	16.4552	15.9072	Integrin alpha-1 (CD49 antigen-like family member A) (Laminin and collagen receptor) (VLA-1) (CD antigen CD49a)	ITA1_HUMAN	13
P56385	16.2525	16.0975	16.521	16.0043	16.3907	ATP synthase subunit e, mitochondrial (ATPase subunit e) [Cleaved into: ATP synthase subunit e, mitochondrial, N-terminally processed]	ATP5I_HUMAN	2
P56470	17.0802	17.2893	16.7737	17.5023	18.115	Galectin-4 (Gal-4) (Antigen NY-CO-27) (L-36 lactose-binding protein) (L36LBP) (Lactose-binding lectin 4)	LEG4_HUMAN	9
P56537	18.4226	18.1539	18.3057	17.389	18.2796	Eukaryotic translation initiation factor 6 (eIF-6) (B(2)GCN homolog) (B4 integrin interactor) (CAB) (p27(BBP))	IF6_HUMAN	3
P56556	15.8017	15.5696	15.6147	15.4622	15.5836	NADH dehydrogenase [ubiquinone] 1 alpha subcomplex subunit 6 (Complex I-B14) (CI-B14) (LYR motif-containing protein 6) (NADH-ubiquinone oxidoreductase B14 subunit)	NDUA6_HUMAN	6
P57088	17.4118	17.371	17.2968	16.8605	16.8211	Transmembrane protein 33 (Protein DB83)	TMM33_HUMAN	3
P57105	15.601	15.2454	15.2507	14.9672	14.8908	Synaptojanin-2-binding protein (Mitochondrial outer membrane protein 25)	SYJ2B_HUMAN	4
P57737	15.4911	15.8747	15.7698	16.1264	15.6848	Coronin-7 (Crn7) (70 kDa WD repeat tumor rejection antigen homolog)	CORO7_HUMAN	2
P57764	16.492	16.5407	16.691	16.2546	16.5867	Gasdermin-D (Gasdermin domain-containing protein 1)	GSDMD_HUMAN	3
P57772	13.9719	13.9817	13.7956	13.3316	13.7924	Selenocysteine-specific elongation factor (Elongation factor sec) (Eukaryotic elongation factor, selenocysteine-tRNA-specific)	SELB_HUMAN	3
P58166	15.0051	14.5271	15.1772	17.8654	16.4579	Inhibin beta E chain (Activin beta-E chain)	INHBE_HUMAN	2
P59998	18.6986	18.8492	18.7812	19.0932	18.937	Actin-related protein 2/3 complex subunit 4 (Arp2/3 complex 20 kDa subunit) (p20-ARC)	ARPC4_HUMAN	6
P60174	17.9227	18.8327	19.0225	18.1264	18.5322	Triosephosphate isomerase (TIM) (EC 5.3.1.1) (Triose-phosphate isomerase)	TPIS_HUMAN	15
P60228	16.096	15.9341	15.6786	15.9079	15.9009	Eukaryotic translation initiation factor 3 subunit E (eIF3e) (Eukaryotic translation initiation factor 3 subunit 6) (Viral integration site protein INT-6 homolog) (eIF-3 p48)	EIF3E_HUMAN	9
P60468	16.665	17.0285	16.7827	16.3806	16.192	Protein transport protein Sec61 subunit beta	SC61B_HUMAN	2
P60660	16.4453	16.5491	16.6071	17.3077	16.4517	Myosin light polypeptide 6 (17 kDa myosin light chain) (LC17) (Myosin light chain 3) (MLC-3) (Myosin light chain alkali 3) (Myosin light chain A3) (Smooth muscle and nonmuscle myosin light chain alkali 6)	MYL6_HUMAN	7
P60842	16.2175	16.326	16.6099	16.3857	16.0879	Eukaryotic initiation factor 4A-I (eIF-4A-I) (eIF4A-I) (EC 3.6.4.13) (ATP-dependent RNA helicase eIF4A-1)	IF4A1_HUMAN	10
P60842;Q14240	17.1614	17.2166	17.5959	17.4657	17.4728	Eukaryotic initiation factor 4A-I (eIF-4A-I) (eIF4A-I) (EC 3.6.4.13) (ATP-dependent RNA helicase eIF4A-1);Eukaryotic initiation factor 4A-II (eIF-4A-II) (eIF4A-II) (EC 3.6.4.13) (ATP-dependent RNA helicase eIF4A-2) [Cleaved into: Eukaryotic initiation factor 4A-II, N-terminally processed]	IF4A1_HUMAN;IF4A2_HUMAN	6
P38919;P60842;Q14240	16.8496	16.8883	17.0061	17.1109	17.0227	Eukaryotic initiation factor 4A-III (eIF-4A-III) (eIF4A-III) (EC 3.6.4.13) (ATP-dependent RNA helicase DDX48) (ATP-dependent RNA helicase eIF4A-3) (DEAD box protein 48) (Eukaryotic initiation factor 4A-like NUK-34) (Eukaryotic translation initiation factor 4A isoform 3) (Nuclear matrix protein 265) (NMP 265) (hNMP 265) [Cleaved into: Eukaryotic initiation factor 4A-III, N-terminally processed];Eu…	IF4A3_HUMAN;IF4A1_HUMAN;IF4A2_HUMAN	3
P60866	18.4836	18.3174	18.7276	18.3945	18.4058	40S ribosomal protein S20	RS20_HUMAN	3
P60891	13.876	13.7911	13.7523	13.59	13.7941	Ribose-phosphate pyrophosphokinase 1 (EC 2.7.6.1) (PPRibP) (Phosphoribosyl pyrophosphate synthase I) (PRS-I)	PRPS1_HUMAN	2
P11908;P60891	15.1636	15.5235	15.5131	15.7016	15.9111	Ribose-phosphate pyrophosphokinase 2 (EC 2.7.6.1) (PPRibP) (Phosphoribosyl pyrophosphate synthase II) (PRS-II);Ribose-phosphate pyrophosphokinase 1 (EC 2.7.6.1) (PPRibP) (Phosphoribosyl pyrophosphate synthase I) (PRS-I)	PRPS2_HUMAN;PRPS1_HUMAN	4
P60900	16.2581	16.5592	16.4836	16.1693	16.5163	Proteasome subunit alpha type-6 (EC 3.4.25.1) (27 kDa prosomal protein) (PROS-27) (p27K) (Macropain iota chain) (Multicatalytic endopeptidase complex iota chain) (Proteasome iota chain)	PSA6_HUMAN	8
P60953	16.916	17.4103	17.6877	17.2308	17.4531	Cell division control protein 42 homolog (G25K GTP-binding protein)	CDC42_HUMAN	4
P60981	13.9277	15.1359	14.9918	15.7546	15.0066	Destrin (Actin-depolymerizing factor) (ADF)	DEST_HUMAN	3
P61006	15.397	15.2251	15.2891	15.3438	15.4514	Ras-related protein Rab-8A (Oncogene c-mel)	RAB8A_HUMAN	2
P61011	14.4528	14.3316	14.3876	14.473	14.2288	Signal recognition particle 54 kDa protein (SRP54)	SRP54_HUMAN	3
P61019	15.5744	15.638	15.1925	15.6544	15.4543	Ras-related protein Rab-2A	RAB2A_HUMAN	3
P61019;Q8WUD1	14.7719	16.1688	16.8747	16.0616	16.9013	Ras-related protein Rab-2A;Ras-related protein Rab-2B	RAB2A_HUMAN;RAB2B_HUMAN	6
P61020	16.3781	16.2845	16.061	16.5306	16.4594	Ras-related protein Rab-5B	RAB5B_HUMAN	2
P20339;P51148;P61020	16.7067	16.5517	16.6502	17.0294	17.0575	Ras-related protein Rab-5A;Ras-related protein Rab-5C (L1880) (RAB5L);Ras-related protein Rab-5B	RAB5A_HUMAN;RAB5C_HUMAN;RAB5B_HUMAN	3
P61026	15.1717	15.4171	15.3745	15.2492	14.9064	Ras-related protein Rab-10	RAB10_HUMAN	5
P61086	17.5755	16.1015	17.4469	17.3884	17.7686	Ubiquitin-conjugating enzyme E2 K (EC 2.3.2.23) (E2 ubiquitin-conjugating enzyme K) (Huntingtin-interacting protein 2) (HIP-2) (Ubiquitin carrier protein) (Ubiquitin-conjugating enzyme E2-25 kDa) (Ubiquitin-conjugating enzyme E2(25K)) (Ubiquitin-conjugating enzyme E2-25K) (Ubiquitin-protein ligase)	UBE2K_HUMAN	2
P61088	18.2206	17.9304	17.8079	18.0485	17.9931	Ubiquitin-conjugating enzyme E2 N (EC 2.3.2.23) (Bendless-like ubiquitin-conjugating enzyme) (E2 ubiquitin-conjugating enzyme N) (Ubc13) (UbcH13) (Ubiquitin carrier protein N) (Ubiquitin-protein ligase N)	UBE2N_HUMAN	2
P61106	16.1479	16.258	16.3883	16.1707	16.4585	Ras-related protein Rab-14	RAB14_HUMAN	9
P61158	15.5977	16.4325	16.6612	16.526	16.6672	Actin-related protein 3 (Actin-like protein 3)	ARP3_HUMAN	12
P61160	17.1899	16.8022	17.2227	17.5536	17.3829	Actin-related protein 2 (Actin-like protein 2)	ARP2_HUMAN	7
P61163	14.4075	14.386	14.2151	14.8795	14.62	Alpha-centractin (Centractin) (ARP1) (Actin-RPV) (Centrosome-associated actin homolog)	ACTZ_HUMAN	2
P42025;P61163	16.5743	16.6266	16.2122	16.7329	16.5515	Beta-centractin (Actin-related protein 1B) (ARP1B);Alpha-centractin (Centractin) (ARP1) (Actin-RPV) (Centrosome-associated actin homolog)	ACTY_HUMAN;ACTZ_HUMAN	2
P61201	12.8548	13.0439	13.1117	13.021	13.2477	COP9 signalosome complex subunit 2 (SGN2) (Signalosome subunit 2) (Alien homolog) (JAB1-containing signalosome subunit 2) (Thyroid receptor-interacting protein 15) (TR-interacting protein 15) (TRIP-15)	CSN2_HUMAN	4
P61204;P84077	14.269	15.5783	15.3163	14.9748	14.7281	ADP-ribosylation factor 3;ADP-ribosylation factor 1	ARF3_HUMAN;ARF1_HUMAN	3
P61221	14.9233	14.9054	14.9779	14.7947	14.7999	ATP-binding cassette sub-family E member 1 (2'-5'-oligoadenylate-binding protein) (HuHP68) (RNase L inhibitor) (Ribonuclease 4 inhibitor) (RNS4I)	ABCE1_HUMAN	3
P61247	16.5629	16.4209	16.8888	16.1671	16.2993	40S ribosomal protein S3a (v-fos transformation effector protein) (Fte-1)	RS3A_HUMAN	11
P61254	16.1054	16.1779	16.234	16.0363	16.0394	60S ribosomal protein L26	RL26_HUMAN	2
P61254;Q9UNX3	17.6152	17.4883	17.7344	17.5686	17.7304	60S ribosomal protein L26;60S ribosomal protein L26-like 1	RL26_HUMAN;RL26L_HUMAN	5
P61313	17.0113	16.8319	17.371	16.9519	16.7942	60S ribosomal protein L15	RL15_HUMAN	10
P61326;Q96A72	16.2182	16.1435	15.9091	15.8771	16.0078	Protein mago nashi homolog;Protein mago nashi homolog 2	MGN_HUMAN;MGN2_HUMAN	2
P61353	16.6075	16.5428	16.6667	16.3969	16.5716	60S ribosomal protein L27	RL27_HUMAN	7
P61457	18.1016	17.9452	17.9704	18.3644	18.3309	Pterin-4-alpha-carbinolamine dehydratase (PHS) (EC 4.2.1.96) (4-alpha-hydroxy-tetrahydropterin dehydratase) (Dimerization cofactor of hepatocyte nuclear factor 1-alpha) (DCoH) (Dimerization cofactor of HNF1) (Phenylalanine hydroxylase-stimulating protein) (Pterin carbinolamine dehydratase) (PCD)	PHS_HUMAN	6
P61513	16.1458	16.0833	16.5111	16.1223	16.2485	60S ribosomal protein L37a	RL37A_HUMAN	4
P61586	15.3082	15.605	15.7914	15.8925	15.6746	Transforming protein RhoA (Rho cDNA clone 12) (h12)	RHOA_HUMAN	3
P08134;P61586	17.4317	17.2408	17.5307	16.4133	17.483	Rho-related GTP-binding protein RhoC (Rho cDNA clone 9) (h9);Transforming protein RhoA (Rho cDNA clone 12) (h12)	RHOC_HUMAN;RHOA_HUMAN	4
P61604	18.4996	17.9757	18.8838	18.0527	18.8862	10 kDa heat shock protein, mitochondrial (Hsp10) (10 kDa chaperonin) (Chaperonin 10) (CPN10) (Early-pregnancy factor) (EPF)	CH10_HUMAN	12
P61619	16.9211	17.2805	17.1153	17.067	17.0285	Protein transport protein Sec61 subunit alpha isoform 1 (Sec61 alpha-1)	S61A1_HUMAN	7
P61769	14.9722	14.8895	15.0194	15.298	14.7373	Beta-2-microglobulin [Cleaved into: Beta-2-microglobulin form pI 5.3]	B2MG_HUMAN	2
P61803	19.7993	19.6852	19.426	19.4591	19.1881	Dolichyl-diphosphooligosaccharide--protein glycosyltransferase subunit DAD1 (Oligosaccharyl transferase subunit DAD1) (EC 2.4.99.18) (Defender against cell death 1) (DAD-1)	DAD1_HUMAN	3
P61923	15.6998	15.5401	16.0312	15.846	15.5149	Coatomer subunit zeta-1 (Zeta-1-coat protein) (Zeta-1 COP)	COPZ1_HUMAN	3
P61970	14.9957	14.9864	15.0643	15.0278	15.0143	Nuclear transport factor 2 (NTF-2) (Placental protein 15) (PP15)	NTF2_HUMAN	2
P61978	16.7847	16.5447	17.0352	16.9359	17.0708	Heterogeneous nuclear ribonucleoprotein K (hnRNP K) (Transformation up-regulated nuclear protein) (TUNP)	HNRPK_HUMAN	17
P61981	17.1285	16.9158	17.2014	17.1297	17.2837	14-3-3 protein gamma (Protein kinase C inhibitor protein 1) (KCIP-1) [Cleaved into: 14-3-3 protein gamma, N-terminally processed]	1433G_HUMAN	8
P62070	15.5642	15.4072	15.3523	15.4429	15.7818	Ras-related protein R-Ras2 (Ras-like protein TC21) (Teratocarcinoma oncogene)	RRAS2_HUMAN	2
P62081	17.7175	18.343	17.7521	17.9264	17.7839	40S ribosomal protein S7	RS7_HUMAN	8
P36873;P62136	15.8607	15.9838	15.7591	15.4443	15.6693	Serine/threonine-protein phosphatase PP1-gamma catalytic subunit (PP-1G) (EC 3.1.3.16) (Protein phosphatase 1C catalytic subunit);Serine/threonine-protein phosphatase PP1-alpha catalytic subunit (PP-1A) (EC 3.1.3.16)	PP1G_HUMAN;PP1A_HUMAN	3
P62140	15.3787	15.4001	15.1977	15.6333	15.6508	Serine/threonine-protein phosphatase PP1-beta catalytic subunit (PP-1B) (PPP1CD) (EC 3.1.3.16) (EC 3.1.3.53)	PP1B_HUMAN	2
P36873;P62136;P62140	15.3092	15.1702	14.9435	15.6306	15.3368	Serine/threonine-protein phosphatase PP1-gamma catalytic subunit (PP-1G) (EC 3.1.3.16) (Protein phosphatase 1C catalytic subunit);Serine/threonine-protein phosphatase PP1-alpha catalytic subunit (PP-1A) (EC 3.1.3.16);Serine/threonine-protein phosphatase PP1-beta catalytic subunit (PP-1B) (PPP1CD) (EC 3.1.3.16) (EC 3.1.3.53)	PP1G_HUMAN;PP1A_HUMAN;PP1B_HUMAN	3
P62158	16.8296	16.8357	16.4287	16.5221	16.4866	Calmodulin (CaM)	CALM_HUMAN	9
P62191	15.6245	15.7995	15.7147	15.739	15.8912	26S protease regulatory subunit 4 (P26s4) (26S proteasome AAA-ATPase subunit RPT2) (Proteasome 26S subunit ATPase 1)	PRS4_HUMAN	7
P62195	16.0326	16.273	16.123	16.2158	16.3594	26S protease regulatory subunit 8 (26S proteasome AAA-ATPase subunit RPT6) (Proteasome 26S subunit ATPase 5) (Proteasome subunit p45) (Thyroid hormone receptor-interacting protein 1) (TRIP1) (p45/SUG)	PRS8_HUMAN	11
P62241	16.2781	16.259	16.3923	16.1177	16.05	40S ribosomal protein S8	RS8_HUMAN	9
P62244	16.7616	16.5558	16.4524	16.6815	16.8646	40S ribosomal protein S15a	RS15A_HUMAN	6
P62249	18.2123	17.89	17.7747	17.8422	18.126	40S ribosomal protein S16	RS16_HUMAN	7
P62258	16.7135	17.1574	17.2134	16.91	17.2278	14-3-3 protein epsilon (14-3-3E)	1433E_HUMAN	12
P27348;P31946;P31947;P61981;P62258;P63104;Q04917	20.4029	20.4711	20.4967	20.8606	20.6729	14-3-3 protein theta (14-3-3 protein T-cell) (14-3-3 protein tau) (Protein HS1);14-3-3 protein beta/alpha (Protein 1054) (Protein kinase C inhibitor protein 1) (KCIP-1) [Cleaved into: 14-3-3 protein beta/alpha, N-terminally processed];14-3-3 protein sigma (Epithelial cell marker protein 1) (Stratifin);14-3-3 protein gamma (Protein kinase C inhibitor protein 1) (KCIP-1) [Cleaved into: 14-3-3 prote…	1433T_HUMAN;1433B_HUMAN;1433S_HUMAN;1433G_HUMAN;1433E_HUMAN;1433Z_HUMAN;1433F_HUMAN	3
P62263	17.2937	17.2768	17.7491	17.1109	17.6866	40S ribosomal protein S14	RS14_HUMAN	6
P62266	18.7811	18.6204	18.6026	18.8571	18.6847	40S ribosomal protein S23	RS23_HUMAN	5
P62269	17.4605	17.4963	17.6035	17.3007	17.2087	40S ribosomal protein S18 (Ke-3) (Ke3)	RS18_HUMAN	14
P62273	13.5665	14.0872	14.8781	13.2576	14.6254	40S ribosomal protein S29	RS29_HUMAN	2
P62277	15.7367	15.7216	15.7346	15.2786	15.4883	40S ribosomal protein S13	RS13_HUMAN	8
P62280	16.3233	17.2858	17.8123	16.0674	17.3787	40S ribosomal protein S11	RS11_HUMAN	8
A8MWD9;P62308	15.836	15.4122	15.4134	15.1029	16.4141	Putative small nuclear ribonucleoprotein G-like protein 15;Small nuclear ribonucleoprotein G (snRNP-G) (Sm protein G) (Sm-G) (SmG)	RUXGL_HUMAN;RUXG_HUMAN	3
P62310	15.7923	15.884	15.6446	15.9302	15.5954	U6 snRNA-associated Sm-like protein LSm3	LSM3_HUMAN	2
P62312	15.5118	15.3148	15.31	15.2631	15.494	U6 snRNA-associated Sm-like protein LSm6	LSM6_HUMAN	3
P62314	16.316	14.7118	15.9819	16.5504	15.9796	Small nuclear ribonucleoprotein Sm D1 (Sm-D1) (Sm-D autoantigen) (snRNP core protein D1)	SMD1_HUMAN	2
P62316	15.2019	15.3979	15.0069	15.6039	15.4728	Small nuclear ribonucleoprotein Sm D2 (Sm-D2) (snRNP core protein D2)	SMD2_HUMAN	5
P62318	17.677	17.8282	17.7545	17.8955	17.6708	Small nuclear ribonucleoprotein Sm D3 (Sm-D3) (snRNP core protein D3)	SMD3_HUMAN	2
P62330	17.0052	17.8801	17.3058	17.8227	17.742	ADP-ribosylation factor 6	ARF6_HUMAN	3
P62333	15.6663	15.7363	15.8445	15.5269	15.6199	26S protease regulatory subunit 10B (26S proteasome AAA-ATPase subunit RPT4) (Proteasome 26S subunit ATPase 6) (Proteasome subunit p42)	PRS10_HUMAN	8
P62424	18.1174	17.7953	18.0401	17.8248	17.7576	60S ribosomal protein L7a (PLA-X polypeptide) (Surfeit locus protein 3)	RL7A_HUMAN	12
P62495	16.2949	16.2465	16.0865	16.4444	16.1375	Eukaryotic peptide chain release factor subunit 1 (Eukaryotic release factor 1) (eRF1) (Protein Cl1) (TB3-1)	ERF1_HUMAN	5
P62701	19.1391	19.0863	18.9618	18.925	18.7612	40S ribosomal protein S4, X isoform (SCR10) (Single copy abundant mRNA protein)	RS4X_HUMAN	5
P22090;P62701	15.3929	15.4432	15.718	15.5554	15.0379	40S ribosomal protein S4, Y isoform 1;40S ribosomal protein S4, X isoform (SCR10) (Single copy abundant mRNA protein)	RS4Y1_HUMAN;RS4X_HUMAN	7
P62736;P63267;P68032	17.4592	17.5887	17.5125	18.4905	18.9654	Actin, aortic smooth muscle (Alpha-actin-2) (Cell growth-inhibiting gene 46 protein);Actin, gamma-enteric smooth muscle (Alpha-actin-3) (Gamma-2-actin) (Smooth muscle gamma-actin);Actin, alpha cardiac muscle 1 (Alpha-cardiac actin)	ACTA_HUMAN;ACTH_HUMAN;ACTC_HUMAN	2
P62736;P63267;P68032;P68133	17.0517	16.5478	17.6062	18.4453	17.8775	Actin, aortic smooth muscle (Alpha-actin-2) (Cell growth-inhibiting gene 46 protein);Actin, gamma-enteric smooth muscle (Alpha-actin-3) (Gamma-2-actin) (Smooth muscle gamma-actin);Actin, alpha cardiac muscle 1 (Alpha-cardiac actin);Actin, alpha skeletal muscle (Alpha-actin-1)	ACTA_HUMAN;ACTH_HUMAN;ACTC_HUMAN;ACTS_HUMAN	4
P62750	14.9453	14.7446	15.5702	14.7731	15.2663	60S ribosomal protein L23a	RL23A_HUMAN	10
P62753	17.1721	17.1374	17.3172	17.1676	16.9234	40S ribosomal protein S6 (Phosphoprotein NP33)	RS6_HUMAN	8
P62805	17.1984	16.8657	17.1018	17.0102	16.6852	Histone H4	H4_HUMAN	18
P62820	16.5899	16.2622	16.4404	16.2441	16.0158	Ras-related protein Rab-1A (YPT1-related protein)	RAB1A_HUMAN	4
P62820;Q9H0U4	17.9776	17.9943	17.0505	17.411	17.6043	Ras-related protein Rab-1A (YPT1-related protein);Ras-related protein Rab-1B	RAB1A_HUMAN;RAB1B_HUMAN	5
P62826	17.3319	16.7269	17.1098	16.6494	17.1717	GTP-binding nuclear protein Ran (Androgen receptor-associated protein 24) (GTPase Ran) (Ras-like protein TC4) (Ras-related nuclear protein)	RAN_HUMAN	10
P62829	16.5069	17.2717	17.5161	17.1318	17.2594	60S ribosomal protein L23 (60S ribosomal protein L17)	RL23_HUMAN	5
A6NIZ1;P61224;P62834	16.0644	16.0253	16.23	16.4001	16.4329	Ras-related protein Rap-1b-like protein;Ras-related protein Rap-1b (GTP-binding protein smg p21B);Ras-related protein Rap-1A (C21KG) (G-22K) (GTP-binding protein smg p21A) (Ras-related protein Krev-1)	RP1BL_HUMAN;RAP1B_HUMAN;RAP1A_HUMAN	7
P62841	15.5276	15.3093	15.7596	15.3853	15.4429	40S ribosomal protein S15 (RIG protein)	RS15_HUMAN	2
P62847	16.5013	16.4058	16.1357	16.3981	16.1213	40S ribosomal protein S24	RS24_HUMAN	4
P62851	19.3891	19.1716	19.225	19.1201	19.1656	40S ribosomal protein S25	RS25_HUMAN	4
P62854;Q5JNZ5	20.0443	20.0189	20.2471	20.053	20.013	40S ribosomal protein S26;Putative 40S ribosomal protein S26-like 1	RS26_HUMAN;RS26L_HUMAN	2
P62857	15.9088	17.565	17.758	17.4076	17.4042	40S ribosomal protein S28	RS28_HUMAN	2
P62861	15.2947	15.3151	15.8655	15.9208	15.3473	40S ribosomal protein S30	RS30_HUMAN	3
P62873	15.8361	16.4306	15.9549	15.4261	16.1416	Guanine nucleotide-binding protein G(I)/G(S)/G(T) subunit beta-1 (Transducin beta chain 1)	GBB1_HUMAN	2
P62888	15.1567	15.3495	15.4691	14.6772	15.2938	60S ribosomal protein L30	RL30_HUMAN	2
P62899	17.6694	17.712	17.5977	17.4818	18.163	60S ribosomal protein L31	RL31_HUMAN	4
P62906	16.3232	15.8537	16.4943	16.2125	16.2812	60S ribosomal protein L10a (CSA-19) (Neural precursor cell expressed developmentally down-regulated protein 6) (NEDD-6)	RL10A_HUMAN	6
P62910	15.3886	15.149	15.2509	15.2655	15.0763	60S ribosomal protein L32	RL32_HUMAN	6
P62913	17.3074	18.1353	16.4044	18.017	18.0425	60S ribosomal protein L11 (CLL-associated antigen KW-12)	RL11_HUMAN	3
P62917	17.6301	17.3505	17.8571	17.5531	17.5446	60S ribosomal protein L8	RL8_HUMAN	7
P62937	17.8866	18.2388	18.0892	17.4378	17.6947	Peptidyl-prolyl cis-trans isomerase A (PPIase A) (EC 5.2.1.8) (Cyclophilin A) (Cyclosporin A-binding protein) (Rotamase A) [Cleaved into: Peptidyl-prolyl cis-trans isomerase A, N-terminally processed]	PPIA_HUMAN	10
P0CG47;P0CG48;P62979;P62987	19.849	17.8269	18.9597	19.8759	18.8439	Polyubiquitin-B [Cleaved into: Ubiquitin];Polyubiquitin-C [Cleaved into: Ubiquitin];Ubiquitin-40S ribosomal protein S27a (Ubiquitin carboxyl extension protein 80) [Cleaved into: Ubiquitin; 40S ribosomal protein S27a];Ubiquitin-60S ribosomal protein L40 (CEP52) (Ubiquitin A-52 residue ribosomal protein fusion product 1) [Cleaved into: Ubiquitin; 60S ribosomal protein L40]	UBB_HUMAN;UBC_HUMAN;RS27A_HUMAN;RL40_HUMAN	5
P62993	16.0365	16.1147	16.0152	16.2184	16.111	Growth factor receptor-bound protein 2 (Adapter protein GRB2) (Protein Ash) (SH2/SH3 adapter GRB2)	GRB2_HUMAN	2
P62995	16.2124	16.2365	15.9449	16.4572	16.2071	Transformer-2 protein homolog beta (TRA-2 beta) (TRA2-beta) (hTRA2-beta) (Splicing factor, arginine/serine-rich 10) (Transformer-2 protein homolog B)	TRA2B_HUMAN	2
P15153;P63000	14.5434	18.1408	18.8043	16.5153	18.369	Ras-related C3 botulinum toxin substrate 2 (GX) (Small G protein) (p21-Rac2);Ras-related C3 botulinum toxin substrate 1 (Cell migration-inducing gene 5 protein) (Ras-like protein TC25) (p21-Rac1)	RAC2_HUMAN;RAC1_HUMAN	3
P63010	15.8057	15.645	15.7914	15.9588	15.8539	AP-2 complex subunit beta (AP105B) (Adaptor protein complex AP-2 subunit beta) (Adaptor-related protein complex 2 subunit beta) (Beta-2-adaptin) (Beta-adaptin) (Clathrin assembly protein complex 2 beta large chain) (Plasma membrane adaptor HA2/AP2 adaptin beta subunit)	AP2B1_HUMAN	7
P63010;Q10567	14.8033	15.0991	15.3504	15.0738	15.3345	AP-2 complex subunit beta (AP105B) (Adaptor protein complex AP-2 subunit beta) (Adaptor-related protein complex 2 subunit beta) (Beta-2-adaptin) (Beta-adaptin) (Clathrin assembly protein complex 2 beta large chain) (Plasma membrane adaptor HA2/AP2 adaptin beta subunit);AP-1 complex subunit beta-1 (Adaptor protein complex AP-1 subunit beta-1) (Adaptor-related protein complex 1 subunit beta-1) (Bet…	AP2B1_HUMAN;AP1B1_HUMAN	8
P63092;Q5JWF2	16.0265	15.788	16.2733	16.5858	15.8838	Guanine nucleotide-binding protein G(s) subunit alpha isoforms short (Adenylate cyclase-stimulating G alpha protein);Guanine nucleotide-binding protein G(s) subunit alpha isoforms XLas (Adenylate cyclase-stimulating G alpha protein) (Extra large alphas protein) (XLalphas)	GNAS2_HUMAN;GNAS1_HUMAN	7
P63104	17.9712	18.0394	18.1266	18.8729	18.0799	14-3-3 protein zeta/delta (Protein kinase C inhibitor protein 1) (KCIP-1)	1433Z_HUMAN	7
P63151	15.2946	15.2584	15.3023	15.5541	15.0873	Serine/threonine-protein phosphatase 2A 55 kDa regulatory subunit B alpha isoform (PP2A subunit B isoform B55-alpha) (PP2A subunit B isoform PR55-alpha) (PP2A subunit B isoform R2-alpha) (PP2A subunit B isoform alpha)	2ABA_HUMAN	3
P14678;P63162	14.6755	14.7315	14.4992	14.7623	14.3315	Small nuclear ribonucleoprotein-associated proteins B and B' (snRNP-B) (Sm protein B/B') (Sm-B/B') (SmB/B');Small nuclear ribonucleoprotein-associated protein N (snRNP-N) (Sm protein D) (Sm-D) (Sm protein N) (Sm-N) (SmN) (Tissue-specific-splicing protein)	RSMB_HUMAN;RSMN_HUMAN	3
P63173	16.1236	15.9657	16.149	16.1168	16.399	60S ribosomal protein L38	RL38_HUMAN	3
P63220	15.7287	16.1937	16.7555	15.8089	15.747	40S ribosomal protein S21	RS21_HUMAN	2
P63241;Q6IS14;Q9GZV4	17.7891	17.7313	17.7868	18.0236	18.0832	Eukaryotic translation initiation factor 5A-1 (eIF-5A-1) (eIF-5A1) (Eukaryotic initiation factor 5A isoform 1) (eIF-5A) (Rev-binding factor) (eIF-4D);Eukaryotic translation initiation factor 5A-1-like (eIF-5A-1-like) (eIF-5A1-like) (Eukaryotic initiation factor 5A isoform 1-like);Eukaryotic translation initiation factor 5A-2 (eIF-5A-2) (eIF-5A2) (Eukaryotic initiation factor 5A isoform 2)	IF5A1_HUMAN;IF5AL_HUMAN;IF5A2_HUMAN	5
P63244	18.3279	18.7079	18.7191	18.5628	18.3705	Receptor of activated protein C kinase 1 (Cell proliferation-inducing gene 21 protein) (Guanine nucleotide-binding protein subunit beta-2-like 1) (Guanine nucleotide-binding protein subunit beta-like protein 12.3) (Human lung cancer oncogene 7 protein) (HLC-7) (Receptor for activated C kinase) [Cleaved into: Receptor of activated protein C kinase 1, N-terminally processed (Guanine nucleotide-bind…	RACK1_HUMAN	13
P60709;P63261	18.8109	19.3992	19.7883	19.8254	19.1253	Actin, cytoplasmic 1 (Beta-actin) [Cleaved into: Actin, cytoplasmic 1, N-terminally processed];Actin, cytoplasmic 2 (Gamma-actin) [Cleaved into: Actin, cytoplasmic 2, N-terminally processed]	ACTB_HUMAN;ACTG_HUMAN	7
P60709;P62736;P63261;P63267;P68032;P68133	17.6631	17.6613	18.0279	18.5473	17.9569	Actin, cytoplasmic 1 (Beta-actin) [Cleaved into: Actin, cytoplasmic 1, N-terminally processed];Actin, aortic smooth muscle (Alpha-actin-2) (Cell growth-inhibiting gene 46 protein);Actin, cytoplasmic 2 (Gamma-actin) [Cleaved into: Actin, cytoplasmic 2, N-terminally processed];Actin, gamma-enteric smooth muscle (Alpha-actin-3) (Gamma-2-actin) (Smooth muscle gamma-actin);Actin, alpha cardiac muscle …	ACTB_HUMAN;ACTA_HUMAN;ACTG_HUMAN;ACTH_HUMAN;ACTC_HUMAN;ACTS_HUMAN	12
P0CG38;P0CG39;P60709;P62736;P63261;P63267;P68032;P68133;Q6S8J3	21.7629	21.5093	22.1666	22.7808	22.238	POTE ankyrin domain family member I;POTE ankyrin domain family member J;Actin, cytoplasmic 1 (Beta-actin) [Cleaved into: Actin, cytoplasmic 1, N-terminally processed];Actin, aortic smooth muscle (Alpha-actin-2) (Cell growth-inhibiting gene 46 protein);Actin, cytoplasmic 2 (Gamma-actin) [Cleaved into: Actin, cytoplasmic 2, N-terminally processed];Actin, gamma-enteric smooth muscle (Alpha-actin-3) …	POTEI_HUMAN;POTEJ_HUMAN;ACTB_HUMAN;ACTA_HUMAN;ACTG_HUMAN;ACTH_HUMAN;ACTC_HUMAN;ACTS_HUMAN;POTEE_HUMAN	3
P0CG38;P0CG39;P60709;P63261;Q6S8J3	17.8025	16.7194	18.0438	17.4959	16.3331	POTE ankyrin domain family member I;POTE ankyrin domain family member J;Actin, cytoplasmic 1 (Beta-actin) [Cleaved into: Actin, cytoplasmic 1, N-terminally processed];Actin, cytoplasmic 2 (Gamma-actin) [Cleaved into: Actin, cytoplasmic 2, N-terminally processed];POTE ankyrin domain family member E (ANKRD26-like family C member 1A) (Prostate, ovary, testis-expressed protein on chromosome 2) (POTE-…	POTEI_HUMAN;POTEJ_HUMAN;ACTB_HUMAN;ACTG_HUMAN;POTEE_HUMAN	2
P67809	16.5387	16.5713	16.0657	16.3221	16.0524	Nuclease-sensitive element-binding protein 1 (CCAAT-binding transcription factor I subunit A) (CBF-A) (DNA-binding protein B) (DBPB) (Enhancer factor I subunit A) (EFI-A) (Y-box transcription factor) (Y-box-binding protein 1) (YB-1)	YBOX1_HUMAN	5
P67812	17.4534	17.3938	17.6097	17.3248	17.2467	Signal peptidase complex catalytic subunit SEC11A (EC 3.4.21.89) (Endopeptidase SP18) (Microsomal signal peptidase 18 kDa subunit) (SPase 18 kDa subunit) (SEC11 homolog A) (SEC11-like protein 1) (SPC18)	SC11A_HUMAN	3
P67936	15.4795	15.3612	15.633	17.4777	16.4437	Tropomyosin alpha-4 chain (TM30p1) (Tropomyosin-4)	TPM4_HUMAN	3
P68036	15.5049	15.8549	15.233	15.9424	15.9169	Ubiquitin-conjugating enzyme E2 L3 (EC 2.3.2.23) (E2 ubiquitin-conjugating enzyme L3) (L-UBC) (UbcH7) (Ubiquitin carrier protein L3) (Ubiquitin-conjugating enzyme E2-F1) (Ubiquitin-protein ligase L3)	UB2L3_HUMAN	2
P68104;Q5VTE0	18.191	18.5113	18.5586	18.2246	18.7685	Elongation factor 1-alpha 1 (EF-1-alpha-1) (Elongation factor Tu) (EF-Tu) (Eukaryotic elongation factor 1 A-1) (eEF1A-1) (Leukocyte receptor cluster member 7);Putative elongation factor 1-alpha-like 3 (EF-1-alpha-like 3) (Eukaryotic elongation factor 1 A-like 3) (eEF1A-like 3) (Eukaryotic translation elongation factor 1 alpha-1 pseudogene 5)	EF1A1_HUMAN;EF1A3_HUMAN	19
P68366	18.1704	18.1121	19.338	19.4938	19.7614	Tubulin alpha-4A chain (Alpha-tubulin 1) (Testis-specific alpha-tubulin) (Tubulin H2-alpha) (Tubulin alpha-1 chain)	TBA4A_HUMAN	2
P04350;P68371	15.2019	15.4796	15.9562	15.4939	16.1321	Tubulin beta-4A chain (Tubulin 5 beta) (Tubulin beta-4 chain);Tubulin beta-4B chain (Tubulin beta-2 chain) (Tubulin beta-2C chain)	TBB4A_HUMAN;TBB4B_HUMAN	2
P68400;Q8NEV1	14.7523	14.8212	14.7426	14.8829	14.6488	Casein kinase II subunit alpha (CK II alpha) (EC 2.7.11.1);Casein kinase II subunit alpha 3 (CK II alpha 3) (EC 2.7.11.1) (Casein kinase II alpha 1 polypeptide pseudogene)	CSK21_HUMAN;CSK23_HUMAN	2
P68402	16.3885	15.7139	17.0398	15.8736	17.2063	Platelet-activating factor acetylhydrolase IB subunit beta (EC 3.1.1.47) (PAF acetylhydrolase 30 kDa subunit) (PAF-AH 30 kDa subunit) (PAF-AH subunit beta) (PAFAH subunit beta)	PA1B2_HUMAN	2
P68871	16.2783	18.0086	18.2962	16.825	18.0683	Hemoglobin subunit beta (Beta-globin) (Hemoglobin beta chain) [Cleaved into: LVV-hemorphin-7; Spinorphin]	HBB_HUMAN	9
P02042;P68871	17.8839	17.0815	17.7419	17.0335	16.5459	Hemoglobin subunit delta (Delta-globin) (Hemoglobin delta chain);Hemoglobin subunit beta (Beta-globin) (Hemoglobin beta chain) [Cleaved into: LVV-hemorphin-7; Spinorphin]	HBD_HUMAN;HBB_HUMAN	5
P69891;P69892	16.2528	17.2066	16.1316	16.0928	16.6194	Hemoglobin subunit gamma-1 (Gamma-1-globin) (Hb F Agamma) (Hemoglobin gamma-1 chain) (Hemoglobin gamma-A chain);Hemoglobin subunit gamma-2 (Gamma-2-globin) (Hb F Ggamma) (Hemoglobin gamma-2 chain) (Hemoglobin gamma-G chain)	HBG1_HUMAN;HBG2_HUMAN	4
P69905	17.4207	17.0382	17.0365	16.7565	16.6108	Hemoglobin subunit alpha (Alpha-globin) (Hemoglobin alpha chain)	HBA_HUMAN	7
P78329	16.1614	16.5146	16.2533	15.8046	16.2505	Phylloquinone omega-hydroxylase CYP4F2 (EC 1.14.13.194) (20-hydroxyeicosatetraenoic acid synthase) (20-HETE synthase) (EC 1.14.13.-) (Arachidonic acid omega-hydroxylase) (CYPIVF2) (Cytochrome P450 4F2) (Cytochrome P450-LTB-omega) (Leukotriene-B(4) 20-monooxygenase 1) (Leukotriene-B(4) omega-hydroxylase 1) (EC 1.14.13.30)	CP4F2_HUMAN	5
P78329;Q08477	17.544	17.4094	17.4028	16.9007	16.7283	Phylloquinone omega-hydroxylase CYP4F2 (EC 1.14.13.194) (20-hydroxyeicosatetraenoic acid synthase) (20-HETE synthase) (EC 1.14.13.-) (Arachidonic acid omega-hydroxylase) (CYPIVF2) (Cytochrome P450 4F2) (Cytochrome P450-LTB-omega) (Leukotriene-B(4) 20-monooxygenase 1) (Leukotriene-B(4) omega-hydroxylase 1) (EC 1.14.13.30);Docosahexaenoic acid omega-hydroxylase CYP4F3 (EC 1.14.13.199) (20-hydroxyei…	CP4F2_HUMAN;CP4F3_HUMAN	7
P78329;Q08477;Q9HBI6	15.1679	16.2761	16.0639	15.2195	14.6541	Phylloquinone omega-hydroxylase CYP4F2 (EC 1.14.13.194) (20-hydroxyeicosatetraenoic acid synthase) (20-HETE synthase) (EC 1.14.13.-) (Arachidonic acid omega-hydroxylase) (CYPIVF2) (Cytochrome P450 4F2) (Cytochrome P450-LTB-omega) (Leukotriene-B(4) 20-monooxygenase 1) (Leukotriene-B(4) omega-hydroxylase 1) (EC 1.14.13.30);Docosahexaenoic acid omega-hydroxylase CYP4F3 (EC 1.14.13.199) (20-hydroxyei…	CP4F2_HUMAN;CP4F3_HUMAN;CP4FB_HUMAN	6
P78344	14.9993	14.4462	14.9382	15.3026	14.9926	Eukaryotic translation initiation factor 4 gamma 2 (eIF-4-gamma 2) (eIF-4G 2) (eIF4G 2) (Death-associated protein 5) (DAP-5) (p97)	IF4G2_HUMAN	3
P78347	14.9258	15.105	15.1858	15.1878	15.1923	General transcription factor II-I (GTFII-I) (TFII-I) (Bruton tyrosine kinase-associated protein 135) (BAP-135) (BTK-associated protein 135) (SRF-Phox1-interacting protein) (SPIN) (Williams-Beuren syndrome chromosomal region 6 protein)	GTF2I_HUMAN	5
P78371	15.7951	15.8158	15.245	15.7782	15.8505	T-complex protein 1 subunit beta (TCP-1-beta) (CCT-beta)	TCPB_HUMAN	20
P78417	16.521	16.2123	16.8432	16.1784	16.4344	Glutathione S-transferase omega-1 (GSTO-1) (EC 2.5.1.18) (Glutathione S-transferase omega 1-1) (GSTO 1-1) (Glutathione-dependent dehydroascorbate reductase) (EC 1.8.5.1) (Monomethylarsonic acid reductase) (MMA(V) reductase) (EC 1.20.4.2) (S-(Phenacyl)glutathione reductase) (SPG-R)	GSTO1_HUMAN	15
P78527	15.8596	15.9279	15.8962	16.0544	15.6737	DNA-dependent protein kinase catalytic subunit (DNA-PK catalytic subunit) (DNA-PKcs) (EC 2.7.11.1) (DNPK1) (p460)	PRKDC_HUMAN	36
P80303	14.3613	14.6035	14.5136	14.4695	13.8676	Nucleobindin-2 (DNA-binding protein NEFA) (Gastric cancer antigen Zg4) (Prepronesfatin) [Cleaved into: Nesfatin-1]	NUCB2_HUMAN	2
P80404	16.9123	16.6147	17.0362	16.487	16.8634	4-aminobutyrate aminotransferase, mitochondrial (EC 2.6.1.19) ((S)-3-amino-2-methylpropionate transaminase) (EC 2.6.1.22) (GABA aminotransferase) (GABA-AT) (Gamma-amino-N-butyrate transaminase) (GABA transaminase) (GABA-T) (L-AIBAT)	GABT_HUMAN	22
P80723	14.2929	14.3398	14.5273	15.3274	14.4582	Brain acid soluble protein 1 (22 kDa neuronal tissue-enriched acidic protein) (Neuronal axonal membrane protein NAP-22)	BASP1_HUMAN	2
P82650	15.8719	15.5245	15.8132	15.0978	15.0105	28S ribosomal protein S22, mitochondrial (MRP-S22) (S22mt)	RT22_HUMAN	3
P82979	16.0805	16.1292	15.986	16.1632	16.0431	SAP domain-containing ribonucleoprotein (Cytokine-induced protein of 29 kDa) (Nuclear protein Hcc-1) (Proliferation-associated cytokine-inducible protein CIP29)	SARNP_HUMAN	4
P83111	15.2962	15.4404	15.375	15.5055	15.5813	Serine beta-lactamase-like protein LACTB, mitochondrial (EC 3.4.-.-)	LACTB_HUMAN	13
P83731	19.0266	18.9841	18.8867	18.6706	18.8603	60S ribosomal protein L24 (60S ribosomal protein L30)	RL24_HUMAN	3
P84085	14.8743	14.6855	14.6152	14.4256	14.5148	ADP-ribosylation factor 5	ARF5_HUMAN	2
P84095	15.4573	15.3578	15.4846	15.8077	15.4795	Rho-related GTP-binding protein RhoG	RHOG_HUMAN	2
P84098	15.6925	15.7818	16.1458	15.5126	15.533	60S ribosomal protein L19	RL19_HUMAN	3
P84103	16.7285	16.8918	16.5908	17.2436	16.5829	Serine/arginine-rich splicing factor 3 (Pre-mRNA-splicing factor SRP20) (Splicing factor, arginine/serine-rich 3)	SRSF3_HUMAN	2
P68431;P84243;Q16695;Q6NXT2;Q71DI3	14.989	16.2537	15.5023	15.5188	15.4219	Histone H3.1 (Histone H3/a) (Histone H3/b) (Histone H3/c) (Histone H3/d) (Histone H3/f) (Histone H3/h) (Histone H3/i) (Histone H3/j) (Histone H3/k) (Histone H3/l);Histone H3.3;Histone H3.1t (H3/t) (H3t) (H3/g);Histone H3.3C (Histone H3.5);Histone H3.2 (Histone H3/m) (Histone H3/o)	H31_HUMAN;H33_HUMAN;H31T_HUMAN;H3C_HUMAN;H32_HUMAN	8
P98160	15.5877	15.6121	15.4967	16.4895	16.0576	Basement membrane-specific heparan sulfate proteoglycan core protein (HSPG) (Perlecan) (PLC) [Cleaved into: Endorepellin; LG3 peptide]	PGBM_HUMAN	54
P99999	16.0786	16.2125	16.5583	15.8963	17.531	Cytochrome c	CYC_HUMAN	4
Q00059	15.6878	15.6337	16.1376	15.7452	15.6589	Transcription factor A, mitochondrial (mtTFA) (Mitochondrial transcription factor 1) (MtTF1) (Transcription factor 6) (TCF-6) (Transcription factor 6-like 2)	TFAM_HUMAN	4
Q00266	16.2322	16.7786	17.0707	15.9004	17.3649	S-adenosylmethionine synthase isoform type-1 (AdoMet synthase 1) (EC 2.5.1.6) (Methionine adenosyltransferase 1) (MAT 1) (Methionine adenosyltransferase I/III) (MAT-I/III)	METK1_HUMAN	13
P31153;Q00266	17.4495	17.1472	17.3437	17.1941	17.6497	S-adenosylmethionine synthase isoform type-2 (AdoMet synthase 2) (EC 2.5.1.6) (Methionine adenosyltransferase 2) (MAT 2) (Methionine adenosyltransferase II) (MAT-II);S-adenosylmethionine synthase isoform type-1 (AdoMet synthase 1) (EC 2.5.1.6) (Methionine adenosyltransferase 1) (MAT 1) (Methionine adenosyltransferase I/III) (MAT-I/III)	METK2_HUMAN;METK1_HUMAN	2
Q00325	17.3471	17.1492	17.2615	17.2285	17.214	Phosphate carrier protein, mitochondrial (Phosphate transport protein) (PTP) (Solute carrier family 25 member 3)	MPCP_HUMAN	11
Q00341	16.8449	16.7981	16.825	16.7401	16.6415	Vigilin (High density lipoprotein-binding protein) (HDL-binding protein)	VIGLN_HUMAN	38
Q00535	14.1742	14.1654	14.2614	14.2084	14.08	Cyclin-dependent-like kinase 5 (EC 2.7.11.1) (Cell division protein kinase 5) (Serine/threonine-protein kinase PSSALRE) (Tau protein kinase II catalytic subunit) (TPKII catalytic subunit)	CDK5_HUMAN	2
Q00577	16.2331	16.3533	15.8845	16.6155	16.3153	Transcriptional activator protein Pur-alpha (Purine-rich single-stranded DNA-binding protein alpha)	PURA_HUMAN	3
Q00610	16.0742	16.1297	16.2775	16.2038	15.9746	Clathrin heavy chain 1 (Clathrin heavy chain on chromosome 17) (CLH-17)	CLH1_HUMAN	40
P53675;Q00610	16.2134	16.1285	16.4845	16.5492	15.8676	Clathrin heavy chain 2 (Clathrin heavy chain on chromosome 22) (CLH-22);Clathrin heavy chain 1 (Clathrin heavy chain on chromosome 17) (CLH-17)	CLH2_HUMAN;CLH1_HUMAN	9
Q00688	14.9111	14.94	15.0929	14.8928	14.6831	Peptidyl-prolyl cis-trans isomerase FKBP3 (PPIase FKBP3) (EC 5.2.1.8) (25 kDa FK506-binding protein) (25 kDa FKBP) (FKBP-25) (FK506-binding protein 3) (FKBP-3) (Immunophilin FKBP25) (Rapamycin-selective 25 kDa immunophilin) (Rotamase)	FKBP3_HUMAN	5
Q00765	15.8665	15.4639	15.6919	15.334	15.5905	Receptor expression-enhancing protein 5 (Polyposis locus protein 1) (Protein TB2)	REEP5_HUMAN	5
Q00796	17.3733	17.5182	17.321	17.103	17.9233	Sorbitol dehydrogenase (EC 1.1.1.14) (L-iditol 2-dehydrogenase)	DHSO_HUMAN	16
Q00839	16.8898	16.9623	17.5708	16.7867	17.407	Heterogeneous nuclear ribonucleoprotein U (hnRNP U) (Scaffold attachment factor A) (SAF-A) (p120) (pp120)	HNRPU_HUMAN	11
Q01081	16.0564	16.7456	14.9243	16.3546	15.4954	Splicing factor U2AF 35 kDa subunit (U2 auxiliary factor 35 kDa subunit) (U2 small nuclear RNA auxiliary factor 1) (U2 snRNP auxiliary factor small subunit)	U2AF1_HUMAN	2
Q01082	15.9897	15.9307	16.2238	16.2771	16.2708	Spectrin beta chain, non-erythrocytic 1 (Beta-II spectrin) (Fodrin beta chain) (Spectrin, non-erythroid beta chain 1)	SPTB2_HUMAN	78
O15020;Q01082	16.4457	16.6381	16.2952	17.1509	16.9837	Spectrin beta chain, non-erythrocytic 2 (Beta-III spectrin) (Spinocerebellar ataxia 5 protein);Spectrin beta chain, non-erythrocytic 1 (Beta-II spectrin) (Fodrin beta chain) (Spectrin, non-erythroid beta chain 1)	SPTN2_HUMAN;SPTB2_HUMAN	3
P0DME0;Q01105	15.9986	16.0943	16.2542	16.1526	15.7685	Protein SETSIP (SET pseudogene protein 18) (SET similar protein) (Similar to SET translocation protein);Protein SET (HLA-DR-associated protein II) (Inhibitor of granzyme A-activated DNase) (IGAAD) (PHAPII) (Phosphatase 2A inhibitor I2PP2A) (I-2PP2A) (Template-activating factor I) (TAF-I)	SETLP_HUMAN;SET_HUMAN	4
Q01130;Q9BRL6	17.7123	17.6569	17.828	17.8756	17.6906	Serine/arginine-rich splicing factor 2 (Protein PR264) (Splicing component, 35 kDa) (Splicing factor SC35) (SC-35) (Splicing factor, arginine/serine-rich 2);Serine/arginine-rich splicing factor 8 (Pre-mRNA-splicing factor SRP46) (Splicing factor SRp46) (Splicing factor, arginine/serine-rich 2B)	SRSF2_HUMAN;SRSF8_HUMAN	3
Q01415	16.489	16.3612	15.8266	16.2741	16.1695	N-acetylgalactosamine kinase (EC 2.7.1.157) (GalNAc kinase) (Galactokinase 2)	GALK2_HUMAN	3
Q01433	15.5536	15.7241	15.4879	15.4532	15.636	AMP deaminase 2 (EC 3.5.4.6) (AMP deaminase isoform L)	AMPD2_HUMAN	11
Q01469	15.9354	16.1194	16.2337	16.1164	16.0414	Fatty acid-binding protein, epidermal (Epidermal-type fatty acid-binding protein) (E-FABP) (Fatty acid-binding protein 5) (Psoriasis-associated fatty acid-binding protein homolog) (PA-FABP)	FABP5_HUMAN	4
Q01518	16.2009	16.1727	16.2294	16.3929	16.2785	Adenylyl cyclase-associated protein 1 (CAP 1)	CAP1_HUMAN	13
P13164;Q01628;Q01629	15.1558	15.0035	15.219	15.0084	14.6232	Interferon-induced transmembrane protein 1 (Dispanin subfamily A member 2a) (DSPA2a) (Interferon-induced protein 17) (Interferon-inducible protein 9-27) (Leu-13 antigen) (CD antigen CD225);Interferon-induced transmembrane protein 3 (Dispanin subfamily A member 2b) (DSPA2b) (Interferon-inducible protein 1-8U);Interferon-induced transmembrane protein 2 (Dispanin subfamily A member 2c) (DSPA2c) (Int…	IFM1_HUMAN;IFM3_HUMAN;IFM2_HUMAN	2
Q01844	14.4234	14.4503	14.317	14.2778	14.1667	RNA-binding protein EWS (EWS oncogene) (Ewing sarcoma breakpoint region 1 protein)	EWS_HUMAN	4
Q01995	14.7651	14.3586	14.9294	18.6689	17.0228	Transgelin (22 kDa actin-binding protein) (Protein WS3-10) (Smooth muscle protein 22-alpha) (SM22-alpha)	TAGL_HUMAN	6
Q02083	15.8039	15.5781	15.4006	15.7267	15.9605	N-acylethanolamine-hydrolyzing acid amidase (EC 3.5.1.-) (Acid ceramidase-like protein) (N-acylsphingosine amidohydrolase-like) (ASAH-like protein) [Cleaved into: N-acylethanolamine-hydrolyzing acid amidase subunit alpha; N-acylethanolamine-hydrolyzing acid amidase subunit beta]	NAAA_HUMAN	2
Q02127	14.4691	14.4133	14.2406	14.1686	14.026	Dihydroorotate dehydrogenase (quinone), mitochondrial (DHOdehase) (EC 1.3.5.2) (Dihydroorotate oxidase)	PYRD_HUMAN	4
Q02218	15.2735	15.4814	15.5271	15.4204	15.8851	2-oxoglutarate dehydrogenase, mitochondrial (EC 1.2.4.2) (2-oxoglutarate dehydrogenase complex component E1) (OGDC-E1) (Alpha-ketoglutarate dehydrogenase)	ODO1_HUMAN	11
Q02218;Q9ULD0	15.7845	15.6066	15.497	15.6477	15.8813	2-oxoglutarate dehydrogenase, mitochondrial (EC 1.2.4.2) (2-oxoglutarate dehydrogenase complex component E1) (OGDC-E1) (Alpha-ketoglutarate dehydrogenase);2-oxoglutarate dehydrogenase-like, mitochondrial (EC 1.2.4.-) (2-oxoglutarate dehydrogenase complex component E1-like) (OGDC-E1-like) (Alpha-ketoglutarate dehydrogenase-like)	ODO1_HUMAN;OGDHL_HUMAN	9
Q02252	18.6177	18.5393	18.4979	18.0726	18.6649	Methylmalonate-semialdehyde dehydrogenase [acylating], mitochondrial (MMSDH) (Malonate-semialdehyde dehydrogenase [acylating]) (EC 1.2.1.18) (EC 1.2.1.27) (Aldehyde dehydrogenase family 6 member A1)	MMSA_HUMAN	24
Q02318	17.3412	17.3934	17.775	17.2375	17.3829	Sterol 26-hydroxylase, mitochondrial (EC 1.14.13.15) (5-beta-cholestane-3-alpha,7-alpha,12-alpha-triol 27-hydroxylase) (Cytochrome P-450C27/25) (Cytochrome P450 27) (Sterol 27-hydroxylase) (Vitamin D(3) 25-hydroxylase)	CP27A_HUMAN	19
Q02338	17.8222	18.3291	18.6473	17.3806	18.0515	D-beta-hydroxybutyrate dehydrogenase, mitochondrial (BDH) (EC 1.1.1.30) (3-hydroxybutyrate dehydrogenase) (Short chain dehydrogenase/reductase family 9C member 1)	BDH_HUMAN	10
Q02543	16.2672	16.3141	16.7217	16.4659	16.6881	60S ribosomal protein L18a	RL18A_HUMAN	5
Q02790	14.8559	15.1853	14.7979	14.5238	14.7199	Peptidyl-prolyl cis-trans isomerase FKBP4 (PPIase FKBP4) (EC 5.2.1.8) (51 kDa FK506-binding protein) (FKBP51) (52 kDa FK506-binding protein) (52 kDa FKBP) (FKBP-52) (59 kDa immunophilin) (p59) (FK506-binding protein 4) (FKBP-4) (FKBP59) (HSP-binding immunophilin) (HBI) (Immunophilin FKBP52) (Rotamase) [Cleaved into: Peptidyl-prolyl cis-trans isomerase FKBP4, N-terminally processed]	FKBP4_HUMAN	12
Q02818	15.602	15.7945	15.6052	15.6498	15.4689	Nucleobindin-1 (CALNUC)	NUCB1_HUMAN	11
Q02878	17.5252	17.1157	17.4262	17.4318	17.2517	60S ribosomal protein L6 (Neoplasm-related protein C140) (Tax-responsive enhancer element-binding protein 107) (TaxREB107)	RL6_HUMAN	12
Q02928	16.1977	16.2476	16.0543	15.9078	16.4769	Cytochrome P450 4A11 (20-hydroxyeicosatetraenoic acid synthase) (20-HETE synthase) (CYP4AII) (CYPIVA11) (Cytochrome P-450HK-omega) (Cytochrome P450HL-omega) (Fatty acid omega-hydroxylase) (Lauric acid omega-hydroxylase) (Long-chain fatty acid omega-monooxygenase) (EC 1.14.13.205)	CP4AB_HUMAN	4
Q02928;Q5TCH4	17.567	17.5034	17.3177	16.8912	18.1005	Cytochrome P450 4A11 (20-hydroxyeicosatetraenoic acid synthase) (20-HETE synthase) (CYP4AII) (CYPIVA11) (Cytochrome P-450HK-omega) (Cytochrome P450HL-omega) (Fatty acid omega-hydroxylase) (Lauric acid omega-hydroxylase) (Long-chain fatty acid omega-monooxygenase) (EC 1.14.13.205);Cytochrome P450 4A22 (CYPIVA22) (Fatty acid omega-hydroxylase) (Lauric acid omega-hydroxylase) (Long-chain fatty acid …	CP4AB_HUMAN;CP4AM_HUMAN	5
Q02978	17.2738	17.165	17.1004	17.2423	17.1387	Mitochondrial 2-oxoglutarate/malate carrier protein (OGCP) (Solute carrier family 25 member 11)	M2OM_HUMAN	14
Q03135	14.1563	14.0688	14.1839	15.5009	14.4688	Caveolin-1	CAV1_HUMAN	2
Q03154	16.8615	16.9098	16.9004	17.2023	17.0799	Aminoacylase-1 (ACY-1) (EC 3.5.1.14) (N-acyl-L-amino-acid amidohydrolase)	ACY1_HUMAN	24
Q03169	13.2819	13.7695	13.795	14.4762	14.3016	Tumor necrosis factor alpha-induced protein 2 (TNF alpha-induced protein 2) (Primary response gene B94 protein)	TNAP2_HUMAN	2
Q03252	15.6896	15.6447	15.5106	16.5943	16.2013	Lamin-B2	LMNB2_HUMAN	13
Q03426	14.8012	15.3733	14.8674	15.5358	16.6044	Mevalonate kinase (MK) (EC 2.7.1.36)	KIME_HUMAN	3
Q03518	14.4509	14.6405	14.7723	14.8301	14.2174	Antigen peptide transporter 1 (APT1) (ATP-binding cassette sub-family B member 2) (Peptide supply factor 1) (Peptide transporter PSF1) (PSF-1) (Peptide transporter TAP1) (Peptide transporter involved in antigen processing 1) (Really interesting new gene 4 protein)	TAP1_HUMAN	2
Q04446	16.1049	16.2493	15.8303	16.3489	17.1442	1,4-alpha-glucan-branching enzyme (EC 2.4.1.18) (Brancher enzyme) (Glycogen-branching enzyme)	GLGB_HUMAN	16
Q04637	16.051	16.0159	16.0788	15.9084	16.0711	Eukaryotic translation initiation factor 4 gamma 1 (eIF-4-gamma 1) (eIF-4G 1) (eIF-4G1) (p220)	IF4G1_HUMAN	23
Q04760	17.0129	16.796	16.7389	16.7036	17.012	Lactoylglutathione lyase (EC 4.4.1.5) (Aldoketomutase) (Glyoxalase I) (Glx I) (Ketone-aldehyde mutase) (Methylglyoxalase) (S-D-lactoylglutathione methylglyoxal lyase)	LGUL_HUMAN	5
P42330;Q04828	18.2343	17.7522	17.9247	17.6363	17.4921	Aldo-keto reductase family 1 member C3 (EC 1.-.-.-) (17-beta-hydroxysteroid dehydrogenase type 5) (17-beta-HSD 5) (3-alpha-HSD type II, brain) (3-alpha-hydroxysteroid dehydrogenase type 2) (3-alpha-HSD type 2) (EC 1.1.1.357) (Chlordecone reductase homolog HAKRb) (Dihydrodiol dehydrogenase 3) (DD-3) (DD3) (Dihydrodiol dehydrogenase type I) (HA1753) (Indanol dehydrogenase) (EC 1.1.1.112) (Prostagla…	AK1C3_HUMAN;AK1C1_HUMAN	2
P17516;P42330;Q04828	18.8229	18.8423	18.8149	18.4246	18.4001	Aldo-keto reductase family 1 member C4 (EC 1.1.1.-) (3-alpha-HSD1) (3-alpha-hydroxysteroid dehydrogenase type I) (EC 1.1.1.357) (Chlordecone reductase) (CDR) (EC 1.1.1.225) (Dihydrodiol dehydrogenase 4) (DD-4) (DD4) (HAKRA);Aldo-keto reductase family 1 member C3 (EC 1.-.-.-) (17-beta-hydroxysteroid dehydrogenase type 5) (17-beta-HSD 5) (3-alpha-HSD type II, brain) (3-alpha-hydroxysteroid dehydrog…	AK1C4_HUMAN;AK1C3_HUMAN;AK1C1_HUMAN	3
P52895;Q04828	18.163	17.7446	17.6258	17.4305	17.5828	Aldo-keto reductase family 1 member C2 (EC 1.-.-.-) (3-alpha-HSD3) (Chlordecone reductase homolog HAKRD) (Dihydrodiol dehydrogenase 2) (DD-2) (DD2) (Dihydrodiol dehydrogenase/bile acid-binding protein) (DD/BABP) (Trans-1,2-dihydrobenzene-1,2-diol dehydrogenase) (EC 1.3.1.20) (Type III 3-alpha-hydroxysteroid dehydrogenase) (EC 1.1.1.357);Aldo-keto reductase family 1 member C1 (EC 1.1.1.-) (20-alph…	AK1C2_HUMAN;AK1C1_HUMAN	7
P42330;P52895;Q04828	19.528	19.243	19.5898	19.1843	18.8247	Aldo-keto reductase family 1 member C3 (EC 1.-.-.-) (17-beta-hydroxysteroid dehydrogenase type 5) (17-beta-HSD 5) (3-alpha-HSD type II, brain) (3-alpha-hydroxysteroid dehydrogenase type 2) (3-alpha-HSD type 2) (EC 1.1.1.357) (Chlordecone reductase homolog HAKRb) (Dihydrodiol dehydrogenase 3) (DD-3) (DD3) (Dihydrodiol dehydrogenase type I) (HA1753) (Indanol dehydrogenase) (EC 1.1.1.112) (Prostagla…	AK1C3_HUMAN;AK1C2_HUMAN;AK1C1_HUMAN	2
P17516;P42330;P52895;Q04828	21.9625	21.7757	21.9739	21.4732	21.4129	Aldo-keto reductase family 1 member C4 (EC 1.1.1.-) (3-alpha-HSD1) (3-alpha-hydroxysteroid dehydrogenase type I) (EC 1.1.1.357) (Chlordecone reductase) (CDR) (EC 1.1.1.225) (Dihydrodiol dehydrogenase 4) (DD-4) (DD4) (HAKRA);Aldo-keto reductase family 1 member C3 (EC 1.-.-.-) (17-beta-hydroxysteroid dehydrogenase type 5) (17-beta-HSD 5) (3-alpha-HSD type II, brain) (3-alpha-hydroxysteroid dehydrog…	AK1C4_HUMAN;AK1C3_HUMAN;AK1C2_HUMAN;AK1C1_HUMAN	2
Q04837	16.1222	16.0822	16.4922	16.5013	16.0523	Single-stranded DNA-binding protein, mitochondrial (Mt-SSB) (MtSSB) (PWP1-interacting protein 17)	SSBP_HUMAN	4
Q04917	16.3401	16.0017	16.1781	16.4585	16.1933	14-3-3 protein eta (Protein AS1)	1433F_HUMAN	3
Q05682	15.7657	15.7836	15.9964	17.1656	16.7243	Caldesmon (CDM)	CALD1_HUMAN	19
Q05707	14.6551	14.861	15.5171	18.6745	16.8728	Collagen alpha-1(XIV) chain (Undulin)	COEA1_HUMAN	19
Q06124	14.8124	14.6477	14.5601	14.7892	14.7909	Tyrosine-protein phosphatase non-receptor type 11 (EC 3.1.3.48) (Protein-tyrosine phosphatase 1D) (PTP-1D) (Protein-tyrosine phosphatase 2C) (PTP-2C) (SH-PTP2) (SHP-2) (Shp2) (SH-PTP3)	PTN11_HUMAN	2
Q06210	16.0814	16.1688	16.1875	16.4304	16.3824	Glutamine--fructose-6-phosphate aminotransferase [isomerizing] 1 (EC 2.6.1.16) (D-fructose-6-phosphate amidotransferase 1) (Glutamine:fructose-6-phosphate amidotransferase 1) (GFAT 1) (GFAT1) (Hexosephosphate aminotransferase 1)	GFPT1_HUMAN	12
Q06278	16.8522	16.7636	16.9205	16.6606	16.8146	Aldehyde oxidase (EC 1.2.3.1) (Aldehyde oxidase 1) (Azaheterocycle hydroxylase) (EC 1.17.3.-)	AOXA_HUMAN	40
Q06323	18.2626	17.7048	17.5399	17.6564	17.9181	Proteasome activator complex subunit 1 (11S regulator complex subunit alpha) (REG-alpha) (Activator of multicatalytic protease subunit 1) (Interferon gamma up-regulated I-5111 protein) (IGUP I-5111) (Proteasome activator 28 subunit alpha) (PA28a) (PA28alpha)	PSME1_HUMAN	10
Q06520	16.5012	15.9161	16.6394	16.2059	17.0352	Bile salt sulfotransferase (EC 2.8.2.14) (Dehydroepiandrosterone sulfotransferase) (DHEA-ST) (Hydroxysteroid Sulfotransferase) (HST) (ST2) (ST2A3) (Sulfotransferase 2A1) (ST2A1)	ST2A1_HUMAN	17
Q06830	17.3606	18.3147	18.5848	17.8051	17.9622	Peroxiredoxin-1 (EC 1.11.1.15) (Natural killer cell-enhancing factor A) (NKEF-A) (Proliferation-associated gene protein) (PAG) (Thioredoxin peroxidase 2) (Thioredoxin-dependent peroxide reductase 2)	PRDX1_HUMAN	10
Q06830;Q13162	18.7506	18.5581	18.6195	18.6116	18.715	Peroxiredoxin-1 (EC 1.11.1.15) (Natural killer cell-enhancing factor A) (NKEF-A) (Proliferation-associated gene protein) (PAG) (Thioredoxin peroxidase 2) (Thioredoxin-dependent peroxide reductase 2);Peroxiredoxin-4 (EC 1.11.1.15) (Antioxidant enzyme AOE372) (AOE37-2) (Peroxiredoxin IV) (Prx-IV) (Thioredoxin peroxidase AO372) (Thioredoxin-dependent peroxide reductase A0372)	PRDX1_HUMAN;PRDX4_HUMAN	3
Q07020	16.8165	17.4537	17.5089	16.9985	17.0738	60S ribosomal protein L18	RL18_HUMAN	7
Q07021	17.1089	17.0802	17.0184	16.9442	16.9886	Complement component 1 Q subcomponent-binding protein, mitochondrial (ASF/SF2-associated protein p32) (Glycoprotein gC1qBP) (C1qBP) (Hyaluronan-binding protein 1) (Mitochondrial matrix protein p32) (gC1q-R protein) (p33)	C1QBP_HUMAN	3
Q07065	15.6116	15.8982	16.2271	16.1058	15.9442	Cytoskeleton-associated protein 4 (63-kDa cytoskeleton-linking membrane protein) (Climp-63) (p63)	CKAP4_HUMAN	25
Q07075	15.1239	15.4713	15.2639	15.7767	15.2222	Glutamyl aminopeptidase (EAP) (EC 3.4.11.7) (Aminopeptidase A) (AP-A) (Differentiation antigen gp160) (CD antigen CD249)	AMPE_HUMAN	2
Q07157	15.0842	14.6513	14.7122	14.8211	14.6554	Tight junction protein ZO-1 (Tight junction protein 1) (Zona occludens protein 1) (Zonula occludens protein 1)	ZO1_HUMAN	8
Q07666	14.9876	15.255	14.395	15.1169	14.8942	KH domain-containing, RNA-binding, signal transduction-associated protein 1 (GAP-associated tyrosine phosphoprotein p62) (Src-associated in mitosis 68 kDa protein) (Sam68) (p21 Ras GTPase-activating protein-associated p62) (p68)	KHDR1_HUMAN	3
Q07812	15.9582	15.9523	16.1149	16.1634	15.9631	Apoptosis regulator BAX (Bcl-2-like protein 4) (Bcl2-L-4)	BAX_HUMAN	2
Q07954	15.5492	15.514	15.5981	15.7722	15.5917	Prolow-density lipoprotein receptor-related protein 1 (LRP-1) (Alpha-2-macroglobulin receptor) (A2MR) (Apolipoprotein E receptor) (APOER) (CD antigen CD91) [Cleaved into: Low-density lipoprotein receptor-related protein 1 85 kDa subunit (LRP-85); Low-density lipoprotein receptor-related protein 1 515 kDa subunit (LRP-515); Low-density lipoprotein receptor-related protein 1 intracellular domain (L…	LRP1_HUMAN	35
Q07955	15.965	15.8138	16.0549	15.8488	16.1122	Serine/arginine-rich splicing factor 1 (Alternative-splicing factor 1) (ASF-1) (Splicing factor, arginine/serine-rich 1) (pre-mRNA-splicing factor SF2, P33 subunit)	SRSF1_HUMAN	8
Q07960	15.7945	15.8494	15.9322	16.4459	15.9933	Rho GTPase-activating protein 1 (CDC42 GTPase-activating protein) (GTPase-activating protein rhoGAP) (Rho-related small GTPase protein activator) (Rho-type GTPase-activating protein 1) (p50-RhoGAP)	RHG01_HUMAN	7
P16298;Q08209	14.9893	14.6739	15.0567	15.1727	14.9986	Serine/threonine-protein phosphatase 2B catalytic subunit beta isoform (EC 3.1.3.16) (CAM-PRP catalytic subunit) (Calmodulin-dependent calcineurin A subunit beta isoform);Serine/threonine-protein phosphatase 2B catalytic subunit alpha isoform (EC 3.1.3.16) (CAM-PRP catalytic subunit) (Calmodulin-dependent calcineurin A subunit alpha isoform)	PP2BB_HUMAN;PP2BA_HUMAN	5
Q08211	15.651	16.1326	15.8309	16.1018	15.8418	ATP-dependent RNA helicase A (RHA) (EC 3.6.4.13) (DEAH box protein 9) (Leukophysin) (LKP) (Nuclear DNA helicase II) (NDH II)	DHX9_HUMAN	25
Q08257	17.511	18.1277	18.4452	17.297	17.8921	Quinone oxidoreductase (EC 1.6.5.5) (NADPH:quinone reductase) (Zeta-crystallin)	QOR_HUMAN	15
Q08378	15.1119	15.2823	15.5464	15.8614	15.661	Golgin subfamily A member 3 (Golgi complex-associated protein of 170 kDa) (GCP170) (Golgin-160)	GOGA3_HUMAN	2
Q08379	14.211	14.5364	14.4113	14.6705	14.6693	Golgin subfamily A member 2 (130 kDa cis-Golgi matrix protein) (GM130) (GM130 autoantigen) (Golgin-95)	GOGA2_HUMAN	2
Q08380	15.0155	15.1854	14.3409	15.2437	15.3005	Galectin-3-binding protein (Basement membrane autoantigen p105) (Lectin galactoside-binding soluble 3-binding protein) (Mac-2-binding protein) (MAC2BP) (Mac-2 BP) (Tumor-associated antigen 90K)	LG3BP_HUMAN	3
Q08426	17.2612	17.4975	17.6254	17.3929	17.7033	Peroxisomal bifunctional enzyme (PBE) (PBFE) [Includes: Enoyl-CoA hydratase/3,2-trans-enoyl-CoA isomerase (EC 4.2.1.17) (EC 5.3.3.8); 3-hydroxyacyl-CoA dehydrogenase (EC 1.1.1.35)]	ECHP_HUMAN	38
Q08477	17.429	17.6587	17.3715	16.2127	16.9754	Docosahexaenoic acid omega-hydroxylase CYP4F3 (EC 1.14.13.199) (20-hydroxyeicosatetraenoic acid synthase) (20-HETE synthase) (EC 1.14.13.-) (CYPIVF3) (Cytochrome P450 4F3) (Cytochrome P450-LTB-omega) (Leukotriene-B(4) 20-monooxygenase 2) (Leukotriene-B(4) omega-hydroxylase 2) (EC 1.14.13.30)	CP4F3_HUMAN	3
Q08945	14.8945	14.8352	14.9182	14.7848	14.762	FACT complex subunit SSRP1 (Chromatin-specific transcription elongation factor 80 kDa subunit) (Facilitates chromatin transcription complex 80 kDa subunit) (FACT 80 kDa subunit) (FACTp80) (Facilitates chromatin transcription complex subunit SSRP1) (Recombination signal sequence recognition protein 1) (Structure-specific recognition protein 1) (hSSRP1) (T160)	SSRP1_HUMAN	2
Q08AH3	16.2363	16.5061	16.3579	15.7687	15.7546	Acyl-coenzyme A synthetase ACSM2A, mitochondrial (EC 6.2.1.2) (Acyl-CoA synthetase medium-chain family member 2A) (Butyrate--CoA ligase 2A) (Butyryl-coenzyme A synthetase 2A) (Middle-chain acyl-CoA synthetase 2A)	ACS2A_HUMAN	4
Q08AH3;Q68CK6	17.4981	17.3727	17.1846	16.9887	16.844	Acyl-coenzyme A synthetase ACSM2A, mitochondrial (EC 6.2.1.2) (Acyl-CoA synthetase medium-chain family member 2A) (Butyrate--CoA ligase 2A) (Butyryl-coenzyme A synthetase 2A) (Middle-chain acyl-CoA synthetase 2A);Acyl-coenzyme A synthetase ACSM2B, mitochondrial (EC 6.2.1.2) (Acyl-CoA synthetase medium-chain family member 2B) (Butyrate--CoA ligase 2B) (Butyryl-coenzyme A synthetase 2B) (Middle-cha…	ACS2A_HUMAN;ACS2B_HUMAN	20
Q08AM6	13.8232	13.817	13.9344	13.9936	13.8966	Protein VAC14 homolog (Tax1-binding protein 2)	VAC14_HUMAN	5
Q08J23	14.872	14.8135	14.7173	14.5362	14.6292	tRNA (cytosine(34)-C(5))-methyltransferase (EC 2.1.1.203) (Myc-induced SUN domain-containing protein) (Misu) (NOL1/NOP2/Sun domain family member 2) (Substrate of AIM1/Aurora kinase B) (tRNA (cytosine-5-)-methyltransferase) (tRNA methyltransferase 4 homolog) (hTrm4)	NSUN2_HUMAN	2
Q09028;Q16576	15.6837	14.761	14.2177	14.9388	14.5905	Histone-binding protein RBBP4 (Chromatin assembly factor 1 subunit C) (CAF-1 subunit C) (Chromatin assembly factor I p48 subunit) (CAF-I 48 kDa subunit) (CAF-I p48) (Nucleosome-remodeling factor subunit RBAP48) (Retinoblastoma-binding protein 4) (RBBP-4) (Retinoblastoma-binding protein p48);Histone-binding protein RBBP7 (Histone acetyltransferase type B subunit 2) (Nucleosome-remodeling factor su…	RBBP4_HUMAN;RBBP7_HUMAN	3
Q09666	15.1491	15.3505	15.2137	16.0206	15.4148	Neuroblast differentiation-associated protein AHNAK (Desmoyokin)	AHNK_HUMAN	69
Q0VF96	14.9956	15.1678	15.3524	14.8586	14.6192	Cingulin-like protein 1 (Junction-associated coiled-coil protein) (Paracingulin)	CGNL1_HUMAN	2
Q10471	15.5371	15.595	15.7321	15.6307	14.6885	Polypeptide N-acetylgalactosaminyltransferase 2 (EC 2.4.1.41) (Polypeptide GalNAc transferase 2) (GalNAc-T2) (pp-GaNTase 2) (Protein-UDP acetylgalactosaminyltransferase 2) (UDP-GalNAc:polypeptide N-acetylgalactosaminyltransferase 2) [Cleaved into: Polypeptide N-acetylgalactosaminyltransferase 2 soluble form]	GALT2_HUMAN	6
Q10567	16.193	16.2232	16.3477	16.4907	16.4629	AP-1 complex subunit beta-1 (Adaptor protein complex AP-1 subunit beta-1) (Adaptor-related protein complex 1 subunit beta-1) (Beta-1-adaptin) (Beta-adaptin 1) (Clathrin assembly protein complex 1 beta large chain) (Golgi adaptor HA1/AP1 adaptin beta subunit)	AP1B1_HUMAN	5
Q10589	17.0595	16.9604	17.2726	17.3262	16.2975	Bone marrow stromal antigen 2 (BST-2) (HM1.24 antigen) (Tetherin) (CD antigen CD317)	BST2_HUMAN	2
Q10713	15.6705	15.6985	15.6654	15.473	15.485	Mitochondrial-processing peptidase subunit alpha (EC 3.4.24.64) (Alpha-MPP) (P-55)	MPPA_HUMAN	7
Q12768	13.3731	13.7416	13.3349	13.8406	13.8934	WASH complex subunit strumpellin (Strumpellin)	STRUM_HUMAN	3
Q12792	15.7938	15.8006	16.173	15.9423	15.9101	Twinfilin-1 (Protein A6) (Protein tyrosine kinase 9)	TWF1_HUMAN	5
Q12797	14.7884	14.6485	14.5837	14.8926	14.8632	Aspartyl/asparaginyl beta-hydroxylase (EC 1.14.11.16) (Aspartate beta-hydroxylase) (ASP beta-hydroxylase) (Peptide-aspartate beta-dioxygenase)	ASPH_HUMAN	9
Q12805	15.4029	14.7659	14.2543	15.3964	15.5809	EGF-containing fibulin-like extracellular matrix protein 1 (Extracellular protein S1-5) (Fibrillin-like protein) (Fibulin-3) (FIBL-3)	FBLN3_HUMAN	2
Q12846	14.7052	15.0129	14.938	14.8707	14.6072	Syntaxin-4 (Renal carcinoma antigen NY-REN-31)	STX4_HUMAN	2
Q12882	15.7257	15.831	15.5739	15.494	15.8619	Dihydropyrimidine dehydrogenase [NADP(+)] (DHPDHase) (DPD) (EC 1.3.1.2) (Dihydrothymine dehydrogenase) (Dihydrouracil dehydrogenase)	DPYD_HUMAN	13
Q12904	15.18	16.3218	16.3163	15.6304	16.1096	Aminoacyl tRNA synthase complex-interacting multifunctional protein 1 (Multisynthase complex auxiliary component p43) [Cleaved into: Endothelial monocyte-activating polypeptide 2 (EMAP-2) (Endothelial monocyte-activating polypeptide II) (EMAP-II) (Small inducible cytokine subfamily E member 1)]	AIMP1_HUMAN	6
Q12905	16.7041	16.6473	16.4246	16.641	16.6865	Interleukin enhancer-binding factor 2 (Nuclear factor of activated T-cells 45 kDa)	ILF2_HUMAN	7
Q12906	15.6745	15.9723	16.0372	15.8925	15.7028	Interleukin enhancer-binding factor 3 (Double-stranded RNA-binding protein 76) (DRBP76) (M-phase phosphoprotein 4) (MPP4) (Nuclear factor associated with dsRNA) (NFAR) (Nuclear factor of activated T-cells 90 kDa) (NF-AT-90) (Translational control protein 80) (TCP80)	ILF3_HUMAN	10
Q12907	16.755	17.5951	17.9555	16.5469	16.7319	Vesicular integral-membrane protein VIP36 (Glycoprotein GP36b) (Lectin mannose-binding 2) (Vesicular integral-membrane protein 36) (VIP36)	LMAN2_HUMAN	10
Q12931	16.6225	16.6186	16.44	16.1421	16.182	Heat shock protein 75 kDa, mitochondrial (HSP 75) (TNFR-associated protein 1) (Tumor necrosis factor type 1 receptor-associated protein) (TRAP-1)	TRAP1_HUMAN	13
Q12959	14.663	14.4859	14.487	14.4838	14.4699	Disks large homolog 1 (Synapse-associated protein 97) (SAP-97) (SAP97) (hDlg)	DLG1_HUMAN	3
Q12965	14.2112	14.2252	14.0851	14.2935	13.86	Unconventional myosin-Ie (Myosin-Ic) (Unconventional myosin 1E)	MYO1E_HUMAN	2
Q13011	17.9203	17.4886	17.1173	16.6462	17.2962	Delta(3,5)-Delta(2,4)-dienoyl-CoA isomerase, mitochondrial (EC 5.3.3.-)	ECH1_HUMAN	11
Q13045	15.2945	15.1255	14.8671	15.139	14.9354	Protein flightless-1 homolog	FLII_HUMAN	9
Q13057	15.583	15.7007	15.6606	15.4883	15.5872	Bifunctional coenzyme A synthase (CoA synthase) (NBP) (POV-2) [Includes: Phosphopantetheine adenylyltransferase (EC 2.7.7.3) (Dephospho-CoA pyrophosphorylase) (Pantetheine-phosphate adenylyltransferase) (PPAT); Dephospho-CoA kinase (DPCK) (EC 2.7.1.24) (Dephosphocoenzyme A kinase) (DPCOAK)]	COASY_HUMAN	7
Q13085	15.4747	15.4108	15.4917	15.4763	15.6023	Acetyl-CoA carboxylase 1 (ACC1) (EC 6.4.1.2) (ACC-alpha) [Includes: Biotin carboxylase (EC 6.3.4.14)]	ACACA_HUMAN	9
Q13098	15.0797	15.392	15.4997	15.3055	15.3277	COP9 signalosome complex subunit 1 (SGN1) (Signalosome subunit 1) (G protein pathway suppressor 1) (GPS-1) (JAB1-containing signalosome subunit 1) (Protein MFH)	CSN1_HUMAN	2
Q13126	15.4537	15.4754	15.3191	15.7581	16.0575	S-methyl-5'-thioadenosine phosphorylase (EC 2.4.2.28) (5'-methylthioadenosine phosphorylase) (MTA phosphorylase) (MTAP) (MTAPase)	MTAP_HUMAN	4
Q13131	15.3343	15.6418	15.6072	15.5986	15.9814	5'-AMP-activated protein kinase catalytic subunit alpha-1 (AMPK subunit alpha-1) (EC 2.7.11.1) (Acetyl-CoA carboxylase kinase) (ACACA kinase) (EC 2.7.11.27) (Hydroxymethylglutaryl-CoA reductase kinase) (HMGCR kinase) (EC 2.7.11.31) (Tau-protein kinase PRKAA1) (EC 2.7.11.26)	AAPK1_HUMAN	7
Q13148	14.4763	14.3427	14.5123	14.6803	14.3193	TAR DNA-binding protein 43 (TDP-43)	TADBP_HUMAN	4
Q13151	17.6705	17.2942	17.5544	17.4439	17.2986	Heterogeneous nuclear ribonucleoprotein A0 (hnRNP A0)	ROA0_HUMAN	3
Q13162	16.5777	16.6924	16.741	16.2874	16.8081	Peroxiredoxin-4 (EC 1.11.1.15) (Antioxidant enzyme AOE372) (AOE37-2) (Peroxiredoxin IV) (Prx-IV) (Thioredoxin peroxidase AO372) (Thioredoxin-dependent peroxide reductase A0372)	PRDX4_HUMAN	9
Q13177	14.8177	14.7452	14.3935	14.7005	14.6183	Serine/threonine-protein kinase PAK 2 (EC 2.7.11.1) (Gamma-PAK) (PAK65) (S6/H4 kinase) (p21-activated kinase 2) (PAK-2) (p58) [Cleaved into: PAK-2p27 (p27); PAK-2p34 (p34) (C-t-PAK2)]	PAK2_HUMAN	4
Q13185	14.1639	14.472	14.6527	14.8576	14.4586	Chromobox protein homolog 3 (HECH) (Heterochromatin protein 1 homolog gamma) (HP1 gamma) (Modifier 2 protein)	CBX3_HUMAN	3
Q13190	15.1354	14.7644	15.0003	14.9757	14.7871	Syntaxin-5	STX5_HUMAN	2
Q13200	15.7731	15.8626	15.8443	15.8222	15.769	26S proteasome non-ATPase regulatory subunit 2 (26S proteasome regulatory subunit RPN1) (26S proteasome regulatory subunit S2) (26S proteasome subunit p97) (Protein 55.11) (Tumor necrosis factor type 1 receptor-associated protein 2)	PSMD2_HUMAN	20
Q13217	15.5742	15.6912	15.6658	15.3055	15.5677	DnaJ homolog subfamily C member 3 (Endoplasmic reticulum DNA J domain-containing protein 6) (ER-resident protein ERdj6) (ERdj6) (Interferon-induced, double-stranded RNA-activated protein kinase inhibitor) (Protein kinase inhibitor of 58 kDa) (Protein kinase inhibitor p58)	DNJC3_HUMAN	2
Q13228	17.586	17.8007	17.7677	17.5285	17.7638	Selenium-binding protein 1 (56 kDa selenium-binding protein) (SBP56) (SP56)	SBP1_HUMAN	23
Q13232	15.3636	14.9928	15.1805	14.7514	14.7795	Nucleoside diphosphate kinase 3 (NDK 3) (NDP kinase 3) (EC 2.7.4.6) (DR-nm23) (Nucleoside diphosphate kinase C) (NDPKC) (nm23-H3)	NDK3_HUMAN	4
Q13247	16.1053	16.126	16.2628	16.1022	16.3081	Serine/arginine-rich splicing factor 6 (Pre-mRNA-splicing factor SRP55) (Splicing factor, arginine/serine-rich 6)	SRSF6_HUMAN	4
Q13263	15.7201	16.0885	16.0956	16.5947	15.8149	Transcription intermediary factor 1-beta (TIF1-beta) (E3 SUMO-protein ligase TRIM28) (EC 6.3.2.-) (KRAB-associated protein 1) (KAP-1) (KRAB-interacting protein 1) (KRIP-1) (Nuclear corepressor KAP-1) (RING finger protein 96) (Tripartite motif-containing protein 28)	TIF1B_HUMAN	8
Q13283	14.7922	15.046	15.0768	14.7281	14.6384	Ras GTPase-activating protein-binding protein 1 (G3BP-1) (EC 3.6.4.12) (EC 3.6.4.13) (ATP-dependent DNA helicase VIII) (hDH VIII) (GAP SH3 domain-binding protein 1)	G3BP1_HUMAN	5
Q13310	15.1591	14.9808	15.0991	15.1661	15.2299	Polyadenylate-binding protein 4 (PABP-4) (Poly(A)-binding protein 4) (Activated-platelet protein 1) (APP-1) (Inducible poly(A)-binding protein) (iPABP)	PABP4_HUMAN	4
Q13347	15.6052	15.5136	15.114	15.6479	15.4316	Eukaryotic translation initiation factor 3 subunit I (eIF3i) (Eukaryotic translation initiation factor 3 subunit 2) (TGF-beta receptor-interacting protein 1) (TRIP-1) (eIF-3-beta) (eIF3 p36)	EIF3I_HUMAN	8
Q13363	15.9498	15.602	15.4184	15.7088	15.8473	C-terminal-binding protein 1 (CtBP1) (EC 1.1.1.-)	CTBP1_HUMAN	7
Q13404;Q15819	17.668	17.4784	17.534	17.7318	17.5001	Ubiquitin-conjugating enzyme E2 variant 1 (UEV-1) (CROC-1) (TRAF6-regulated IKK activator 1 beta Uev1A);Ubiquitin-conjugating enzyme E2 variant 2 (DDVit 1) (Enterocyte differentiation-associated factor 1) (EDAF-1) (Enterocyte differentiation-promoting factor 1) (EDPF-1) (MMS2 homolog) (Vitamin D3-inducible protein)	UB2V1_HUMAN;UB2V2_HUMAN	3
Q13409	15.4224	15.7491	15.5899	15.5911	15.3502	Cytoplasmic dynein 1 intermediate chain 2 (Cytoplasmic dynein intermediate chain 2) (Dynein intermediate chain 2, cytosolic) (DH IC-2)	DC1I2_HUMAN	5
Q13418	15.3089	14.9957	15.4672	16.0157	15.5818	Integrin-linked protein kinase (EC 2.7.11.1) (59 kDa serine/threonine-protein kinase) (ILK-1) (ILK-2) (p59ILK)	ILK_HUMAN	9
Q13423	17.8744	17.9676	17.8758	17.7761	17.8427	NAD(P) transhydrogenase, mitochondrial (EC 1.6.1.2) (Nicotinamide nucleotide transhydrogenase) (Pyridine nucleotide transhydrogenase)	NNTM_HUMAN	34
Q13425	13.7905	14.1238	14.0044	14.6955	13.9959	Beta-2-syntrophin (59 kDa dystrophin-associated protein A1 basic component 2) (Syntrophin-3) (SNT3) (Syntrophin-like) (SNTL)	SNTB2_HUMAN	3
Q13435	14.6896	15.0012	14.5863	15.0401	14.9331	Splicing factor 3B subunit 2 (Pre-mRNA-splicing factor SF3b 145 kDa subunit) (SF3b145) (SF3b150) (Spliceosome-associated protein 145) (SAP 145)	SF3B2_HUMAN	3
Q13438	14.2378	14.3963	14.4006	13.899	14.4008	Protein OS-9 (Amplified in osteosarcoma 9)	OS9_HUMAN	3
Q13445	15.8515	15.7682	15.6473	15.5455	15.3018	Transmembrane emp24 domain-containing protein 1 (Interleukin-1 receptor-like 1 ligand) (Putative T1/ST2 receptor-binding protein) (p24 family protein gamma-1) (Tp24) (p24gamma1)	TMED1_HUMAN	2
Q13464	13.7401	13.8497	13.689	14.2258	13.8077	Rho-associated protein kinase 1 (EC 2.7.11.1) (Renal carcinoma antigen NY-REN-35) (Rho-associated, coiled-coil-containing protein kinase 1) (Rho-associated, coiled-coil-containing protein kinase I) (ROCK-I) (p160 ROCK-1) (p160ROCK)	ROCK1_HUMAN	2
Q13492	14.7535	14.7418	14.819	15.0907	15.0425	Phosphatidylinositol-binding clathrin assembly protein (Clathrin assembly lymphoid myeloid leukemia protein)	PICAL_HUMAN	6
Q13496	14.2485	14.1737	14.3254	14.3879	14.553	Myotubularin (Phosphatidylinositol-3,5-bisphosphate 3-phosphatase) (EC 3.1.3.95) (Phosphatidylinositol-3-phosphate phosphatase) (EC 3.1.3.64)	MTM1_HUMAN	2
Q13501	14.7524	14.9063	15.1795	15.3256	14.5223	Sequestosome-1 (EBI3-associated protein of 60 kDa) (EBIAP) (p60) (Phosphotyrosine-independent ligand for the Lck SH2 domain of 62 kDa) (Ubiquitin-binding protein p62)	SQSTM_HUMAN	2
Q13505	14.9019	14.9229	15.3658	14.6511	15.0372	Metaxin-1 (Mitochondrial outer membrane import complex protein 1)	MTX1_HUMAN	4
Q13510	17.4435	17.027	17.1868	17.5485	17.7436	Acid ceramidase (AC) (ACDase) (Acid CDase) (EC 3.5.1.23) (Acylsphingosine deacylase) (N-acylsphingosine amidohydrolase) (Putative 32 kDa heart protein) (PHP32) [Cleaved into: Acid ceramidase subunit alpha; Acid ceramidase subunit beta]	ASAH1_HUMAN	3
Q13557	15.331	15.3527	15.2636	15.25	15.151	Calcium/calmodulin-dependent protein kinase type II subunit delta (CaM kinase II subunit delta) (CaMK-II subunit delta) (EC 2.7.11.17)	KCC2D_HUMAN	4
Q13561	14.3968	14.7772	14.3077	14.7931	14.7378	Dynactin subunit 2 (50 kDa dynein-associated polypeptide) (Dynactin complex 50 kDa subunit) (DCTN-50) (p50 dynamitin)	DCTN2_HUMAN	7
Q13576	16.4509	16.3534	16.2958	16.1963	16.5385	Ras GTPase-activating-like protein IQGAP2	IQGA2_HUMAN	44
P46940;Q13576	17.4425	17.2885	17.2663	17.1505	17.262	Ras GTPase-activating-like protein IQGAP1 (p195);Ras GTPase-activating-like protein IQGAP2	IQGA1_HUMAN;IQGA2_HUMAN	2
Q13586	15.2627	15.246	15.0436	14.9673	15.1682	Stromal interaction molecule 1	STIM1_HUMAN	5
Q13596	14.8581	15.291	15.3086	15.0195	15.2291	Sorting nexin-1	SNX1_HUMAN	5
Q13608	14.9409	15.3164	15.0789	14.6769	15.1107	Peroxisome assembly factor 2 (PAF-2) (Peroxin-6) (Peroxisomal biogenesis factor 6) (Peroxisomal-type ATPase 1)	PEX6_HUMAN	2
Q13616	13.8996	13.8354	13.7408	14.0126	13.8036	Cullin-1 (CUL-1)	CUL1_HUMAN	2
Q13617	14.236	14.3554	14.2579	14.1927	14.1318	Cullin-2 (CUL-2)	CUL2_HUMAN	2
Q13619	14.4585	14.7055	14.8931	14.2832	14.6313	Cullin-4A (CUL-4A)	CUL4A_HUMAN	3
Q13619;Q13620	15.6486	15.3811	15.4315	15.8166	15.6617	Cullin-4A (CUL-4A);Cullin-4B (CUL-4B)	CUL4A_HUMAN;CUL4B_HUMAN	2
Q13630	15.5444	15.8694	15.7771	15.8598	15.8502	GDP-L-fucose synthase (EC 1.1.1.271) (GDP-4-keto-6-deoxy-D-mannose-3,5-epimerase-4-reductase) (Protein FX) (Red cell NADP(H)-binding protein) (Short-chain dehydrogenase/reductase family 4E member 1)	FCL_HUMAN	7
Q13637	15.9769	15.6242	15.5796	16.0136	16.0613	Ras-related protein Rab-32	RAB32_HUMAN	4
Q13642	15.8848	15.7716	15.7502	17.6771	16.992	Four and a half LIM domains protein 1 (FHL-1) (Skeletal muscle LIM-protein 1) (SLIM) (SLIM-1)	FHL1_HUMAN	2
Q13724	16.8758	16.6038	16.7593	16.6606	16.3289	Mannosyl-oligosaccharide glucosidase (EC 3.2.1.106) (Processing A-glucosidase I)	MOGS_HUMAN	18
Q13740	15.148	15.1645	15.0787	15.1625	15.3292	CD166 antigen (Activated leukocyte cell adhesion molecule) (CD antigen CD166)	CD166_HUMAN	2
E9PAV3;Q13765	17.1238	17.0222	17.4151	17.1458	17.146	Nascent polypeptide-associated complex subunit alpha, muscle-specific form (Alpha-NAC, muscle-specific form) (skNAC);Nascent polypeptide-associated complex subunit alpha (NAC-alpha) (Alpha-NAC) (allergen Hom s 2)	NACAM_HUMAN;NACA_HUMAN	3
Q13813	15.9526	15.9357	16.0262	16.1949	16.3958	Spectrin alpha chain, non-erythrocytic 1 (Alpha-II spectrin) (Fodrin alpha chain) (Spectrin, non-erythroid alpha subunit)	SPTN1_HUMAN	91
Q13825	15.9907	15.5673	15.5832	15.5659	15.1779	Methylglutaconyl-CoA hydratase, mitochondrial (EC 4.2.1.18) (AU-specific RNA-binding enoyl-CoA hydratase) (AU-binding protein/enoyl-CoA hydratase)	AUHM_HUMAN	5
O00148;Q13838	15.5045	15.4828	15.6487	15.6938	15.5567	ATP-dependent RNA helicase DDX39A (EC 3.6.4.13) (DEAD box protein 39) (Nuclear RNA helicase URH49);Spliceosome RNA helicase DDX39B (EC 3.6.4.13) (56 kDa U2AF65-associated protein) (ATP-dependent RNA helicase p47) (DEAD box protein UAP56) (HLA-B-associated transcript 1 protein)	DX39A_HUMAN;DX39B_HUMAN	14
Q13884	15.7117	14.9375	15.4544	15.5983	15.7617	Beta-1-syntrophin (59 kDa dystrophin-associated protein A1 basic component 1) (DAPA1B) (BSYN2) (Syntrophin-2) (Tax interaction protein 43) (TIP-43)	SNTB1_HUMAN	7
Q13885	16.061	16.5802	15.9208	16.3741	15.3924	Tubulin beta-2A chain (Tubulin beta class IIa)	TBB2A_HUMAN	4
Q13907	16.4629	16.6652	16.8243	16.7263	17.2457	Isopentenyl-diphosphate Delta-isomerase 1 (EC 5.3.3.2) (Isopentenyl pyrophosphate isomerase 1) (IPP isomerase 1) (IPPI1)	IDI1_HUMAN	2
Q14019	15.5994	15.7875	16.0922	16.1159	15.4977	Coactosin-like protein	COTL1_HUMAN	6
Q14032	18.9266	17.7921	18.0806	17.4475	18.8001	Bile acid-CoA:amino acid N-acyltransferase (BACAT) (BAT) (EC 2.3.1.65) (Glycine N-choloyltransferase) (Long-chain fatty-acyl-CoA hydrolase) (EC 3.1.2.2)	BAAT_HUMAN	9
Q14103	15.9773	15.9621	15.838	16.1176	16.1871	Heterogeneous nuclear ribonucleoprotein D0 (hnRNP D0) (AU-rich element RNA-binding protein 1)	HNRPD_HUMAN	6
Q14108	13.7976	14.0667	14.338	13.948	14.576	Lysosome membrane protein 2 (85 kDa lysosomal membrane sialoglycoprotein) (LGP85) (CD36 antigen-like 2) (Lysosome membrane protein II) (LIMP II) (Scavenger receptor class B member 2) (CD antigen CD36)	SCRB2_HUMAN	5
Q14112	14.8704	15.1393	14.7256	16.4083	15.3062	Nidogen-2 (NID-2) (Osteonidogen)	NID2_HUMAN	2
Q14117	16.753	16.4764	16.2568	16.274	17.1779	Dihydropyrimidinase (DHP) (DHPase) (EC 3.5.2.2) (Dihydropyrimidine amidohydrolase) (Hydantoinase)	DPYS_HUMAN	16
Q14126	14.1759	14.2336	14.2708	14.5142	14.8305	Desmoglein-2 (Cadherin family member 5) (HDGC)	DSG2_HUMAN	2
Q14139	14.802	14.8685	14.7573	14.6253	14.1662	Ubiquitin conjugation factor E4 A (EC 6.3.2.-)	UBE4A_HUMAN	2
Q14141	15.3583	15.0745	15.1821	17.0332	15.3934	Septin-6	SEPT6_HUMAN	2
Q14152	15.6883	15.7123	15.6906	15.7612	15.538	Eukaryotic translation initiation factor 3 subunit A (eIF3a) (Eukaryotic translation initiation factor 3 subunit 10) (eIF-3-theta) (eIF3 p167) (eIF3 p180) (eIF3 p185)	EIF3A_HUMAN	28
Q14155	13.5996	13.9868	13.4018	13.6883	13.3551	Rho guanine nucleotide exchange factor 7 (Beta-Pix) (COOL-1) (PAK-interacting exchange factor beta) (p85)	ARHG7_HUMAN	3
Q14160	15.4367	15.2295	15.1752	15.5169	15.2005	Protein scribble homolog (Scribble) (hScrib) (Protein LAP4)	SCRIB_HUMAN	3
Q14165	16.8655	16.4635	16.5724	16.3526	16.0329	Malectin	MLEC_HUMAN	7
Q14166	15.5165	15.4708	15.3565	15.3851	15.84	Tubulin--tyrosine ligase-like protein 12	TTL12_HUMAN	9
Q14203	14.813	14.5947	14.9144	15.0086	15.022	Dynactin subunit 1 (150 kDa dynein-associated polypeptide) (DAP-150) (DP-150) (p135) (p150-glued)	DCTN1_HUMAN	10
Q14204	15.5018	15.4472	15.4152	15.9125	15.5019	Cytoplasmic dynein 1 heavy chain 1 (Cytoplasmic dynein heavy chain 1) (Dynein heavy chain, cytosolic)	DYHC1_HUMAN	61
Q14232	15.1444	15.0418	15.0658	15.0942	14.996	Translation initiation factor eIF-2B subunit alpha (eIF-2B GDP-GTP exchange factor subunit alpha)	EI2BA_HUMAN	2
Q14240	15.9314	15.9601	16.0034	15.841	15.3261	Eukaryotic initiation factor 4A-II (eIF-4A-II) (eIF4A-II) (EC 3.6.4.13) (ATP-dependent RNA helicase eIF4A-2) [Cleaved into: Eukaryotic initiation factor 4A-II, N-terminally processed]	IF4A2_HUMAN	7
Q14244	15.9823	15.9911	15.7284	15.8632	15.768	Ensconsin (Epithelial microtubule-associated protein of 115 kDa) (E-MAP-115) (Microtubule-associated protein 7) (MAP-7)	MAP7_HUMAN	3
Q14247	15.8319	15.6039	15.8356	15.9714	16.0646	Src substrate cortactin (Amplaxin) (Oncogene EMS1)	SRC8_HUMAN	16
Q14254	15.439	15.3548	15.7334	15.6017	15.6165	Flotillin-2 (Epidermal surface antigen) (ESA) (Membrane component chromosome 17 surface marker 1)	FLOT2_HUMAN	9
Q14258	14.5968	14.334	14.6815	14.6309	14.8143	E3 ubiquitin/ISG15 ligase TRIM25 (EC 6.3.2.n3) (Estrogen-responsive finger protein) (RING finger protein 147) (RING-type E3 ubiquitin transferase) (EC 2.3.2.27) (Tripartite motif-containing protein 25) (Ubiquitin/ISG15-conjugating enzyme TRIM25) (Zinc finger protein 147)	TRI25_HUMAN	10
Q14353	15.5694	15.6637	15.677	15.7386	16.2168	Guanidinoacetate N-methyltransferase (EC 2.1.1.2)	GAMT_HUMAN	4
Q14376	16.1734	16.1424	16.4075	15.7796	16.5124	UDP-glucose 4-epimerase (EC 5.1.3.2) (Galactowaldenase) (UDP-N-acetylgalactosamine 4-epimerase) (UDP-GalNAc 4-epimerase) (UDP-N-acetylglucosamine 4-epimerase) (UDP-GlcNAc 4-epimerase) (EC 5.1.3.7) (UDP-galactose 4-epimerase)	GALE_HUMAN	8
Q14444	14.7105	14.9985	15.036	14.3959	14.5425	Caprin-1 (Cell cycle-associated protein 1) (Cytoplasmic activation- and proliferation-associated protein 1) (GPI-anchored membrane protein 1) (GPI-anchored protein p137) (GPI-p137) (p137GPI) (Membrane component chromosome 11 surface marker 1) (RNA granule protein 105)	CAPR1_HUMAN	3
Q14449	14.8782	14.9842	14.9528	14.3064	14.9618	Growth factor receptor-bound protein 14 (GRB14 adapter protein)	GRB14_HUMAN	3
Q14498	14.2025	14.2218	14.1488	13.9865	14.7121	RNA-binding protein 39 (CAPER alpha) (Hepatocellular carcinoma protein 1) (RNA-binding motif protein 39) (RNA-binding region-containing protein 2) (Splicing factor HCC1)	RBM39_HUMAN	5
Q14554	16.8401	16.7374	16.5634	16.4778	16.3276	Protein disulfide-isomerase A5 (EC 5.3.4.1) (Protein disulfide isomerase-related protein)	PDIA5_HUMAN	13
Q14571	15.0328	15.1901	15.1223	15.0417	14.9073	Inositol 1,4,5-trisphosphate receptor type 2 (IP3 receptor isoform 2) (IP3R 2) (InsP3R2) (Type 2 inositol 1,4,5-trisphosphate receptor) (Type 2 InsP3 receptor)	ITPR2_HUMAN	15
Q14624	15.3671	15.3128	15.4375	15.7177	15.3573	Inter-alpha-trypsin inhibitor heavy chain H4 (ITI heavy chain H4) (ITI-HC4) (Inter-alpha-inhibitor heavy chain 4) (Inter-alpha-trypsin inhibitor family heavy chain-related protein) (IHRP) (Plasma kallikrein sensitive glycoprotein 120) (Gp120) (PK-120) [Cleaved into: 70 kDa inter-alpha-trypsin inhibitor heavy chain H4; 35 kDa inter-alpha-trypsin inhibitor heavy chain H4]	ITIH4_HUMAN	11
Q14651	14.3292	15.575	14.338	15.338	14.28	Plastin-1 (Intestine-specific plastin) (I-plastin)	PLSI_HUMAN	3
Q14677	15.5168	15.4602	15.3636	15.1238	15.2535	Clathrin interactor 1 (Clathrin-interacting protein localized in the trans-Golgi region) (Clint) (Enthoprotin) (Epsin-4) (Epsin-related protein) (EpsinR)	EPN4_HUMAN	6
Q14683	16.3234	16.3972	16.3728	16.465	16.3034	Structural maintenance of chromosomes protein 1A (SMC protein 1A) (SMC-1-alpha) (SMC-1A) (Sb1.8)	SMC1A_HUMAN	2
Q14696	15.8334	15.6198	15.6868	15.3386	15.529	LDLR chaperone MESD (Mesoderm development candidate 2) (Mesoderm development protein) (Renal carcinoma antigen NY-REN-61)	MESD_HUMAN	5
Q14697	17.2381	17.1323	17.0063	16.927	16.9411	Neutral alpha-glucosidase AB (EC 3.2.1.84) (Alpha-glucosidase 2) (Glucosidase II subunit alpha)	GANAB_HUMAN	39
Q14739	15.7457	16.0041	15.4724	15.578	15.417	Lamin-B receptor (Integral nuclear envelope inner membrane protein) (LMN2R)	LBR_HUMAN	6
Q14764	15.5264	15.527	15.493	15.9747	15.3204	Major vault protein (MVP) (Lung resistance-related protein)	MVP_HUMAN	19
Q14789	14.1797	14.3725	14.3031	14.3208	14.0722	Golgin subfamily B member 1 (372 kDa Golgi complex-associated protein) (GCP372) (Giantin) (Macrogolgin)	GOGB1_HUMAN	5
Q14847	16.6586	16.4578	16.7105	16.8176	16.5398	LIM and SH3 domain protein 1 (LASP-1) (Metastatic lymph node gene 50 protein) (MLN 50)	LASP1_HUMAN	9
Q14894	16.8584	16.6368	16.5744	16.0479	16.2646	Ketimine reductase mu-crystallin (EC 1.5.1.25) (NADP-regulated thyroid-hormone-binding protein)	CRYM_HUMAN	9
Q14914	17.3062	17.4441	18.0059	17.3788	18.0876	Prostaglandin reductase 1 (PRG-1) (EC 1.3.1.-) (15-oxoprostaglandin 13-reductase) (EC 1.3.1.48) (NADP-dependent leukotriene B4 12-hydroxydehydrogenase) (EC 1.3.1.74)	PTGR1_HUMAN	11
Q14974	14.5802	14.9666	14.6542	14.7948	15.1511	Importin subunit beta-1 (Importin-90) (Karyopherin subunit beta-1) (Nuclear factor p97) (Pore targeting complex 97 kDa subunit) (PTAC97)	IMB1_HUMAN	13
Q14980	14.1197	14.4676	14.4637	14.6113	14.5197	Nuclear mitotic apparatus protein 1 (NuMA protein) (Nuclear matrix protein-22) (NMP-22) (SP-H antigen)	NUMA1_HUMAN	8
Q15005	15.5166	15.082	15.7012	15.6069	16.089	Signal peptidase complex subunit 2 (EC 3.4.-.-) (Microsomal signal peptidase 25 kDa subunit) (SPase 25 kDa subunit)	SPCS2_HUMAN	4
Q15006	15.1753	15.1824	15.1818	15.3306	15.0818	ER membrane protein complex subunit 2 (Tetratricopeptide repeat protein 35) (TPR repeat protein 35)	EMC2_HUMAN	3
Q15008	14.9613	14.7903	15.0373	15.0513	15.0399	26S proteasome non-ATPase regulatory subunit 6 (26S proteasome regulatory subunit RPN7) (26S proteasome regulatory subunit S10) (Breast cancer-associated protein SGA-113M) (Phosphonoformate immuno-associated protein 4) (Proteasome regulatory particle subunit p44S10) (p42A)	PSMD6_HUMAN	13
Q15019	15.958	15.6553	16.3297	16.3442	16.3874	Septin-2 (Neural precursor cell expressed developmentally down-regulated protein 5) (NEDD-5)	SEPT2_HUMAN	4
Q15020	15.0804	15.09	15.2143	15.6046	15.253	Squamous cell carcinoma antigen recognized by T-cells 3 (SART-3) (Tat-interacting protein of 110 kDa) (Tip110) (p110 nuclear RNA-binding protein)	SART3_HUMAN	5
Q15029	14.74	14.9004	14.7861	14.6968	14.4053	116 kDa U5 small nuclear ribonucleoprotein component (Elongation factor Tu GTP-binding domain-containing protein 2) (SNU114 homolog) (hSNU114) (U5 snRNP-specific protein, 116 kDa) (U5-116 kDa)	U5S1_HUMAN	4
Q15031	14.5321	14.522	14.5052	14.3848	14.5422	Probable leucine--tRNA ligase, mitochondrial (EC 6.1.1.4) (Leucyl-tRNA synthetase) (LeuRS)	SYLM_HUMAN	2
Q15036	15.2951	15.3137	15.2862	15.6582	14.9218	Sorting nexin-17	SNX17_HUMAN	2
Q15046	15.6487	15.6229	15.5564	15.3594	15.4585	Lysine--tRNA ligase (EC 6.1.1.6) (Lysyl-tRNA synthetase) (LysRS)	SYK_HUMAN	12
Q15056	16.1696	16.1277	16.2182	16.1052	16.2099	Eukaryotic translation initiation factor 4H (eIF-4H) (Williams-Beuren syndrome chromosomal region 1 protein)	IF4H_HUMAN	4
Q15067	15.6803	15.8343	15.9951	15.5874	15.5946	Peroxisomal acyl-coenzyme A oxidase 1 (AOX) (EC 1.3.3.6) (Palmitoyl-CoA oxidase) (Straight-chain acyl-CoA oxidase) (SCOX)	ACOX1_HUMAN	19
Q15084	16.7823	16.8854	16.9342	16.566	16.6428	Protein disulfide-isomerase A6 (EC 5.3.4.1) (Endoplasmic reticulum protein 5) (ER protein 5) (ERp5) (Protein disulfide isomerase P5) (Thioredoxin domain-containing protein 7)	PDIA6_HUMAN	12
Q15102	15.1882	15.257	15.3092	15.6355	15.185	Platelet-activating factor acetylhydrolase IB subunit gamma (EC 3.1.1.47) (PAF acetylhydrolase 29 kDa subunit) (PAF-AH 29 kDa subunit) (PAF-AH subunit gamma) (PAFAH subunit gamma)	PA1B3_HUMAN	2
Q15121	13.8205	13.8138	13.7982	14.689	13.7318	Astrocytic phosphoprotein PEA-15 (15 kDa phosphoprotein enriched in astrocytes) (Phosphoprotein enriched in diabetes) (PED)	PEA15_HUMAN	3
Q15125	18.2884	18.4674	18.2744	17.7983	18.7455	3-beta-hydroxysteroid-Delta(8),Delta(7)-isomerase (EC 5.3.3.5) (Cholestenol Delta-isomerase) (Delta(8)-Delta(7) sterol isomerase) (D8-D7 sterol isomerase) (Emopamil-binding protein)	EBP_HUMAN	2
Q15126	16.0959	15.827	15.8002	15.7742	15.8988	Phosphomevalonate kinase (PMKase) (hPMK) (EC 2.7.4.2)	PMVK_HUMAN	6
Q15149	15.8089	15.8668	16.0856	16.7108	16.4532	Plectin (PCN) (PLTN) (Hemidesmosomal protein 1) (HD1) (Plectin-1)	PLEC_HUMAN	117
P58107;Q15149	14.8282	15.0412	15.3114	15.7864	15.7403	Epiplakin (450 kDa epidermal antigen);Plectin (PCN) (PLTN) (Hemidesmosomal protein 1) (HD1) (Plectin-1)	EPIPL_HUMAN;PLEC_HUMAN	5
P69849;Q15155;Q5JPE7	15.4125	15.6754	15.5049	15.2419	15.0844	Nodal modulator 3 (pM5 protein 3);Nodal modulator 1 (pM5 protein);Nodal modulator 2 (pM5 protein 2)	NOMO3_HUMAN;NOMO1_HUMAN;NOMO2_HUMAN	10
Q15165	14.058	13.7029	14.4157	13.8727	13.8404	Serum paraoxonase/arylesterase 2 (PON 2) (EC 3.1.1.2) (EC 3.1.1.81) (Aromatic esterase 2) (A-esterase 2) (Serum aryldialkylphosphatase 2)	PON2_HUMAN	4
Q15166	15.5487	15.7345	15.4401	15.5335	15.5352	Serum paraoxonase/lactonase 3 (EC 3.1.1.2) (EC 3.1.1.81) (EC 3.1.8.1)	PON3_HUMAN	8
Q15181	16.0511	15.6387	15.5672	15.7853	15.4952	Inorganic pyrophosphatase (EC 3.6.1.1) (Pyrophosphate phospho-hydrolase) (PPase)	IPYR_HUMAN	7
Q15185	16.1171	16.1061	16.8533	16.1078	16.5079	Prostaglandin E synthase 3 (EC 5.3.99.3) (Cytosolic prostaglandin E2 synthase) (cPGES) (Hsp90 co-chaperone) (Progesterone receptor complex p23) (Telomerase-binding protein p23)	TEBP_HUMAN	3
Q15233	16.3184	16.4588	16.3803	16.7315	16.5802	Non-POU domain-containing octamer-binding protein (NonO protein) (54 kDa nuclear RNA- and DNA-binding protein) (55 kDa nuclear protein) (DNA-binding p52/p100 complex, 52 kDa subunit) (NMT55) (p54(nrb)) (p54nrb)	NONO_HUMAN	12
Q15257	15.3858	15.3929	15.2937	15.5384	15.5897	Serine/threonine-protein phosphatase 2A activator (EC 5.2.1.8) (PP2A, subunit B', PR53 isoform) (Phosphotyrosyl phosphatase activator) (PTPA) (Serine/threonine-protein phosphatase 2A regulatory subunit 4) (Serine/threonine-protein phosphatase 2A regulatory subunit B')	PTPA_HUMAN	2
Q15274	15.9795	16.6709	16.6868	16.4714	16.8885	Nicotinate-nucleotide pyrophosphorylase [carboxylating] (EC 2.4.2.19) (Quinolinate phosphoribosyltransferase [decarboxylating]) (QAPRTase) (QPRTase)	NADC_HUMAN	7
Q15286	15.2608	15.0405	14.7027	15.4205	15.3014	Ras-related protein Rab-35 (GTP-binding protein RAY) (Ras-related protein Rab-1C)	RAB35_HUMAN	2
Q15287	14.528	14.671	14.8617	14.4899	14.6545	RNA-binding protein with serine-rich domain 1 (SR-related protein LDC2)	RNPS1_HUMAN	2
Q15293	15.3411	15.5369	15.8882	15.939	15.7387	Reticulocalbin-1	RCN1_HUMAN	8
Q15363	15.384	15.1888	15.2785	14.7286	14.9192	Transmembrane emp24 domain-containing protein 2 (Membrane protein p24A) (p24) (p24 family protein beta-1) (p24beta1)	TMED2_HUMAN	5
Q15365	19.2121	19.2555	19.1611	19.3348	18.9091	Poly(rC)-binding protein 1 (Alpha-CP1) (Heterogeneous nuclear ribonucleoprotein E1) (hnRNP E1) (Nucleic acid-binding protein SUB2.3)	PCBP1_HUMAN	3
P57721;Q15365;Q15366	17.7947	18.094	18.0828	17.6528	17.6623	Poly(rC)-binding protein 3 (Alpha-CP3);Poly(rC)-binding protein 1 (Alpha-CP1) (Heterogeneous nuclear ribonucleoprotein E1) (hnRNP E1) (Nucleic acid-binding protein SUB2.3);Poly(rC)-binding protein 2 (Alpha-CP2) (Heterogeneous nuclear ribonucleoprotein E2) (hnRNP E2)	PCBP3_HUMAN;PCBP1_HUMAN;PCBP2_HUMAN	4
P57721;Q15366	16.8002	16.9035	16.7186	16.9664	16.9871	Poly(rC)-binding protein 3 (Alpha-CP3);Poly(rC)-binding protein 2 (Alpha-CP2) (Heterogeneous nuclear ribonucleoprotein E2) (hnRNP E2)	PCBP3_HUMAN;PCBP2_HUMAN	2
Q15370	15.4246	15.4203	15.2854	15.3671	15.35	Transcription elongation factor B polypeptide 2 (Elongin 18 kDa subunit) (Elongin-B) (EloB) (RNA polymerase II transcription factor SIII subunit B) (SIII p18)	ELOB_HUMAN	2
Q15392	18.0803	18.0954	18.2614	17.5922	17.4859	Delta(24)-sterol reductase (EC 1.3.1.72) (24-dehydrocholesterol reductase) (3-beta-hydroxysterol delta-24-reductase) (Diminuto/dwarf1 homolog) (Seladin-1)	DHC24_HUMAN	3
Q15393	16.2186	16.1817	15.6857	16.2142	16.0056	Splicing factor 3B subunit 3 (Pre-mRNA-splicing factor SF3b 130 kDa subunit) (SF3b130) (STAF130) (Spliceosome-associated protein 130) (SAP 130)	SF3B3_HUMAN	9
Q15404	15.1907	15.4111	15.2454	15.755	15.4968	Ras suppressor protein 1 (RSP-1) (Rsu-1)	RSU1_HUMAN	4
Q15417	14.4109	14.0889	14.427	15.2096	14.9215	Calponin-3 (Calponin, acidic isoform)	CNN3_HUMAN	2
Q15424	14.5697	15.3098	15.0415	14.8695	15.109	Scaffold attachment factor B1 (SAF-B) (SAF-B1) (HSP27 estrogen response element-TATA box-binding protein) (HSP27 ERE-TATA-binding protein)	SAFB1_HUMAN	2
Q15435	16.1939	16.2282	16.0242	16.2919	15.467	Protein phosphatase 1 regulatory subunit 7 (Protein phosphatase 1 regulatory subunit 22)	PP1R7_HUMAN	6
Q15436	16.9389	16.9984	17.0686	16.9521	16.7509	Protein transport protein Sec23A (SEC23-related protein A)	SC23A_HUMAN	16
Q15436;Q15437	16.4051	15.1903	16.2172	16.5879	16.2931	Protein transport protein Sec23A (SEC23-related protein A);Protein transport protein Sec23B (SEC23-related protein B)	SC23A_HUMAN;SC23B_HUMAN	2
Q15459	14.5797	14.6507	14.4928	14.6316	14.6134	Splicing factor 3A subunit 1 (SF3a120) (Spliceosome-associated protein 114) (SAP 114)	SF3A1_HUMAN	6
Q15493	16.2473	16.5709	16.97	16.4842	16.2462	Regucalcin (RC) (Gluconolactonase) (GNL) (EC 3.1.1.17) (Senescence marker protein 30) (SMP-30)	RGN_HUMAN	10
Q15526	15.405	15.468	15.2547	15.5592	15.2756	Surfeit locus protein 1	SURF1_HUMAN	2
Q15582	16.027	15.3372	15.4744	16.19	15.6557	Transforming growth factor-beta-induced protein ig-h3 (Beta ig-h3) (Kerato-epithelin) (RGD-containing collagen-associated protein) (RGD-CAP)	BGH3_HUMAN	18
Q15599	16.1043	15.331	16.1951	15.8195	16.1645	Na(+)/H(+) exchange regulatory cofactor NHE-RF2 (NHERF-2) (NHE3 kinase A regulatory protein E3KARP) (SRY-interacting protein 1) (SIP-1) (Sodium-hydrogen exchanger regulatory factor 2) (Solute carrier family 9 isoform A3 regulatory factor 2) (Tyrosine kinase activator protein 1) (TKA-1)	NHRF2_HUMAN	5
Q15629	13.7552	13.5193	13.9218	13.2112	13.3123	Translocating chain-associated membrane protein 1	TRAM1_HUMAN	3
Q15631	14.7506	14.8719	14.9209	15.2488	15.4517	Translin (EC 3.1.-.-) (Component 3 of promoter of RISC) (C3PO)	TSN_HUMAN	4
Q15637	13.9861	14.199	14.4262	14.07	14.024	Splicing factor 1 (Mammalian branch point-binding protein) (BBP) (mBBP) (Transcription factor ZFM1) (Zinc finger gene in MEN1 locus) (Zinc finger protein 162)	SF01_HUMAN	3
Q15717	17.0133	16.8428	16.5692	16.3751	16.3596	ELAV-like protein 1 (Hu-antigen R) (HuR)	ELAV1_HUMAN	8
Q15738	15.2942	15.4327	15.6012	15.1826	15.8992	Sterol-4-alpha-carboxylate 3-dehydrogenase, decarboxylating (EC 1.1.1.170) (Protein H105e3)	NSDHL_HUMAN	3
Q15746	15.2207	15.2863	15.3271	16.512	15.7658	Myosin light chain kinase, smooth muscle (MLCK) (smMLCK) (EC 2.7.11.18) (Kinase-related protein) (KRP) (Telokin) [Cleaved into: Myosin light chain kinase, smooth muscle, deglutamylated form]	MYLK_HUMAN	11
P62491;Q15907	17.4868	17.1841	17.3663	17.7136	17.382	Ras-related protein Rab-11A (Rab-11) (YL8);Ras-related protein Rab-11B (GTP-binding protein YPT3)	RB11A_HUMAN;RB11B_HUMAN	8
Q15942	15.2778	15.31	15.5893	16.163	15.6168	Zyxin (Zyxin-2)	ZYX_HUMAN	4
Q16134	17.0362	17.054	17.1497	16.5831	17.0698	Electron transfer flavoprotein-ubiquinone oxidoreductase, mitochondrial (ETF-QO) (ETF-ubiquinone oxidoreductase) (EC 1.5.5.1) (Electron-transferring-flavoprotein dehydrogenase) (ETF dehydrogenase)	ETFD_HUMAN	17
Q16181	15.4521	15.2586	15.6269	16.2699	15.9469	Septin-7 (CDC10 protein homolog)	SEPT7_HUMAN	10
Q16186	15.1901	15.5596	15.6529	14.5237	14.7105	Proteasomal ubiquitin receptor ADRM1 (110 kDa cell membrane glycoprotein) (Gp110) (Adhesion-regulating molecule 1) (ARM-1) (Proteasome regulatory particle non-ATPase 13) (hRpn13) (Rpn13 homolog)	ADRM1_HUMAN	2
Q16222	16.1517	15.896	16.0894	16.1655	16.293	UDP-N-acetylhexosamine pyrophosphorylase (Antigen X) (AGX) (Sperm-associated antigen 2) [Includes: UDP-N-acetylgalactosamine pyrophosphorylase (EC 2.7.7.83) (AGX-1); UDP-N-acetylglucosamine pyrophosphorylase (EC 2.7.7.23) (AGX-2)]	UAP1_HUMAN	5
Q16401	16.7871	16.834	16.4729	16.855	16.715	26S proteasome non-ATPase regulatory subunit 5 (26S protease subunit S5 basic) (26S proteasome subunit S5B)	PSMD5_HUMAN	8
Q16531	15.8676	15.9438	15.9162	15.9294	16.0429	DNA damage-binding protein 1 (DDB p127 subunit) (DNA damage-binding protein a) (DDBa) (Damage-specific DNA-binding protein 1) (HBV X-associated protein 1) (XAP-1) (UV-damaged DNA-binding factor) (UV-damaged DNA-binding protein 1) (UV-DDB 1) (XPE-binding factor) (XPE-BF) (Xeroderma pigmentosum group E-complementing protein) (XPCe)	DDB1_HUMAN	25
Q16539	14.3671	14.3076	14.1736	14.4641	14.2385	Mitogen-activated protein kinase 14 (MAP kinase 14) (MAPK 14) (EC 2.7.11.24) (Cytokine suppressive anti-inflammatory drug-binding protein) (CSAID-binding protein) (CSBP) (MAP kinase MXI2) (MAX-interacting protein 2) (Mitogen-activated protein kinase p38 alpha) (MAP kinase p38 alpha) (Stress-activated protein kinase 2a) (SAPK2a)	MK14_HUMAN	3
Q16543	16.1734	16.3333	16.5501	16.5447	16.1863	Hsp90 co-chaperone Cdc37 (Hsp90 chaperone protein kinase-targeting subunit) (p50Cdc37) [Cleaved into: Hsp90 co-chaperone Cdc37, N-terminally processed]	CDC37_HUMAN	4
Q16555	15.5089	15.5796	15.7668	16.2342	16.003	Dihydropyrimidinase-related protein 2 (DRP-2) (Collapsin response mediator protein 2) (CRMP-2) (N2A3) (Unc-33-like phosphoprotein 2) (ULIP-2)	DPYL2_HUMAN	15
Q16625	14.5136	14.5664	14.5733	14.4283	14.4959	Occludin	OCLN_HUMAN	2
Q16629	17.1419	17.1375	16.8199	17.1635	16.9975	Serine/arginine-rich splicing factor 7 (Splicing factor 9G8) (Splicing factor, arginine/serine-rich 7)	SRSF7_HUMAN	4
Q16630	16.1501	16.2494	16.1034	16.0164	16.0532	Cleavage and polyadenylation specificity factor subunit 6 (Cleavage and polyadenylation specificity factor 68 kDa subunit) (CFIm68) (CPSF 68 kDa subunit) (Pre-mRNA cleavage factor Im 68 kDa subunit) (Protein HPBRII-4/7)	CPSF6_HUMAN	2
Q16647	14.4079	14.4561	14.4033	15.7686	15.0953	Prostacyclin synthase (EC 5.3.99.4) (Prostaglandin I2 synthase)	PTGIS_HUMAN	2
Q16658	15.3297	15.5933	15.6962	16.3058	15.7638	Fascin (55 kDa actin-bundling protein) (Singed-like protein) (p55)	FSCN1_HUMAN	8
Q16698	17.0165	17.8541	18.1499	17.2885	18.1149	2,4-dienoyl-CoA reductase, mitochondrial (EC 1.3.1.34) (2,4-dienoyl-CoA reductase [NADPH]) (4-enoyl-CoA reductase [NADPH]) (Short chain dehydrogenase/reductase family 18C member 1)	DECR_HUMAN	17
Q16718	15.9987	15.9884	15.9546	15.8115	15.9036	NADH dehydrogenase [ubiquinone] 1 alpha subcomplex subunit 5 (Complex I subunit B13) (Complex I-13kD-B) (CI-13kD-B) (NADH-ubiquinone oxidoreductase 13 kDa-B subunit)	NDUA5_HUMAN	2
Q16719	16.4808	16.5308	16.6361	16.7548	17.4778	Kynureninase (EC 3.7.1.3) (L-kynurenine hydrolase)	KYNU_HUMAN	3
Q16762	16.6962	17.2191	17.4335	16.4642	17.4811	Thiosulfate sulfurtransferase (EC 2.8.1.1) (Rhodanese)	THTR_HUMAN	18
Q16775	17.8249	17.8779	17.8612	17.327	17.4562	Hydroxyacylglutathione hydrolase, mitochondrial (EC 3.1.2.6) (Glyoxalase II) (Glx II)	GLO2_HUMAN	7
P0C0S8;P16104;P20671;Q16777;Q6FI13;Q96KK5;Q96QV6;Q99878;Q9BTM1	16.6694	17.8035	18.1548	17.4132	18.4076	Histone H2A type 1 (H2A.1) (Histone H2A/p);Histone H2AX (H2a/x) (Histone H2A.X);Histone H2A type 1-D (Histone H2A.3) (Histone H2A/g);Histone H2A type 2-C (Histone H2A-GL101) (Histone H2A/q);Histone H2A type 2-A (Histone H2A.2) (Histone H2A/o);Histone H2A type 1-H (Histone H2A/s);Histone H2A type 1-A (Histone H2A/r);Histone H2A type 1-J (Histone H2A/e);Histone H2A.J (H2a/j)	H2A1_HUMAN;H2AX_HUMAN;H2A1D_HUMAN;H2A2C_HUMAN;H2A2A_HUMAN;H2A1H_HUMAN;H2A1A_HUMAN;H2A1J_HUMAN;H2AJ_HUMAN	2
P0C0S5;P0C0S8;P16104;P20671;Q16777;Q6FI13;Q71UI9;Q96KK5;Q96QV6;Q99878;Q9BTM1	21.5526	21.4788	21.6771	22.0735	22.0828	Histone H2A.Z (H2A/z);Histone H2A type 1 (H2A.1) (Histone H2A/p);Histone H2AX (H2a/x) (Histone H2A.X);Histone H2A type 1-D (Histone H2A.3) (Histone H2A/g);Histone H2A type 2-C (Histone H2A-GL101) (Histone H2A/q);Histone H2A type 2-A (Histone H2A.2) (Histone H2A/o);Histone H2A.V (H2A.F/Z);Histone H2A type 1-H (Histone H2A/s);Histone H2A type 1-A (Histone H2A/r);Histone H2A type 1-J (Histone H2A/e)…	H2AZ_HUMAN;H2A1_HUMAN;H2AX_HUMAN;H2A1D_HUMAN;H2A2C_HUMAN;H2A2A_HUMAN;H2AV_HUMAN;H2A1H_HUMAN;H2A1A_HUMAN;H2A1J_HUMAN;H2AJ_HUMAN	2
P06899;P23527;P33778;Q16778;Q8N257	16.8115	16.4625	16.44	16.7297	16.7198	Histone H2B type 1-J (Histone H2B.1) (Histone H2B.r) (H2B/r);Histone H2B type 1-O (Histone H2B.2) (Histone H2B.n) (H2B/n);Histone H2B type 1-B (Histone H2B.1) (Histone H2B.f) (H2B/f);Histone H2B type 2-E (Histone H2B-GL105) (Histone H2B.q) (H2B/q);Histone H2B type 3-B (H2B type 12)	H2B1J_HUMAN;H2B1O_HUMAN;H2B1B_HUMAN;H2B2E_HUMAN;H2B3B_HUMAN	2
Q16795	15.7191	16.1864	15.7071	15.6535	15.7005	NADH dehydrogenase [ubiquinone] 1 alpha subcomplex subunit 9, mitochondrial (Complex I-39kD) (CI-39kD) (NADH-ubiquinone oxidoreductase 39 kDa subunit)	NDUA9_HUMAN	13
Q16822	17.2466	18.6049	18.9111	17.6095	18.2051	Phosphoenolpyruvate carboxykinase [GTP], mitochondrial (PEPCK-M) (EC 4.1.1.32)	PCKGM_HUMAN	32
P35558;Q16822	16.5213	16.059	16.1276	15.7894	15.7867	Phosphoenolpyruvate carboxykinase, cytosolic [GTP] (PEPCK-C) (EC 4.1.1.32);Phosphoenolpyruvate carboxykinase [GTP], mitochondrial (PEPCK-M) (EC 4.1.1.32)	PCKGC_HUMAN;PCKGM_HUMAN	2
Q16836	17.8979	17.5932	17.3904	17.5085	17.4303	Hydroxyacyl-coenzyme A dehydrogenase, mitochondrial (HCDH) (EC 1.1.1.35) (Medium and short-chain L-3-hydroxyacyl-coenzyme A dehydrogenase) (Short-chain 3-hydroxyacyl-CoA dehydrogenase)	HCDH_HUMAN	15
Q16850	14.8638	15.2461	14.9646	14.7987	15.2848	Lanosterol 14-alpha demethylase (LDM) (EC 1.14.13.70) (CYPLI) (Cytochrome P450 51A1) (Cytochrome P450-14DM) (Cytochrome P45014DM) (Cytochrome P450LI) (Sterol 14-alpha demethylase)	CP51A_HUMAN	3
Q16851	16.4179	16.7798	16.8852	16.4308	16.9027	UTP--glucose-1-phosphate uridylyltransferase (EC 2.7.7.9) (UDP-glucose pyrophosphorylase) (UDPGP) (UGPase)	UGPA_HUMAN	36
Q16853	15.502	15.8286	14.5831	18.0866	17.1968	Membrane primary amine oxidase (EC 1.4.3.21) (Copper amine oxidase) (HPAO) (Semicarbazide-sensitive amine oxidase) (SSAO) (Vascular adhesion protein 1) (VAP-1)	AOC3_HUMAN	6
Q16878	14.6285	14.2921	14.824	14.5345	14.9342	Cysteine dioxygenase type 1 (EC 1.13.11.20) (Cysteine dioxygenase type I) (CDO) (CDO-I)	CDO1_HUMAN	2
Q16881	16.4838	16.5385	16.5103	16.6199	16.0832	Thioredoxin reductase 1, cytoplasmic (TR) (EC 1.8.1.9) (Gene associated with retinoic and interferon-induced mortality 12 protein) (GRIM-12) (Gene associated with retinoic and IFN-induced mortality 12 protein) (KM-102-derived reductase-like factor) (Thioredoxin reductase TR1)	TRXR1_HUMAN	10
Q16891	16.5507	16.5621	16.7914	16.6286	16.6195	MICOS complex subunit MIC60 (Cell proliferation-inducing gene 4/52 protein) (Mitochondrial inner membrane protein) (Mitofilin) (p87/89)	MIC60_HUMAN	23
Q17RC7	14.2653	14.5332	14.7189	14.7839	15.0936	Exocyst complex component 3-like protein 4	EX3L4_HUMAN	8
Q1KMD3	15.2082	15.9037	15.6985	15.572	15.6937	Heterogeneous nuclear ribonucleoprotein U-like protein 2 (Scaffold-attachment factor A2) (SAF-A2)	HNRL2_HUMAN	7
Q27J81	15.017	15.3556	15.2003	15.45	15.5094	Inverted formin-2 (HBEBP2-binding protein C)	INF2_HUMAN	4
Q2M389	13.5962	13.7746	13.9407	14.0891	13.8023	WASH complex subunit 7 (Strumpellin and WASH-interacting protein) (SWIP)	WASH7_HUMAN	2
Q2PPJ7	13.1899	13.2623	13.18	13.2519	13.2339	Ral GTPase-activating protein subunit alpha-2 (250 kDa substrate of Akt) (AS250) (p220)	RGPA2_HUMAN	2
Q2TAA5	14.6879	14.4052	14.0301	14.1849	14.2346	GDP-Man:Man(3)GlcNAc(2)-PP-Dol alpha-1,2-mannosyltransferase (EC 2.4.1.131) (Asparagine-linked glycosylation protein 11 homolog) (Glycolipid 2-alpha-mannosyltransferase)	ALG11_HUMAN	2
Q2TAY7	14.2146	14.1535	13.958	14.3591	14.0555	WD40 repeat-containing protein SMU1 (Smu-1 suppressor of mec-8 and unc-52 protein homolog) [Cleaved into: WD40 repeat-containing protein SMU1, N-terminally processed]	SMU1_HUMAN	2
Q2TB90	16.2662	15.9734	16.727	16.2922	15.4478	Putative hexokinase HKDC1 (EC 2.7.1.1) (Hexokinase domain-containing protein 1)	HKDC1_HUMAN	15
P19367;Q2TB90	16.6847	16.5399	16.921	17.0435	16.4604	Hexokinase-1 (EC 2.7.1.1) (Brain form hexokinase) (Hexokinase type I) (HK I);Putative hexokinase HKDC1 (EC 2.7.1.1) (Hexokinase domain-containing protein 1)	HXK1_HUMAN;HKDC1_HUMAN	2
Q32MZ4	14.7089	14.7324	14.1675	14.3304	14.1515	Leucine-rich repeat flightless-interacting protein 1 (LRR FLII-interacting protein 1) (GC-binding factor 2) (TAR RNA-interacting protein)	LRRF1_HUMAN	3
Q32P44	15.3274	15.375	15.0636	15.6074	15.0154	Echinoderm microtubule-associated protein-like 3 (EMAP-3)	EMAL3_HUMAN	3
Q3LXA3	16.8477	16.4766	16.704	16.325	17.4006	Triokinase/FMN cyclase (Bifunctional ATP-dependent dihydroxyacetone kinase/FAD-AMP lyase (cyclizing)) [Includes: ATP-dependent dihydroxyacetone kinase (DHA kinase) (EC 2.7.1.28) (EC 2.7.1.29) (Glycerone kinase) (Triokinase) (Triose kinase); FAD-AMP lyase (cyclizing) (EC 4.6.1.15) (FAD-AMP lyase (cyclic FMN forming)) (FMN cyclase)]	TKFC_HUMAN	18
Q460N5	14.0404	14.2103	14.2563	14.2325	14.1075	Poly [ADP-ribose] polymerase 14 (PARP-14) (EC 2.4.2.30) (ADP-ribosyltransferase diphtheria toxin-like 8) (ARTD8) (B aggressive lymphoma protein 2)	PAR14_HUMAN	2
Q49A26	14.906	14.86	14.6328	14.994	14.7873	Putative oxidoreductase GLYR1 (EC 1.-.-.-) (3-hydroxyisobutyrate dehydrogenase-like protein) (Cytokine-like nuclear factor N-PAC) (Glyoxylate reductase 1 homolog) (Nuclear protein NP60) (Nuclear protein of 60 kDa)	GLYR1_HUMAN	2
Q4G0F5	14.7485	14.9629	15.1123	14.8626	15.0401	Vacuolar protein sorting-associated protein 26B (Vesicle protein sorting 26B)	VP26B_HUMAN	2
Q4G0N4	17.3818	17.3911	18.2434	17.4295	17.9633	NAD kinase 2, mitochondrial (EC 2.7.1.23) (Mitochondrial NAD kinase) (NAD kinase domain-containing protein 1, mitochondrial)	NAKD2_HUMAN	21
Q4G176	16.1374	15.9382	16.1842	16.0651	15.9617	Acyl-CoA synthetase family member 3, mitochondrial (EC 6.2.1.-)	ACSF3_HUMAN	7
Q4V328	16.6546	16.6145	16.4567	16.171	16.5029	GRIP1-associated protein 1 (GRASP-1)	GRAP1_HUMAN	2
Q53EL6	15.1384	15.2234	15.0995	15.9625	15.3519	Programmed cell death protein 4 (Neoplastic transformation inhibitor protein) (Nuclear antigen H731-like) (Protein 197/15a)	PDCD4_HUMAN	2
Q53FA7	16.1463	15.9366	15.9285	15.6784	15.382	Quinone oxidoreductase PIG3 (EC 1.-.-.-) (Tumor protein p53-inducible protein 3) (p53-induced gene 3 protein)	QORX_HUMAN	8
Q53FZ2	15.7088	15.9687	16.0291	15.6492	16.142	Acyl-coenzyme A synthetase ACSM3, mitochondrial (EC 6.2.1.2) (Acyl-CoA synthetase medium-chain family member 3) (Butyrate--CoA ligase 3) (Butyryl-coenzyme A synthetase 3) (Middle-chain acyl-CoA synthetase 3) (Protein SA homolog)	ACSM3_HUMAN	9
Q53GQ0	15.1689	15.3157	15.0585	15.2206	15.602	Very-long-chain 3-oxoacyl-CoA reductase (EC 1.1.1.330) (17-beta-hydroxysteroid dehydrogenase 12) (17-beta-HSD 12) (3-ketoacyl-CoA reductase) (KAR) (Estradiol 17-beta-dehydrogenase 12) (EC 1.1.1.62) (Short chain dehydrogenase/reductase family 12C member 1)	DHB12_HUMAN	6
Q53GS9	15.6347	15.6827	15.6639	15.7321	14.8994	U4/U6.U5 tri-snRNP-associated protein 2 (Inactive ubiquitin-specific peptidase 39) (SAD1 homolog) (U4/U6.U5 tri-snRNP-associated 65 kDa protein) (65K)	SNUT2_HUMAN	2
Q53H12	14.7536	14.8861	14.7852	14.814	14.4414	Acylglycerol kinase, mitochondrial (hAGK) (EC 2.7.1.107) (EC 2.7.1.94) (Multiple substrate lipid kinase) (HsMuLK) (MuLK) (Multi-substrate lipid kinase)	AGK_HUMAN	2
Q53H82	14.8616	14.9908	15.0409	14.7927	14.5769	Beta-lactamase-like protein 2 (EC 3.-.-.-)	LACB2_HUMAN	7
Q53SF7	14.8115	14.8052	14.4231	14.8166	14.7883	Cordon-bleu protein-like 1	COBL1_HUMAN	6
Q567U6	12.9605	12.9943	12.9705	13.2316	13.5395	Coiled-coil domain-containing protein 93	CCD93_HUMAN	2
Q56VL3	15.039	15.3075	15.7715	15.0576	15.9847	OCIA domain-containing protein 2 (Ovarian carcinoma immunoreactive antigen-like protein)	OCAD2_HUMAN	5
Q5HYI8	15.2213	15.1296	14.904	14.7459	15.0052	Rab-like protein 3	RABL3_HUMAN	2
Q5HYK3	14.3322	14.8717	14.4901	14.1692	14.2811	2-methoxy-6-polyprenyl-1,4-benzoquinol methylase, mitochondrial (EC 2.1.1.201) (Ubiquinone biosynthesis methyltransferase COQ5)	COQ5_HUMAN	3
Q5JPH6	15.2432	15.2403	15.124	15.415	15.4391	Probable glutamate--tRNA ligase, mitochondrial (EC 6.1.1.17) (Glutamyl-tRNA synthetase) (GluRS)	SYEM_HUMAN	6
Q5JRA6	15.2738	15.502	15.3203	15.1248	15.0767	Melanoma inhibitory activity protein 3 (C219-reactive peptide) (D320) (Transport and Golgi organization protein 1)	MIA3_HUMAN	6
Q5JRX3	14.647	14.7757	14.5579	14.6585	14.7503	Presequence protease, mitochondrial (hPreP) (EC 3.4.24.-) (Pitrilysin metalloproteinase 1) (Metalloprotease 1) (hMP1)	PREP_HUMAN	5
Q5JTV8	14.5885	14.8047	15.0896	15.3262	14.9359	Torsin-1A-interacting protein 1 (Lamin-associated protein 1B) (LAP1B)	TOIP1_HUMAN	4
Q5JTZ9	14.2672	14.0917	14.6	14.3048	14.2691	Alanine--tRNA ligase, mitochondrial (EC 6.1.1.7) (Alanyl-tRNA synthetase) (AlaRS)	SYAM_HUMAN	2
Q5K4L6	16.2976	16.2927	16.5453	15.4944	15.4643	Long-chain fatty acid transport protein 3 (FATP-3) (Fatty acid transport protein 3) (EC 6.2.1.-) (Solute carrier family 27 member 3) (Very long-chain acyl-CoA synthetase homolog 3) (VLCS-3)	S27A3_HUMAN	3
Q5R3I4	17.3775	17.862	17.4147	17.8226	18.0428	Tetratricopeptide repeat protein 38 (TPR repeat protein 38)	TTC38_HUMAN	10
Q5SRE7	15.614	15.9626	15.6278	15.4943	16.0615	Phytanoyl-CoA dioxygenase domain-containing protein 1 (EC 1.-.-.-)	PHYD1_HUMAN	3
Q5SSJ5	15.4049	15.5154	15.4337	15.9666	15.6612	Heterochromatin protein 1-binding protein 3 (Protein HP1-BP74)	HP1B3_HUMAN	10
A8MUH7;Q5T2W1	15.7062	15.701	15.3697	15.2886	15.755	Putative PDZ domain-containing protein PDZK1P1 (PDZ domain-containing 1 pseudogene 1) (PDZ domain-containing 1 pseudogene 2);Na(+)/H(+) exchange regulatory cofactor NHE-RF3 (NHERF-3) (CFTR-associated protein of 70 kDa) (Na(+)/H(+) exchanger regulatory factor 3) (Na/Pi cotransporter C-terminal-associated protein 1) (NaPi-Cap1) (PDZ domain-containing protein 1) (Sodium-hydrogen exchanger regulatory…	PDZ1P_HUMAN;NHRF3_HUMAN	6
Q5T447	14.0527	14.0385	13.7317	14.0428	13.9892	E3 ubiquitin-protein ligase HECTD3 (EC 6.3.2.-) (HECT domain-containing protein 3)	HECD3_HUMAN	2
Q5T4S7	14.5607	14.7471	14.526	14.6545	14.4127	E3 ubiquitin-protein ligase UBR4 (EC 6.3.2.-) (600 kDa retinoblastoma protein-associated factor) (N-recognin-4) (Retinoblastoma-associated factor of 600 kDa) (RBAF600) (p600) (Zinc finger UBR1-type protein 1)	UBR4_HUMAN	4
Q5T5P2	14.5047	14.5469	14.23	14.4784	14.2773	Sickle tail protein homolog	SKT_HUMAN	2
Q5T6V5	14.6744	14.4511	14.5189	14.4501	14.3907	UPF0553 protein C9orf64	CI064_HUMAN	4
Q5T8D3	14.401	14.5112	14.4211	14.0081	14.4458	Acyl-CoA-binding domain-containing protein 5	ACBD5_HUMAN	3
Q5TAQ9	14.1616	13.9258	13.731	14.0028	14.0236	DDB1- and CUL4-associated factor 8 (WD repeat-containing protein 42A)	DCAF8_HUMAN	2
Q5TC12	15.6325	15.3845	15.307	15.2318	15.116	ATP synthase mitochondrial F1 complex assembly factor 1 (ATP11 homolog)	ATPF1_HUMAN	2
Q5TDH0	15.1686	15.0733	14.8871	14.9477	15.151	Protein DDI1 homolog 2	DDI2_HUMAN	5
Q5TFE4	14.1588	14.4061	14.3611	13.9045	14.1202	5'-nucleotidase domain-containing protein 1 (EC 3.1.3.-)	NT5D1_HUMAN	3
Q5VT66	14.5444	14.6466	14.849	14.4999	14.547	Mitochondrial amidoxime-reducing component 1 (mARC1) (EC 1.-.-.-) (Molybdenum cofactor sulfurase C-terminal domain-containing protein 1) (MOSC domain-containing protein 1) (Moco sulfurase C-terminal domain-containing protein 1)	MARC1_HUMAN	2
Q5VWZ2	16.2511	16.1134	15.8966	16.2134	16.2067	Lysophospholipase-like protein 1 (EC 3.1.2.-)	LYPL1_HUMAN	5
Q5VYK3	13.9949	13.9005	13.889	14.0568	13.7748	Proteasome-associated protein ECM29 homolog (Ecm29)	ECM29_HUMAN	2
Q63HM1	15.4649	15.7805	16.319	15.4105	16.1801	Kynurenine formamidase (KFA) (KFase) (EC 3.5.1.9) (Arylformamidase) (N-formylkynurenine formamidase) (FKF)	KFA_HUMAN	5
Q63HN8	14.221	14.2252	14.098	14.4006	13.9871	E3 ubiquitin-protein ligase RNF213 (EC 3.6.4.-) (EC 6.3.2.-) (ALK lymphoma oligomerization partner on chromosome 17) (Mysterin) (RING finger protein 213)	RN213_HUMAN	9
Q63ZY3	14.4272	14.6333	14.6662	15.7437	14.9578	KN motif and ankyrin repeat domain-containing protein 2 (Ankyrin repeat domain-containing protein 25) (Matrix-remodeling-associated protein 3) (SRC-1-interacting protein) (SIP) (SRC-interacting protein) (SRC1-interacting protein)	KANK2_HUMAN	4
Q658P3	14.8012	15.8111	15.533	14.9642	15.4399	Metalloreductase STEAP3 (EC 1.16.1.-) (Dudulin-2) (Six-transmembrane epithelial antigen of prostate 3) (Tumor suppressor-activated pathway protein 6) (hTSAP6) (pHyde) (hpHyde)	STEA3_HUMAN	7
Q66K14	14.798	14.9181	14.7627	14.9646	15.0016	TBC1 domain family member 9B	TBC9B_HUMAN	2
Q66K74	13.7156	13.7826	13.8525	14.1026	13.849	Microtubule-associated protein 1S (MAP-1S) (BPY2-interacting protein 1) (Microtubule-associated protein 8) (Variable charge Y chromosome 2-interacting protein 1) (VCY2-interacting protein 1) (VCY2IP-1) [Cleaved into: MAP1S heavy chain; MAP1S light chain]	MAP1S_HUMAN	2
Q68CK6	18.3357	18.3695	17.8567	17.6735	17.8594	Acyl-coenzyme A synthetase ACSM2B, mitochondrial (EC 6.2.1.2) (Acyl-CoA synthetase medium-chain family member 2B) (Butyrate--CoA ligase 2B) (Butyryl-coenzyme A synthetase 2B) (Middle-chain acyl-CoA synthetase 2B) (Xenobiotic/medium-chain fatty acid-CoA ligase HXM-A)	ACS2B_HUMAN	5
Q68CZ2	14.7985	14.8078	15.0316	15.5235	14.6867	Tensin-3 (Tensin-like SH2 domain-containing protein 1) (Tumor endothelial marker 6)	TENS3_HUMAN	5
Q6BCY4	13.2116	13.3434	13.3179	13.7416	13.8567	NADH-cytochrome b5 reductase 2 (b5R.2) (EC 1.6.2.2)	NB5R2_HUMAN	2
Q6DD88	14.8773	15.1848	15.2026	15.0463	14.8254	Atlastin-3 (EC 3.6.5.-)	ATLA3_HUMAN	11
Q6IA69	15.035	15.2297	15.0348	15.2189	15.5179	Glutamine-dependent NAD(+) synthetase (EC 6.3.5.1) (NAD(+) synthase [glutamine-hydrolyzing]) (NAD(+) synthetase)	NADE_HUMAN	2
Q6IAN0	16.0554	16.4378	16.5432	16.0984	16.2458	Dehydrogenase/reductase SDR family member 7B (EC 1.1.-.-) (Short-chain dehydrogenase/reductase family 32C member 1)	DRS7B_HUMAN	4
Q6IB77	16.4957	16.3714	16.4108	16.1859	16.6149	Glycine N-acyltransferase (EC 2.3.1.13) (Acyl-CoA:glycine N-acyltransferase) (AAc) (Aralkyl acyl-CoA N-acyltransferase) (Aralkyl acyl-CoA:amino acid N-acyltransferase) (Benzoyl-coenzyme A:glycine N-acyltransferase) (Glycine N-benzoyltransferase) (EC 2.3.1.71) (HRP-1(CLP))	GLYAT_HUMAN	8
Q6IBS0	14.7426	14.7129	14.9031	15.0285	14.8287	Twinfilin-2 (A6-related protein) (hA6RP) (Protein tyrosine kinase 9-like) (Twinfilin-1-like protein)	TWF2_HUMAN	3
Q6JQN1	13.8388	13.8398	13.8217	13.8717	14.1	Acyl-CoA dehydrogenase family member 10 (ACAD-10) (EC 1.3.99.-)	ACD10_HUMAN	5
Q6KCM7	13.9758	14.0649	13.8787	13.7227	13.8061	Calcium-binding mitochondrial carrier protein SCaMC-2 (Mitochondrial ATP-Mg/Pi carrier protein 3) (Mitochondrial Ca(2+)-dependent solute carrier protein 3) (Small calcium-binding mitochondrial carrier protein 2) (Solute carrier family 25 member 25)	SCMC2_HUMAN	2
Q6L8Q7	15.5481	15.3697	15.6749	15.9069	15.5311	2',5'-phosphodiesterase 12 (2'-PDE) (2-PDE) (EC 3.1.4.-) (Mitochondrial deadenylase) (EC 3.1.13.4)	PDE12_HUMAN	2
Q6NUM9	14.7812	15.1186	14.7851	14.6315	14.9781	All-trans-retinol 13,14-reductase (EC 1.3.99.23) (All-trans-13,14-dihydroretinol saturase) (RetSat) (PPAR-alpha-regulated and starvation-induced gene protein)	RETST_HUMAN	9
Q6NUN0	15.0469	15.12	14.9473	15.0703	15.3557	Acyl-coenzyme A synthetase ACSM5, mitochondrial (EC 6.2.1.2) (Acyl-CoA synthetase medium-chain family member 5)	ACSM5_HUMAN	8
Q6NUQ4	13.8369	13.8405	13.9078	13.8717	13.7632	Transmembrane protein 214	TM214_HUMAN	2
Q6NUS8	14.6838	14.8964	14.6322	14.1733	13.9823	UDP-glucuronosyltransferase 3A1 (UDPGT 3A1) (EC 2.4.1.17)	UD3A1_HUMAN	5
Q6NVY1	17.4663	17.8133	16.7458	16.805	17.5586	3-hydroxyisobutyryl-CoA hydrolase, mitochondrial (EC 3.1.2.4) (3-hydroxyisobutyryl-coenzyme A hydrolase) (HIB-CoA hydrolase) (HIBYL-CoA-H)	HIBCH_HUMAN	17
Q6NZI2	14.054	14.3687	14.7369	16.0137	15.3081	Polymerase I and transcript release factor (Cavin-1)	PTRF_HUMAN	2
Q6P1A2	17.0794	16.7764	16.7539	16.637	16.6659	Lysophospholipid acyltransferase 5 (LPLAT 5) (EC 2.3.1.-) (1-acylglycerophosphocholine O-acyltransferase) (EC 2.3.1.23) (1-acylglycerophosphoserine O-acyltransferase) (EC 2.3.1.n6) (Lysophosphatidylcholine acyltransferase) (LPCAT) (Lyso-PC acyltransferase) (Lysophosphatidylcholine acyltransferase 3) (Lyso-PC acyltransferase 3) (Lysophosphatidylserine acyltransferase) (LPSAT) (Lyso-PS acyltransfer…	MBOA5_HUMAN	5
Q6P1N0	15.0278	15.1073	15.0307	14.996	14.6954	Coiled-coil and C2 domain-containing protein 1A (Akt kinase-interacting protein 1) (Five prime repressor element under dual repression-binding protein 1) (FRE under dual repression-binding protein 1) (Freud-1) (Putative NF-kappa-B-activating protein 023N)	C2D1A_HUMAN	4
Q6P2Q9	15.0493	14.8984	14.7236	14.9351	14.8437	Pre-mRNA-processing-splicing factor 8 (220 kDa U5 snRNP-specific protein) (PRP8 homolog) (Splicing factor Prp8) (p220)	PRP8_HUMAN	7
Q6P587	16.3315	16.9989	17.0428	15.6687	16.8276	Acylpyruvase FAHD1, mitochondrial (EC 3.7.1.5) (Fumarylacetoacetate hydrolase domain-containing protein 1) (FAH domain-containing protein 1) (Oxaloacetate decarboxylase) (OAA decarboxylase) (EC 4.1.1.3) (YisK-like protein)	FAHD1_HUMAN	5
Q6P996	15.5027	15.7491	15.6344	15.2278	14.9217	Pyridoxal-dependent decarboxylase domain-containing protein 1 (EC 4.1.1.-)	PDXD1_HUMAN	4
Q6PI48	15.6404	15.4155	15.6105	15.6855	15.3137	Aspartate--tRNA ligase, mitochondrial (EC 6.1.1.12) (Aspartyl-tRNA synthetase) (AspRS)	SYDM_HUMAN	5
Q6UW02	15.3681	15.2334	14.9327	14.9327	15.0741	Cytochrome P450 20A1 (EC 1.14.-.-)	CP20A_HUMAN	3
Q6UW68	17.2762	16.4677	17.0361	16.3626	16.5057	Transmembrane protein 205	TM205_HUMAN	4
Q6UWM9	15.7822	15.8229	15.6017	15.27	15.6441	UDP-glucuronosyltransferase 2A3 (UDPGT 2A3) (EC 2.4.1.17)	UD2A3_HUMAN	8
Q6UX53	16.8341	17.6324	18.0903	17.0843	17.4201	Methyltransferase-like protein 7B (EC 2.1.1.-)	MET7B_HUMAN	6
Q6XQN6	16.2022	17.4573	16.5459	16.5215	17.2381	Nicotinate phosphoribosyltransferase (NAPRTase) (EC 6.3.4.21) (FHA-HIT-interacting protein) (Nicotinate phosphoribosyltransferase domain-containing protein 1)	PNCB_HUMAN	18
Q6YN16	15.9472	16.0052	16.1287	15.7733	15.7298	Hydroxysteroid dehydrogenase-like protein 2 (EC 1.-.-.-) (Short chain dehydrogenase/reductase family 13C member 1)	HSDL2_HUMAN	19
Q6ZNB7	15.4737	15.562	15.2277	15.0653	15.4101	Alkylglycerol monooxygenase (EC 1.14.16.5) (Transmembrane protein 195)	ALKMO_HUMAN	2
Q6ZUJ8	15.1695	15.2522	15.2931	15.0857	15.1222	Phosphoinositide 3-kinase adapter protein 1 (B-cell adapter for phosphoinositide 3-kinase) (B-cell phosphoinositide 3-kinase adapter protein 1)	BCAP_HUMAN	11
Q709C8	14.6552	14.6998	14.2639	15.2683	14.7674	Vacuolar protein sorting-associated protein 13C	VP13C_HUMAN	2
Q709F0	16.1882	15.4599	15.7038	15.6039	17.4555	Acyl-CoA dehydrogenase family member 11 (ACAD-11) (EC 1.3.99.-)	ACD11_HUMAN	9
P68363;P68366;Q13748;Q6PEY2;Q71U36	16.2476	16.7775	17.5579	16.827	17.9404	Tubulin alpha-1B chain (Alpha-tubulin ubiquitous) (Tubulin K-alpha-1) (Tubulin alpha-ubiquitous chain);Tubulin alpha-4A chain (Alpha-tubulin 1) (Testis-specific alpha-tubulin) (Tubulin H2-alpha) (Tubulin alpha-1 chain);Tubulin alpha-3C/D chain (Alpha-tubulin 2) (Alpha-tubulin 3C/D) (Tubulin alpha-2 chain);Tubulin alpha-3E chain (Alpha-tubulin 3E);Tubulin alpha-1A chain (Alpha-tubulin 3) (Tubulin …	TBA1B_HUMAN;TBA4A_HUMAN;TBA3C_HUMAN;TBA3E_HUMAN;TBA1A_HUMAN	2
P68363;Q13748;Q6PEY2;Q71U36;Q9BQE3	16.7487	16.5359	16.2085	16.9115	16.8247	Tubulin alpha-1B chain (Alpha-tubulin ubiquitous) (Tubulin K-alpha-1) (Tubulin alpha-ubiquitous chain);Tubulin alpha-3C/D chain (Alpha-tubulin 2) (Alpha-tubulin 3C/D) (Tubulin alpha-2 chain);Tubulin alpha-3E chain (Alpha-tubulin 3E);Tubulin alpha-1A chain (Alpha-tubulin 3) (Tubulin B-alpha-1) (Tubulin alpha-3 chain);Tubulin alpha-1C chain (Alpha-tubulin 6) (Tubulin alpha-6 chain)	TBA1B_HUMAN;TBA3C_HUMAN;TBA3E_HUMAN;TBA1A_HUMAN;TBA1C_HUMAN	6
P68363;P68366;Q13748;Q6PEY2;Q71U36;Q9BQE3	18.3906	18.2786	18.3039	18.4983	18.1092	Tubulin alpha-1B chain (Alpha-tubulin ubiquitous) (Tubulin K-alpha-1) (Tubulin alpha-ubiquitous chain);Tubulin alpha-4A chain (Alpha-tubulin 1) (Testis-specific alpha-tubulin) (Tubulin H2-alpha) (Tubulin alpha-1 chain);Tubulin alpha-3C/D chain (Alpha-tubulin 2) (Alpha-tubulin 3C/D) (Tubulin alpha-2 chain);Tubulin alpha-3E chain (Alpha-tubulin 3E);Tubulin alpha-1A chain (Alpha-tubulin 3) (Tubulin …	TBA1B_HUMAN;TBA4A_HUMAN;TBA3C_HUMAN;TBA3E_HUMAN;TBA1A_HUMAN;TBA1C_HUMAN	12
P0C0S5;Q71UI9	15.0595	14.516	15.095	15.3571	14.961	Histone H2A.Z (H2A/z);Histone H2A.V (H2A.F/Z)	H2AZ_HUMAN;H2AV_HUMAN	3
P42677;Q71UM5	15.8468	17.5582	18.0359	16.2831	17.3653	40S ribosomal protein S27 (Metallopan-stimulin 1) (MPS-1);40S ribosomal protein S27-like	RS27_HUMAN;RS27L_HUMAN	2
Q7KZF4	17.2079	17.2996	17.238	17.1239	17.2096	Staphylococcal nuclease domain-containing protein 1 (100 kDa coactivator) (EBNA2 coactivator p100) (Tudor domain-containing protein 11) (p100 co-activator)	SND1_HUMAN	30
Q7L014	14.237	14.6141	14.1783	14.1352	13.9535	Probable ATP-dependent RNA helicase DDX46 (EC 3.6.4.13) (DEAD box protein 46) (PRP5 homolog)	DDX46_HUMAN	4
Q7L1Q6	16.0014	15.9368	15.8524	16.0614	16.2216	Basic leucine zipper and W2 domain-containing protein 1 (Protein Orf)	BZW1_HUMAN	9
Q7L2H7	13.6943	13.76	13.5665	13.5116	13.5524	Eukaryotic translation initiation factor 3 subunit M (eIF3m) (Fetal lung protein B5) (hFL-B5) (PCI domain-containing protein 1)	EIF3M_HUMAN	2
Q7L576	15.016	15.2387	15.2291	15.5235	15.1557	Cytoplasmic FMR1-interacting protein 1 (Specifically Rac1-associated protein 1) (Sra-1) (p140sra-1)	CYFP1_HUMAN	13
Q7L5N1	13.4869	13.3993	13.327	13.2345	13.4593	COP9 signalosome complex subunit 6 (SGN6) (Signalosome subunit 6) (JAB1-containing signalosome subunit 6) (MOV34 homolog) (Vpr-interacting protein) (hVIP)	CSN6_HUMAN	2
Q7L5Y1	14.5298	14.7767	14.5622	13.8811	14.8237	Mitochondrial enolase superfamily member 1 (EC 4.2.1.68) (Antisense RNA to thymidylate synthase) (rTS) (L-fuconate dehydratase)	ENOF1_HUMAN	3
Q7LBR1	14.788	14.7805	14.7561	14.8808	14.9184	Charged multivesicular body protein 1b (CHMP1.5) (Chromatin-modifying protein 1b) (CHMP1b) (Vacuolar protein sorting-associated protein 46-2) (Vps46-2) (hVps46-2)	CHM1B_HUMAN	2
Q7Z2K6	16.3898	16.2407	16.1892	16.162	15.6481	Endoplasmic reticulum metallopeptidase 1 (EC 3.4.-.-) (Felix-ina)	ERMP1_HUMAN	5
Q7Z2W4	15.0766	15.2956	15.2625	15.505	15.1847	Zinc finger CCCH-type antiviral protein 1 (ADP-ribosyltransferase diphtheria toxin-like 13) (ARTD13) (Zinc finger CCCH domain-containing protein 2) (Zinc finger antiviral protein) (ZAP)	ZCCHV_HUMAN	2
Q7Z2Z2	14.0829	14.1781	13.8624	13.9629	13.9292	Elongation factor Tu GTP-binding domain-containing protein 1 (Elongation factor-like 1) (Protein FAM42A)	ETUD1_HUMAN	3
Q7Z3U7	14.4102	14.7139	14.0489	14.2073	14.3681	Protein MON2 homolog (Protein SF21)	MON2_HUMAN	2
Q7Z406	15.77	15.7618	15.8541	15.5862	15.6808	Myosin-14 (Myosin heavy chain 14) (Myosin heavy chain, non-muscle IIc) (Non-muscle myosin heavy chain IIc) (NMHC II-C)	MYH14_HUMAN	40
Q7Z434	15.2477	15.705	15.9173	15.4259	15.7564	Mitochondrial antiviral-signaling protein (MAVS) (CARD adapter inducing interferon beta) (Cardif) (Interferon beta promoter stimulator protein 1) (IPS-1) (Putative NF-kappa-B-activating protein 031N) (Virus-induced-signaling adapter) (VISA)	MAVS_HUMAN	2
Q7Z4W1	18.2809	18.3776	18.5604	17.6669	18.1839	L-xylulose reductase (XR) (EC 1.1.1.10) (Carbonyl reductase II) (Dicarbonyl/L-xylulose reductase) (Kidney dicarbonyl reductase) (kiDCR) (Short chain dehydrogenase/reductase family 20C member 1) (Sperm surface protein P34H)	DCXR_HUMAN	18
Q7Z6Z7	14.9144	15.2773	15.5169	15.2426	15.0013	E3 ubiquitin-protein ligase HUWE1 (EC 6.3.2.-) (ARF-binding protein 1) (ARF-BP1) (HECT, UBA and WWE domain-containing protein 1) (Homologous to E6AP carboxyl terminus homologous protein 9) (HectH9) (Large structure of UREB1) (LASU1) (Mcl-1 ubiquitin ligase E3) (Mule) (Upstream regulatory element-binding protein 1) (URE-B1) (URE-binding protein 1)	HUWE1_HUMAN	4
Q7Z7K6	14.2685	14.6024	14.2335	13.9391	13.6864	Centromere protein V (CENP-V) (Nuclear protein p30) (Proline-rich protein 6)	CENPV_HUMAN	2
Q86TI2	15.7027	15.7932	15.6961	15.7315	15.8621	Dipeptidyl peptidase 9 (DP9) (EC 3.4.14.5) (Dipeptidyl peptidase IV-related protein 2) (DPRP-2) (Dipeptidyl peptidase IX) (DPP IX) (Dipeptidyl peptidase-like protein 9) (DPLP9)	DPP9_HUMAN	2
Q86TX2	17.6581	17.7618	17.7603	17.1348	17.077	Acyl-coenzyme A thioesterase 1 (Acyl-CoA thioesterase 1) (EC 3.1.2.2) (CTE-I) (CTE-Ib) (Inducible cytosolic acyl-coenzyme A thioester hydrolase) (Long chain acyl-CoA thioester hydrolase) (Long chain acyl-CoA hydrolase)	ACOT1_HUMAN	2
P49753;Q86TX2	17.7525	17.4391	17.4436	17.1017	16.766	Acyl-coenzyme A thioesterase 2, mitochondrial (Acyl-CoA thioesterase 2) (EC 3.1.2.2) (Acyl-coenzyme A thioester hydrolase 2a) (CTE-Ia) (Long-chain acyl-CoA thioesterase 2) (ZAP128);Acyl-coenzyme A thioesterase 1 (Acyl-CoA thioesterase 1) (EC 3.1.2.2) (CTE-I) (CTE-Ib) (Inducible cytosolic acyl-coenzyme A thioester hydrolase) (Long chain acyl-CoA thioester hydrolase) (Long chain acyl-CoA hydrolase)	ACOT2_HUMAN;ACOT1_HUMAN	14
Q86U10	16.0918	15.7913	15.9169	15.5073	15.6267	60 kDa lysophospholipase (EC 3.1.1.5) [Includes: L-asparaginase (EC 3.5.1.1) (L-asparagine amidohydrolase); Platelet-activating factor acetylhydrolase (PAF acetylhydrolase) (EC 3.1.1.47)]	LPP60_HUMAN	6
Q86UB9	15.8476	15.8109	15.9905	15.5455	15.3906	Transmembrane protein 135 (Peroxisomal membrane protein 52) (PMP52)	TM135_HUMAN	2
Q86UE4	15.978	15.8492	15.9199	16.066	15.7823	Protein LYRIC (3D3/LYRIC) (Astrocyte elevated gene-1 protein) (AEG-1) (Lysine-rich CEACAM1 co-isolated protein) (Metadherin) (Metastasis adhesion protein)	LYRIC_HUMAN	14
Q86UP2	14.8054	14.984	14.7915	15.0897	14.6648	Kinectin (CG-1 antigen) (Kinesin receptor)	KTN1_HUMAN	26
Q86UT6	14.4438	14.3399	14.708	14.5951	14.3557	NLR family member X1 (Caterpiller protein 11.3) (CLR11.3) (Nucleotide-binding oligomerization domain protein 26) (Nucleotide-binding oligomerization domain protein 5) (Nucleotide-binding oligomerization domain protein 9)	NLRX1_HUMAN	7
Q86UX7	14.8767	14.8937	14.8447	15.8732	15.1142	Fermitin family homolog 3 (Kindlin-3) (MIG2-like protein) (Unc-112-related protein 2)	URP2_HUMAN	4
Q86V81	15.2203	14.9019	15.2811	15.1995	15.0863	THO complex subunit 4 (Tho4) (Ally of AML-1 and LEF-1) (Aly/REF export factor) (Transcriptional coactivator Aly/REF) (bZIP-enhancing factor BEF)	THOC4_HUMAN	2
Q86VB7	15.2669	15.8926	16.3368	15.2892	15.9005	Scavenger receptor cysteine-rich type 1 protein M130 (Hemoglobin scavenger receptor) (CD antigen CD163) [Cleaved into: Soluble CD163 (sCD163)]	C163A_HUMAN	2
Q86VP6	16.7488	16.8721	16.948	16.9678	16.7471	Cullin-associated NEDD8-dissociated protein 1 (Cullin-associated and neddylation-dissociated protein 1) (TBP-interacting protein of 120 kDa A) (TBP-interacting protein 120A) (p120 CAND1)	CAND1_HUMAN	22
Q86WA6	17.0967	17.1401	17.0146	16.2497	16.6565	Valacyclovir hydrolase (VACVase) (Valacyclovirase) (EC 3.1.-.-) (Biphenyl hydrolase-like protein) (Biphenyl hydrolase-related protein) (Bph-rp) (Breast epithelial mucin-associated antigen) (MCNAA)	BPHL_HUMAN	5
Q86WU2	16.5829	16.9766	16.7637	16.2449	16.6226	Probable D-lactate dehydrogenase, mitochondrial (DLD) (Lactate dehydrogenase D) (EC 1.1.2.4)	LDHD_HUMAN	7
Q86X29	16.0767	16.0876	16.0101	15.7609	15.8381	Lipolysis-stimulated lipoprotein receptor	LSR_HUMAN	4
Q86X55	14.0498	13.9642	13.8398	13.9164	13.8383	Histone-arginine methyltransferase CARM1 (EC 2.1.1.319) (Coactivator-associated arginine methyltransferase 1) (Protein arginine N-methyltransferase 4)	CARM1_HUMAN	2
Q86X76	16.8171	16.5476	16.434	16.6486	16.9838	Nitrilase homolog 1 (EC 3.5.-.-)	NIT1_HUMAN	5
Q86XP3	14.5892	14.7037	14.5114	14.6781	14.5508	ATP-dependent RNA helicase DDX42 (EC 3.6.4.13) (DEAD box protein 42) (RNA helicase-like protein) (RHELP) (RNA helicase-related protein) (RNAHP) (SF3b DEAD box protein) (Splicing factor 3B-associated 125 kDa protein) (SF3b125)	DDX42_HUMAN	5
Q86Y82	15.5296	15.5931	15.792	15.9551	15.6857	Syntaxin-12	STX12_HUMAN	2
Q86YB7	17.6978	17.4507	17.4836	16.8407	17.3241	Enoyl-CoA hydratase domain-containing protein 2, mitochondrial	ECHD2_HUMAN	10
Q8IUD2	14.6411	15.146	15.808	15.4322	14.9294	ELKS/Rab6-interacting/CAST family member 1 (ERC-1) (Rab6-interacting protein 2)	RB6I2_HUMAN	2
Q8IUZ5	15.6611	15.6936	15.8729	15.5748	16.0765	5-phosphohydroxy-L-lysine phospho-lyase (EC 4.2.3.134) (Alanine--glyoxylate aminotransferase 2-like 2)	AT2L2_HUMAN	6
Q8IV08	17.1461	17.1727	16.977	17.4192	16.8881	Phospholipase D3 (PLD 3) (EC 3.1.4.4) (Choline phosphatase 3) (HindIII K4L homolog) (Hu-K4) (Phosphatidylcholine-hydrolyzing phospholipase D3)	PLD3_HUMAN	4
Q8IVH4	15.999	15.8899	15.9131	15.8764	15.5764	Methylmalonic aciduria type A protein, mitochondrial (EC 3.6.-.-)	MMAA_HUMAN	7
Q8IVM8	15.0487	14.8901	14.6476	14.7997	15.4284	Solute carrier family 22 member 9 (Organic anion transporter 7)	S22A9_HUMAN	2
Q8IVS8	16.7632	17.137	16.4659	16.1039	16.68	Glycerate kinase (EC 2.7.1.31) (HBeAg-binding protein 4)	GLCTK_HUMAN	7
Q8IW45	15.8672	15.9713	15.7432	15.6005	15.7782	ATP-dependent (S)-NAD(P)H-hydrate dehydratase (EC 4.2.1.93) (ATP-dependent NAD(P)HX dehydratase) (Carbohydrate kinase domain-containing protein)	NNRD_HUMAN	6
Q8IWE2	12.7491	13.1383	12.8831	13.0768	13.0038	Protein NOXP20 (Nervous system overexpressed protein 20) (Protein FAM114A1)	NXP20_HUMAN	3
Q8IX12	14.8635	14.8884	14.8737	15.0651	14.8038	Cell division cycle and apoptosis regulator protein 1 (Cell cycle and apoptosis regulatory protein 1) (CARP-1) (Death inducer with SAP domain)	CCAR1_HUMAN	2
Q8IXI1	15.6065	15.639	15.1409	15.4799	15.1059	Mitochondrial Rho GTPase 2 (MIRO-2) (hMiro-2) (EC 3.6.5.-) (Ras homolog gene family member T2)	MIRO2_HUMAN	3
Q8IXI2	14.9697	14.9688	14.8107	15.0549	14.8012	Mitochondrial Rho GTPase 1 (MIRO-1) (hMiro-1) (EC 3.6.5.-) (Rac-GTP-binding protein-like protein) (Ras homolog gene family member T1)	MIRO1_HUMAN	2
Q8IXQ6	15.119	15.1335	14.9847	14.7618	14.8714	Poly [ADP-ribose] polymerase 9 (PARP-9) (EC 2.4.2.30) (ADP-ribosyltransferase diphtheria toxin-like 9) (ARTD9) (B aggressive lymphoma protein)	PARP9_HUMAN	7
Q8IY17	15.4503	15.1393	14.9541	15.1839	15.1719	Neuropathy target esterase (EC 3.1.1.5) (Patatin-like phospholipase domain-containing protein 6)	PLPL6_HUMAN	4
Q8IYB3	14.148	14.7705	14.9507	14.392	14.5803	Serine/arginine repetitive matrix protein 1 (SR-related nuclear matrix protein of 160 kDa) (SRm160) (Ser/Arg-related nuclear matrix protein)	SRRM1_HUMAN	2
Q8IYQ7	15.7402	15.895	16.0942	15.2377	15.3919	Threonine synthase-like 1 (TSH1)	THNS1_HUMAN	3
Q8IZ81	14.9377	15.0496	15.1062	15.0124	15.155	ELMO domain-containing protein 2	ELMD2_HUMAN	3
Q8IZ83	15.1675	15.4082	15.1045	15.4442	15.4942	Aldehyde dehydrogenase family 16 member A1	A16A1_HUMAN	4
Q8IZV5	16.6936	16.503	16.435	16.3085	16.4735	Retinol dehydrogenase 10 (EC 1.1.1.300) (Short chain dehydrogenase/reductase family 16C member 4)	RDH10_HUMAN	3
Q8N0X4	16.8491	16.577	16.1905	16.0291	16.0731	Citrate lyase subunit beta-like protein, mitochondrial (Citrate lyase beta-like) (Beta-methylmalate synthase) (EC 2.3.3.-) (Malate synthase) (EC 2.3.3.9)	CLYBL_HUMAN	6
Q8N139	15.0949	15.3001	15.2122	14.8498	15.3809	ATP-binding cassette sub-family A member 6	ABCA6_HUMAN	4
Q8N142	15.5809	15.7818	15.7816	15.1769	15.3641	Adenylosuccinate synthetase isozyme 1 (AMPSase 1) (AdSS 1) (EC 6.3.4.4) (Adenylosuccinate synthetase, basic isozyme) (Adenylosuccinate synthetase, muscle isozyme) (M-type adenylosuccinate synthetase) (IMP--aspartate ligase 1)	PURA1_HUMAN	9
Q8N159	15.4948	15.4328	14.8488	15.1702	15.526	N-acetylglutamate synthase, mitochondrial (EC 2.3.1.1) (Amino-acid acetyltransferase) [Cleaved into: N-acetylglutamate synthase long form; N-acetylglutamate synthase short form; N-acetylglutamate synthase conserved domain form]	NAGS_HUMAN	6
Q8N163	14.8475	15.0867	15.3531	15.1778	15.1023	Cell cycle and apoptosis regulator protein 2 (Cell division cycle and apoptosis regulator protein 2) (DBIRD complex subunit KIAA1967) (Deleted in breast cancer gene 1 protein) (DBC-1) (DBC.1) (NET35) (p30 DBC)	CCAR2_HUMAN	3
Q8N1F7	14.8227	15.1679	14.9809	15.3669	14.9653	Nuclear pore complex protein Nup93 (93 kDa nucleoporin) (Nucleoporin Nup93)	NUP93_HUMAN	3
Q8N1G4	15.3259	15.5349	15.4315	15.395	15.3314	Leucine-rich repeat-containing protein 47	LRC47_HUMAN	13
Q8N2G8	14.9889	14.9736	14.9575	14.7029	14.671	GH3 domain-containing protein	GHDC_HUMAN	6
Q8N3V7	14.5299	14.8621	15.2879	15.2589	14.7094	Synaptopodin	SYNPO_HUMAN	4
Q8N465	15.3895	15.3435	15.1672	15.2052	15.3692	D-2-hydroxyglutarate dehydrogenase, mitochondrial (EC 1.1.99.-)	D2HDH_HUMAN	4
Q8N4T8	16.1973	15.9062	15.6435	15.3409	15.7193	Carbonyl reductase family member 4 (EC 1.-.-.-) (3-oxoacyl-[acyl-carrier-protein] reductase) (EC 1.1.1.-) (Quinone reductase CBR4) (Short chain dehydrogenase/reductase family 45C member 1)	CBR4_HUMAN	5
Q8N573	13.9797	14.0574	14.0671	13.81	13.7453	Oxidation resistance protein 1	OXR1_HUMAN	2
Q8N5K1	15.0472	15.1112	15.0037	14.397	14.2117	CDGSH iron-sulfur domain-containing protein 2 (Endoplasmic reticulum intermembrane small protein) (MitoNEET-related 1 protein) (Miner1) (Nutrient-deprivation autophagy factor-1) (NAF-1)	CISD2_HUMAN	4
Q8N5M1	15.9695	15.6045	15.7238	16.8039	15.8759	ATP synthase mitochondrial F1 complex assembly factor 2 (ATP12 homolog)	ATPF2_HUMAN	2
Q8N5Z0	15.0268	15.1027	14.9853	14.4029	15.395	Kynurenine/alpha-aminoadipate aminotransferase, mitochondrial (KAT/AadAT) (2-aminoadipate aminotransferase) (2-aminoadipate transaminase) (EC 2.6.1.39) (Alpha-aminoadipate aminotransferase) (AadAT) (Kynurenine aminotransferase II) (Kynurenine--oxoglutarate aminotransferase II) (Kynurenine--oxoglutarate transaminase 2) (EC 2.6.1.7) (Kynurenine--oxoglutarate transaminase II)	AADAT_HUMAN	6
Q8N684	14.9635	14.9259	14.5822	14.8379	14.8916	Cleavage and polyadenylation specificity factor subunit 7 (Cleavage and polyadenylation specificity factor 59 kDa subunit) (CFIm59) (CPSF 59 kDa subunit) (Pre-mRNA cleavage factor Im 59 kDa subunit)	CPSF7_HUMAN	3
Q8N6H7	15.046	14.9793	14.9523	14.6644	14.5589	ADP-ribosylation factor GTPase-activating protein 2 (ARF GAP 2) (GTPase-activating protein ZNF289) (Zinc finger protein 289)	ARFG2_HUMAN	5
Q8N766	14.2651	14.317	14.1724	14.281	13.99	ER membrane protein complex subunit 1	EMC1_HUMAN	4
Q8N8N7	15.3513	14.8495	14.7705	14.8342	14.8887	Prostaglandin reductase 2 (PRG-2) (EC 1.3.1.48) (15-oxoprostaglandin 13-reductase) (Zinc-binding alcohol dehydrogenase domain-containing protein 1)	PTGR2_HUMAN	5
Q8NB49	14.1702	14.2002	14.2388	14.0978	14.2687	Phospholipid-transporting ATPase IG (EC 3.6.3.1) (ATPase IQ) (ATPase class VI type 11C) (P4-ATPase flippase complex alpha subunit ATP11C)	AT11C_HUMAN	4
Q8NBJ5	14.4713	14.4632	14.4856	14.3272	14.2623	Procollagen galactosyltransferase 1 (EC 2.4.1.50) (Collagen beta(1-O)galactosyltransferase 1) (Glycosyltransferase 25 family member 1) (Hydroxylysine galactosyltransferase 1)	GT251_HUMAN	5
Q8NBJ7	15.8579	15.8462	15.7777	15.6026	15.4066	Sulfatase-modifying factor 2 (C-alpha-formylglycine-generating enzyme 2)	SUMF2_HUMAN	4
Q8NBQ5	14.9002	14.7801	14.6638	14.482	15.7004	Estradiol 17-beta-dehydrogenase 11 (EC 1.1.1.62) (17-beta-hydroxysteroid dehydrogenase 11) (17-beta-HSD 11) (17bHSD11) (17betaHSD11) (17-beta-hydroxysteroid dehydrogenase XI) (17-beta-HSD XI) (17betaHSDXI) (Cutaneous T-cell lymphoma-associated antigen HD-CL-03) (CTCL-associated antigen HD-CL-03) (Dehydrogenase/reductase SDR family member 8) (Retinal short-chain dehydrogenase/reductase 2) (retSDR2…	DHB11_HUMAN	9
Q8NBS9	16.9769	16.7172	16.946	16.8773	16.9722	Thioredoxin domain-containing protein 5 (Endoplasmic reticulum resident protein 46) (ER protein 46) (ERp46) (Thioredoxin-like protein p46)	TXND5_HUMAN	12
Q8NBU5	14.7796	14.3026	14.8406	14.1673	15.0963	ATPase family AAA domain-containing protein 1 (EC 3.6.1.3) (Thorase)	ATAD1_HUMAN	3
Q8NBX0	17.7055	17.3262	17.9533	17.0927	17.3836	Saccharopine dehydrogenase-like oxidoreductase (EC 1.-.-.-)	SCPDL_HUMAN	9
Q8NC51	15.255	15.3801	15.0021	15.5202	15.1197	Plasminogen activator inhibitor 1 RNA-binding protein (PAI1 RNA-binding protein 1) (PAI-RBP1) (SERPINE1 mRNA-binding protein 1)	PAIRB_HUMAN	9
Q8NC56	14.3289	14.3028	14.4248	14.4621	13.9963	LEM domain-containing protein 2 (hLEM2)	LEMD2_HUMAN	2
Q8NCW5	15.6668	15.5894	15.0177	15.257	15.2493	NAD(P)H-hydrate epimerase (EC 5.1.99.6) (Apolipoprotein A-I-binding protein) (AI-BP) (NAD(P)HX epimerase) (YjeF N-terminal domain-containing protein 1) (YjeF_N1)	NNRE_HUMAN	2
Q8NDH3	14.1281	14.148	14.0481	14.0309	13.9393	Probable aminopeptidase NPEPL1 (EC 3.4.11.-) (Aminopeptidase-like 1)	PEPL1_HUMAN	3
Q8NDI1	14.8339	15.3975	15.0612	14.9792	15.3687	EH domain-binding protein 1	EHBP1_HUMAN	2
Q8NE62	16.2344	16.4898	16.4025	16.4319	16.6284	Choline dehydrogenase, mitochondrial (CDH) (CHD) (EC 1.1.99.1)	CHDH_HUMAN	14
Q8NE71	15.5682	15.6429	15.7004	15.6445	15.5236	ATP-binding cassette sub-family F member 1 (ATP-binding cassette 50) (TNF-alpha-stimulated ABC protein)	ABCF1_HUMAN	8
Q8NEZ5	14.9553	15.1045	14.9136	15.0406	15.3774	F-box only protein 22 (F-box protein FBX22p44)	FBX22_HUMAN	2
Q8NFF5	15.8507	15.7424	15.5885	15.7285	15.5527	FAD synthase (EC 2.7.7.2) (FAD pyrophosphorylase) (FMN adenylyltransferase) (Flavin adenine dinucleotide synthase) [Includes: Molybdenum cofactor biosynthesis protein-like region; FAD synthase region]	FAD1_HUMAN	2
Q8NFU3	16.5723	16.6575	16.5482	16.3566	16.1104	Thiosulfate sulfurtransferase/rhodanese-like domain-containing protein 1	TSTD1_HUMAN	2
Q8NFV4	15.3605	14.9984	15.1287	14.8732	14.9057	Protein ABHD11 (EC 3.-.-.-) (Alpha/beta hydrolase domain-containing protein 11) (Abhydrolase domain-containing protein 11) (Williams-Beuren syndrome chromosomal region 21 protein)	ABHDB_HUMAN	5
Q8NFW8	14.9934	14.9461	15.0096	15.1624	15.3229	N-acylneuraminate cytidylyltransferase (EC 2.7.7.43) (CMP-N-acetylneuraminic acid synthase) (CMP-NeuNAc synthase)	NEUA_HUMAN	6
Q8NI60	15.3466	15.5377	15.4471	15.2329	15.6395	Atypical kinase ADCK3, mitochondrial (EC 2.7.-.-) (Chaperone activity of bc1 complex-like) (Chaperone-ABC1-like) (aarF domain-containing protein kinase 3)	ADCK3_HUMAN	4
Q8TAT6	14.8668	14.8549	14.5263	15.2005	14.8062	Nuclear protein localization protein 4 homolog (Protein NPL4)	NPL4_HUMAN	2
Q8TB22	14.006	13.9819	14.0667	14.1169	14.1846	Spermatogenesis-associated protein 20 (Sperm-specific protein 411) (Ssp411)	SPT20_HUMAN	3
Q8TB61	14.8592	14.8297	15.0157	14.5996	14.4927	Adenosine 3'-phospho 5'-phosphosulfate transporter 1 (PAPS transporter 1) (Putative MAPK-activating protein PM15) (Putative NF-kappa-B-activating protein 48) (Solute carrier family 35 member B2)	S35B2_HUMAN	2
Q8TC12	14.8626	14.8771	14.8635	14.5308	14.6775	Retinol dehydrogenase 11 (EC 1.1.1.300) (Androgen-regulated short-chain dehydrogenase/reductase 1) (HCV core-binding protein HCBP12) (Prostate short-chain dehydrogenase/reductase 1) (Retinal reductase 1) (RalR1) (Short chain dehydrogenase/reductase family 7C member 1)	RDH11_HUMAN	4
Q8TCJ2	15.8418	15.665	15.362	15.659	15.5398	Dolichyl-diphosphooligosaccharide--protein glycosyltransferase subunit STT3B (Oligosaccharyl transferase subunit STT3B) (STT3-B) (EC 2.4.99.18) (Source of immunodominant MHC-associated peptides homolog)	STT3B_HUMAN	6
Q8TCT9	16.8581	16.7691	16.5159	16.3675	16.1364	Minor histocompatibility antigen H13 (EC 3.4.23.-) (Intramembrane protease 1) (IMP-1) (IMPAS-1) (hIMP1) (Presenilin-like protein 3) (Signal peptide peptidase)	HM13_HUMAN	3
Q8TEB1	13.4315	13.5775	13.2053	13.1997	13.4722	DDB1- and CUL4-associated factor 11 (WD repeat-containing protein 23)	DCA11_HUMAN	2
Q8TEM1	15.4633	15.2851	15.2538	15.3392	15.006	Nuclear pore membrane glycoprotein 210 (Nuclear pore protein gp210) (Nuclear envelope pore membrane protein POM 210) (POM210) (Nucleoporin Nup210) (Pore membrane protein of 210 kDa)	PO210_HUMAN	6
Q8TF65	13.8148	13.6377	13.8424	13.6547	14.121	PDZ domain-containing protein GIPC2	GIPC2_HUMAN	2
Q8WTV0	15.9046	15.2021	15.7534	14.9378	15.1151	Scavenger receptor class B member 1 (SRB1) (CD36 and LIMPII analogous 1) (CLA-1) (CD36 antigen-like 1) (Collagen type I receptor, thrombospondin receptor-like 1) (SR-BI) (CD antigen CD36)	SCRB1_HUMAN	3
Q8WU90	14.9394	14.8841	15.0995	14.8056	14.9092	Zinc finger CCCH domain-containing protein 15 (DRG family-regulatory protein 1) (Likely ortholog of mouse immediate early response erythropoietin 4)	ZC3HF_HUMAN	2
Q8WUM4	15.8024	15.7517	15.9105	15.8581	15.9194	Programmed cell death 6-interacting protein (PDCD6-interacting protein) (ALG-2-interacting protein 1) (ALG-2-interacting protein X) (Hp95)	PDC6I_HUMAN	22
Q8WUY1	16.9257	16.8665	16.5507	16.5698	16.7957	Protein THEM6 (Mesenchymal stem cell protein DSCD75) (Thioesterase superfamily member 6)	THEM6_HUMAN	4
Q8WVC6	15.3692	15.4108	15.2886	15.065	15.0218	Dephospho-CoA kinase domain-containing protein	DCAKD_HUMAN	2
Q8WVM8	15.9376	15.8514	16.1594	15.9169	15.2577	Sec1 family domain-containing protein 1 (SLY1 homolog) (Sly1p) (Syntaxin-binding protein 1-like 2)	SCFD1_HUMAN	7
Q8WW59	16.6639	16.8466	17.3472	16.4454	16.9054	SPRY domain-containing protein 4	SPRY4_HUMAN	13
Q8WWI1	15.0573	14.7177	14.8004	14.6141	14.3898	LIM domain only protein 7 (LMO-7) (F-box only protein 20) (LOMP)	LMO7_HUMAN	12
Q8WXH0	16.3394	16.4563	15.3711	16.0051	17.378	Nesprin-2 (Nuclear envelope spectrin repeat protein 2) (Nucleus and actin connecting element protein) (Protein NUANCE) (Synaptic nuclear envelope protein 2) (Syne-2)	SYNE2_HUMAN	2
Q8WYK0	15.8614	16.1691	15.611	15.6523	15.6358	Acyl-coenzyme A thioesterase 12 (Acyl-CoA thioesterase 12) (EC 3.1.2.1) (Acyl-CoA thioester hydrolase 12) (Cytoplasmic acetyl-CoA hydrolase 1) (CACH-1) (hCACH-1) (START domain-containing protein 15) (StARD15)	ACO12_HUMAN	3
Q8WZA9	15.7132	15.8582	15.8119	15.8184	15.8255	Immunity-related GTPase family Q protein	IRGQ_HUMAN	2
Q92499	15.8894	16.1634	16.3872	16.3115	16.1964	ATP-dependent RNA helicase DDX1 (EC 3.6.4.13) (DEAD box protein 1) (DEAD box protein retinoblastoma) (DBP-RB)	DDX1_HUMAN	13
Q92506	17.5467	17.4856	17.4547	16.8666	17.2949	Estradiol 17-beta-dehydrogenase 8 (EC 1.1.1.62) (17-beta-hydroxysteroid dehydrogenase 8) (17-beta-HSD 8) (3-oxoacyl-[acyl-carrier-protein] reductase) (EC 1.1.1.-) (Protein Ke6) (Ke-6) (Really interesting new gene 2 protein) (Short chain dehydrogenase/reductase family 30C member 1) (Testosterone 17-beta-dehydrogenase 8) (EC 1.1.1.239)	DHB8_HUMAN	8
Q92522	16.1429	16.4147	15.6969	17.2123	16.874	Histone H1x	H1X_HUMAN	3
Q92542	15.6616	15.7221	15.695	15.6532	15.1724	Nicastrin	NICA_HUMAN	3
Q92544	15.4473	15.3903	15.4569	15.5781	14.7979	Transmembrane 9 superfamily member 4	TM9S4_HUMAN	3
Q92552	14.8404	14.859	15.4157	14.8046	15.0549	28S ribosomal protein S27, mitochondrial (MRP-S27) (S27mt)	RT27_HUMAN	3
Q92575	17.348	17.455	17.1371	17.3296	16.7962	UBX domain-containing protein 4 (Erasin) (UBX domain-containing protein 2)	UBXN4_HUMAN	2
Q92597	13.2572	13.5473	13.3175	13.5057	13.6062	Protein NDRG1 (Differentiation-related gene 1 protein) (DRG-1) (N-myc downstream-regulated gene 1 protein) (Nickel-specific induction protein Cap43) (Reducing agents and tunicamycin-responsive protein) (RTP) (Rit42)	NDRG1_HUMAN	2
Q92599	14.9454	14.7446	15.0226	16.1215	15.2352	Septin-8	SEPT8_HUMAN	2
Q92604	15.4594	15.0791	15.0454	14.9343	14.6779	Acyl-CoA:lysophosphatidylglycerol acyltransferase 1 (EC 2.3.1.-)	LGAT1_HUMAN	4
Q92614	15.2319	15.0796	15.154	14.9638	14.9753	Unconventional myosin-XVIIIa (Molecule associated with JAK3 N-terminus) (MAJN) (Myosin containing a PDZ domain)	MY18A_HUMAN	17
Q92616	14.9999	15.0625	14.9522	15.0889	14.844	eIF-2-alpha kinase activator GCN1 (GCN1 eIF-2-alpha kinase activator homolog) (GCN1-like protein 1) (General control of amino-acid synthesis 1-like protein 1) (Translational activator GCN1) (HsGCN1)	GCN1_HUMAN	20
Q92621	13.9958	13.9159	13.7959	14.0352	13.9689	Nuclear pore complex protein Nup205 (205 kDa nucleoporin) (Nucleoporin Nup205)	NU205_HUMAN	4
Q92626	14.4421	14.3064	14.3429	15.1396	14.4225	Peroxidasin homolog (EC 1.11.1.7) (Melanoma-associated antigen MG50) (Vascular peroxidase 1) (p53-responsive gene 2 protein)	PXDN_HUMAN	2
Q92692	14.9881	14.9987	15.0813	14.8273	14.6853	Nectin-2 (Herpes virus entry mediator B) (Herpesvirus entry mediator B) (HveB) (Poliovirus receptor-related protein 2) (CD antigen CD112)	PVRL2_HUMAN	3
Q92696	16.3547	15.389	15.0817	15.1777	15.0203	Geranylgeranyl transferase type-2 subunit alpha (EC 2.5.1.60) (Geranylgeranyl transferase type II subunit alpha) (Rab geranyl-geranyltransferase subunit alpha) (Rab GG transferase alpha) (Rab GGTase alpha) (Rab geranylgeranyltransferase subunit alpha)	PGTA_HUMAN	3
Q92734	16.7427	17.4058	17.4734	16.9579	16.966	Protein TFG (TRK-fused gene protein)	TFG_HUMAN	4
Q92747	14.9527	16.0164	16.025	14.8321	15.8935	Actin-related protein 2/3 complex subunit 1A (SOP2-like protein)	ARC1A_HUMAN	5
Q92781	16.0645	16.3697	15.8788	16.2525	16.2832	11-cis retinol dehydrogenase (11-cis RDH) (11-cis RoDH) (EC 1.1.1.315) (9-cis retinol dehydrogenase) (9cRDH) (Retinol dehydrogenase 5) (Short chain dehydrogenase/reductase family 9C member 5)	RDH1_HUMAN	3
Q92820	16.3105	16.4819	16.5623	16.5391	16.3323	Gamma-glutamyl hydrolase (EC 3.4.19.9) (Conjugase) (GH) (Gamma-Glu-X carboxypeptidase)	GGH_HUMAN	2
Q92841	16.2843	16.2964	16.0699	16.2309	16.0196	Probable ATP-dependent RNA helicase DDX17 (EC 3.6.4.13) (DEAD box protein 17) (DEAD box protein p72) (RNA-dependent helicase p72)	DDX17_HUMAN	8
P17844;Q92841	16.9923	17.0551	16.7054	16.6817	16.5071	Probable ATP-dependent RNA helicase DDX5 (EC 3.6.4.13) (DEAD box protein 5) (RNA helicase p68);Probable ATP-dependent RNA helicase DDX17 (EC 3.6.4.13) (DEAD box protein 17) (DEAD box protein p72) (RNA-dependent helicase p72)	DDX5_HUMAN;DDX17_HUMAN	3
Q92887	14.4708	14.5252	14.4137	14.2566	14.4421	Canalicular multispecific organic anion transporter 1 (ATP-binding cassette sub-family C member 2) (Canalicular multidrug resistance protein) (Multidrug resistance-associated protein 2)	MRP2_HUMAN	3
Q92896	14.8048	14.7828	14.9608	15.1249	14.7718	Golgi apparatus protein 1 (CFR-1) (Cysteine-rich fibroblast growth factor receptor) (E-selectin ligand 1) (ESL-1) (Golgi sialoglycoprotein MG-160)	GSLG1_HUMAN	2
Q92900	15.4335	15.2697	15.2903	15.5692	15.4488	Regulator of nonsense transcripts 1 (EC 3.6.4.-) (ATP-dependent helicase RENT1) (Nonsense mRNA reducing factor 1) (NORF1) (Up-frameshift suppressor 1 homolog) (hUpf1)	RENT1_HUMAN	10
Q92945	15.633	15.8885	15.6337	15.8859	15.655	Far upstream element-binding protein 2 (FUSE-binding protein 2) (KH type-splicing regulatory protein) (KSRP) (p75)	FUBP2_HUMAN	8
Q92947	17.0747	17.1257	16.6979	16.5981	17.0524	Glutaryl-CoA dehydrogenase, mitochondrial (GCD) (EC 1.3.8.6)	GCDH_HUMAN	7
Q92973	15.9309	16.2928	16.0789	16.5751	16.086	Transportin-1 (Importin beta-2) (Karyopherin beta-2) (M9 region interaction protein) (MIP)	TNPO1_HUMAN	5
O00507;Q93008	14.8541	14.8981	15.0575	14.8349	15.1586	Probable ubiquitin carboxyl-terminal hydrolase FAF-Y (EC 3.4.19.12) (Deubiquitinating enzyme FAF-Y) (Fat facets protein-related, Y-linked) (Ubiquitin thioesterase FAF-Y) (Ubiquitin-specific protease 9, Y chromosome) (Ubiquitin-specific-processing protease FAF-Y);Probable ubiquitin carboxyl-terminal hydrolase FAF-X (EC 3.4.19.12) (Deubiquitinating enzyme FAF-X) (Fat facets in mammals) (hFAM) (Fat …	USP9Y_HUMAN;USP9X_HUMAN	8
Q93009	14.6367	14.4633	14.5831	14.5677	14.5054	Ubiquitin carboxyl-terminal hydrolase 7 (EC 3.4.19.12) (Deubiquitinating enzyme 7) (Herpesvirus-associated ubiquitin-specific protease) (Ubiquitin thioesterase 7) (Ubiquitin-specific-processing protease 7)	UBP7_HUMAN	2
Q93034	15.1241	15.2625	15.1638	15.3695	15.3415	Cullin-5 (CUL-5) (Vasopressin-activated calcium-mobilizing receptor 1) (VACM-1)	CUL5_HUMAN	2
Q93050	13.8588	13.7096	13.548	13.6816	13.7701	V-type proton ATPase 116 kDa subunit a isoform 1 (V-ATPase 116 kDa isoform a1) (Clathrin-coated vesicle/synaptic vesicle proton pump 116 kDa subunit) (Vacuolar adenosine triphosphatase subunit Ac116) (Vacuolar proton pump subunit 1) (Vacuolar proton translocating ATPase 116 kDa subunit a isoform 1)	VPP1_HUMAN	2
Q93052	15.5894	15.7478	15.6782	16.3826	15.6835	Lipoma-preferred partner (LIM domain-containing preferred translocation partner in lipoma)	LPP_HUMAN	6
Q93088	16.2696	16.5691	16.5018	16.112	17.3634	Betaine--homocysteine S-methyltransferase 1 (EC 2.1.1.5)	BHMT1_HUMAN	20
Q93088;Q9H2M3	22.0561	22.1608	22.0717	22.0086	23.0123	Betaine--homocysteine S-methyltransferase 1 (EC 2.1.1.5);S-methylmethionine--homocysteine S-methyltransferase BHMT2 (SMM-hcy methyltransferase) (EC 2.1.1.10) (Betaine--homocysteine S-methyltransferase 2)	BHMT1_HUMAN;BHMT2_HUMAN	4
Q93099	16.208	17.2048	18.0209	17.2576	17.85	Homogentisate 1,2-dioxygenase (EC 1.13.11.5) (Homogentisate oxygenase) (Homogentisic acid oxidase) (Homogentisicase)	HGD_HUMAN	8
Q93100	14.9459	15.1021	14.697	14.813	15.26	Phosphorylase b kinase regulatory subunit beta (Phosphorylase kinase subunit beta)	KPBB_HUMAN	7
Q969H8	15.4671	15.5101	15.2068	15.4531	15.3132	Myeloid-derived growth factor (MYDGF) (Interleukin-25) (IL-25) (Stromal cell-derived growth factor SF20)	MYDGF_HUMAN	4
Q969I3	16.9592	16.5112	16.2463	16.5825	16.1912	Glycine N-acyltransferase-like protein 1 (EC 2.3.1.68) (Acyl-CoA:glycine N-acyltransferase-like protein 1) (Glutamine N-acyltransferase)	GLYL1_HUMAN	3
Q969I6	15.2293	15.1917	15.0103	14.9794	15.8026	Sodium-coupled neutral amino acid transporter 4 (Amino acid transporter A3) (Na(+)-coupled neutral amino acid transporter 4) (Solute carrier family 38 member 4) (System A amino acid transporter 3) (System N amino acid transporter 3)	S38A4_HUMAN	2
Q969L2	16.0384	16.4763	16.579	16.4165	16.7897	Protein MAL2	MAL2_HUMAN	2
Q969P0	15.5273	15.6254	15.585	15.3465	15.3118	Immunoglobulin superfamily member 8 (IgSF8) (CD81 partner 3) (Glu-Trp-Ile EWI motif-containing protein 2) (EWI-2) (Keratinocytes-associated transmembrane protein 4) (KCT-4) (LIR-D1) (Prostaglandin regulatory-like protein) (PGRL) (CD antigen CD316)	IGSF8_HUMAN	5
Q969Q0	16.0613	17.2458	17.997	15.6267	17.8141	60S ribosomal protein L36a-like	RL36L_HUMAN	4
Q969T9	14.7216	14.5683	14.4211	14.6497	14.489	WW domain-binding protein 2 (WBP-2)	WBP2_HUMAN	2
Q969V3	16.2584	16.2576	16.2977	16.1786	16.1764	Nicalin (Nicastrin-like protein)	NCLN_HUMAN	10
Q969X5	16.8092	16.4647	16.6371	16.5295	16.7768	Endoplasmic reticulum-Golgi intermediate compartment protein 1 (ER-Golgi intermediate compartment 32 kDa protein) (ERGIC-32)	ERGI1_HUMAN	7
Q969Z0	14.1302	13.9525	14.3039	14.0278	14.0781	Protein TBRG4 (Cell cycle progression restoration protein 2) (Cell cycle progression protein 2) (FAST kinase domain-containing protein 4) (Transforming growth factor beta regulator 4)	TBRG4_HUMAN	2
Q969Z3	18.3637	18.3868	18.2794	17.9959	18.0985	Mitochondrial amidoxime reducing component 2 (mARC2) (EC 1.-.-.-) (Molybdenum cofactor sulfurase C-terminal domain-containing protein 2) (MOSC domain-containing protein 2) (Moco sulfurase C-terminal domain-containing protein 2)	MARC2_HUMAN	10
Q96A26	16.7058	16.6144	16.5624	16.4058	16.5239	Protein FAM162A (E2-induced gene 5 protein) (Growth and transformation-dependent protein) (HGTD-P)	F162A_HUMAN	2
Q96A33	15.8596	16.6846	15.8891	15.8045	15.9831	Coiled-coil domain-containing protein 47	CCD47_HUMAN	5
Q96A65	14.1176	14.3789	14.2167	14.5526	14.415	Exocyst complex component 4 (Exocyst complex component Sec8)	EXOC4_HUMAN	3
Q96AB3	15.8246	15.5958	15.7845	15.6524	15.8468	Isochorismatase domain-containing protein 2	ISOC2_HUMAN	2
Q96AC1	14.3063	14.4292	14.1736	14.7623	14.7406	Fermitin family homolog 2 (Kindlin-2) (Mitogen-inducible gene 2 protein) (MIG-2) (Pleckstrin homology domain-containing family C member 1) (PH domain-containing family C member 1)	FERM2_HUMAN	12
Q96AE4	15.4746	15.6594	15.3441	15.8037	15.754	Far upstream element-binding protein 1 (FBP) (FUSE-binding protein 1) (DNA helicase V) (hDH V)	FUBP1_HUMAN	7
Q96AG4	16.6329	16.5759	15.8734	16.1168	15.494	Leucine-rich repeat-containing protein 59 (Ribosome-binding protein p34) (p34)	LRC59_HUMAN	5
Q96AQ6	15.1509	15.1309	14.9051	15.4934	15.1528	Pre-B-cell leukemia transcription factor-interacting protein 1 (Hematopoietic PBX-interacting protein)	PBIP1_HUMAN	3
Q96BM9	17.0308	16.7437	17.1487	16.5039	16.4745	ADP-ribosylation factor-like protein 8A (ADP-ribosylation factor-like protein 10B) (Novel small G protein indispensable for equal chromosome segregation 2)	ARL8A_HUMAN	5
Q96C11	15.4584	15.7201	15.7296	15.7927	16.0824	FGGY carbohydrate kinase domain-containing protein (EC 2.7.1.-)	FGGY_HUMAN	5
Q96C19	15.5496	15.6928	15.8306	16.3549	15.8794	EF-hand domain-containing protein D2 (Swiprosin-1)	EFHD2_HUMAN	2
Q96C23	17.2289	17.5731	17.1746	17.556	17.6638	Aldose 1-epimerase (EC 5.1.3.3) (Galactose mutarotase)	GALM_HUMAN	9
Q96C86	15.0572	15.1179	15.0299	14.9677	14.8554	m7GpppX diphosphatase (EC 3.6.1.59) (DCS-1) (Decapping scavenger enzyme) (Hint-related 7meGMP-directed hydrolase) (Histidine triad nucleotide-binding protein 5) (Histidine triad protein member 5) (HINT-5) (Scavenger mRNA-decapping enzyme DcpS)	DCPS_HUMAN	3
Q96CM8	14.7966	15.1406	14.9116	14.8691	15.1369	Acyl-CoA synthetase family member 2, mitochondrial (EC 6.2.1.-)	ACSF2_HUMAN	8
Q96CN7	14.9815	15.0336	15.1338	14.8992	15.062	Isochorismatase domain-containing protein 1	ISOC1_HUMAN	7
Q96CS3	14.6673	14.7018	14.599	14.3771	14.4443	FAS-associated factor 2 (Protein ETEA) (UBX domain-containing protein 3B) (UBX domain-containing protein 8)	FAF2_HUMAN	3
Q96CT7	15.2001	15.258	15.2908	15.265	15.2129	Coiled-coil domain-containing protein 124	CC124_HUMAN	2
Q96CW1	16.9425	16.8654	17.0028	16.9378	16.8084	AP-2 complex subunit mu (AP-2 mu chain) (Adaptin-mu2) (Adaptor protein complex AP-2 subunit mu) (Adaptor-related protein complex 2 subunit mu) (Clathrin assembly protein complex 2 mu medium chain) (Clathrin coat assembly protein AP50) (Clathrin coat-associated protein AP50) (HA2 50 kDa subunit) (Plasma membrane adaptor AP-2 50 kDa protein)	AP2M1_HUMAN	7
Q96CX2	15.1338	15.0799	15.129	16.369	15.8991	BTB/POZ domain-containing protein KCTD12 (Pfetin) (Predominantly fetal expressed T1 domain)	KCD12_HUMAN	5
Q96DC8	16.1075	15.9	15.8602	15.8162	16.4559	Enoyl-CoA hydratase domain-containing protein 3, mitochondrial	ECHD3_HUMAN	3
Q96DG6	17.5619	17.6018	17.5738	17.3812	18.2206	Carboxymethylenebutenolidase homolog (EC 3.1.-.-)	CMBL_HUMAN	11
Q96E39	14.6795	14.5811	14.3771	14.68	14.3011	RNA binding motif protein, X-linked-like-1 (Heterogeneous nuclear ribonucleoprotein G-like 1) [Cleaved into: RNA binding motif protein, X-linked-like-1, N-terminally processed]	RMXL1_HUMAN	4
Q96EE3	14.5348	14.664	14.4559	14.5657	14.3952	Nucleoporin SEH1 (Nup107-160 subcomplex subunit SEH1) (SEC13-like protein)	SEH1_HUMAN	2
Q96EM0	15.1748	15.4811	15.369	15.552	15.6224	Trans-3-hydroxy-L-proline dehydratase (EC 4.2.1.77) (Trans-L-3-hydroxyproline dehydratase)	T3HPD_HUMAN	3
Q96EY1	15.5708	14.8253	15.3761	15.5233	15.6144	DnaJ homolog subfamily A member 3, mitochondrial (DnaJ protein Tid-1) (hTid-1) (Hepatocellular carcinoma-associated antigen 57) (Tumorous imaginal discs protein Tid56 homolog)	DNJA3_HUMAN	4
Q96EY8	15.4014	15.2686	15.1587	14.589	15.4875	Cob(I)yrinic acid a,c-diamide adenosyltransferase, mitochondrial (EC 2.5.1.17) (Cob(I)alamin adenosyltransferase) (Methylmalonic aciduria type B protein)	MMAB_HUMAN	4
Q96F10	17.0958	16.5454	16.7835	16.7964	17.5646	Diamine acetyltransferase 2 (EC 2.3.1.57) (Polyamine N-acetyltransferase 2) (Spermidine/spermine N(1)-acetyltransferase 2) (Thialysine N-epsilon-acetyltransferase)	SAT2_HUMAN	3
Q96FV2	16.3356	16.4372	16.2138	16.3542	16.6872	Secernin-2	SCRN2_HUMAN	5
Q96FW1	14.831	14.6391	14.7426	14.8441	15.0566	Ubiquitin thioesterase OTUB1 (EC 3.4.19.12) (Deubiquitinating enzyme OTUB1) (OTU domain-containing ubiquitin aldehyde-binding protein 1) (Otubain-1) (hOTU1) (Ubiquitin-specific-processing protease OTUB1)	OTUB1_HUMAN	7
Q96FZ7	15.2753	15.0258	15.105	15.0584	15.3711	Charged multivesicular body protein 6 (Chromatin-modifying protein 6) (Vacuolar protein sorting-associated protein 20) (Vps20) (hVps20)	CHMP6_HUMAN	2
Q96G03	15.7453	15.5256	15.4931	15.7507	15.5448	Phosphoglucomutase-2 (PGM 2) (EC 5.4.2.2) (Glucose phosphomutase 2) (Phosphodeoxyribomutase) (Phosphopentomutase) (EC 5.4.2.7)	PGM2_HUMAN	12
Q96G23	17.928	17.7734	17.7382	17.2807	17.3002	Ceramide synthase 2 (CerS2) (LAG1 longevity assurance homolog 2) (SP260) (Tumor metastasis-suppressor gene 1 protein)	CERS2_HUMAN	2
Q96GA7	14.6627	15.1034	14.8672	14.7326	15.2417	Serine dehydratase-like (L-serine deaminase) (L-serine dehydratase/L-threonine deaminase) (L-threonine dehydratase) (TDH) (EC 4.3.1.19) (Serine dehydratase 2) (SDH 2) (EC 4.3.1.17)	SDSL_HUMAN	4
Q96GD0	16.3677	16.4606	16.6431	16.2889	16.1067	Pyridoxal phosphate phosphatase (PLP phosphatase) (EC 3.1.3.3) (EC 3.1.3.74) (Chronophin)	PLPP_HUMAN	3
Q6P2I3;Q96GK7	15.3272	15.4348	15.6111	15.3438	15.6166	Fumarylacetoacetate hydrolase domain-containing protein 2B (EC 3.-.-.-);Fumarylacetoacetate hydrolase domain-containing protein 2A (EC 3.-.-.-)	FAH2B_HUMAN;FAH2A_HUMAN	5
Q96GQ7	13.8933	13.8734	13.7604	14.1155	13.7381	Probable ATP-dependent RNA helicase DDX27 (EC 3.6.4.13) (DEAD box protein 27)	DDX27_HUMAN	2
Q96HC4	15.4652	15.6706	15.7049	15.5726	16.0685	PDZ and LIM domain protein 5 (Enigma homolog) (Enigma-like PDZ and LIM domains protein)	PDLI5_HUMAN	13
Q96HE7	16.3601	16.1324	16.3935	16.033	16.3701	ERO1-like protein alpha (ERO1-L) (ERO1-L-alpha) (EC 1.8.4.-) (Endoplasmic oxidoreductin-1-like protein) (Endoplasmic reticulum oxidoreductase alpha) (Oxidoreductin-1-L-alpha)	ERO1A_HUMAN	6
Q96HR9	18.0767	17.7831	17.6413	17.095	16.9317	Receptor expression-enhancing protein 6 (Polyposis locus protein 1-like 1)	REEP6_HUMAN	7
Q96HS1	15.885	15.9356	15.9187	15.6149	16.0371	Serine/threonine-protein phosphatase PGAM5, mitochondrial (EC 3.1.3.16) (Bcl-XL-binding protein v68) (Phosphoglycerate mutase family member 5)	PGAM5_HUMAN	5
Q96HY6	15.2241	15.2722	15.3713	15.7457	15.8668	DDRGK domain-containing protein 1 (Dashurin) (UFM1-binding and PCI domain-containing protein 1)	DDRGK_HUMAN	3
Q96HY7	15.8861	16.1625	15.6243	15.218	15.9552	Probable 2-oxoglutarate dehydrogenase E1 component DHKTD1, mitochondrial (EC 1.2.4.2) (Dehydrogenase E1 and transketolase domain-containing protein 1)	DHTK1_HUMAN	9
Q96I15	15.4651	15.5223	15.3224	14.8852	15.197	Selenocysteine lyase (hSCL) (EC 4.4.1.16)	SCLY_HUMAN	7
Q96I24	14.0455	14.9031	14.6974	14.6117	14.4086	Far upstream element-binding protein 3 (FUSE-binding protein 3)	FUBP3_HUMAN	5
Q96I99	17.2142	16.9294	16.9661	16.7468	16.7442	Succinyl-CoA ligase [GDP-forming] subunit beta, mitochondrial (EC 6.2.1.4) (GTP-specific succinyl-CoA synthetase subunit beta) (Succinyl-CoA synthetase beta-G chain) (SCS-betaG)	SUCB2_HUMAN	19
Q96IJ6	15.9033	15.7157	15.5877	15.7197	15.8796	Mannose-1-phosphate guanyltransferase alpha (GDP-mannose pyrophosphorylase A) (GMPP-alpha) (GTP-mannose-1-phosphate guanylyltransferase alpha)	GMPPA_HUMAN	6
Q96IU4	17.7074	17.775	17.7026	17.3648	17.6056	Protein ABHD14B (EC 3.-.-.-) (Alpha/beta hydrolase domain-containing protein 14B) (Abhydrolase domain-containing protein 14B) (CCG1-interacting factor B)	ABHEB_HUMAN	7
Q96IX5	15.5403	15.593	15.5947	15.5595	15.5908	Up-regulated during skeletal muscle growth protein 5 (Diabetes-associated protein in insulin-sensitive tissues) (HCV F-transactivated protein 2)	USMG5_HUMAN	2
Q96JB5	15.7685	15.6919	15.5919	15.5947	15.6037	CDK5 regulatory subunit-associated protein 3 (CDK5 activator-binding protein C53) (LXXLL/leucine-zipper-containing ARF-binding protein) (Protein HSF-27)	CK5P3_HUMAN	6
Q96JE7	15.3426	15.1604	15.5367	15.2393	15.0644	Protein transport protein Sec16B (Leucine zipper transcription regulator 2) (Regucalcin gene promoter region-related protein p117) (RGPR-p117) (SEC16 homolog B)	SC16B_HUMAN	2
Q96JJ7	13.8545	13.9077	13.555	13.3808	13.9284	Protein disulfide-isomerase TMX3 (EC 5.3.4.1) (Thioredoxin domain-containing protein 10) (Thioredoxin-related transmembrane protein 3)	TMX3_HUMAN	2
Q96JQ2	14.426	14.3833	14.2599	14.1974	14.3656	Calmin (Calponin-like transmembrane domain protein)	CLMN_HUMAN	6
Q96JY6	16.7957	16.197	16.4553	16.4171	16.8428	PDZ and LIM domain protein 2 (PDZ-LIM protein mystique)	PDLI2_HUMAN	5
Q96K76	14.5399	14.4313	14.2384	14.3764	14.4707	Ubiquitin carboxyl-terminal hydrolase 47 (EC 3.4.19.12) (Deubiquitinating enzyme 47) (Ubiquitin thioesterase 47) (Ubiquitin-specific-processing protease 47)	UBP47_HUMAN	4
Q96KC8	13.9788	13.8214	13.8006	13.4034	13.5648	DnaJ homolog subfamily C member 1 (DnaJ protein homolog MTJ1)	DNJC1_HUMAN	2
Q96KG9	14.5739	14.6272	14.5682	14.4137	14.4803	N-terminal kinase-like protein (Coated vesicle-associated kinase of 90 kDa) (SCY1-like protein 1) (Telomerase regulation-associated protein) (Telomerase transcriptional element-interacting factor) (Teratoma-associated tyrosine kinase)	NTKL_HUMAN	2
Q96KP4	16.417	16.492	16.6965	16.7805	17.0247	Cytosolic non-specific dipeptidase (EC 3.4.13.18) (CNDP dipeptidase 2) (Carnosine dipeptidase II) (Epididymis secretory protein Li 13) (Glutamate carboxypeptidase-like protein 1) (Peptidase A)	CNDP2_HUMAN	21
Q96L92	15.6341	15.7689	15.942	15.9957	15.3694	Sorting nexin-27	SNX27_HUMAN	3
Q96LJ7	16.7645	16.9649	16.541	16.4282	17.5908	Dehydrogenase/reductase SDR family member 1 (EC 1.1.-.-) (Short chain dehydrogenase/reductase family 19C member 1)	DHRS1_HUMAN	3
Q96LZ7	14.9977	15.0929	15.3043	15.1524	15.2749	Regulator of microtubule dynamics protein 2 (RMD-2) (hRMD-2) (Protein FAM82A1)	RMD2_HUMAN	3
Q96M27	15.7009	15.7115	15.5017	15.2421	15.2351	Protein PRRC1 (Proline-rich and coiled-coil-containing protein 1)	PRRC1_HUMAN	3
Q96N66	15.9022	15.7892	15.7411	15.8107	15.168	Lysophospholipid acyltransferase 7 (LPLAT 7) (EC 2.3.1.-) (1-acylglycerophosphatidylinositol O-acyltransferase) (EC 2.3.1.n4) (Bladder and breast carcinoma-overexpressed gene 1 protein) (Leukocyte receptor cluster member 4) (Lysophosphatidylinositol acyltransferase) (LPIAT) (Lyso-PI acyltransferase) (Membrane-bound O-acyltransferase domain-containing protein 7) (O-acyltransferase domain-containin…	MBOA7_HUMAN	2
Q96N76	15.787	16.4261	16.44	16.1091	17.3542	Urocanate hydratase (Urocanase) (EC 4.2.1.49) (Imidazolonepropionate hydrolase)	HUTU_HUMAN	17
Q96NA2	14.5248	14.6325	14.4089	14.1309	14.1063	Rab-interacting lysosomal protein	RILP_HUMAN	4
Q96NB2	17.1541	17.1709	17.0438	16.7674	16.9814	Sideroflexin-2	SFXN2_HUMAN	2
Q96NU7	15.4514	15.7051	15.3682	15.3442	16.6883	Probable imidazolonepropionase (EC 3.5.2.7) (Amidohydrolase domain-containing protein 1)	HUTI_HUMAN	13
Q96P70	16.4594	16.4243	16.3742	16.5517	16.1816	Importin-9 (Imp9) (Ran-binding protein 9) (RanBP9)	IPO9_HUMAN	2
Q96PE7	15.9476	15.9185	15.4002	15.657	15.3498	Methylmalonyl-CoA epimerase, mitochondrial (EC 5.1.99.1) (DL-methylmalonyl-CoA racemase)	MCEE_HUMAN	2
Q96PK6	15.288	15.4273	15.254	15.2006	15.2297	RNA-binding protein 14 (Paraspeckle protein 2) (PSP2) (RNA-binding motif protein 14) (RRM-containing coactivator activator/modulator) (Synaptotagmin-interacting protein) (SYT-interacting protein)	RBM14_HUMAN	6
Q96Q06	14.7043	14.9812	15.1666	15.0197	14.7241	Perilipin-4 (Adipocyte protein S3-12)	PLIN4_HUMAN	11
Q96QK1	15.5456	15.6391	15.8155	16.123	15.6533	Vacuolar protein sorting-associated protein 35 (hVPS35) (Maternal-embryonic 3) (Vesicle protein sorting 35)	VPS35_HUMAN	8
Q96RP9	14.7688	14.6351	14.7358	14.5872	14.7574	Elongation factor G, mitochondrial (EF-Gmt) (Elongation factor G 1, mitochondrial) (mEF-G 1) (Elongation factor G1) (hEFG1)	EFGM_HUMAN	11
Q96RQ3	16.2438	15.9586	16.339	15.8205	16.0441	Methylcrotonoyl-CoA carboxylase subunit alpha, mitochondrial (MCCase subunit alpha) (EC 6.4.1.4) (3-methylcrotonyl-CoA carboxylase 1) (3-methylcrotonyl-CoA carboxylase biotin-containing subunit) (3-methylcrotonyl-CoA:carbon dioxide ligase subunit alpha)	MCCA_HUMAN	8
Q96RT1	13.6487	13.776	13.6025	13.7122	13.5172	Protein LAP2 (Densin-180-like protein) (Erbb2-interacting protein) (Erbin)	LAP2_HUMAN	2
Q96S66	15.1685	15.2122	15.0766	14.8948	14.8041	Chloride channel CLIC-like protein 1 (Mid-1-related chloride channel protein 1)	CLCC1_HUMAN	2
Q96SB3	13.8629	13.87	13.9177	14.0941	14.2729	Neurabin-2 (Neurabin-II) (Protein phosphatase 1 regulatory subunit 9B) (Spinophilin)	NEB2_HUMAN	2
Q96T51	14.1987	14.3805	14.674	14.6909	14.319	RUN and FYVE domain-containing protein 1 (FYVE-finger protein EIP1) (La-binding protein 1) (Rab4-interacting protein) (Zinc finger FYVE domain-containing protein 12)	RUFY1_HUMAN	2
Q96T76	14.2443	14.0732	13.934	14.2924	14.3392	MMS19 nucleotide excision repair protein homolog (hMMS19) (MET18 homolog) (MMS19-like protein)	MMS19_HUMAN	4
Q96TC7	15.9875	16.2165	15.9918	16.0617	15.7416	Regulator of microtubule dynamics protein 3 (RMD-3) (hRMD-3) (Cerebral protein 10) (Protein FAM82A2) (Protein FAM82C) (Protein tyrosine phosphatase-interacting protein 51) (TCPTP-interacting protein 51)	RMD3_HUMAN	6
Q99424	17.256	17.423	17.0586	16.5806	17.1621	Peroxisomal acyl-coenzyme A oxidase 2 (EC 1.17.99.3) (3-alpha,7-alpha,12-alpha-trihydroxy-5-beta-cholestanoyl-CoA 24-hydroxylase) (3-alpha,7-alpha,12-alpha-trihydroxy-5-beta-cholestanoyl-CoA oxidase) (Trihydroxycoprostanoyl-CoA oxidase) (THCA-CoA oxidase) (THCCox)	ACOX2_HUMAN	22
Q99436	15.1164	15.2436	14.914	14.8856	15.3814	Proteasome subunit beta type-7 (EC 3.4.25.1) (Macropain chain Z) (Multicatalytic endopeptidase complex chain Z) (Proteasome subunit Z)	PSB7_HUMAN	7
Q99447	16.1353	16.1583	16.2134	16.1734	16.8472	Ethanolamine-phosphate cytidylyltransferase (EC 2.7.7.14) (CTP:phosphoethanolamine cytidylyltransferase) (Phosphorylethanolamine transferase)	PCY2_HUMAN	10
Q99459	14.4861	14.5958	14.5174	14.5055	14.3153	Cell division cycle 5-like protein (Cdc5-like protein) (Pombe cdc5-related protein)	CDC5L_HUMAN	3
[truncated: 405 more rows]

## Sheet: DIA_tumor_sectors
	Normalized protein intensity (log2)
uniprotID	T1	T2	T3	description	short.name	number.of.peptides
[truncated: 2,722 more rows]

## Sheet: TMT_all_sectors
	Normalized protein intensity (log2)
[truncated: 2,810 more rows]

## Sheet: TMT_tumor_sectors
	Normalized protein intensity (log2)
[truncated: 2,864 more rows]
