# Supplementary material for: Spatial Tissue Proteomics Quantifies Inter- and Intratumor Heterogeneity in Hepatocellular Carcinoma (HCC)
Source: Mol Cell Proteomics. 2018 Jan 23;17(4):810–25. doi: 10.1074/mcp.RA117.000189 (PMC5880102; doi:10.1074/mcp.RA117.000189)
Supplement: Supplemental Data [file supp_RA117.000189_4790_2_supp_58829_p2t922.xlsx]

## Sheet: table_list
table1	TMT10plex_tumor_peritumor_peptide_data
table2	TMT10plex_tumor_peritumor_protein_data
table3	TMT10plex_center_periphery_peptide_data
table4	TMT10plex_center_periphery_protein_data
table5	TMT6plex_high_res_single_tumor_peptide_data
table6	TMT6plex_high_res_single_tumor_protein_data
table7	DIA_library_peptide_data
table8	LFQ_mouse_model_peptide_data
table9	LFQ_mouse_model_protein_data

## Sheet: table1
Annotated Sequence	Modifications	# Protein Groups	# Proteins	Protein Accessions	# Missed Cleavages	Charge	m/z [Da]	Ions Score	126	127_N	127_C	128_N	128_C	129_N	129_C	130_N	130_C	131
lLGELLQDNAk	N-Term(TMT6plex); K11(TMT6plex)	1	1	P37837	0	2	836.506	55.74		14083.5	6134.55	499942	64503.1	38272.7	12863.9	30853	275008	585113
yLNWLPGSPSAEPGk	N-Term(TMT6plex); K15(TMT6plex)	1	1	P22897	0	2	1037.57	58.24		3410.54	2832.11	356268	62401.8	20826.7	3327.94	2571.22	44719.2	13901.6
lGTPVLQALGDGDFVk	N-Term(TMT6plex); K16(TMT6plex)	1	1	Q16822	0	4	522.809	46.98	10253.1	16590.4	20854.6	581291	150283	54659	24203.1	25326.5	389195	555135
lNEAAAGLNQAATELVQASR	N-Term(TMT6plex)	1	1	Q9Y490	0	3	752.743	64.83		1223.16	1849.41	130451	23758.6	13301.8	2730.94		69093.1	40992.9
sSFASSSASDASkPSSPR	N-Term(TMT6plex); K13(TMT6plex)	1	1	Q96IF1	0	3	738.719	25.08	1705.45		2210.18	82186	26657.5	12958.2	4148.3	5362.74	96993.6	35701.1
lGTPVLQALGDGDFVk	N-Term(TMT6plex); K16(TMT6plex)	1	1	Q16822	0	2	1044.61	67.62		11995.7	5578.49	689250	113625	33873.5	7794.43	12614.1	333463	718179
lNEHFLNTTDFLDTIk	N-Term(TMT6plex); K16(TMT6plex)	1	1	P48735	0	3	793.771	48.23		9508.6	4912.78	694376	81159.5	58396.3	9965.64	16854.2	296372	357062
lTNILDGGAQNTALR	N-Term(TMT6plex)	1	1	Q99424	0	2	893.505	81.05		12623.6	13726.9	891684	122349	17469.8	25139.6		880066	342375
eGADMLMVkPGMPYLDIVR	N-Term(TMT6plex); K9(TMT6plex)	1	1	P13716	0	3	865.135	24.01				270724	17230	18006.1	2232.25		136931	31280.2
aILcAIQNLEER	N-Term(TMT6plex); C4(Carbamidomethyl)	1	1	Q9NU22	0	2	829.957	36.09			744.024	40921	12376.5	1655.72	1170.36	1142.28	38213.5	12050.6
lPIGDVATQYFADRDMFcAGR	N-Term(TMT6plex); C18(Carbamidomethyl)	1	1	Q99832	1	3	878.101	39.39				82186.1	12802	5568.51			56424.1	18292.6
dSPVLIDFFEDTERYR	N-Term(TMT6plex)	1	1	P04196	1	3	744.378	35.44		950.676		97336.2	7504.57	5523.76		6509.95	44777	155740
qkEEESQQQAVLEQER	N-Term(TMT6plex); K2(TMT6plex)	1	1	Q9UM54	1	3	806.428	42.05				192762	41856.1	12043.5			73894.4	53879.1
sHcIAEVENDEmPADLPSLAADFVESk	N-Term(TMT6plex); C3(Carbamidomethyl); M12(Oxidation); K27(TMT6plex)	1	1	P02768	0	4	862.922	79.89				240647	140143	15571.9	7907.5		230613	132914
lEAELGNmQGLVEDFk	N-Term(TMT6plex); M8(Oxidation); K16(TMT6plex)	1	1	CON_P05787	0	3	756.406	40.46		4996.3	4782.8	406736	54715.2	32006.6	35385.4		1.11162e+06	84620.3
lLSDSDLNVLMk	N-Term(TMT6plex); K12(TMT6plex)	1	1	Q8IUR7	0	2	903.529	61.07			604.524	35433.1	5222.33	1049.65	2716.9		59031.3	4685.47
yNLSPSIFFcATPPDDGNLcR	N-Term(TMT6plex); C10(Carbamidomethyl); C20(Carbamidomethyl)	1	1	Q00796	0	3	891.759	50.2		2294.17	3213.27	329788	35902	18301	3134.62	1784.05	50313	49361.5
lHSFLGDDVFLR	N-Term(TMT6plex)	1	1	P06737	0	3	549.973	60.08		11021.8		1.11623e+06	100190	86155.2	42662.2		833905	216332
vPDPVLEESFQQLQR	N-Term(TMT6plex)	1	1	O60437	0	2	1007.55	53.33				2413.45					6663.07	2183.54
yLNWLPGSPSAEPGk	N-Term(TMT6plex); K15(TMT6plex)	1	1	P22897	0	3	692.05	46.99	6441.87	34504.5	25550.6	1.92769e+06	315456	139990	31461.7	15978.1	275571	100159
cLLLVDSVASLGGTPLYMDR	N-Term(TMT6plex); C1(Carbamidomethyl)	1	1	P21549	0	2	1205.14	55.96		579.258		81129.6	8004.85	5228.76		620.827	5919.54	18188.8
vASPSQGQVGSSSPk	N-Term(TMT6plex); K15(TMT6plex)	1	1	Q99569	0	2	937.528	53.56	1505.25	837.486		35255.2	7487.73	3404.29	1108.04	1598.91	31201.2	29159.4
aNNSTYGLAAAVFTkDLDk	N-Term(TMT6plex); K15(TMT6plex); K19(TMT6plex)	1	1	P05091	1	3	896.174	57.3		14812.5	11018.7	845672	380521	48840.7	14454.1	24595.4	321331	221824
lSFGLEDEPLETATkEN	N-Term(TMT6plex); K15(TMT6plex)	1	1	O94905	1	2	1176.13	67.89				27574.5	3389.75	783.722		577.516	1583.24	17835.4
tVAAPSVFIFPPSDEQLk	N-Term(TMT6plex); K18(TMT6plex)	1	1	P01834	0	3	802.125	62.6	319972	264054	587608	9792748	5673478	1.07978e+06	1.05914e+06	368493	12449893	6.42956e+06
tQAYQDQkPGTSGLR	N-Term(TMT6plex); K8(TMT6plex)	1	1	P36871	0	3	703.388	31.98	3930.47	4091.8	3615.14	233453	60552.7	16403	14130.8	7738.16	159518	134472
tIGTGLVTNTLAmTEEEk	N-Term(TMT6plex); M13(Oxidation); K18(TMT6plex)	1	1	P49411	0	3	794.765	32.05		8978.52	7713.27	131535	31807.1	11658.7	12974.9	4798.04	131374	76010.2
sHcIAEVENDEmPADLPSLAADFVESk	N-Term(TMT6plex); C3(Carbamidomethyl); M12(Oxidation); K27(TMT6plex)	1	1	P02768	0	3	1150.23	72.9				36851.1	22210.2	1980.9	1683.02		36830.7	30448.4
eFQASPLLLPVPTQVPQPVGR	N-Term(TMT6plex)	1	1	O60826	0	3	834.815	54.16		4000.09	2666.44	185866	33725.6	14854.9	8454.73	4806.18	189073	79343.6
yNLSPSIFFcATPPDDGNLcR	N-Term(TMT6plex); C10(Carbamidomethyl); C20(Carbamidomethyl)	1	1	Q00796	0	2	1337.13	66.49				27376.4	2937.75	609.304			3633.96	3653.09
tVAAPSVFIFPPSDEQLk	N-Term(TMT6plex); K18(TMT6plex)	1	1	P01834	0	4	601.844	58	73410.2	46542.9	154928	2.27205e+06	1.19524e+06	233491	200855	90325.4	2.90804e+06	1.52453e+06
gGMGSGGLATGIAGGLAGMGGIQNEk	N-Term(TMT6plex); K26(TMT6plex)	1	1	P05783	0	3	907.147	64.09		3076.48	2336	145282	33029.5	14733.8	3598.33		170798	36665.7
lTNILDGGAQNTALR	N-Term(TMT6plex)	1	1	Q99424	0	3	596.006	57.21		51428.6	23111.7	2.77427e+06	429407	186137	124271		3.26898e+06	990342
nATNVEQAFmTMAAEIkk	N-Term(TMT6plex); M10(Oxidation); K17(TMT6plex); K18(TMT6plex)	1	2	Q92928; Q9H0U4	1	4	675.87	31.16	1604.52	4722.27	4707.8	139235	62076.2	14264.9	6409.07	4495.17	80911.8	90352.3
mVVESAYEVIk	N-Term(TMT6plex); K11(TMT6plex)	1	1	P07195	0	2	863.498	71.47	5653.7	4665.91	4629.08	81204.1	50944.3	13793.1	9533.37	9984.94	52271.4	42667.9
nALDPMSVLLAR	N-Term(TMT6plex)	1	1	P42785	0	2	764.94	65.62		12227.4	5317.12	428258	73854.1	42138.4	14429.1	11718	189215	129287
iTENIGcVMTGMTADSR	N-Term(TMT6plex); C7(Carbamidomethyl)	1	1	P60900	0	2	1043	62.83		2337.47	2749.85	36398.6	11992.1	2536.83	2422.12	1470.69	17709.6	14435.3
vSEYVPEIVNFVQk	N-Term(TMT6plex); K14(TMT6plex)	1	1	P49589	0	3	703.738	41.87		7100.07	2917.45	427748	43359.4	37767.7	10271.5	8397.56	182075	210557
lGGAVLSFSEATSSVQk	N-Term(TMT6plex); K17(TMT6plex)	1	1	P27708	0	3	713.74	58.88	55085.7	85565.1	73045.7	465321	400865	104821	64963.9	87063	1.33987e+06	199384
aISESGVALTSVLVk	N-Term(TMT6plex); K15(TMT6plex)	1	2	Q9UKY3; P23141	0	3	644.731	48.64	11754.7	53751.9	33111.2	469786	159617	41294.6	32367.9	60188.2	260016	212995
vLPVGDEVVGIVGYTSk	N-Term(TMT6plex); K17(TMT6plex)	1	1	P21589	0	2	1095.64	51.13				42601.1	6242.52	4634.73	2432.31		60526.8	18783.9
vLPVGDEVVGIVGYTSk	N-Term(TMT6plex); K17(TMT6plex)	1	1	P21589	0	3	730.765	71.26	3959.65	11359.9	10396.4	692469	137120	68108.6	68159	32964.9	1.13958e+06	322364
eAQLVEQWVGLTEER	N-Term(TMT6plex)	1	1	Q9H1H9	0	3	672.692	37.35		2038.75	4028.06	66640.5	32450.6	7901.65	9920.12		140327	23574.4
sTGDPWLTDGSYLDGTGFAR	N-Term(TMT6plex)	1	1	O15230	0	2	1173.07	71.62				17610.7	766.568		1741.61		60005.9	9206.97
aLTVPELTQQmFDAk	N-Term(TMT6plex); M11(Oxidation); K15(TMT6plex)	3	3	Q13509; P04350; P68371	0	2	1083.6	69.28	20918.2	8517.93	12823.4	486455	64732.6	53739.8	48963.1	28252.8	1.03903e+06	358919
vETSDEEIHDLHQR	N-Term(TMT6plex)	1	1	P07099	0	3	646.323	55.78		2413.02		175838	25384.8	13230.4	16755.5		381217	21399.2
dLGLSESGEDVNAAILDESGk	N-Term(TMT6plex); K21(TMT6plex)	1	1	P13667	0	3	859.782	75.89				354730	52163.3	27134	41325.7		1.18233e+06	319290
gVILYSDPADYFAPGVk	N-Term(TMT6plex); K17(TMT6plex)	1	1	Q04609	0	3	757.42	38.47	5225.51	3475.46	8270.69	242862	105781	34581.5	29667.1		629741	161981
gSTDDkGPVAGWINALEAYQk	N-Term(TMT6plex); K6(TMT6plex); K21(TMT6plex)	1	1	Q96KP4	1	3	969.87	39.35				22110.2	4297.31	729.96	533.328	749.03	21698	9253
sLSPSVAYLTAPDLAR	N-Term(TMT6plex)	1	1	Q99424	0	2	945.532	79.16				178948	17949.5	5814.88	4841.7		158104	167651
yQASTSNTVSk	N-Term(TMT6plex); K11(TMT6plex)	1	1	O95810	0	2	822.455	65.49	1422.87	1689.98	1904.93	69031.1	29966.6	5274.54	4790.88		70670.1	24379.4
dLGGIVLANAcGPcIGQWDRk	N-Term(TMT6plex); C11(Carbamidomethyl); C14(Carbamidomethyl); K21(TMT6plex)	1	1	Q99798	1	4	690.367	36.6		9659.07	4652.41	962697	138306	71454.2	11185.8	10048.8	129382	75661.9
tLSNSSQSELENR	N-Term(TMT6plex)	1	1	Q8TBA6	0	2	847.43	79.05				29623.4	6755.14	2031.52			31097.9	2955.56
iSEIEDAAFLAR	N-Term(TMT6plex)	2	2	O75477; O94905	0	3	521.958	77.57	1804.39	14116.8	11823.4	678261	87555.1	61701.9	30436.9		453607	172948
sNTLPISLQSIR	N-Term(TMT6plex)	1	1	P42704	0	2	779.462	50		22953.6	17893.5	1.34712e+06	212305	111495	72149.7	35151.8	1.44284e+06	646374
lGTPVLQALGDGDFVk	N-Term(TMT6plex); K16(TMT6plex)	1	1	Q16822	0	3	696.742	48.98	13315.5	30444.7	57075.9	3133695	397761	252226	91534.1	79883.8	1.24964e+06	2827454
dMNLTLEPEImPAATDNR	N-Term(TMT6plex); M11(Oxidation)	1	1	Q03154	0	2	1138.56	58.37				156460	7994.25	8540.09		2981.22	113361	30348.4
wIDATSGIYNSEk	N-Term(TMT6plex); K13(TMT6plex)	1	1	Q8WWI1	0	2	971.521	66.19				126624	18995.3	4941.74	9679.84		176949	91874.6
sAYALGGLGSGIcPNRETLMDLSTk	N-Term(TMT6plex); C13(Carbamidomethyl); K25(TMT6plex)	1	1	P31327	1	3	1023.87	58.49				43749	6773.6	1457.74		2561.98	4006.03	114930
eGTLSDSTGSEk	N-Term(TMT6plex); K12(TMT6plex)	1	1	O43493	0	2	834.936	37.89	8020.8	13642.7	8400.55	52798.3	17830.2	20903.9	15275.1	38415.5	68520.5	16388
vTAFLDDLSQk	N-Term(TMT6plex); K11(TMT6plex)	1	1	Q9BYT8	0	2	847.992	46.85			1398.89	69491.3	9400.34	5509.7	1251.64	1242.66	42165.1	24261
vAGYAALLEQYQk	N-Term(TMT6plex); K13(TMT6plex)	1	1	P54920	0	2	956.555	68.94	3833.94	3201.25	11859.9	140088	43764.6	13827.5	14878	8877.63	229614	154893
vNAVNPTVVMTSMGQATWSDPHk	N-Term(TMT6plex); K23(TMT6plex)	1	1	Q7Z4W1	0	3	976.844	73.23		25190.2	13301	647216	258638	49282.2	22712.7	13523	102268	148384
dLGLSESGEDVNAAILDESGk	N-Term(TMT6plex); K21(TMT6plex)	1	1	P13667	0	2	1289.17	84.57				45511	9610.49		2164.41		167067	43328.1
vNAVNPTVVMTSMGQATWSDPHk	N-Term(TMT6plex); K23(TMT6plex)	1	1	Q7Z4W1	0	4	732.883	56.85		72840.2	50130.5	1.99398e+06	763296	144402	59986.3	38351.6	358297	455161
vMTIPYQPmPASSPVIcAGGQDR	N-Term(TMT6plex); M9(Oxidation); C17(Carbamidomethyl)	1	1	Q15365	0	3	907.451	72.44	5349.44	3270.2		405270	59670.1	29691		6753.39	85494.5	172437
dLGGIVLANAcGPcIGQWDRk	N-Term(TMT6plex); C11(Carbamidomethyl); C14(Carbamidomethyl); K21(TMT6plex)	1	1	Q99798	1	3	920.158	44.91		7420.87		576245	89678.5	39287.8	4748.72		60877.4	16983
iTENIGcVMTGMTADSR	N-Term(TMT6plex); C7(Carbamidomethyl)	1	1	P60900	0	3	695.669	52.85		11790.4	11464	122097	41138.7	9090.85	8625.36	4238.31	64250.8	47779.7
hVDLLEVAQETDGFSGSDLk	N-Term(TMT6plex); K20(TMT6plex)	1	1	Q8NBU5	0	3	873.462	67.37		8291.94	3132.6	400222	61422.6	19567.5	12502.4	6115.09	241137	156037
iEWLESHQDADIEDFk	N-Term(TMT6plex); K16(TMT6plex)	1	1	P11021	0	2	1217.12	57.69		2576.36	1601.06	189538	83969.9	17186.9	16403.1	7976.5	327674	195994
yYGGTEFIDELETLcQk	N-Term(TMT6plex); C15(Carbamidomethyl); K17(TMT6plex)	1	1	P34896	0	3	842.095	48.95		4637.36	6880.56	804354	113433	56630.7	27648.8	25568	324741	687411
yASIcQQNGLVPIVEPEVIPDGDHDLEHcQYVTEk	N-Term(TMT6plex); C5(Carbamidomethyl); C29(Carbamidomethyl); K35(TMT6plex)	1	1	P05062	0	4	1128.56	47.99				51040.9	3923.23	2005.75		760.92	4605.18	23053.5
lAAVDATVNQVLASR	N-Term(TMT6plex)	1	1	Q15084	0	3	586.342	71.61	11680.8	47791.8	21642.9	1.2111e+06	246129	206165	80856.6		2.15967e+06	913406
scVITYLAQVDPk	N-Term(TMT6plex); C2(Carbamidomethyl); K13(TMT6plex)	1	1	Q9Y365	0	2	976.553	70.03	12454.9	66763.6	44071.7	561786	253850	53900	46069.2	41596.1	518109	257397
tFGLTLGHVVDEIQR	N-Term(TMT6plex)	1	1	Q08426	0	3	638.694	63.66		90543.6	99844.4	3.88184e+06	564546	282933	91107.9	161171	1.23311e+06	1.1394e+06
nDGVLLLQALTR	N-Term(TMT6plex)	1	1	O60763	0	2	771.465	52.5		2393.91	1556.44	93144	12840.3	9882.21	9115.58		166237	9717.78
dMDLVEVNEAFAPQYLAVER	N-Term(TMT6plex)	1	1	P42765	0	3	846.764	71.24		4797.45	5374.4	1.032e+06	136372	57628.7	7895.42	7801.01	186367	225345
aQELGLAPDmFFcLR	N-Term(TMT6plex); M10(Oxidation); C13(Carbamidomethyl)	1	1	P24298	0	3	671.676	33.64		2565.36	1694.51	278237	18813.6	17959.8	1594.64	1351.34	44496.2	52786.6
lAAVDATVNQVLASR	N-Term(TMT6plex)	1	1	Q15084	0	2	879.01	75.86				268777	29581.7	16964.4	11225.6		402092	159831
nVGQFSGFPFEk	N-Term(TMT6plex); K12(TMT6plex)	1	1	P35659	0	2	907.997	59.22	3823.73		4441.25	332729	62592.9	23639.2	4986.63	26608	147693	451352
mLLNDFLNDQNRDk	N-Term(TMT6plex); K14(TMT6plex)	1	1	Q01581	1	3	732.062	26.73				1180584	240749	103386		161563	407930	4.4774e+06
tQAYQDQkPGTSGLR	N-Term(TMT6plex); K8(TMT6plex)	1	1	P36871	0	3	703.388	36.18		183667	123083	8.34914e+06	2451818	827018	105853		5654633	5.16367e+06
mLLNDFLNDQNRDk	N-Term(TMT6plex); K14(TMT6plex)	1	1	Q01581	1	2	1097.59	45		734.245		23547.7	5141.43	1056.57		3844.49	8995.29	84604.5
sGALDVLQmkEEDVLk	N-Term(Prot)(Acetyl); M9(Oxidation); K10(TMT6plex); K16(TMT6plex)	1	1	P08865	1	2	1146.14	74.36				11841.2	1238.86				22516	13239.3
vIPAADLSQQISTAGTEASGTGNmk	N-Term(TMT6plex); M24(Oxidation); K25(TMT6plex)	1	1	P11216	0	3	974.512	59.66		1844.45		127063	20326	10339.5	2487.32	2593.57	95111.2	99657.8
dLVPDLSNFYAQYk	N-Term(TMT6plex); K14(TMT6plex)	1	1	P21912	0	3	711.054	44.3		27527.2	12188.1	2.60296e+06	179388	167290	66320.8	43528	1.73967e+06	894654
fLAVGLVDNTVR	N-Term(TMT6plex)	1	1	Q15393	0	2	766.952	51.17		3509.45		239933	31140.2	16393.7	18642.6		387800	136475
dMDLVEVNEAFAPQYLAVER	N-Term(TMT6plex)	1	1	P42765	0	2	1269.64	79.92		1651.27	1353.81	191543	23375.8	9855.72	1185.72		37091.5	45978.1
tPSSDVLVFDYTk	N-Term(TMT6plex); K13(TMT6plex)	2	2	Q16576; Q09028	0	2	965.534	69.87		1009.07		64740.9	9552.05	5609.93	2453.86		98602.8	60883.9
eVASNSELVQSSR	N-Term(TMT6plex)	1	1	P08779	0	2	817.932	51.32	1515.3	113821	3175.28	32970.9	8667.2				25820.3	9520.71
sGNYPSSLSNETDR	N-Term(TMT6plex)	1	1	Q9NS86	0	2	878.421	45.3				103345	31721.5	3234.88	1847.67	2818.5	68368.4	7062.36
eASAVLFTITk	N-Term(TMT6plex); K11(TMT6plex)	1	1	P51812	0	2	819.498	44.36	7727.96	3912.9	6424.89	124838	50611.8	26255.6	20609.1	7542.23	249207	45049.1
lFIGGLSFETTDESLR	N-Term(TMT6plex)	1	2	Q32P51; P09651	0	2	1007.54	71.47			707.769	18912.4	6501.23	604.607	2882.28		56103.2	7709.59
gQQELTQQTNEETAk	N-Term(TMT6plex); K15(TMT6plex)	1	1	Q0VF96	0	2	1082.07	69.45				31624.5	5264.59		602.771		1285.73	28538.6
lFIGGLSFETTDESLR	N-Term(TMT6plex)	1	2	Q32P51; P09651	0	3	672.027	53.68		1018.39	1156.91	100102	32148	7826.8	13658.6		288625	33880
gYFIQPTVFGDVQDGMTIAk	N-Term(TMT6plex); K20(TMT6plex)	1	1	P05091	0	3	882.475	55.48		4366.81	1311.45	407583	29854.3	27078.3	5437.18		66873.4	35310.3
vLGQLTETGVVSPEQFMk	N-Term(TMT6plex); K18(TMT6plex)	1	1	Q96EK6	0	4	606.094	52.78		4899.54	6352.61	236301	39402.4	18533.3	8114.32	5426.19	148307	129105
dSYVGDEAQSk	N-Term(TMT6plex); K11(TMT6plex)	3	6	P63267; P60709; P62736; P68133; P68032; P63261	0	2	828.926	52.76	1120.29			25479.1	2328.78	1018.31			31353.8	18750.3
vMQVLNADAIVVk	N-Term(TMT6plex); K13(TMT6plex)	1	1	Q7KZF4	0	2	929.568	51.49		1977.96		54449	12859.1	3357.8			38779.1	34356.5
gVGIISEGNETVEDIAAR	N-Term(TMT6plex)	1	3	P50993; P05023; P13637	0	3	687.034	56.14	6617.48	30893.4	30669.8	858950	172473	71001.2	49917.8	36818.6	797591	396587
tNLESILSYPk	N-Term(TMT6plex); K11(TMT6plex)	1	1	P05155	0	2	862.005	54.74				390970	136045	22250.3	11498		337655	391212
yGWLAAPQAYVSEk	N-Term(TMT6plex); K14(TMT6plex)	1	1	Q04446	0	3	681.044	50.01		47528.4	31765.4	2.40631e+06	198245	172934	85757.6	73224.7	2.05729e+06	1.10306e+06
kTGSPGSPGAGGVQSTAk	N-Term(TMT6plex); K1(TMT6plex); K18(TMT6plex)	1	1	O43237	1	3	758.772	45.11	9248.17	2530.22	3052.43	92360.3	101999	18479.3	8802.09	22785.3	35741.3	283532
vQATDADAGLNR	N-Term(TMT6plex)	1	1	Q14517	0	2	730.389	61.08				53528.8	6367	4454.26	25229.3		904633	23352.2
fSHEEIAMATVTALR	N-Term(TMT6plex)	1	1	P04075	0	2	953.008	44.38		3476.1	2995.44	32627.5	18992.2	4160.33			43452.6	6527.32
tGIPFSQMIFFDDERR	N-Term(TMT6plex)	1	1	Q86V88	1	3	730.041	33.22		2418.68		260776	32088.5	12559.3	10344.1	6677.43	169332	103200
mGLVDQLVEPLGPGLkPPEER	N-Term(TMT6plex); K16(TMT6plex)	1	1	P40939	0	4	683.889	37.7	2080.05	8179.05	6114.73	452149	71443.5	21823.1	10735.6	11363.8	218539	173354
iEFEGQPVDFVDPNk	N-Term(TMT6plex); K15(TMT6plex)	1	1	P31327	0	3	731.392	48.05		107166	30888.2	10043540	635790	775508	82520.8	94287.5	1.28034e+06	3078886
iGTIYEGASNIQLNTIAk	N-Term(TMT6plex); K18(TMT6plex)	1	1	P45954	0	2	1182.68	71.84		20992.8	3061.76	256152	104949	23207.7	12475.9	7172.81	122087	197144
eEIFGPVQPLFk	N-Term(TMT6plex); K12(TMT6plex)	1	1	P30837	0	2	931.545	36.8		16954.6	13013.6	752465	35685.3	61621.7	27153	28117.4	594384	949732
dADVQNFVSFISk	N-Term(TMT6plex); K13(TMT6plex)	1	1	P42126	0	2	964.532	74.78		5122.86	3942.59	103152	22843.3	8744.13	6824.91		154182	55891.5
gIIEmADLVAVTk	N-Term(TMT6plex); M5(Oxidation); K13(TMT6plex)	1	1	Q8IVH4	0	2	917.542	69.32	1777.74	7073.21	2725.89	52851.3	10781.4	9321.81	6102.45	7098.12	86268	25116.6
iDNSQVESGSLEDDWDFLPPk	N-Term(TMT6plex); K21(TMT6plex)	1	1	P27797	0	3	950.48	64.56		3031.84	3192.52	372303	73013.2	25466.6	24744.1		634631	238381
iDNSQVESGSLEDDWDFLPPk	N-Term(TMT6plex); K21(TMT6plex)	1	1	P27797	0	4	713.112	67.55		2852.48	1559.08	211652	34622.5	15714.8	13507.8		313440	128839
fFENYNQSLEk	N-Term(TMT6plex); K11(TMT6plex)	1	1	Q6PGP7	0	2	938.997	51.47				38835.9	6593.06	2576.08			91452.7	62069.6
eFQASPLLLPVPTQVPQPVGR	N-Term(TMT6plex)	1	1	O60826	0	2	1251.72	46.89				5998.2					6806.26	3207.69
iGTIYEGASNIQLNTIAk	N-Term(TMT6plex); K18(TMT6plex)	1	1	P45954	0	4	591.846	84.92		177654	57401.1	2.6133e+06	938425	219428	80574.1	82693.5	1250310	1.97075e+06
iEWLESHQDADIEDFk	N-Term(TMT6plex); K16(TMT6plex)	1	1	P11021	0	3	811.75	48.44		35520.3	27603.2	2237436	821340	168051	191024	117615	3.71593e+06	2.25079e+06
gLSEDTTEETLkESFDGSVR	N-Term(TMT6plex); K12(TMT6plex)	1	1	P19338	1	3	886.79	24.92				67765.7	21981.6			3792.66	44822.4	80880.1
vAGTGEGGLEEMVEELNSGk	N-Term(TMT6plex); K20(TMT6plex)	1	1	Q9UJU6	0	2	1232.64	42.38				29938.8	1331.76	1347.46	937.767		21180.2	6412.09
iGTIYEGASNIQLNTIAk	N-Term(TMT6plex); K18(TMT6plex)	1	1	P45954	0	3	788.792	62.48	10023.1	158713	63667.1	2.34225e+06	813162	177607	102582	70180.2	1.09197e+06	1.56913e+06
yGWLAAPQAYVSEk	N-Term(TMT6plex); K14(TMT6plex)	1	1	Q04446	0	2	1021.07	82.56		10227	3996	518762	33531.4	26504.1	17573.3	13902.1	426378	220866
tIQVDNTDAEGR	N-Term(TMT6plex)	1	1	P28838	0	2	774.397	53.56		6404.19	12750.3	520359	88105.9	38097.7	31330.4		646038	243165
mGLVDQLVEPLGPGLkPPEER	N-Term(TMT6plex); K16(TMT6plex)	1	1	P40939	0	3	911.521	57.4		2547.72	4369.88	486761	66526.7	32653	2140.87	3365.1	91805.3	134094
tVAGIIVEPIQSEGGDNHASDDFFR	N-Term(TMT6plex)	1	1	P80404	0	3	968.482	112.62			2482.23	445354	52700.8	34611.1	4216.98	4771.88	39068.4	35810.1
qQVQELLDELDEQk	N-Term(TMT6plex); K14(TMT6plex)	1	1	P42566	0	3	725.063	37.78			3776.43	249254	34730.5	13598.5	14312.8		316550	166689
vAGTGEGGLEEMVEELNSGk	N-Term(TMT6plex); K20(TMT6plex)	1	1	Q9UJU6	0	4	616.822	73.28		2535.62		284720	36731.8	21809.2	10996.2		183565	59379.6
vAGTGEGGLEEMVEELNSGk	N-Term(TMT6plex); K20(TMT6plex)	1	1	Q9UJU6	0	3	822.093	78.57		3581.77	3308.01	422332	52104.1	29635	11998.4		259640	84292.6
tVAAPSVFIFPPSDEQLk	N-Term(TMT6plex); K18(TMT6plex)	1	1	P01834	0	2	1202.68	46.32	6765.76	1144.66	7653.7	158934	100436	15737.8	14042.8		216324	109306
aLADHSMAQTPR	N-Term(TMT6plex)	1	1	P08240	0	2	763.902	38.06	1047.26	2630.97	1158.36	79413.7	16355.3	13597.2	8118.26	7468.92	149786	42831.7
lQEDYDMESVLR	N-Term(TMT6plex)	1	1	P50453	0	2	863.931	64.98				267866	34203.3	10666.3			157732	21186.5
eAEGEQFVEEALEk	N-Term(TMT6plex); K14(TMT6plex)	1	1	O14879	0	2	1033.54	83.29				80945.4	19462.5	4016.12	2072.98		100057	50134.8
aLADHSMAQTPR	N-Term(TMT6plex)	1	1	P08240	0	2	763.902	50.25		617.471	908.818	56694.6	10589.7	7137.64	3983.53	4595.44	111821	32561.2
eAEGEQFVEEALEk	N-Term(TMT6plex); K14(TMT6plex)	1	1	O14879	0	2	1033.55	50.71				82359.5	19843.9	9785.95	2611.28		96356.9	45882.9
sRPELLEYYIk	N-Term(TMT6plex); K11(TMT6plex)	1	1	Q14258	0	3	623.701	31.42			29384.4	1.7317e+06	190376	131218	93000.8	78874.1	3.14199e+06	1.67229e+06
eQLGPVTQEFWDNLEk	N-Term(TMT6plex); K16(TMT6plex)	1	2	CON_P15497; P02647	0	2	1196.14	47.76		1298.37	2243.13	183496	153675	9532.73	7740.3		47641.3	28334.5
dNHVVAAGGVEk	N-Term(TMT6plex); K12(TMT6plex)	1	1	Q15274	0	2	827.471	45.5		9607	5021.32	714636	119330	47040.7	21322.3	27297.8	414676	523253
fFESFGDLSSPDAVMGNPk	N-Term(TMT6plex); K19(TMT6plex)	1	1	P02042	0	3	835.092	94.71		2486.04	753.532	251574	81091	19169.2	7084.21		79311.4	9843.49
aLTVPELTQQmFDAk	N-Term(TMT6plex); M11(Oxidation); K15(TMT6plex)	3	3	Q13509; P04350; P68371	0	3	722.734	62.05	188841	154739	176694	4836094	562827	663524	464182		10863860	3.65664e+06
vQRPPSAASAAPSSSk	N-Term(TMT6plex); K16(TMT6plex)	1	1	Q5SRE5	0	3	667.051	30.26	5296.22	9877.87	5574.87	95508.8	67972.4	14474.3	9120.82	21079.2	61975.1	44078
fSHQGVQLIDFSPcER	N-Term(TMT6plex); C14(Carbamidomethyl)	1	1	P55884	0	3	717.028	48.4		11631	7488.55	530568	157479	52402.4	25859.8	25697.1	428423	279424
wSPIASTLPELVQR	N-Term(TMT6plex)	1	1	Q13561	0	3	609.351	60.43		19776.7	10629.4	1.345e+06	166034	69450.9	25194.6		630922	48773.4
aGcAVTSLLASELTk	N-Term(TMT6plex); C3(Carbamidomethyl); K15(TMT6plex)	1	1	O60610	0	3	660.377	59.99	42737.4	114002	104652	1.53511e+06	1.0227e+06	144821	92666.2	107697	574624	1417184
sSEGSLGGQNSGIGGR	N-Term(TMT6plex)	1	1	Q9UGP4	0	2	846.429	59.7				85251.1	17120.2	13482.1	2781.29		145897	69507.1
lPQLVGVSTPLQGGSNSAAAIGQSSGELR	N-Term(TMT6plex)	1	1	P15291	0	3	1008.55	66.59		1247.87		52614.5	12376.6	2597.57			10725	7542.45
rPGGEPSPEGTTGQSYNQYSQR	N-Term(TMT6plex)	1	1	P02751	0	3	875.756	63.03				46665	15308.9	1968.07		1616.67	60031.4	15097.7
sIQLDGLVWGASk	N-Term(TMT6plex); K13(TMT6plex)	1	1	P29692	0	2	916.54	66.81			2918.7	260247	42094.2	16730.7	13368.3	13056.6	283231	223442
gSGEGQGQILQR	N-Term(TMT6plex)	1	1	O95248	0	2	729.898	52.09			1863.01	104829	24502.7	7979.83	6620.43	3891.12	129196	30218.2
aGcAVTSLLASELTk	N-Term(TMT6plex); C3(Carbamidomethyl); K15(TMT6plex)	1	1	O60610	0	2	990.066	109.28	3335.85	7639.21	6680.16	113846	71580.5	7873.24	4721.76	8113.56	45862.8	93349.3
qEYDESGPSIVHR	N-Term(TMT6plex)	3	7	A5A3E0; Q9BYX7; P0CG39; P60709; Q6S8J3; P0CG38; P63261	0	2	873.44	64.56			1283.51	38477.2	5675.34	2330.3	1682.13	1770.68	47999.6	4793.61
dNHVVAAGGVEk	N-Term(TMT6plex); K12(TMT6plex)	1	1	Q15274	0	2	827.469	53.43		2833.75	527.542	80711	11125.8	5082.47	3149.99		56054.7	18093
aNNSTYGLAAAVFTkDLDk	N-Term(TMT6plex); K15(TMT6plex); K19(TMT6plex)	1	1	P05091	1	3	896.175	42.59		2754.05		148485	71209.4	5853.73	4322.56	4580.88	42155.1	57026.9
vAETAVQLFISGDk	N-Term(TMT6plex); K14(TMT6plex)	1	1	P62495	0	3	646.043	38.27	2033.25	9922.27	9280.82	160074	67922	16547.6	31566.7	8827.73	271827	114924
fIIGESQAGEQPTQTVMPGQVMR	N-Term(TMT6plex)	1	1	Q9NQX3	0	2	1367.2	75.36				28874	4887.73	1862.72	1130.99		76702.4	1374.53
sVTEQGAELSNEER	N-Term(TMT6plex)	1	1	P63104	0	2	889.443	31.18				11454.5	1605.54	1209.01			16883	5126.36
gNLGAGNGNLQGPR	N-Term(TMT6plex)	1	1	P43243	0	2	777.422	59.56			3458.32	75421.5	22227.3	16168.8	8770.33		1.63296e+06	95163.8
sNPSAVAGNETPGASTk	N-Term(TMT6plex); K17(TMT6plex)	1	1	Q9UDY2	0	2	1023.55	59.47				131021	22923.2	9395.35	1467.28	1956.84	12839.8	119162
iAELLSPGSVDPLTR	N-Term(TMT6plex)	1	1	P35237	0	2	899.019	34.61	1193.69	1659.86		136036	13812.5	11369	1561.13		115695	24887.2
tLPSQGVDDFLQAk	N-Term(TMT6plex); K14(TMT6plex)	2	2	Q08477; P78329	0	3	659.707	59.09	45922.9	68014.7	70638.9	2.26827e+06	485617	278823	51998.5	107479	1.01367e+06	2.95889e+06
vVDALGNAIDGkGPIGSk	N-Term(TMT6plex); K12(TMT6plex); K18(TMT6plex)	1	1	P25705	1	3	800.149	38.2		17137.8	15413.7	1.69234e+06	308408	132480	17770.3	28970.8	538452	386616
aISESGVALTSVLVk	N-Term(TMT6plex); K15(TMT6plex)	1	2	Q9UKY3; P23141	0	2	966.597	106.51	2397.09	19071.7	3528.22	193696	62618.5	20497.9	10638.6	22913.5	87696.4	80187.1
lTQLGTFEDHFLSLQR	N-Term(TMT6plex)	1	1	P00533	0	3	712.054	71.86		2431.74	2261.31	106071	19977.5	7998.37	1171.57	1544.37	57216.5	35989.9
lGGSAVISLEGkPL	N-Term(TMT6plex); K12(TMT6plex)	1	1	P23528	0	2	900.056	20.16		1837.17	1808.7	116653	23627.2	8949.01	1914.26	2760.99	94603.3	104984
fDDGAGGDNEVQR	N-Term(TMT6plex)	1	1	P35998	0	2	804.876	47.97				62938.8	4008.55				78997.5	41082.3
qAQENLHDQVQEQk	N-Term(TMT6plex); K14(TMT6plex)	1	1	Q15075	0	3	718.382	43.51	3092.24	5499.86	6353.28	610031	80587.4	36008.8	29865.5	20657.7	535387	510227
fQPGETLTEILETPATSEQEAEHQR	N-Term(TMT6plex)	1	1	P46940	0	3	1024.18	73.52		682.431		77552.3	8743.64	5891.36			7492.19	13280.9
tGAIVDVPVGEELLGR	N-Term(TMT6plex)	1	1	P25705	0	3	618.69	65.31	103743	736175	454987	4.35503e+07	4.12531e+06	3.00842e+06	1.0342e+06	562742	17711490	6.64182e+06
tIEAEAAHGTVTR	N-Term(TMT6plex)	1	1	P48735	0	3	528.956	41.46	60823.8	108356	145447	2.14198e+06	541549	256601	126098	176677	2.04305e+06	1.65684e+06
fFESFGDLSTPDAVmGNPk	N-Term(TMT6plex); M15(Oxidation); K19(TMT6plex)	1	1	P68871	0	3	845.094	54.96		5516.58	1937.14	264023	23744.6	17852.7	1580.79	1560.96	29995.3	83461.7
tVAAPSVFIFPPSDEQLk	N-Term(TMT6plex); K18(TMT6plex)	1	1	P01834	0	2	1202.68	75.89	661.669		1171.96	19967.9	11180.8	565.88	749.815		22877.2	11948.1
iQASQQDDSMR	N-Term(TMT6plex)	1	1	Q86X29	0	2	754.373	49.34				109456	16550.2	6929.8	1082.45	1428.55	25829.7	34995.3
nSGmPPGAAAIAVLPVTLDTPMNRk	N-Term(TMT6plex); M4(Oxidation); K25(TMT6plex)	1	1	P09417	1	3	999.216	62.72				123043	18003.7	7034.69	2293.16	9796.04	40698.5	309864
aFQSLLTEVNk	N-Term(TMT6plex); K11(TMT6plex)	1	1	P50453	0	2	854.505	51.95	55955.7	16338.5	51376.3	844473	248186	68488.3	44612.2	26086.5	769115	79389.1
aQEQQQQMAELHSk	N-Term(TMT6plex); K14(TMT6plex)	1	1	Q9P2E9	0	2	1057.56	86.53		731.187	1059.69	67045.4	16778.8	5392.83	1626.46	1537.72	40991	54125.7
vAEAHENIIHGSGATGk	N-Term(TMT6plex); K17(TMT6plex)	1	1	Q08257	0	3	717.063	38.47	1951.12	12925.6	10245.6	504073	120219	40224	29177.5		644372	394297
aQEQQQQMAELHSk	N-Term(TMT6plex); K14(TMT6plex)	1	1	Q9P2E9	0	3	705.374	82.75	7594.24	42576.5	51762.6	2.6163e+06	587225	208211	118222	93797.6	1.65461e+06	1.99616e+06
dLVPDLSNFYAQYk	N-Term(TMT6plex); K14(TMT6plex)	1	1	P21912	0	3	711.055	58.43		1653	1044.96	234142	16394.3	15455.7	7079.24	5743.32	188607	81930.3
mPMGLSTGIISDSQIk	N-Term(TMT6plex); K16(TMT6plex)	1	1	P12259	0	2	1068.6	38.71			1078.34	38721.6	7928.35	2328.28	1848.64		51082	14014
vENQENVSNLVIEDTELk	N-Term(TMT6plex); K18(TMT6plex)	1	1	Q01518	0	3	844.459	33.24				247915	46535.4	20918.1			169201	83148.2
qALQQLQAQLEDYkEk	N-Term(TMT6plex); K14(TMT6plex); K16(TMT6plex)	1	1	Q9P2M7	1	4	655.879	39.85		9955.33	3401.63	428809	144771	34844.6	13876.9	17483.6	257249	324805
lQQELEAANQSLAELR	N-Term(TMT6plex)	1	1	Q4V328	0	3	681.376	49.74	1170.15	2344.97	1769.29	187197	30858	10854	9955.86		231051	28438.6
rGEAASGSGAELQEQAGcEAPEAAAPR	N-Term(TMT6plex); C18(Carbamidomethyl)	1	1	Q9UBU6	1	3	967.13	58.07				43945.5	8023.69	3160.56			12525.8	16575.2
yAGSALQYEDVSTAVQNLQk	N-Term(TMT6plex); K20(TMT6plex)	1	1	Q9NP79	0	3	881.806	63.53		2838.99	5222.05	351110	77096.4	26079.1	18711	11138.1	361308	350410
qALQQLQAQLEDYkEk	N-Term(TMT6plex); K14(TMT6plex); K16(TMT6plex)	1	1	Q9P2M7	1	3	874.17	31.91		2860.41		154709	56537.3	7290.68	4642.95	4331.59	96789.9	108270
tVAAPSVFIFPPSDEQLk	N-Term(TMT6plex); K18(TMT6plex)	1	1	P01834	0	3	802.123	44.1	4947.28	9380.97	22338.9	331672	179215	34394.1	34381.1	12737.9	387929	200501
eEFAIMQTPAGELYDk	N-Term(TMT6plex); K16(TMT6plex)	1	1	Q92616	0	2	1150.6	71.46			972.225	100611	12945.7	5636.28	5014.34		139327	14299.6
vATQAVEDVLNIAk	N-Term(TMT6plex); K14(TMT6plex)	1	1	Q4G0N4	0	2	965.076	83.57		1545.14	1536.87	82169.3	14323.9	5339.55	3122.76		56802.7	12975.3
wSPIASTLPELVQR	N-Term(TMT6plex)	1	1	Q13561	0	2	913.519	49.59				13188.2			710.194		6809.31	1737.23
iIGATDSSGELMFLmk	N-Term(TMT6plex); M15(Oxidation); K16(TMT6plex)	2	2	Q13185; P83916	0	2	1094.1	78.41				10089.2	1651.96				7605.91	6025.91
iADQcPSSLAIQENANALAR	N-Term(TMT6plex); C5(Carbamidomethyl)	1	1	P05062	0	3	791.079	55.59		717.982		28701.1	1554.92	536.652		821.097	5838.59	23256.5
sHMmDVQGSTQDSAIk	N-Term(TMT6plex); M4(Oxidation); K16(TMT6plex)	1	1	P13667	0	2	1105.06	76.39				26157.4	3168.38	778.779	1593.68	1113.11	43301.3	12382.8
nSGmPPGAAAIAVLPVTLDTPMNRk	N-Term(TMT6plex); M4(Oxidation); K25(TMT6plex)	1	1	P09417	1	4	749.668	53.46				403806	35759.9	22307.4	4621.06	47795.4	151211	1.07835e+06
eYLPIGGLAEFck	N-Term(TMT6plex); C12(Carbamidomethyl); K13(TMT6plex)	1	1	P00505	0	2	978.037	42.61		6127.9	2993.38	420489	35854.7	30473.3	2823.53	8279.85	72040.6	174869
vDcTAHSDVcSAQGVR	N-Term(TMT6plex); C3(Carbamidomethyl); C10(Carbamidomethyl)	1	1	Q8NBS9	0	2	995.966	58.65			1450.4	76698.7	13472	2420.95	3501.9		108649	28663.8
vcETDGcSSEAk	N-Term(TMT6plex); C2(Carbamidomethyl); C7(Carbamidomethyl); K12(TMT6plex)	1	1	P53582	0	2	900.93	41.97				40417.4	4549.15	1504.33	1475.14	1707.59	30840.2	24830.4
vDcTAHSDVcSAQGVR	N-Term(TMT6plex); C3(Carbamidomethyl); C10(Carbamidomethyl)	1	1	Q8NBS9	0	3	664.313	58.95	6101.4	6622.64	21191.4	945735	173137	70063.3	55378.3		1.38267e+06	344344
eVAGLRQLLLESQSQLDAAk	N-Term(TMT6plex); K20(TMT6plex)	1	1	Q9P2E9	1	3	876.509	40.78				28264.6	8288.04	1983.67		4925.55	21193.5	125306
fLSPQDTFEALk	N-Term(TMT6plex); K12(TMT6plex)	1	1	Q9NTZ6	0	3	618.684	54.43	3938.22	10626.9	3874.4	387091	70284.6	43025.1	25074.1	20471.8	499868	364522
sPFSVAVSPSLDLSk	N-Term(TMT6plex); K15(TMT6plex)	1	1	P21333	0	2	996.576	69.36	3436.26	2512.41	3207.83	316833	68982.2	21258.5	4599.12		181928	117336
vFANPEDcVAFGk	N-Term(TMT6plex); C8(Carbamidomethyl); K13(TMT6plex)	1	1	P10620	0	2	956.507	88.58	21204.8	105369	127509	2.59357e+06	403461	169318	86537.8	114707	1.11152e+06	1.00797e+06
eYLPIGGLAEFck	N-Term(TMT6plex); C12(Carbamidomethyl); K13(TMT6plex)	1	1	P00505	0	3	652.362	58.87		40040.8	39147.2	2.48823e+06	234618	168022	14242.9	33471.3	400706	928347
fFESFGDLSTPDAVMGNPk	N-Term(TMT6plex); K19(TMT6plex)	1	1	P68871	0	3	839.763	72.22		981.903	608.537	82327.7	18964.1	5703.04	813.693		21647.3	14284.8
tVAAPSVFIFPPSDEQLk	N-Term(TMT6plex); K18(TMT6plex)	1	1	P01834	0	4	601.845	44.08	6473.03	6613.51	9854.52	182799	78423.3	22440.9	14513.8	8963.94	190319	103943
gDHTLGALLDHLR	N-Term(TMT6plex)	1	1	Q9UP52	0	4	412.485	59.78			3428.47	215673	27793.4	19057.5	3690.86	3037.43	78289.7	18062.8
dFEGAVDLLDk	N-Term(TMT6plex); K11(TMT6plex)	1	1	Q8IYI6	0	2	840.465	54.93				145718	15639.3	11491.3	11693.8		210013	59385.8
fATSLVDNSVPLLR	N-Term(TMT6plex)	1	1	Q63HN8	0	2	881.007	79.25		814.665	1413.31	45402.5	7993.56	2800.84	2851.88		61062.5	27603.3
lTEmETLQSQLMAEk	N-Term(TMT6plex); M4(Oxidation); K15(TMT6plex)	1	1	P35579	0	2	1113.59	52.18			1005.88	22142.8	5717.44	1272.32	1520.61		25448.9	6049.18
lLLSSSEWVQSEk	N-Term(TMT6plex); K13(TMT6plex)	1	1	O95822	0	2	982.56	61.09		6762.19	6944	74859.6	54334.5	9167.78	2194.29	7776.29	39806.4	66478.5
dNPLVNYTHLPTTVMDHSk	N-Term(TMT6plex); K19(TMT6plex)	1	1	O43704	0	4	660.852	84.87				283329	40431	22294.5	34945.9		1177101	140615
iAPPEAPVTGYMFGk	N-Term(TMT6plex); K15(TMT6plex)	1	1	P09874	0	2	1018.57	87.22		1537.73	2438.87	124069	22723.4	16874.1	8804.5	5215.05	192174	51501.9
sHcIAEVENDEmPADLPSLAADFVESk	N-Term(TMT6plex); C3(Carbamidomethyl); M12(Oxidation); K27(TMT6plex)	1	1	P02768	0	4	862.921	67.2				131536	65226.2	3752.04	5921.95		121839	67371.2
vETSDEEIHDLHQR	N-Term(TMT6plex)	1	1	P07099	0	2	968.984	67.88				179535	20426.2	16908.7	6811.8		329398	19146.4
vETSDEEIHDLHQR	N-Term(TMT6plex)	1	1	P07099	0	3	646.325	48.94				2.72163e+06	303567	185934	162178		5346245	399528
aVTNHSVYcSTk	N-Term(TMT6plex); C9(Carbamidomethyl); K12(TMT6plex)	1	1	Q7Z4W1	0	2	912.991	65.12	2057.73	14516.5	8308.58	76659.6	29716.6	5893.2	2574.36	8963.67	31389	44859.9
vETSDEEIHDLHQR	N-Term(TMT6plex)	1	1	P07099	0	4	484.995	62.04		56188.7		3.53121e+06	414386	298643	312533		7.44644e+06	457260
dIAPTLTLYVGk	N-Term(TMT6plex); K12(TMT6plex)	2	2	P00739; P00738	0	2	875.036	74.7		5504.94	6325.97	659009	213541	29172.9	23587	16337.6	391458	569578
iIGATDSSGELMFLmk	N-Term(TMT6plex); M15(Oxidation); K16(TMT6plex)	2	2	Q13185; P83916	0	3	729.731	66.88		1710.14	1905.33	183864	31928.1	15178.4	9399.94	6251.07	160674	113642
sHcIAEVENDEmPADLPSLAADFVESk	N-Term(TMT6plex); C3(Carbamidomethyl); M12(Oxidation); K27(TMT6plex)	1	1	P02768	0	3	1150.23	54.27				74624	33364.1	5012.97	2085.97		58814.3	54781.3
iAPPEAPVTGYMFGk	N-Term(TMT6plex); K15(TMT6plex)	1	1	P09874	0	3	679.381	46.8	22577.5	22094.2	54718.4	1.78462e+06	272619	306091	181033	61462.8	2463692	607574
tVAAPSVFIFPPSDEQLk	N-Term(TMT6plex); K18(TMT6plex)	1	1	P01834	0	3	802.126	64.62	841002	495457	1.25246e+06	16275423	9409222	1.55225e+06	1.41783e+06	678971	20194784	9939705
rAGNSLAASTAEETAGSAQGR	N-Term(TMT6plex)	1	1	P55268	1	3	745.385	63.05	2070.04	1245.05	1690.29	49212.1	12043.9	3011.23	2511.87	3029.45	71083.4	58162.2
nSNILEDLETLR	N-Term(TMT6plex)	1	1	P48444	0	2	823.452	60.26			2094.67	204927	22042	14355.5	3431.61	5760.28	201273	87088.2
gYFIQPTVFGDVQDGMTIAk	N-Term(TMT6plex); K20(TMT6plex)	1	1	P05091	0	3	882.472	38.99		930.252		192200	18723.6	11077.7	1748.85		47851.1	16993.3
tVAAPSVFIFPPSDEQLk	N-Term(TMT6plex); K18(TMT6plex)	1	1	P01834	0	4	601.844	53.51	171920	93372.1	304083	4.30912e+06	2.53125e+06	530619	431615	147587	5.30731e+06	2.73169e+06
nQEQLLTLASILR	N-Term(TMT6plex)	1	1	Q9Y5Z4	0	2	864.514	77.4		7277.68	2589.34	418731	46991.7	23692.3	11762.7		233750	56953.2
gATALELMVLNVPR	N-Term(TMT6plex)	1	1	P08709	0	2	857.008	76.73			776.676	31323.3	5467.7	1534.13	1653.66		52842.1	12802.5
tSGELFAQAPVDQFPGTAVESVTDSSR	N-Term(TMT6plex)	1	1	Q9NVZ3	0	3	1009.17	74.14		1402.69		180883	26826.1	10220.3	3744.4		111274	13624.7
dTAASGYGTQNIR	N-Term(TMT6plex)	1	1	Q9Y314	0	2	791.906	67.61	2302.57		2352.93	76980.6	14619.1	11954.3	1849		37028	22197.9
tVAAPSVFIFPPSDEQLk	N-Term(TMT6plex); K18(TMT6plex)	1	1	P01834	0	2	1202.68	60.41	8395.29	9440.52	28556.8	506956	263750	47408.5	44922.5		573745	283343
gWTGQESLSDSDPEMWELLQR	N-Term(TMT6plex)	1	1	P34897	0	2	1347.14	61.88				7697.64	1078.72				3851.15
sTDEPSEkDALQPGR	N-Term(TMT6plex); K8(TMT6plex)	1	1	P09467	1	2	1044.55	37.53			856.706	38166.3	5713.45	2118.8			5889.4	18717.5
tcPkPDDLPFSTVVPLk	N-Term(TMT6plex); C2(Carbamidomethyl); K4(TMT6plex); K17(TMT6plex)	1	1	P02749	0	3	867.836	34.42		6955.15		851896	260881	49948.8	25911.7	9322.34	327259	225703
tIPIDGNFFTYTR	N-Term(TMT6plex)	1	1	P00352	0	2	887.473	56.1				84213.4	8813.68			3956.66	75448.4	38847.7
iDNSQVESGSLEDDWDFLPPk	N-Term(TMT6plex); K21(TMT6plex)	1	1	P27797	0	4	713.111	65.67		3450.8		339950	66074.7	22123.3	21694.6		490633	236193
gWTGQESLSDSDPEMWELLQR	N-Term(TMT6plex)	1	1	P34897	0	3	898.428	64.67				102196	13103.1	2280.15	2297.21		68331.5	12538.5
lIEVANLAcSISNNEEGVk	N-Term(TMT6plex); C9(Carbamidomethyl); K19(TMT6plex)	1	1	P35221	0	3	840.12	64.42	3464.16	7828.44	11832.3	213667	128914	17657.9	14280.8	7080.93	61215.5	47113.1
iDNSQVESGSLEDDWDFLPPk	N-Term(TMT6plex); K21(TMT6plex)	1	1	P27797	0	3	950.482	73.93				427432	61367.7	31091	28414.9		698230	303531
tALPTSGSSAGELELLAGEVPAR	N-Term(TMT6plex)	1	1	Q9Y6I3	0	3	819.114	78.17		1493.42		130019	23616	9935.11	3665.77	3375.38	91114.7	65460.3
tIPIDGNFFTYTR	N-Term(TMT6plex)	1	1	P00352	0	3	591.983	48	2278.24	12668.1	9680.18	313554	61991	28384	11662.7	16534.9	231507	166527
tEEGLGFNIMGGk	N-Term(TMT6plex); K13(TMT6plex)	1	1	Q9NUP9	0	2	905.993	66.75	3074.26			192120	28560.1	4158.37			210915	95793.1
vLGQLTETGVVSPEQFMk	N-Term(TMT6plex); K18(TMT6plex)	1	1	Q96EK6	0	3	807.79	58.31		19021.8	23363.7	1.99491e+06	200287	133089	65900.2	66192.3	785805	1.21666e+06
qQVAPTDDETGk	N-Term(TMT6plex); K12(TMT6plex)	1	1	Q13813	0	2	873.97	51.75		32559.5	19865	2192601	264840	141138	152511		3574769	1274375
iNPSSMFDVQVk	N-Term(TMT6plex); K12(TMT6plex)	1	1	P06737	0	3	608.342	56.44		22721.8	35155.2	1.65397e+06	210206	118868	29293.2	41226.5	949826	1082763
qQVAPTDDETGk	N-Term(TMT6plex); K12(TMT6plex)	1	1	Q13813	0	2	873.969	59.5		1331.69	1340.45	139279	17208.2	8287.82	7002.52		203779	65265.9
tGAIVDVPVGEELLGR	N-Term(TMT6plex)	1	1	P25705	0	2	927.532	75.76	12626.1	74364	58027.5	5.04854e+06	505169	255852	92193.6	47529.6	1.8548e+06	736998
mNVGTAHSEVNPNTR	N-Term(Prot)(Acetyl)	1	1	Q8N138	0	2	834.893	67.78				4581.16	916.973		1146.16		4781.95	4585.55
fSHQGVQLIDFSPcER	N-Term(TMT6plex); C14(Carbamidomethyl)	1	1	P55884	0	2	1075.04	37.29				98976.6	20461.5	19758	3750.67		114339	14316.4
iINEPTAAAIAYGLDkk	N-Term(TMT6plex); K16(TMT6plex); K17(TMT6plex)	2	2	P54652; P11142	1	4	619.625	37.39	15236.1	44520.4	57937.7	2.88495e+06	565354	325408	115421	98123.4	2.81431e+06	2.44058e+06
iINEPTAAAIAYGLDkk	N-Term(TMT6plex); K16(TMT6plex); K17(TMT6plex)	2	2	P54652; P11142	1	3	825.832	50.11		29652.2	27347.7	2.50131e+06	467026	200825	120085	97485.4	2380874	2.24406e+06
gYFVQPTVFSNVTDEmR	N-Term(TMT6plex); M16(Oxidation)	1	1	P00352	0	3	745.704	56.55	92130.1	103997	276338	11166559	2.09384e+06	787749	441639	321989	10529816	8.03561e+06
fATSLVDNSVPLLR	N-Term(TMT6plex)	1	1	Q63HN8	0	3	587.675	50.48	2808.03	4953.62	9159.34	214357	36509.2	20593.5	14171.7	7723.79	285065	168483
aNDTQEFNLSAYFER	N-Term(TMT6plex)	1	1	P51452	0	3	678.664	63.41		4178.51		277283	50444.7	23511.4	5014.5	9879.44	320798	245926
qVPVESDLQEIIk	N-Term(TMT6plex); K13(TMT6plex)	2	2	Q13043; Q13188	0	2	978.578	54.93		1305.92		43840.2	8735.76	2326	1561.17		60135	33289.8
vGDAIPAVEVFEGEPGNk	N-Term(TMT6plex); K18(TMT6plex)	1	1	P30044	0	3	762.751	41.06		13853.3	26487.9	2.80609e+06	236472	191630	38398.3	38496.5	385193	785360
vGDAIPAVEVFEGEPGNk	N-Term(TMT6plex); K18(TMT6plex)	1	1	P30044	0	2	1143.62	51.62		1283.12	906.297	234266	18325	16213	1219.02	3264.69	31349.1	67674.9
aSVEDADTQSk	N-Term(TMT6plex); K11(TMT6plex)	1	1	Q13561	0	2	804.929	62		2170.23		105930	19481.5	8326.29	6030.36	6281.1	78026.3	85037.5
iSSLLEEQFQQGk	N-Term(TMT6plex); K13(TMT6plex)	1	1	P62241	0	2	983.054	50.83			1590.48	28442.7	7409.43	1969.28	1752.17		64585.8	22946.5
aQHEDQVEQYk	N-Term(TMT6plex); K11(TMT6plex)	1	1	P02545	0	2	916.981	65.2				109583	17615.4	4418.19	10806.5		189115	18163
eFSFVQLSDAYSTGSSLmPQkk	N-Term(TMT6plex); M18(Oxidation); K21(TMT6plex); K22(TMT6plex)	1	1	P04424	1	3	1051.89	58.12		1871.87	1133.38	38830.2	12355.5	3959.12	1660.25	2030.84	23370.1	102763
lGTPVLQALGDGDFVk	N-Term(TMT6plex); K16(TMT6plex)	1	1	Q16822	0	3	696.742	44.06	55157	361092	156527	16603137	2.44838e+06	1.12003e+06	482581	488304	7.253e+06	15206555
qEITFTDVSEQLMR	N-Term(TMT6plex)	1	1	Q9UQR1	0	2	963.494	31.69				20037.8	1167.94	1242.86			22200.9	9518.54
eSEPQAAAEPAEAk	N-Term(TMT6plex); K14(TMT6plex)	1	1	P80723	0	2	943.497	70.79				90811.7	15808	7003.12		1469.64	4126.87	7516.2
lGTPVLQALGDGDFVk	N-Term(TMT6plex); K16(TMT6plex)	1	1	Q16822	0	2	1044.61	61.71		23767.8		1792515	235924	107727	19089.8	71375.7	780096	1.76583e+06
iNPSSMFDVQVk	N-Term(TMT6plex); K12(TMT6plex)	1	1	P06737	0	2	912.01	63.49		1760.66	1956.96	231155	22376.3	11592.5	2836.13	3283.51	128235	137503
vTSAVEALLSADSASR	N-Term(TMT6plex)	1	1	P45974	0	2	903.496	44.6			1371.66	41749.6	6486.07	1586.91			34777.9	11364.8
lFQNWLDQDAVTAR	N-Term(TMT6plex)	1	1	Q15345	0	2	953.505	42.88				26678.1	1856.14	1108.46			21834.9	6886.3
rQQEELLAEENQR	N-Term(TMT6plex)	1	1	Q15149	1	2	936.494	39.07				22234.1					22701.1	2992.99
nQEQLLTLASILR	N-Term(TMT6plex)	1	1	Q9Y5Z4	0	3	576.679	55.77	8537.64	23379.1	13086.8	872251	80505	59564.9	21462.6		549934	146631
iSEAFDLMNQGk	N-Term(TMT6plex); K12(TMT6plex)	1	1	P08319	0	2	905.993	80.13		15537.7	8731.22	603741	56752.6	27373.8		18719.7	130193	462045
iRSIEALLEAGQAR	N-Term(TMT6plex)	1	1	Q9P2E9	1	3	586.014	45.12			7233.02	62947.3	37706.5	25806.5		32298.5	64307	776302
dPENFPFVVLGNk	N-Term(TMT6plex); K13(TMT6plex)	1	1	P51149	0	2	967.552	48.78		2854.77	3493.88	251363	26066.9	30301.4	5473.52		209839	93814.5
sQGDEAGGHGEDRPEPLSPk	N-Term(TMT6plex); K20(TMT6plex)	1	1	Q9NZT2	0	4	631.072	34.75	6479.68		7177.7	340392	80581.1	40155.2	8134.55	30734.1	260788	431068
sVSGTDVQEEcREk	N-Term(TMT6plex); C11(Carbamidomethyl); K14(TMT6plex)	1	1	P49321	1	3	694.689	26.63				28244.3	11965.2	2220.59	2159.71		24179.9	74460.6
aNDTQEFNLSAYFER	N-Term(TMT6plex)	1	1	P51452	0	2	1017.49	39.85				81090.1	12493.4				99964.1	81801.6
lGTPVLQALGDGDFVk	N-Term(TMT6plex); K16(TMT6plex)	1	1	Q16822	0	4	522.808	52.94	11936.7	83792.1	54619.5	3972378	535469	247215	106036	120888	1.61686e+06	3.62088e+06
yIQPWESEFIDSQR	N-Term(TMT6plex)	1	1	Q6P2Q9	0	2	1014.01	46				85143.3	5728.22	4797.49	3391.5		137514	19571.9
aLGTEVIQLFPEk	N-Term(TMT6plex); K13(TMT6plex)	1	1	O95831	0	2	952.07	43.79		6305.25		363870	26865.9	42332	13082.3	13109.4	394992	188678
eAEGAPQVEAGk	N-Term(TMT6plex); K12(TMT6plex)	1	1	Q05682	0	2	822.453	65.1	38777.2	15751.1	27925.6	1.32988e+06	315220	77084.8	40239.5	84320.3	576695	1.47679e+06
ePVGEGEALLGMDLLR	N-Term(TMT6plex)	1	1	Q96FV2	0	2	964.523	75.69				8144.17					3030.45	691.398
dIGEGNLSTAAAAALAAAAVk	N-Term(TMT6plex); K21(TMT6plex)	1	1	Q8TAQ2	0	3	781.782	67.32	7546.12	22788.2	18912.4	558212	113486	41860.4	48765.2		778051	340197
iVSLPEcFNSPYGAk	N-Term(TMT6plex); C7(Carbamidomethyl); K15(TMT6plex)	1	1	Q9NQR4	0	3	714.055	53.22	45779.3	312444	218740	14082373	1.2985e+06	1138891	185917	301010	2.57807e+06	4815233
hmAAASAEcQNYAk	N-Term(TMT6plex); M2(Oxidation); C9(Carbamidomethyl); K14(TMT6plex)	1	1	Q9P2E9	0	3	676	50.16		9352.07	9617.64	423771	95696.3	38846.4	18919.9	18836.7	347412	253925
ePVGEGEALLGMDLLR	N-Term(TMT6plex)	1	1	Q96FV2	0	3	643.349	65.21		18586.8	2899.62	441622	20399.1	27864.2	10834.8	8960.13	218565	70185.6
lQIWDTAGQESFR	N-Term(TMT6plex)	2	2	Q8WUD1; P61019	0	2	890.46	70.96			16678.4	678216	87650.1	22027.1	16496.6	22683.3	555209	591557
qNQIAVDEIRER	N-Term(TMT6plex)	1	1	P05164	1	3	567.315	42.55		41205.8	27744	5378699	398502	304299	32297.7		515782	231901
fFDEESYSLLRk	N-Term(TMT6plex); K12(TMT6plex)	1	1	P51571	1	3	664.7	23.42		3142.47	3509.18	120921	21743.5	14621.8	2727.47	3625.37	88528.1	184035
aELGIPLEEVPPEEINYLTR	N-Term(TMT6plex)	1	1	Q13907	0	3	837.791	39.62		1122.68		141021	15089.9	10964.7	2691.97	3006.67	87734.5	148936
fSASSGGGGSR	N-Term(TMT6plex)	1	1	P78344	0	2	599.804	67.23	2457.59		2567.72	61221.6	23358.2	4330.05		6795.92	29934.8	39295
tLTLVDTGIGMTk	N-Term(TMT6plex); K13(TMT6plex)	1	1	P08238	0	2	904.532	74.95			2673.01	85133.2	18568.6	2981.22	7276.32	2841.18	94612.7	63939.1
tLTIVDTGIGMTk	N-Term(TMT6plex); K13(TMT6plex)	2	2	P07900; Q58FG1	0	2	904.532	74.95			2673.01	85133.2	18568.6	2981.22	7276.32	2841.18	94612.7	63939.1
gSVSDEEMMELREAFAk	N-Term(TMT6plex); K17(TMT6plex)	1	1	P13796	1	3	796.403	40.84				157431	42176	16420.9	3281.43	11657.6	29950.3	280163
aGNSLAASTAEETAGSAQGR	N-Term(TMT6plex)	1	1	P55268	0	3	693.348	75.77	8272.65	5702.97		458606	69561.3	30250.9	51817.7		1.2699e+06	43708.4
eVPQDQHLEAPADQSk	N-Term(TMT6plex); K16(TMT6plex)	1	1	Q9Y3D9	0	3	750.728	48.14	5986.54	21474.8	5050.8	698157	80514.6	66861.6	19976.3	40322.8	276127	835595
eEAATGGGSTGEADGk	N-Term(TMT6plex); K16(TMT6plex)	1	1	O43242	0	2	947.972	86.27	985.245	5357.92	4522.88	148083	21445.6	12973.1	14295.5	11757.2	173922	128955
aGNSLAASTAEETAGSAQGR	N-Term(TMT6plex)	1	1	P55268	0	2	1039.52	127.63				79478.1	6312.7	3184.7	4307.88		224736
gAEPETGSAVSAAQcQVGPTR	N-Term(TMT6plex); C15(Carbamidomethyl)	1	1	Q9UI10	0	3	768.048	42.71		2882.02	3348	149776	38137.7	6806.81	3799.36	5960.84	72759	64448.8
eAVTFDQANPTQILGk	N-Term(TMT6plex); K16(TMT6plex)	1	1	Q9Y263	0	2	1095.62	61.79		1292.19		98132.4	16178.8	6295.16	4468.08		103511	87380.5
vTQDELkEVFEDAAEIR	N-Term(TMT6plex); K7(TMT6plex)	1	1	P19338	1	3	817.444	36.55				123901	13985.2	11597.3	2008.1	12101.8	47988.8	324330
nAYTDYSDSVAR	N-Term(TMT6plex)	1	1	Q6NXT6	0	2	795.883	56.95				99801.7	8189.5	3607.89	4419.07	3285.27	88568.8	74583.1
aQAAAPASVPAQAPk	N-Term(TMT6plex); K15(TMT6plex)	1	1	P47914	0	2	918.543	56.19	3337.58	7989.85	8700.52	279302	86172.6	25497.6	14600.9	22006.6	140140	261180
eMVPIIAQYGDVLVR	N-Term(TMT6plex)	2	2	P08684; P24462	0	3	644.699	54.34		1690.65	1839.99	122151	94488.4	11385.4	13466.9		288621	33483.6
aEPLAFTFSHDYk	N-Term(TMT6plex); K13(TMT6plex)	1	1	P04114	0	3	662.022	50.71	3291.38	3891.54	4435.89	250899	71967	21834.3	9387.22	20628.2	331518	491659
vDFVSGLHTLcGAGDIk	N-Term(TMT6plex); C11(Carbamidomethyl); K17(TMT6plex)	1	1	Q93099	0	3	749.746	59.3	10102	100873	120834	1.68823e+06	226561	161514	74101.5		1.61304e+06	428921
lRGDDEEGEcSIDYVEmAVNk	N-Term(TMT6plex); C10(Carbamidomethyl); M17(Oxidation); K21(TMT6plex)	1	1	O75891	1	3	968.465	56.57		3698.6		153139	24083.2	10531.6	2488.91	1957.2	65313.1	40990.3
lGTPVLQALGDGDFVk	N-Term(TMT6plex); K16(TMT6plex)	1	1	Q16822	0	3	696.742	49.27		44075.5	17077.7	1.62389e+06	209050	128907	34662.2	68246.7	669700	1.70228e+06
iNEGFDLLHSGk	N-Term(TMT6plex); K12(TMT6plex)	2	2	P00325; P07327	0	3	596.674	39.7		69486.4	22624.3	6247337	504014	419071	33524	148515	1.1624e+06	3.30383e+06
yFPDAIPLIGEk	N-Term(TMT6plex); K12(TMT6plex)	1	1	O15229	0	2	911.035	60.3		1934.15	2824.39	204678	19236.1	15393.2	1085.61	5421.9	11088.1	144943
aLTVPELTQQMFDAk	N-Term(TMT6plex); K15(TMT6plex)	3	3	Q13509; P04350; P68371	0	2	1075.6	55.23			754.715	45326.3	4567.18	3194.16	3477.18		69359.7	29345.2
dIGEGNLSTAAAAALAAAAVk	N-Term(TMT6plex); K21(TMT6plex)	1	1	Q8TAQ2	0	4	586.588	60.15	1618.35	4186.27	3579.52	124172	25472.1	16656.8	8663.6	4843.36	188481	89795.7
fFESFGDLSTPDAVMGNPk	N-Term(TMT6plex); K19(TMT6plex)	1	1	P68871	0	2	1259.14	44.09				38399.7	10991.7	1611.31	646.009		7071.29	679.088
fFADDTQAALTk	N-Term(TMT6plex); K12(TMT6plex)	1	1	O94874	0	2	893.496	74.03			3210.71	131757	17714.8	4934.83	8907.06	8668.92	218254	135217
fFESFGDLSTPDAVMGNPk	N-Term(TMT6plex); K19(TMT6plex)	1	1	P68871	0	4	630.074	75.97		4382.24	6646.39	393892	100890	25638.3	10001.4		99701.1	13801.3
lGGLTQAPGNPVLAVQINQDk	N-Term(TMT6plex); K21(TMT6plex)	1	1	P26368	0	3	864.504	59.1		6476.87		606905	92996.3	47547.2	13789	25691.3	635461	574380
tSLPAWSAAMDAGLEAmQk	N-Term(TMT6plex); M17(Oxidation); K19(TMT6plex)	1	1	Q3LXA3	0	3	818.092	53.03		2341.84		223672	12770.1	16796.3	13191.3		264831	188109
sEEEQSSSSVkk	N-Term(TMT6plex); K11(TMT6plex); K12(TMT6plex)	1	1	P07910	1	2	1006.56	58.46		673.569		16183.6	2700.49	743.956		1034.5	11367.8	27756.5
aQPLSLEELLAk	N-Term(TMT6plex); K12(TMT6plex)	1	1	Q9BUQ8	0	2	885.543	63.74		854.095	853.371	62574.8	10388.7	5317.54	1714.18	3692.86	52363.4	90812
sTGPGASLGTGYDRk	N-Term(TMT6plex); K15(TMT6plex)	1	1	O15551	1	3	642.355	46.03	5644.84	8495.76	6106.91	293496	75484.1	31562.3	5353.68	22248.7	99256.2	197506
fLHNPDAAQGFVGcALSSTIQR	N-Term(TMT6plex); C14(Carbamidomethyl)	1	1	Q13228	0	3	873.449	45.63		4031.97		89732	29363.5	3647.38	2704.53		102227	11494.3
lGTPVLQALGDGDFVk	N-Term(TMT6plex); K16(TMT6plex)	1	1	Q16822	0	2	1044.61	57.06	1386.35	5931.21	3312.52	161712	25697.9	12479.3	4784.97	4253.66	73929.3	159743
yIQPWESEFIDSQR	N-Term(TMT6plex)	1	1	Q6P2Q9	0	2	1014.01	29.91				54399	9640.56				100546	18103
sEEEQSSSSVkk	N-Term(TMT6plex); K11(TMT6plex); K12(TMT6plex)	1	1	P07910	1	3	671.376	33.27				690120	112382	62425.6	29553.9	113028	387992	1.30076e+06
gGGEQETQELASk	N-Term(TMT6plex); K13(TMT6plex)	1	1	Q96QR8	0	2	896.479	68.92				134609	14480.4	6288.1	4770.94	5258.11	122578	113625
aQNAPSPGQSQADSSSLEQEk	N-Term(TMT6plex); K21(TMT6plex)	1	1	O95248	0	3	873.11	57.4		822.378	1060.38	75646.5	15077	6046.25		3326.72	22070.2	72141.9
lGTPVLQALGDGDFVk	N-Term(TMT6plex); K16(TMT6plex)	1	1	Q16822	0	2	1044.61	41.29	527.929	695.825	643.996	64554.4	10046.9	4398.58	889.946	1438.39	31979.9	63161
aQEQQQQmAELHSk	N-Term(TMT6plex); M8(Oxidation); K14(TMT6plex)	1	1	Q9P2E9	0	3	710.706	64.15	6344.45	13132.2	12875.3	1.34242e+06	344141	108808	73685	53799.9	863784	1.10513e+06
imQSSSEVGYDAMAGDFVNmVEk	N-Term(TMT6plex); M2(Oxidation); M20(Oxidation); K23(TMT6plex)	1	1	P10809	0	3	1000.15	37.33				121085	28960.5	6320.9	4874.19	6318.48	159499	160855
lGTPVLQALGDGDFVk	N-Term(TMT6plex); K16(TMT6plex)	1	1	Q16822	0	4	522.808	47.61	1120.89	8366.08	5864.98	338365	48757.7	25641.6	10497.7	16752.2	156193	337449
eDPQTFYYAVAVVkk	N-Term(TMT6plex); K14(TMT6plex); K15(TMT6plex)	1	1	P02787	1	3	815.806	44.53		7379.95	5391.63	207886	252373	22495.3	25275.2	39633.8	212716	638878
aTEPVATSNPAGDPVGSTR	N-Term(TMT6plex)	1	1	Q27J81	0	3	686.023	62.87		8765.16	18185.1	1.27947e+06	186523	85918.3	42901.9		902189	158910
fFESFGDLSTPDAVMGNPk	N-Term(TMT6plex); K19(TMT6plex)	1	1	P68871	0	3	839.763	78.52		5583.38	8444.54	1126921	303544	69991.1	19809.2		264624	31745
eEAATGGGSTGEADGk	N-Term(TMT6plex); K16(TMT6plex)	1	1	O43242	0	2	947.975	61.55		1039.35	1552.96	121073	18606.2	11319.3	8930.88	9922.84	130531	125084
qLLLTPNAVVIVEDAk	N-Term(TMT6plex); K16(TMT6plex)	1	1	O00159	0	2	1091.17	72.51				27423	4889.06	1426.46	1212.17		33109.2	14290.1
skAPGSPLSSEGAAGEGVR	N-Term(TMT6plex); K2(TMT6plex)	1	1	Q6JBY9	1	3	739.076	53.86	30605.8	4913.45	5351.68	165964	52128.4	26687.2	3073.07	13608.8	63833.8	123327
lLQQLAMTGSEEGDPR	N-Term(TMT6plex)	1	1	Q14C86	0	2	987.513	45.38		1372.29	3405.67	108196	20185.3	6681.52	4403.07		99185.3	18539.2
skPGAAmVEmADGYAVDR	N-Term(TMT6plex); K2(TMT6plex); M7(Oxidation); M10(Oxidation)	1	1	P14866	0	3	786.733	49.82		2108.16	2272.02	132349	32150.1	11664.9	3355.23	4376.39	79127.9	88082.3
sFYGSTLFLcR	N-Term(TMT6plex); C10(Carbamidomethyl)	1	1	P49327	0	2	790.411	53.8				95925.2	12530.5		8651	7328.17	232324	345645
gNVATEISTER	N-Term(TMT6plex)	1	1	P04114	0	2	703.378	60.11			12430.6	356853	110899	44418.9	64405.3	23079	923684	207173
aLTVPELTQQVFDAk	N-Term(TMT6plex); K15(TMT6plex)	1	1	P07437	0	3	706.745	44.78	3087.79	2475.86	4268.62	304847	50249.9	35502.2	15878.8		456467	225122
fTPSPVDFTITPETLQNVk	N-Term(TMT6plex); K19(TMT6plex)	1	1	O14972	0	3	864.816	66.63		6293.5		366706	62630.6	29076.4	19524.9		541094	153736
aELGIPLEEVPPEEINYLTR	N-Term(TMT6plex)	1	1	Q13907	0	2	1256.18	45.59		535.743		24741	2865.47	963.151		598.527	16770.8	29526.7
fGNEVIPVTVTVk	N-Term(TMT6plex); K13(TMT6plex)	1	1	P24752	0	2	931.064	46.85		53193	23032.3	4.07672e+06	439205	273546	49170	31431.7	1.1197e+06	778956
aTEPVATSNPAGDPVGSTR	N-Term(TMT6plex)	1	1	Q27J81	0	2	1028.53	47.84				223676	30294.2	13126.1	6960.95		162961	19928.7
eALMTELSTVk	N-Term(TMT6plex); K11(TMT6plex)	1	1	Q15075	0	2	840.487	67.94	2467.45	8791.11	3974.8	214068	47992	18455.8	9604.51	12084.5	189237	200134
nAPAAVDEGSISPR	N-Term(TMT6plex)	1	1	P28715	0	2	806.929	43.33				19622.4	5327.05	1876.65	1357.79	1915.78	15238	18337.8
gELVGGLDIVk	N-Term(TMT6plex); K11(TMT6plex)	1	1	O76003	0	2	779.485	55.54	13770.6	47572.3	27700.8	1556171	182780	98415.1	55376.6	62755.7	1.59448e+06	1.24856e+06
nATNVEQSFMTMAAEIkk	N-Term(TMT6plex); K17(TMT6plex); K18(TMT6plex)	1	1	P62820	1	3	900.827	72.85	1022.9	3092.73	3035.77	74311.2	51974.5	8020.6	4080.16	3857.39	39700.3	63380.3
qDVSPFNVVAWHGNYTPYk	N-Term(TMT6plex); K19(TMT6plex)	1	1	Q93099	0	3	894.133	54.83		6849.57	4283.31	385099	32659.9	29330.7	27438.1		813018	499138
mASTFIGNSTAIQELFk	N-Term(TMT6plex); M1(Oxidation); K17(TMT6plex)	1	1	Q9BUF5	0	3	778.094	60.78	22480.5	36898.9	24021.4	317039	104865	35660.1	60220.2		977488	99943.6
aAPGGADDLSAVR	N-Term(TMT6plex)	1	1	Q8N612	0	2	714.886	54.5				109858	6390.51	4431.6	3466.27	3376.6	110103	65003.9
eYGGLDVLVNNAGIAFk	N-Term(TMT6plex); K17(TMT6plex)	1	1	P16152	0	2	1119.63	96.38				29144.2	5530.16		4073.08		95521.5	29551
mSATFIGNSTAIQELFk	N-Term(TMT6plex); M1(Oxidation); K17(TMT6plex)	2	3	Q13885; P68371; Q9BVA1	0	3	778.094	58.88	22480.5	36898.9	24021.4	317039	104865	35660.1	60220.2		977488	99943.6
gFTTAILTNTWLDDR	N-Term(TMT6plex)	1	1	P34913	0	2	977.015	43.97		1096.61	559.879	19365.6	7269.06	1167.77			7426.83	950.856
eMSMALLSNLAQGDALAAR	N-Term(TMT6plex)	1	1	Q8NFD5	0	3	731.052	58.14		1521.38	1419.79	63503.5	13317.8	4378.04	1573.78		60136.4	32469.5
sSLSSAQADFNQLAELDR	N-Term(TMT6plex)	1	1	Q13813	0	3	727.706	55.32		6083.61	3325.9	289879	52741.2	19290.9	21403.8		462901	139451
wLLLSDPDDFSAGAR	N-Term(TMT6plex)	1	1	O75923	0	2	946.49	54.84				29211.6	4992.05	1322.09	1016.21		64385.7	33685.4
rVESEESGDEEGk	N-Term(TMT6plex); K13(TMT6plex)	1	1	Q15435	1	3	636.99	38.62	4738.7	13056.1	20135.5	159120	45701.5	20914.6	28004.2	14187.8	190849	66237.2
dkEETLPLEDGWWGPGTR	N-Term(TMT6plex); K2(TMT6plex)	1	1	P07099	1	3	848.777	36.64				1125409	94285.3	80215.4	211676		9.65586e+06	122307
eTPSSSPASPQETR	N-Term(TMT6plex)	1	1	Q9BX66	0	2	851.927	42.96		644.442		16014.3	1296.58	1158.56			5623.11	5095.88
vLPSDLDLLLHMNNAR	N-Term(TMT6plex)	1	1	Q8WUY1	0	3	684.049	61.52		4456.01	6423.82	644729	92859.8	48613.4	8438.45	9427.5	149242	338214
mSATFIGNSTAIQELFk	N-Term(TMT6plex); M1(Oxidation); K17(TMT6plex)	2	3	Q13885; P68371; Q9BVA1	0	2	1166.63	122.32	1059.66	3198.79	4079.59	25800.1	11365.4	2473.45	6218.18		84096.1	7524.79
sLGPPQGEEDSVPR	N-Term(TMT6plex)	1	1	P78527	0	2	848.941	54.45				131032	5278.52	3814.43			133736	44981
vIESTQDLGNDLAGVmALQR	N-Term(TMT6plex); M16(Oxidation)	1	1	Q01082	0	3	792.417	54.3				189357	31993.1	25019.5	32336.7		447753	182128
qQAAQGDDAGLQR	N-Term(TMT6plex)	1	1	P46939	0	2	793.909	64.3				29961	5227.77	3078.88	622.673	969.953	34190.8	24012.9
aVANYDSVEEGEk	N-Term(TMT6plex); K13(TMT6plex)	1	1	P51659	0	2	934.986	73.02				1.63196e+06	254112	143609	117616		3.11079e+06	943578
tLADLTLLDSPIk	N-Term(TMT6plex); K13(TMT6plex)	1	1	P04114	0	2	929.568	47.92	3302.57	2548.99	1214.87	187120	45179.5	12581.6	9301.06		312386	94586.2
hEcQANGPEDLNR	N-Term(TMT6plex); C3(Carbamidomethyl)	1	1	P60981	0	3	590.28	55.31				386841	61531.5	37905.5	15275.4	6857.42	241959	50017.9
qFGPTEEEEIPVLEYPMQQWR	N-Term(TMT6plex)	1	1	O15254	0	3	945.8	46.29				21663.8	2780.23	853.091			15769.8	5696.88
lTPSDMPLLELk	N-Term(TMT6plex); K12(TMT6plex)	1	1	Q9H1I8	0	2	908.04	74.74		785.821		22775.4	3787.89	1371.58	1732.99	1023.03	38237.8	3796.14
gWVTDGFSSLk	N-Term(TMT6plex); K11(TMT6plex)	1	1	P02656	0	2	827.964	66.37		8618.11	10832.4	1.05046e+06	288680	88690.2	11031.8	87546.9	198822	2.4251e+06
qLASEDISHITPTQGFNIk	N-Term(TMT6plex); K19(TMT6plex)	1	1	P36405	0	3	853.141	49.97		5085.97		350970	18152.7	13071.3	8973.16	9576.05	196228	303954
aMDSDWFAENYMGR	N-Term(TMT6plex)	1	1	P55084	0	3	641.285	46.52		19539.6	14588.6	1.9596e+06	259615	168300	22642.1	12639.5	462731	552246
gASIVEDkLVEDLR	N-Term(TMT6plex); K8(TMT6plex)	1	1	P00367	1	2	1001.58	56.57				68101.9	2791.11		3368.91		165624	3698.54
sGANDEETLADNIAAFSR	N-Term(TMT6plex)	1	1	Q9UJM8	0	3	704.012	50.69				267634	26777.1	21763	11644.6	10791.4	275287	138036
vGMAAVQLAPGQTFDGEk	N-Term(TMT6plex); K18(TMT6plex)	1	1	Q9Y2P5	0	3	759.749	47.01		122115	125568	5.52012e+06	1.01639e+06	411815	194641	130814	3439780	3.37561e+06
vGAHAGEYGAEALER	N-Term(TMT6plex)	1	1	P69905	0	2	879.953	63.44		8557.31		1.11608e+06	349094	80818.1	10906.5		292699	129306
vGAHAGEYGAEALER	N-Term(TMT6plex)	1	1	P69905	0	3	586.97	63.48		61982.6		11642666	3.38845e+06	743218	441693		2.66002e+06	1.1392e+06
rYPNVFGIGDcTNLPTSk	N-Term(TMT6plex); C11(Carbamidomethyl); K18(TMT6plex)	1	1	Q9Y6N5	1	3	833.114	27.12		18736	3740.72	507587	101024	54591.2	10946.7	15577.1	435446	251713
aQQVAVQEQEIAR	N-Term(TMT6plex)	1	1	O75955	0	2	849.973	66.72	10019.5	12491.9	13372.4	338404	237389	29526.2	48970.6	15167.9	344443	128281
fFESFGDLSTPDAVMGNPk	N-Term(TMT6plex); K19(TMT6plex)	1	1	P68871	0	3	839.762	61.15		1117.1		239143	53859.6	12386.7	10285.6		135250	46337.9
aLTVPELTQQVFDAk	N-Term(TMT6plex); K15(TMT6plex)	1	1	P07437	0	4	530.313	53.28	1348	2562.57	3374.23	139885	20932.8	16282.2	7682.15	4572.61	190083	96555
kELSAVTFPDIIR	N-Term(TMT6plex); K1(TMT6plex)	1	1	P42224	1	3	649.728	32.28	3138.13	4691.16		244145	75544.7	27725	16179.9	14908.3	304484	141884
lLEPGSLGGIPSPAk	N-Term(TMT6plex); K15(TMT6plex)	1	1	Q9Y584	0	2	947.576	48.59	2357.96	5400.73	4398.41	256742	31031.6	19913.8	15284.2	9694.39	362032	153225
aMDSDWFAENYMGR	N-Term(TMT6plex)	1	1	P55084	0	2	961.425	58.27				496206	61531.2	35513.6			109082	122991
tVQSLEIDLDSMR	N-Term(TMT6plex)	1	2	P05783; CON_H-INV:HIT000015463	0	2	868.461	42.28				50471.6	4804.23				65656.2	21560.4
dTQTSITDScAVYR	N-Term(TMT6plex); C10(Carbamidomethyl)	1	1	Q9Y5M8	0	2	923.441	68.04		1095.21		45500.7	6111.97	1417.17	3662.56	1010.82	36032.8	1212.25
tGLLSGLDIMEVNPSLGkTPEEVTR	N-Term(TMT6plex); K18(TMT6plex)	1	1	P05089	1	4	779.434	45.23				219470	34408.1	24882		61946.9	10513.3	1.53391e+06
qAAPPIELDAVWEDIR	N-Term(TMT6plex)	1	1	O75400	0	2	1026.55	51.53				18548.6	3348.42	974.206	4003.12		67696.5	3227.31
vPEILQLSDALR	N-Term(TMT6plex)	1	1	P49589	0	2	791.973	31.15				10413.4		683.297			6287.75	1177.88
tGQAPGYSYTAANk	N-Term(TMT6plex); K14(TMT6plex)	1	1	P99999	0	2	944.005	40.72	7542.18	12404.3	33692.4	1.17189e+06	229820	173600	109470	45857.6	1.29435e+06	794644
nATNEQDLANR	N-Term(TMT6plex)	1	1	P26232	0	2	737.878	59.06				11117.6	1654.14		18545.8		601982	8683.74
mVVPGLDGAQIPR	N-Term(TMT6plex)	1	1	P49327	0	3	527.971	64.75	11196.9	29723.1	14749.8	772133	118543	86829.6	49851.6	37989.4	1.32147e+06	470127
kGPSSTGASGQAk	N-Term(TMT6plex); K1(TMT6plex); K13(TMT6plex)	1	1	Q9NWH9	1	3	621.702	33.35	8804.63	10939.4	9399.52	117293	90950.2	18979.2	23429.4	29358	68884.8	138995
tGLLSGLDIMEVNPSLGkTPEEVTR	N-Term(TMT6plex); K18(TMT6plex)	1	1	P05089	1	3	1038.91	77.06				51763.5	2554.88	3190.8		15325.3	2939.11	351081
aFYPEEISSMVLTk	N-Term(TMT6plex); K14(TMT6plex)	2	2	P0DMV9; P34931	0	3	691.716	46.8		4362.02		244285	54598.1	14513.4	8094.86	14007.5	87076.4	457903
tFAPEEISAMVLTk	N-Term(TMT6plex); K14(TMT6plex)	1	1	P11021	0	3	665.713	38.32		6287.07	5727.99	268191	51072.1	23501.2	17201.7	9163.49	240511	268758
tFAPEEISAMVLTk	N-Term(TMT6plex); K14(TMT6plex)	1	1	P11021	0	2	998.066	93.54				63935.2	10772.2	4849.46	3230.92	2627.4	54615.3	64980.3
nATNVEQSFMTMAAEIkk	N-Term(TMT6plex); K17(TMT6plex); K18(TMT6plex)	1	1	P62820	1	4	675.87	42.09		7851.81	6032.4	159303	94038.4	24507.4	9621.97	9049.53	86467.5	143758
vELNDGHFMPVLGFGTYAPPEVPR	N-Term(TMT6plex)	1	1	P17516	0	3	957.825	54.7			1243.46	214641	102014	16201.2	7717.85	2029.52	45696.5	78311.7
eNLFILEEEQR	N-Term(TMT6plex)	1	1	O95954	0	2	824.942	63.6		525831	131428	17178688	1670388	1.06998e+06	151182	112208	2.05728e+06	2.91841e+06
kGNAEGSSDEEGk	N-Term(TMT6plex); K1(TMT6plex); K13(TMT6plex)	1	1	P51858	1	3	665.692	50.5	10440.8	29826.9	19612.2	408452	93849.5	72724.7	52658.5	48793	641204	631371
eYQLNDSAAYYLNDLER	N-Term(TMT6plex)	1	1	P04899	0	2	1153.56	47.1				23386.3	1553.3				19722.6	2757.07
aEEYEFLTPVEEAPk	N-Term(TMT6plex); K15(TMT6plex)	1	1	P52565	0	4	553.297	52.08	21116	52471.3	71911.8	3.6951e+06	434403	288061	84884.3	214576	2.00126e+06	4451024
lcNTGDNSVcTTk	N-Term(TMT6plex); C2(Carbamidomethyl); C10(Carbamidomethyl); K13(TMT6plex)	1	1	P03952	0	2	964.485	41.07			632.037	28775.7	11649.8	1408.23	691.671	1092.57	15903.5	11223.4
lLNLDGTcADSYSFVFSR	N-Term(TMT6plex); C8(Carbamidomethyl)	1	1	P02753	0	3	765.383	66.93			1870.54	90048.6	22508.5	8701.87	4540.82		129095	48113
gFTTAILTNTWLDDR	N-Term(TMT6plex)	1	1	P34913	0	3	651.682	36.87	1296.88	23365.5	10136.4	267975	132887	17822.2	11283	1908.35	70892.5	33424.6
gDVLTIVAVTk	N-Term(TMT6plex); K11(TMT6plex)	1	1	P41240	0	2	787.5	64.57	7848.92	26567.7	7858.82	283781	168993	34131	33178.5	16728.8	315379	127671
lGTPVLQALGDGDFVk	N-Term(TMT6plex); K16(TMT6plex)	1	1	Q16822	0	2	1044.61	56.77				13796.3	1557.97				8151.14	12707.6
vQAMYIWIDGTGEGLR	N-Term(TMT6plex)	1	1	P15104	0	2	1019.54	45.23				1247.15			4056.24		144349	645.112
aFYPEEISSMVLTk	N-Term(TMT6plex); K14(TMT6plex)	2	2	P0DMV9; P34931	0	2	1037.07	68.1				73295.5	12914.4	3508.76	1642.71	3795.79	44139.8	130773
aLTVPELTQQMFDAk	N-Term(TMT6plex); K15(TMT6plex)	3	3	Q13509; P04350; P68371	0	4	538.304	57.33	7914.72	12651.2	11882.2	620820	86004.9	55218.7	42377.4		1.034e+06	451838
fQGEDTVVIASkPYAFDR	N-Term(TMT6plex); K12(TMT6plex)	1	1	P33176	0	3	834.455	42.17				520554	87909.8	46976.9	23151.5		1.09668e+06	191193
nTLIQFEDFGNHNAFR	N-Term(TMT6plex)	1	1	P23368	0	3	718.032	52.1	4911.8	20520.3	17215.6	567994	108558	61364	38838.9		978365	91763.2
dLLDTVLPHLYNETk	N-Term(TMT6plex); K15(TMT6plex)	1	1	Q86VP6	0	3	743.759	45.83		5918.91	1349.28	347677	42044	21650.2	5869.84	1658.52	56511.2	7343
vQAMYIWIDGTGEGLR	N-Term(TMT6plex)	1	1	P15104	0	3	680.026	35.77				16968	4938.52		31708.1		1.19922e+06	16956.8
vAEAHENIIHGSGATGk	N-Term(TMT6plex); K17(TMT6plex)	1	1	Q08257	0	4	538.049	43.32		28621.4	18771.8	708437	173995	55401.3	47461	43513.3	921442	521545
vPAGNWVLIEGVDQPIVk	N-Term(TMT6plex); K18(TMT6plex)	1	1	Q15029	0	3	798.139	64.47				226007	40759.8	15532.3	24726.7		491067	27118.5
aFYVNVLNEEQR	N-Term(TMT6plex)	1	1	P04040	0	2	855.952	35.02		14890.4	5747.63	517449	84120.7	28312.3		4118.04	124392	38261.2
iDNSQVESGSLEDDWDFLPPk	N-Term(TMT6plex); K21(TMT6plex)	1	1	P27797	0	3	950.482	53.69		1688.08		182988	35916.8	13756.1	10895.4		254411	130807
vVVSGLPPSGSWQDLk	N-Term(TMT6plex); K16(TMT6plex)	1	1	Q07955	0	2	1064.11	62.96		1597.48	1803.93	87334.4	15957.2	3069.28	12126.7		212319	36906.9
aVcMLSNTTAIAEAWAR	N-Term(TMT6plex); C3(Carbamidomethyl)	1	7	Q13748; Q6PEY2; Q71U36; Q9NY65; P68363; CON_ENSEMBL:ENSBTAP00000016242; P68366	0	3	698.695	36.88	1175.71	5256.19	3856.72	118647	29565.2	31314.9	9244.73	6484.43	205673	134032
lVSELWDAGIk	N-Term(TMT6plex); K11(TMT6plex)	1	1	P12081	0	2	845.003	59.87	2104.84	3746.01	2691.89	166433	27265.6	10957.5	23041.8		417287	67982.3
aTcAPQHGAPGPGPADASk	N-Term(TMT6plex); C3(Carbamidomethyl); K19(TMT6plex)	1	1	P21333	0	3	750.056	43.03	832.019	677.16	956.103	94354.3	26723.1	6519.49	2338.95	4042.44	11658.6	33697.9
gGDGQINEQVEk	N-Term(TMT6plex); K12(TMT6plex)	1	1	O75381	0	2	866.469	47.82	1264.53	1295.57	751.522	97230.1	17559.2	6634.26		1047.52	17757.1	17292.5
dVcTELLPLIkPQGR	N-Term(TMT6plex); C3(Carbamidomethyl); K11(TMT6plex)	1	1	P16152	0	2	1099.15	40.58		2369.96		163204	28520.5	11015.1	5668.89		329008	47743.5
dGQEGITAFLQk	N-Term(TMT6plex); K12(TMT6plex)	1	1	Q96DC8	0	2	883	63.47		3142.33	4314.75	263256	42426	15045	3063.48		104768	45595.3
aAAGGQGSAVAAEAEPGkEEPPAR	N-Term(TMT6plex); K18(TMT6plex)	1	1	Q9GZT9	1	3	893.809	69.66	1059.05		951.2	76176.8	15715.5	7224.28		934.895	18586	26041.1
aFDSGIIPMEFVNk	N-Term(TMT6plex); K14(TMT6plex)	1	1	P53396	0	3	676.04	43.98		3930.71	4236.5	349552	52484.7	26900.6	15823.9	30897	403647	968567
sVEEISTLVQk	N-Term(TMT6plex); K11(TMT6plex)	1	1	Q8N983	0	2	846.003	69.86	8817.57	24022.4	12028.5	348323	65905.5	43860.6	45866.8		935258	269384
aLAGcDFLTISPk	N-Term(TMT6plex); C5(Carbamidomethyl); K13(TMT6plex)	1	1	P37837	0	2	926.029	71.81	15571.8	44823.7	33767.1	1.48743e+06	321079	106943	39156.3	101472	300848	831888
iVENIQVFDFk	N-Term(TMT6plex); K11(TMT6plex)	1	1	O60218	0	2	905.53	58.77	20906.7	12432.4	47018.5	57203.3	8018.36	213034	7006.9	255049	11789.5	11067.7
aLAGcDFLTISPk	N-Term(TMT6plex); C5(Carbamidomethyl); K13(TMT6plex)	1	1	P37837	0	3	617.687	47.03	186532	479633	231120	11585729	2.28257e+06	991456	336919	825885	2.05682e+06	6.68751e+06
gQELAAMAcELQAQk	N-Term(TMT6plex); C9(Carbamidomethyl); K15(TMT6plex)	1	1	O60437	0	2	1053.56	80.79		616.879	870.363	25706.8	7197.84	964.979			10290.3	6524.32
dGEAGAQGPPGPAGPAGER	N-Term(TMT6plex)	1	1	P02452	0	2	960.471	42.88				6598.89	745.793				4441.33
aFDSGIIPMEFVNk	N-Term(TMT6plex); K14(TMT6plex)	1	1	P53396	0	2	1013.56	35.25				39655.3	5130.91	1667.73	1476.52	2663.52	37582.4	98936.5
vFANPEDcVAFGk	N-Term(TMT6plex); C8(Carbamidomethyl); K13(TMT6plex)	1	1	P10620	0	2	956.507	50.93		4503.04	16222.6	388753	80196.9	29896.4	8584.07	22985.7	210892	183998
sDADENVSASDk	N-Term(TMT6plex); K12(TMT6plex)	1	1	Q92878	0	2	848.427	62.83			735.53	25016.8	4638.5	1252.03	3615.39		33316.2	12392.6
lAALPENPPAIDWAYYk	N-Term(TMT6plex); K17(TMT6plex)	1	1	O75947	0	2	1195.66	48.56		1080.36		103685	11271.8	5550.01	652.066	1018.49	10040.2	59939.2
vVVSGLPPSGSWQDLk	N-Term(TMT6plex); K16(TMT6plex)	1	1	Q07955	0	3	709.746	63.36	18427.3	22379.4		1.20479e+06	235452	107700	167814		3.26964e+06	517094
dVcTELLPLIkPQGR	N-Term(TMT6plex); C3(Carbamidomethyl); K11(TMT6plex)	1	1	P16152	0	3	733.098	39.74	28833.3	117078	122568	4.43494e+06	750994	448454	342963		9212325	1.25673e+06
gkPAAPGGAGNTGTk	N-Term(TMT6plex); K2(TMT6plex); K15(TMT6plex)	1	1	Q14008	0	3	657.727	36.9		846.958	782.259	13729.5	13013.3	2606.58	1543.88	3879.25	7434.57	12306.7
aAQAPSSFQLLYDLk	N-Term(TMT6plex); K15(TMT6plex)	1	1	P11586	0	3	704.07	46.12		71827.2	107578	5.78238e+06	1.19057e+06	385587	396610		10871366	357874
qAASQESEEAGGTGGPPAGVR	N-Term(TMT6plex)	1	1	Q63ZY3	0	2	1093.04	81.57				5702.35	851.014				1200.78	976.018
iLQDGGLQVVEk	N-Term(TMT6plex); K12(TMT6plex)	1	1	O43175	0	2	879.034	69.99		44518.9		3.40947e+06	355674	204611		27586.9	149781	2.1129e+06
mAENLGFVGPLk	N-Term(TMT6plex); K12(TMT6plex)	1	1	Q96I99	0	3	578.672	56.29	48207.5	277225	216316	9900364	1.32952e+06	742079	192995	232990	3.50651e+06	4.4488e+06
aAQAPSSFQLLYDLk	N-Term(TMT6plex); K15(TMT6plex)	1	1	P11586	0	2	1055.6	90.49		3532.33	1821.26	336190	69416.6	15041.5	29545.3		636805	19825.1
tPASINATPANINLADLTR	N-Term(TMT6plex)	1	1	Q7KZ85	0	2	1091.6	91.16				8396.46	630.047			622.558	10121	3819.62
tQVLSPDSLFTAk	N-Term(TMT6plex); K13(TMT6plex)	1	1	P55196	0	2	933.043	39.41	1994.98	2823.16		252221	52787.1	19250.2	9860.78	10313.4	198188	250770
sPNTEEIFNMLTk	N-Term(TMT6plex); K13(TMT6plex)	1	1	Q7KZ85	0	2	991.533	47.63				8957.93	1394.64				11275.7	5454.56
fLENALAVSTk	N-Term(TMT6plex); K11(TMT6plex)	1	1	O75153	0	2	825.997	60.37	3440.52	7356.74	7770.92	332985	54148.8	22833.5	36004.7		625854	50901
sSSQTSGSLVSk	N-Term(TMT6plex); K12(TMT6plex)	1	1	Q9NXV6	0	2	813.459	60.48	2742.65	2200.57	1572.63	49948.9	28273.7	7379.07	4723.17	7422.01	30956.4	65536.7
dkEETLPLEDGWWGPGTR	N-Term(TMT6plex); K2(TMT6plex)	1	1	P07099	1	3	848.776	46.75				122738		17003.6	20376.8		831718	39142.6
nPELSTQLIDIIHTAAAR	N-Term(TMT6plex)	1	1	Q9NXF1	0	3	731.414	60.54	1655.28	4136.7	3467.93	165486	47944.4	14332.3	10798.8		220132	50074
lANELPDWFQTAk	N-Term(TMT6plex); K13(TMT6plex)	1	1	Q9UDY2	0	2	996.056	44.93			1902.85	141265	22767.4	7923.38	2857.91	4620.39	84706.5	158603
vkADQDSEAMk	N-Term(TMT6plex); K2(TMT6plex); K11(TMT6plex)	1	1	Q9Y490	1	2	955.037	54.03				56329.6	19891.8	3555.86		2204.47	13180.2	47575
vIFLEDDDVAAVVDGR	N-Term(TMT6plex)	1	1	Q06210	0	2	981.528	35.37				32644.9	6180.41	1013.36			15184.9	18523.1
lLGQMEEEGILR	N-Term(TMT6plex)	1	1	P35558	0	2	808.949	53.61		8290.05	4430.74	270591	18400.5	9480.18		3691.88	28298.4	4417.05
aNINVENAFFTLAR	N-Term(TMT6plex)	1	1	P61006	0	2	904.999	37.27			1217.65	44131.8	13072.8	3140.28	1108.84		30649.6	22650.5
tIQVDNTDAEGR	N-Term(TMT6plex)	1	1	P28838	0	2	774.397	51.84		3275.38	5107.25	405977	74281.8	29737.7	23841.3		462513	169906
lEIGVQSVYEDVAR	N-Term(TMT6plex)	1	1	Q9H9T3	0	2	903.995	43.65		2795.02		118411	31701.9	5284.73	4850.58	3095.94	94115.7	50868.3
kISGGSVVEmQGDEmTR	N-Term(TMT6plex); K1(TMT6plex); M10(Oxidation); M15(Oxidation)	1	1	O75874	1	3	772.065	61.66	5928.83	22985.5	12560.4	964424	197596	80930.7	18387.1	31404.7	275339	471908
vFSVAITPDHLEPR	N-Term(TMT6plex)	1	1	P12109	0	3	604.008	82.4	221048	226824	119792	10258548	2738742	817651	267225	314984	3433069	4.33656e+06
gALEMVQMAVEAk	N-Term(TMT6plex); K13(TMT6plex)	1	1	O43617	0	2	918.015	94.95		4218.75	1781.12	77369.2	33431	4581.43	4689.55	1536.69	37111.6	8552.72
eLVNNLAEIYGR	N-Term(TMT6plex)	1	1	Q9NZN3	0	2	810.45	60.07		2592.02		122155	15995.1	7957.98	1391.43		16855.5	5671.86
iSAPNVDFNLEGPk	N-Term(TMT6plex); K14(TMT6plex)	1	1	Q09666	0	2	980.052	56.68	2445.88	2590.49	1463.12	129077	32162.9	10219.7		11002.2	20989.3	330573
kAEGAATEEEGTPk	N-Term(TMT6plex); K1(TMT6plex); K14(TMT6plex)	1	1	P80723	1	3	702.396	47.66	4495.76	4942.92	4732.54	420311	124398	31384.2	9342.84	6841.66	32481.8	48157
gVGIISEGNETVEDIAAR	N-Term(TMT6plex)	1	3	P50993; P05023; P13637	0	2	1030.05	102.1			4855.74	129065	41769.4	5990.06	3461.98		118943	70729.7
gLGTDEDAIISVLAYR	N-Term(TMT6plex)	1	1	P09525	0	2	961.527	38.24			887.881	14894.8	2762.43	763.116		529.849	18468.6	5134.36
dFFNYLPLSSQDPAPVR	N-Term(TMT6plex)	1	1	P05166	0	2	1098.07	67.48		617.992	916.296	99432.9	11422.5	4654.6	4430.1		108117
imQSSSEVGYDAMAGDFVNmVEk	N-Term(TMT6plex); M2(Oxidation); M20(Oxidation); K23(TMT6plex)	1	1	P10809	0	3	1000.14	55.55				89001.1	22185.8	4668.31		5445.71	127864	119069
iAVMSFPAEGVESALk	N-Term(TMT6plex); K16(TMT6plex)	1	1	O14976	0	2	1054.1	88.62			1141.02	60105.4	7973.42	3213.81	1605.43		72255.5	49283.8
tLADLTLLDSPIk	N-Term(TMT6plex); K13(TMT6plex)	1	1	P04114	0	2	929.568	73.28				41318.8	9829.18	3082.45	4751.99		79453.1	15551.7
aLSAIADLLTNEHER	N-Term(TMT6plex)	1	1	O60716	0	2	941.514	59.86				21199.3	3199.76	711.031			8853.4	9125.61
qSDTSGPVTTSk	N-Term(TMT6plex); K12(TMT6plex)	1	1	P42858	0	2	833.46	57.81	1320.1	1307.99		53155.1	11931.2	5986.11	1783.66	2016.94	42226.4	34061.4
fNDEHIPESPYLVPVIAPSDDAR	N-Term(TMT6plex)	1	1	O75369	0	3	937.476	62.04		12984.8	10882.7	1.44232e+06	153665	107086	43107.2	35769.9	1234513	612773
iASQVAALDLGYkPGVEAIR	N-Term(TMT6plex); K13(TMT6plex)	1	1	P28331	0	3	843.835	48.44	8613.39	22109.8	24047.3	1.48082e+06	224732	105733	25915		559266	18039.4
cLLLVDSVASLGGTPLYMDR	N-Term(TMT6plex); C1(Carbamidomethyl)	1	1	P21549	0	3	803.763	51.44		1289.28	1314.13	264740	30648.6	14948	1014.06	3226.8	21774.8	63874.1
eVGAFGTPVINLGTR	N-Term(TMT6plex)	1	1	Q9Y223	0	2	880.5	68.81		3619.95	3579.22	199474	24877.5	18916.7		5090.33	62780.7	113284
tVQSLEIDLDSMR	N-Term(TMT6plex)	1	2	P05783; CON_H-INV:HIT000015463	0	2	868.46	68.76				460372	59343.6	15956.9	19027.1		735828	112916
tVAAPSVFIFPPSDEQLk	N-Term(TMT6plex); K18(TMT6plex)	1	1	P01834	0	3	802.123	60.69	47732.2	33203.5	70371.8	1.12799e+06	627665	123024	132079	50095.7	1337639	711485
iAVMSFPAEGVESALk	N-Term(TMT6plex); K16(TMT6plex)	1	1	O14976	0	3	703.068	39.74		1885.26	1081.6	145499	20583.2	11291.5	9105.09	5430.16	168682	87896.2
aLSAIADLLTNEHER	N-Term(TMT6plex)	1	1	O60716	0	3	628.013	68.71	2229.36	8999.4	12448.9	742208	143650	48570.2	16862.1	14954.7	243369	284201
tVQSLEIDLDSMR	N-Term(TMT6plex)	1	2	P05783; CON_H-INV:HIT000015463	0	3	579.308	59.35		8046.09	22577.6	1.17345e+06	152546	91749.6	81356.8		1.98599e+06	316761
iGTIYEGASNIQLNTIAk	N-Term(TMT6plex); K18(TMT6plex)	1	1	P45954	0	3	788.79	46.34				142741	37197.9	5513.06	3103.21		85206.8	97405.6
tENLLGSYFPk	N-Term(TMT6plex); K11(TMT6plex)	1	1	Q06323	0	2	863.992	53.21		6212.2	2952.81	441604	67927.2	33820.2	3779.99	18461.8	79405.2	495118
gGHFAAFEEPELLAQDIR	N-Term(TMT6plex)	1	1	P07099	0	2	1115.08	62.01				77154.3	11175.2	3620.98	7285.72		182850	11848.6
aTcAPQHGAPGPGPADASk	N-Term(TMT6plex); C3(Carbamidomethyl); K19(TMT6plex)	1	1	P21333	0	3	750.055	38.42	795.216	619.007	624.129	65300.2	22254.7	5836.75	3099.67	1378.41	8960.53	21659.1
dADSQNPDAPEGk	N-Term(TMT6plex); K13(TMT6plex)	1	1	P53621	0	2	901.452	68.58	4950.49	6608.18	7223.82	232524	35749.4	24835.6	19199	11535.9	420712	152232
rPDQQLQGEGk	N-Term(TMT6plex); K11(TMT6plex)	1	1	Q8NC51	0	3	571.993	43.58	8943.1	5536.07	9862.07	801720	260764	60822.8	14937.7	12798.8	206326	312281
yASIcQQNGLVPIVEPEVIPDGDHDLEHcQYVTEk	N-Term(TMT6plex); C5(Carbamidomethyl); C29(Carbamidomethyl); K35(TMT6plex)	1	1	P05062	0	4	1128.56	28.61		1341.6		164227	10178.4	12277.8	898.019	2718.66	10755.4	65856
aLDIAENEMPGLMR	N-Term(TMT6plex)	1	1	P23526	0	3	596.977	49.91	7854.97	37450.6	42937.5	1.6707e+06	250551	142709	28408.8	41254.5	552684	958952
aFGFSHLEALLDDSk	N-Term(TMT6plex); K15(TMT6plex)	1	1	Q96FW1	0	3	703.387	50.69	8923.04	55051.3	34159.2	1041531	336678	97329.1	75233.7	51885.4	1.35862e+06	660795
lALVTGGEIASTFDHPELVk	N-Term(TMT6plex); K20(TMT6plex)	1	1	P78371	0	4	639.619	39.39	994.25	2263.54	1518.36	160865	25742	12919.4	5149.7	6663.21	95595.6	151368
lGTPVLQALGDGDFVk	N-Term(TMT6plex); K16(TMT6plex)	1	1	Q16822	0	3	696.742	30.52	1210.53	6370.62	2491.06	232782	34657.3	20788	7378.46	10549.5	150632	229120
vAFGSLAANGPTTLVDk	N-Term(TMT6plex); K17(TMT6plex)	1	1	Q9UKX7	0	3	707.076	42.59		4219.51		313804	60979.7	25219.5	5813.9	11433.3	109985	340638
lGGLTQAPGNPVLAVQINQDk	N-Term(TMT6plex); K21(TMT6plex)	1	1	P26368	0	4	648.627	46.29				480649	195917	43257.7	23015.8	22469.4	423814	525378
nPPGFAFVEFEDPRDAADAVR	N-Term(TMT6plex)	1	1	P84103	1	3	850.426	38.97				113267					102919	62015.3
dLFEDELIPLcEk	N-Term(TMT6plex); C11(Carbamidomethyl); K13(TMT6plex)	1	1	Q9NQ94	0	2	1040.06	51.76				47805.8		3447.59			12477.9	11348.7
sPWVESEIGYTALSETESPR	N-Term(TMT6plex)	1	1	Q06520	0	3	823.078	83.4			41163.6	995156	448640	29899.2	29840.7		624254	178737
sTFTDSQLGNADMEMTLER	N-Term(TMT6plex)	1	1	Q99959	0	3	792.372	56.29				230710	37842.4	10379.2	5193.33		89288.7	161964
dkGDEEEEGEEk	N-Term(TMT6plex); K2(TMT6plex); K12(TMT6plex)	1	1	P27824	1	2	1041.03	51		2087.09	3551.91	76917.8	22877.8	13343.6	4236.53	7664.7	38755.7	45017.8
sPWVESEIGYTALSETESPR	N-Term(TMT6plex)	1	1	Q06520	0	2	1234.11	53.16				42468.2	19034.1	2385.05			36298.2	9579.26
tAVDGPDLEMLTGQER	N-Term(TMT6plex)	1	1	Q14318	0	2	980.996	29.28				60309.6	7841.13	3313.37	2954.28		108573	59856.5
qcIVAHPVNPPYYIPLVELVPHPETAPTTVDR	N-Term(TMT6plex); C2(Carbamidomethyl)	1	1	Q9Y2S2	0	4	963.768	32.14				52900.7	4043.86	3440.96			6720.88	5622.75
rPTELLSNPQFIVDGATR	N-Term(TMT6plex)	1	1	P07384	0	3	748.416	47.23				364289	68917.7	23237.2	18424.5		418070	56202.2
gGPAEGQLQENDR	N-Term(TMT6plex)	1	1	Q07157	0	2	800.401	44.99	4934.58	3426.17	4382.99	114928	34400.8	21852.8	14748.1	7234.32	182024	84716.3
dFVAEPMGEkPVGSLAGIGEVLGk	N-Term(TMT6plex); K10(TMT6plex); K24(TMT6plex)	1	1	O75531	0	3	1029.92	39.31		547.752		20318.3	3133.9	1153.33			41246.7	6362.25
gVSFYEVPPHLFAVADTVYR	N-Term(TMT6plex)	1	1	O00159	0	3	832.779	39.09				76030.1	8609.21	5429.69	981.053		52503.4	7321.16
vQAMYIWIDGTGEGLR	N-Term(TMT6plex)	1	1	P15104	0	2	1019.54	63.73				20665.1	1642.24	1206.24	626.639		45992.1	7163.73
lGGLTQAPGNPVLAVQINQDk	N-Term(TMT6plex); K21(TMT6plex)	1	1	P26368	0	2	1296.25	73.68				40453.4	6477.72	1352.97	1147.04	1070.29	42748.3	38218.5
fGVEAFSDcLR	N-Term(TMT6plex); C9(Carbamidomethyl)	1	1	Q02338	0	2	765.383	53.04		10125.7	5952.57	640420	91440.3	33451.1	2723.98	3355.37	59349.2	55888.5
dFVAEPMGEkPVGSLAGIGEVLGk	N-Term(TMT6plex); K10(TMT6plex); K24(TMT6plex)	1	1	O75531	0	4	772.69	38.25		2827.91		347196	60741	27518.7	32551		707023	81523.8
sTFTDSQLGNADMEMTLER	N-Term(TMT6plex)	1	1	Q99959	0	2	1188.06	53.46				31359.8	4611.81	1482.26			8867.47	19802.2
vYATILNAGTNTDGFk	N-Term(TMT6plex); K16(TMT6plex)	1	1	P49327	0	2	1072.09	60.67	5521.17	4229.43	5872.87	158257	24740.4	17671.3	26631.6		618257	83194.8
iFccHGGLSPDLQSMEQIR	N-Term(TMT6plex); C3(Carbamidomethyl); C4(Carbamidomethyl)	3	3	P62136; P36873; P62140	0	3	826.407	76.23		1431.44	2009.4	246483	30456.9	14830.5	11765.9		184647	43008.7
sNIHcNTIAPNAGSR	N-Term(TMT6plex); C5(Carbamidomethyl)	1	1	P51659	0	3	614.315	35.64	10783.1	84964.9	82671.5	4.7257e+06	812634	551486	236132	148663	5616543	1.20084e+06
gDGEVLEEIVTk	N-Term(TMT6plex); K12(TMT6plex)	1	1	Q66PJ3	0	2	873.999	62.32		3184.77	2063.1	213483	26806.4	10021.6	6331.46	3776.83	153819	95124.1
sNIHcNTIAPNAGSR	N-Term(TMT6plex); C5(Carbamidomethyl)	1	1	P51659	0	2	920.969	65.09	1319.5	2858.31		160516	32910.4	18835.2	7278.46		186600	42812.4
vYATILNAGTNTDGFk	N-Term(TMT6plex); K16(TMT6plex)	1	1	P49327	0	3	715.064	53.78	110318	99196.6	95633.1	2232109	412159	269338	307875		8.92839e+06	1.19634e+06
aFDSGIIPMEFVNk	N-Term(TMT6plex); K14(TMT6plex)	1	1	P53396	0	2	1013.56	71.12				152686	23163.2	9256.76	7282.37	16557.7	155601	421299
vVDALGNAIDGkGPIGSk	N-Term(TMT6plex); K12(TMT6plex); K18(TMT6plex)	1	1	P25705	1	2	1199.72	59.23			1521.78	102427	18882.3	7338.05	2736.06		40119.2	28021
eLAPYDENWFYTR	N-Term(TMT6plex)	1	1	P39019	0	2	966.971	67.28	9630.03		14379.8	903329	33115.6	84577.1	63451.5	50314.8	1.25697e+06	754967
aAPSVTLFPPSSEELQANk	N-Term(TMT6plex); K19(TMT6plex)	2	4	P0CG05; P0CF74; P0CG06; A0M8Q6	0	2	1222.68	46.69			977.43	47782.9	55916.5	4373.35	6485.94	1749.01	58321.2	74295
aAHSMDTLGSAGAk	N-Term(TMT6plex); K14(TMT6plex)	1	1	Q709F0	0	2	887.982	35.65			1387.02	58034.4	6810.6	2718.91			55838	14973.4
lGTPVLQALGDGDFVk	N-Term(TMT6plex); K16(TMT6plex)	1	1	Q16822	0	4	522.808	41.78	1118.2	4540.42	3008.35	207648	32951.7	15997.1	8831.5	6960.91	119862	211156
aAHSMDTLGSAGAk	N-Term(TMT6plex); K14(TMT6plex)	1	1	Q709F0	0	3	592.321	53.78			13024.4	751223	141754	45800	32660.4		867134	269835
gGHFAAFEEPELLAQDIR	N-Term(TMT6plex)	1	1	P07099	0	3	743.722	56.65				450684	51041.7	17511.2	16972.4		988888	57580.6
gLGTDEDAIISVLAYR	N-Term(TMT6plex)	1	1	P09525	0	3	641.351	37.63	884.28	4234.9	1240.42	97368.7	13925.4	7897.23	2954.15		108820	40934.6
aSEWVQQVSGLMDGk	N-Term(TMT6plex); K15(TMT6plex)	1	1	P49588	0	3	698.374	45.77		28235.7	27657	832962	284664	78387.1	37894.5	30561.5	505959	718477
aSEWVQQVSGLMDGk	N-Term(TMT6plex); K15(TMT6plex)	1	1	P49588	0	2	1047.06	67.72			558.901	27924.6	9396.09	1493.75	680.882		15877.2	26756.5
kYDAFLASESLIk	N-Term(TMT6plex); K1(TMT6plex); K13(TMT6plex)	1	1	P62906	1	3	724.769	31.4	8385.06	19163.5	17671.4	489096	146838	59767.5	40980.2	34892.4	717733	598917
rLQGDVAGALEDLER	N-Term(TMT6plex)	1	1	A6NLP5	1	3	624.343	82.47		15851.9	9138.49	623458	53032.6	49512.1		15148.2	105508	701271
eSDVGFIPTSGLSGENLITR	N-Term(TMT6plex)	1	1	Q9Y450	0	2	1161.11	126.46			1777.36	164133	16091.1	6643.81	11115		256790	128133
sHmmDVQGSTQDSAIk	N-Term(TMT6plex); M3(Oxidation); M4(Oxidation); K16(TMT6plex)	1	1	P13667	0	3	742.37	61.74		7538.03	5644.06	691530	87300.7	56892.6	46506.8		1.322e+06	317286
tEAVASSLYDILAR	N-Term(TMT6plex)	1	1	P16278	0	2	869.486	50.54		977.553		57840.8	9319.82	4196.37	1453.99		76083.8	17840.1
vWAEPcLIDAAk	N-Term(TMT6plex); C6(Carbamidomethyl); K12(TMT6plex)	1	1	Q9H4A4	0	2	916.014	51.72	2389.8	4734.71	5794.2	171497	21552	18850.3	9314.29	4354.91	165689	25193.9
tEAVASSLYDILAR	N-Term(TMT6plex)	1	1	P16278	0	3	579.991	60.03	738.978	4472.64	3556.09	136574	26293.2	13288.8	8821.11		195063	49309.2
mTELYQSLADLNNVR	N-Term(TMT6plex)	1	1	P11532	0	2	998.52	78.01				20665.1	3109.14	716.983	576.609		15212.3	13484.3
mTELYQSLADLNNVR	N-Term(TMT6plex)	1	1	P11532	0	3	666.017	60.01		3305	6449.23	413608	75764.3	31139.9	19063.2	12484.5	318616	266554
sTTSVSEEDVSSR	N-Term(TMT6plex)	1	1	Q96IZ0	0	2	806.895	70.6	1572.6			49827.2	13576.5	2092.92	1541.74	1263.48	28976.3	24644
lGTPVLQALGDGDFVk	N-Term(TMT6plex); K16(TMT6plex)	1	1	Q16822	0	3	696.742	51.22	33117	100671	83932.2	3.87039e+06	636785	245385	138148	182922	1.81111e+06	4.10789e+06
vANILHDDcAFLSAFGDVSkPER	N-Term(TMT6plex); C9(Carbamidomethyl); K20(TMT6plex)	1	1	Q9BS26	0	4	755.647	31.39		649.565	1353.19	125733	14975	8263.76	846.432	1303.4	37495	41399.6
aLTVPELTQQVFDAk	N-Term(TMT6plex); K15(TMT6plex)	1	1	P07437	0	2	1059.62	71.26			812.335	31328.9	5387.04	3207.8	1528.08		48286.2	20550
lALVTGGEIASTFDHPELVk	N-Term(TMT6plex); K20(TMT6plex)	1	1	P78371	0	3	852.485	85.68		1539.91	1413.44	125254	21424.5	7009.99	4672.5		96785.8	109723
aGAVAEEALGAIR	N-Term(TMT6plex)	1	1	P21439	0	2	728.92	52.71		23839.3	24666.8	488895	58755.1	31338.5	22435.3	12161.4	206309	168851
lVAIVDVIDQNR	N-Term(TMT6plex)	1	1	P50914	0	2	792.473	38.03	878.526	1145.95		68993.2	17315.8	5737.05	5004.04		125157	33162.3
aLDIAENEMPGLMR	N-Term(TMT6plex)	1	1	P23526	0	2	894.963	66.49	5870.78		6114.59	429545	42881	14716.8	8019.59	7628.42	167428	257311
eAGGGGVGGPGAk	N-Term(TMT6plex); K13(TMT6plex)	1	1	Q8NC51	0	2	736.417	65.56	2712.41		3854.66	181636	46020.6	10710.9	7352.61	13899.2	50701.8	180843
wLPAAATFPVQDPASGAALGmVADcGVR	N-Term(TMT6plex); M21(Oxidation); C25(Carbamidomethyl)	1	1	P51649	0	4	769.141	62.97		1564.24		123864	14488.2	9989.36	1608.91		83418.4	24704.1
dGQEGITAFLQk	N-Term(TMT6plex); K12(TMT6plex)	1	1	Q96DC8	0	3	589.002	43.46	14586.6	42465.8	38030.2	1756188	298578	118594	42427.5	20113.4	572806	169501
gGHVVAPVLSR	N-Term(TMT6plex)	1	1	P36269	0	2	660.901	52.89	37065.3	10525.7	7175.23	805490	327154	46261.7	5966.78	13744.8	76316.7	38669
vELNDGHFMPVLGFGTYAPPEVPR	N-Term(TMT6plex)	1	1	P17516	0	3	957.829	83.33				78132.7	7953.35	4619.14	1194.57	1620.62	55603.6	59597.5
wLPAAATFPVQDPASGAALGmVADcGVR	N-Term(TMT6plex); M21(Oxidation); C25(Carbamidomethyl)	1	1	P51649	0	3	1025.19	48.14				162018	15781.4	8599.5	6213.17		99403.8	21285.8
dScISPSEPETk	N-Term(TMT6plex); C3(Carbamidomethyl); K12(TMT6plex)	1	1	Q8TDB6	0	2	904.463	55.61		3185.93	3973.38	243178	34642.1	21259.4	6182.28		244602	53022.3
tVAATNMNEESSR	N-Term(TMT6plex)	2	2	Q9H1H9; Q9NQT8	0	2	819.904	56.26				186217	43545.1	14286.6			108338	65386.2
tPSALAILENANVLAR	N-Term(TMT6plex)	1	1	P09972	0	3	628.038	69.17	5139.78	14193.5	16084.5	779756	209948	81145.5	21234.1	27397.5	206701	794320
iSERTPSALAILENANVLAR	N-Term(TMT6plex)	1	1	P09972	1	3	789.791	68.83				27330.6	17763.2	8359.07		5770.14	21062.4	388973
gHLDNISNNLLIGAINIENGk	N-Term(TMT6plex); K21(TMT6plex)	1	1	Q99798	0	3	893.172	76.55			1284.75	178311	23564.6	5699	1497.24		45661.7	25701.2
vLSSMADAVLAR	N-Term(TMT6plex)	1	1	P00480	0	2	731.419	61.28		17980	18450.7	407284	83677	50795.4	18382.9	9857.51	276864	157579
lQTTDNLLPMSPEEFDEVSR	N-Term(TMT6plex)	1	1	P42224	0	2	1275.63	85.65				42463.3	4938.98	2455.85	1279.67		38939.1	16769.6
eLSEIAQSIVANGk	N-Term(TMT6plex); K14(TMT6plex)	1	1	P05062	0	2	959.058	95.56		29710.9	14259	809203	99766.8	45929.5	7619.26	49355.4	111613	924370
vQAQVIQETIVPk	N-Term(TMT6plex); K13(TMT6plex)	1	1	Q15459	0	2	956.091	68.54	11203	15593.8	11359.3	276333	123732	28168.6	20005.7	19560.3	211751	108024
fLQDYFDGNLk	N-Term(TMT6plex); K11(TMT6plex)	1	1	P30101	0	2	909.497	59.03	4276.69	7717.26	5070.16	566070	81167.5	33857.9	29281.4	16584.6	637872	353745
vLREQLQTEQDAPAATR	N-Term(TMT6plex)	1	1	Q96K19	1	3	719.062	55.64				157016	50141.8	28300		8478.48	38651.6	292687
dSYVGDEAQSk	N-Term(TMT6plex); K11(TMT6plex)	3	6	P63267; P60709; P62736; P68133; P68032; P63261	0	2	828.929	44.37				12078.8			759.797		10696.9	6760.5
eEETGTEEYMk	N-Term(TMT6plex); K11(TMT6plex)	1	1	P35568	0	2	902.441	46.72	911.365	2690.61	2556.63	98105.1	19952	8515.54	4653.34	7296.77	65577.6	53421.9
fDTGSGPAVLTSAVPVEPGQWHR	N-Term(TMT6plex)	1	1	O00468	0	3	879.794	51.18		1852		160923	9925.5	10230.8	3413.72		166927	12090
cTSFLVDELGVVDR	N-Term(TMT6plex); C1(Carbamidomethyl)	1	1	O95140	0	3	613.656	37.8	3132.63	18669.5	12324.4	427512	66979.1	33755.8	18615.9	11041.6	242563	70592.8
aISSASSPQSPGDALR	N-Term(TMT6plex)	1	1	Q96KR1	0	2	886.972	51.25		3826.97	1508.33	123413	20455.4	7187.66	8117.26		120500	15993.3
aLTSEIALLQSR	N-Term(TMT6plex)	1	1	P04843	0	3	510.973	79.21	78299.6	210459	196306	3.88121e+06	1.22725e+06	425338	120834	290754	936047	3.08195e+06
fSTVAGESGSADTVRDPR	N-Term(TMT6plex)	1	1	P04040	1	2	1041.03	92.2		4223.14	2632.09	268282	32714.3	14167	2047.89	3147.83	45888.3	89865.7
dScQGDSGGPLVck	N-Term(TMT6plex); C3(Carbamidomethyl); C13(Carbamidomethyl); K14(TMT6plex)	1	1	P20231	0	2	969.481	68.36	6470.31	1724.09		159888	27267.7	18948.2	1438.69	2311.28	22051	2516.16
eQISDIDDAVR	N-Term(TMT6plex)	1	1	P53999	0	2	745.391	59.35			2843.22	161191	20358.5	8476.46	7784.86		182504	90958.7
qMFEGEVASLEALR	N-Term(TMT6plex)	1	1	Q9H479	0	3	603.653	66.83	23789.4	57599.2	51217.8	1.78465e+06	386206	190281	61015.4	92679.1	1.18095e+06	2.51721e+06
gTSFDAAATSGGSASSEk	N-Term(TMT6plex); K18(TMT6plex)	1	1	P13804	0	2	1045.03	51.26				53300.1	10606.7	3466.7	1074.37	2969.21	33604.3	19049.1
aLTSEIALLQSR	N-Term(TMT6plex)	1	1	P04843	0	2	765.957	63.95	20011.9	122231	94091.4	1.61051e+06	522416	212364	29538	116088	409145	1.22255e+06
eLSEIAQSIVANGk	N-Term(TMT6plex); K14(TMT6plex)	1	1	P05062	0	3	639.707	61.07	42955.9	436012	193859	10635171	1.19326e+06	694212	124490	535032	1.34728e+06	12436583
gAVDAAVPTNIIAAk	N-Term(TMT6plex); K15(TMT6plex)	1	1	Q9UI12	0	2	935.066	80.08	4787.38	10302.1	9573.57	520782	88890.4	35076.9	4970.73	11942.2	70658.4	168431
sQELESVDEGLLQFcANk	N-Term(TMT6plex); C15(Carbamidomethyl); K18(TMT6plex)	1	1	Q9H2M9	0	3	842.435	50.55		1420.57	1716.09	155348	28555.8	11373.2	7361.64		131876	29734.2
gTSFDAAATSGGSASSEk	N-Term(TMT6plex); K18(TMT6plex)	1	1	P13804	0	3	697.021	48.51	2038.56	5427.13	4858.35	329191	77615.6	34808.5	15937.7	10953.2	225175	126239
dVILDDLSLTGEk	N-Term(TMT6plex); K13(TMT6plex)	1	1	O75923	0	2	938.537	65.41				43262.8	7963.54				85109.5	19703.8
vQAAVGTSAAPVPSDNH	N-Term(TMT6plex)	1	1	P02649	0	3	617.326	46.96	102326	20712.8	24514.2	394011	90298.8	42514.9	7219.02	51606.2	211764	583361
lFPDTPLALDANk	N-Term(TMT6plex); K13(TMT6plex)	1	1	Q12906	0	2	937.047	76.57	1942.85	2921.41		195351	30483.7	11529.3	2702.04	7875.35	84761.3	185840
vIQNEFTVGEEcELETMTGEk	N-Term(TMT6plex); C12(Carbamidomethyl); K21(TMT6plex)	1	1	P07148	0	3	967.814	50.05				32960.5	8295.67	1885.54		786.615	12277.2	42636.4
gYFIQPTVFGDVQDGmTIAk	N-Term(TMT6plex); M16(Oxidation); K20(TMT6plex)	1	1	P05091	0	3	887.807	51.34		967.823		81329.6	9394.57	6528.31			23283.2	8452.97
aADMGNPVGQSGLGMAYLYGR	N-Term(TMT6plex)	1	1	Q9UBV2	0	3	786.393	33.48				54479.9	8969.05	2461.27			61011.1	25531.6
vFDFTFSPEEMk	N-Term(TMT6plex); K12(TMT6plex)	1	1	P14550	0	2	968.005	64.72		1326.31	666.423	98572.7	6394	4787	1117.76	2960.27	15769.1	71576.6
qMFEGEVASLEALR	N-Term(TMT6plex)	1	1	Q9H479	0	2	904.976	70.19		6457.53	6807.11	239470	40107.8	5699.76	6727.35	9762.91	156973	311843
sPLIIFSDcDMNNAVk	N-Term(TMT6plex); C9(Carbamidomethyl); K16(TMT6plex)	1	1	P49189	0	3	761.401	55.82		3039.04	1514.72	262698	26221	18614.6	9373.29		209283	102345
scSGVEFSTSGSSNTDTGk	N-Term(TMT6plex); C2(Carbamidomethyl); K19(TMT6plex)	1	1	P45880	0	3	789.379	53.94		5847.23	13236.7	224911	53565.5	26653.8	30265.3		371497	181497
lQTTDNLLPMSPEEFDEVSR	N-Term(TMT6plex)	1	1	P42224	0	3	850.759	52.18		2448.73		252331	36297.2	19285.1	5171.06	6385.53	256662	118704
vGcNPNEDVAIFAVDSLR	N-Term(TMT6plex); C3(Carbamidomethyl)	2	2	Q9Y6D5; Q9Y6D6	0	2	1103.06	57.57				32055.3	4814.94	3315.67	2899.99		45400	7082.55
gIGMGNIGPAGMGmEGIGFGINk	N-Term(TMT6plex); M14(Oxidation); K23(TMT6plex)	1	1	P52272	0	3	884.802	108.81		2697.1	1962.73	175697	28245.9	17337.1	9996.27	8529.1	209709	184977
aLIPLALEGTDVGQTk	N-Term(TMT6plex); K16(TMT6plex)	1	1	Q9H3U1	0	3	695.418	65.71	91651.2	75628.8	173975	3.73065e+06	508222	596378	236682	171779	5.68861e+06	3.45833e+06
aLQASALAAWGGk	N-Term(TMT6plex); K13(TMT6plex)	1	1	P05062	0	3	568.006	39.95		954.277		38418.1	7596.54	3887.87		1616.77	9806.12	49550.6
aGGSASAMLQPLLDNQVGFk	N-Term(TMT6plex); K20(TMT6plex)	1	1	P20618	0	3	821.457	70.09		4271.47	4329.63	462772	92449.8	29365.8	17932.3	8856.8	246258	258098
aLQASALAAWGGk	N-Term(TMT6plex); K13(TMT6plex)	1	1	P05062	0	2	851.508	53.71				6065.05	1519.19				1354.47	9278.89
lTLYDIAHTPGVAADLSHIETk	N-Term(TMT6plex); K22(TMT6plex)	1	1	P40926	0	4	706.649	87.52		3480.87		353931	50925.8	28210.2	13823.3		277654	140226
aLIPLALEGTDVGQTk	N-Term(TMT6plex); K16(TMT6plex)	1	1	Q9H3U1	0	2	1042.62	73.2	5815.48	5149.31	8809.62	156919	31277	32900.8	12370.8	11715.3	272941	167735
aLIPLALEGTDVGQTk	N-Term(TMT6plex); K16(TMT6plex)	1	1	Q9H3U1	0	4	521.815	51.02	10646.3	6163.73	17292.9	337343	51809.5	62837.7	26267.5	22418.4	498534	325065
vGAHAGEYGAEALER	N-Term(TMT6plex)	1	1	P69905	0	3	586.971	73.77		9803.64	9785.55	1.57274e+06	479553	106897	58213.7		528249	203702
mQQNIQELEEQLEEEESAR	N-Term(TMT6plex)	1	1	P35579	0	2	1281.62	86.82				86096	31580.4	3142.51	2018.2		109052	33501.7
fNLDALVTHTLPFDk	N-Term(TMT6plex); K15(TMT6plex)	1	1	P08319	0	3	730.417	46.62		1703.61		120887	12776.6	10651.3	1353.19	2588.18	41728.7	91868.6
nRPTSISWDGLDSGk	N-Term(TMT6plex); K15(TMT6plex)	1	1	P30086	0	3	697.713	33.02		5678.56	5722.68	714188	124136	56323.2	28836.6	23171	530266	579359
lEDLIVkDGLTDVYNk	N-Term(TMT6plex); K7(TMT6plex); K16(TMT6plex)	1	1	P24752	1	3	841.494	37.96				389198	32972.1	20763.4			89438.7	32945
vVAGVANALAHk	N-Term(TMT6plex); K12(TMT6plex)	2	2	P02042; P68871	0	3	536.671	49.07	49923.2	102413	90415.1	4.92085e+06	3.76415e+06	303822	287769		2.49677e+06	522688
vAPEEHPVLLTEAPLNPk	N-Term(TMT6plex); K18(TMT6plex)	2	2	P60709; P63261	0	3	804.802	52.28	38216	75350.2	41736.6	4775376	671922	314295	117949	82452.6	3.40968e+06	1.63548e+06
ySEEGVYNVQYSFIk	N-Term(TMT6plex); K15(TMT6plex)	1	1	Q9NUJ1	0	2	1142.6	45.98		1638.86	700.24	43292.8	19945.8	4313.57	3697.61	2135.51	85459.6	34353.9
nEEDAAELVALAQAVNAR	N-Term(TMT6plex)	1	1	P22314	0	3	705.039	49.54	3288.92	10058.1	11399	651026	117913	46186.5	28698.7		496152	230751
vGAHAGEYGAEALER	N-Term(TMT6plex)	1	1	P69905	0	3	586.971	47				7120.02	1012.8				1273.17
dScQGDSGGPLVck	N-Term(TMT6plex); C3(Carbamidomethyl); C13(Carbamidomethyl); K14(TMT6plex)	1	1	P20231	0	3	646.653	46.58	46652.6	11918.1	13518.6	1.1637e+06	201921	145672	15413.5	11117	131457	9935.64
rGPGLYYVDSEGNR	N-Term(TMT6plex)	1	1	P28074	1	3	604.646	63.83				287298	75552.3	25622.8	21650.7	11160.2	322047	128632
aPLNVTNTAGTSLPSVDLLQk	N-Term(TMT6plex); K21(TMT6plex)	1	1	Q9NPI6	0	3	866.505	44.36				62007.9	14359	3288.28	2188.28		92588	23959.8
scSGVEFSTSGSSNTDTGk	N-Term(TMT6plex); C2(Carbamidomethyl); K19(TMT6plex)	1	1	P45880	0	2	1183.57	82.53		1199.13	660.729	55625.9	15707.3	6329.95	7594.87	4176.84	86399.6	47031
aSIPFSVVGSNQLIEAk	N-Term(TMT6plex); K17(TMT6plex)	1	1	Q15019	0	4	555.326	56.09	22978.4	19276	16086.9	666042	214020	59203.8	31105.4	33963.2	253565	605454
lAQGHTTVDELAR	N-Term(TMT6plex)	1	1	Q15149	0	3	547.305	45.09	6438.2	19620.3		811068	79420.5	81414.2	20590.4		430012	189936
kDGNASGTTLLEALDcILPPTRPTDkPLR	N-Term(TMT6plex); K1(TMT6plex); C16(Carbamidomethyl); K26(TMT6plex)	1	2	P68104; Q5VTE0	1	5	768.237	35.89		759.174	1019.67	85023.8	22041.9	8451.27	3769.53	1419.41	51480.2	5361.65
vLSSMADAVLAR	N-Term(TMT6plex)	1	1	P00480	0	3	487.947	56.61	3964.17	21793	31335	573331	110834	45977.1	23511.7	20332.8	375929	211202
mLLNDFLNDQNR	N-Term(TMT6plex)	1	1	Q01581	0	2	861.448	46.16		6035.6	6551.69	257398	64402.3	15200.2	5162.33	5161.05	110998	144126
qAQEYEALLNIk	N-Term(TMT6plex); K12(TMT6plex)	2	2	P05783; CON_P05784	0	2	939.54	57.72			6163.5	114214	15775.7	6106.44	8307.24		201492	38707.3
gGHFAAFEEPELLAQDIRk	N-Term(TMT6plex); K19(TMT6plex)	1	1	P07099	1	3	862.808	38.93				71499	12166.4	3016.7	1254.08		89440.6	53295.2
vNVDIINFGEEEVNTEk	N-Term(TMT6plex); K17(TMT6plex)	1	2	P55036; A2A3N6	0	3	803.097	74.14		6356.02	9248.66	689547	172933	42450.5	59126.6		1.20259e+06	647476
vGcNPNEDVAIFAVDSLR	N-Term(TMT6plex); C3(Carbamidomethyl)	2	2	Q9Y6D5; Q9Y6D6	0	3	735.708	43.52				249021	35149.5	17010.4	6555.39		324996	40807
lLGQcDAEIFQEEGQALSTYQR	N-Term(TMT6plex); C5(Carbamidomethyl)	1	1	Q14397	0	3	929.128	101.53				216793	13501.1	19453.2	5830.27		215054	30486.7
aGALNSNDAFVLk	N-Term(TMT6plex); K13(TMT6plex)	1	2	P06396; CON_Q3SX14	0	2	889.513	63.4	4093.52			248895	38635.9	15236.8		6291.04	119785	77622.2
aSIPFSVVGSNQLIEAk	N-Term(TMT6plex); K17(TMT6plex)	1	1	Q15019	0	2	1109.65	64.3	3713.92	2787.83	6269.7	189841	62918.3	13035.4	6382.58	10313.5	74989	158052
nLLENSGWITQYTPYQPEVSQGR	N-Term(TMT6plex)	1	1	P23378	0	3	970.495	48.09				58355.8	21962.2	1791.4			2661.81	3105.09
yLQTLTTIAAEk	N-Term(TMT6plex); K12(TMT6plex)	1	1	P27105	0	2	905.54	46.38	15953.5	125358	140442	1103207	671719	119373	369597	128097	545280	459151
aVFVDLEPTVIDEVR	N-Term(TMT6plex)	1	4	Q71U36; P68363; CON_ENSEMBL:ENSBTAP00000016242; Q9BQE3	0	2	966.04	76.87				86348	5742.03	2599.62	5667.79		110292	37179.3
iSGLIYEETRGVLk	N-Term(TMT6plex); K14(TMT6plex)	1	1	P62805	1	3	679.411	28.38	23460.5	23853.3	25016	635125	219790	83323.5		203859	213854	6.78808e+06
qVPGGGGGGGSGGGGGSGGGGSGGGR	N-Term(TMT6plex)	1	1	Q9UHB9	0	3	691.661	39.89	1877.09	3109.31		54117.9	19214.6	8487.76	1936.96	3735.75	17685.3	47702
aSEWVQQVSGLMDGk	N-Term(TMT6plex); K15(TMT6plex)	1	1	P49588	0	2	1047.06	37.51		640.135		23707.2	8429.77	1093.44	849.983		22211.2	15523.1
tVQTDHNAVQR	N-Term(TMT6plex)	1	1	O43747	0	3	499.937	57.63	10307.1	38984.2	47001	1176137	300853	140652	97345	119645	1.17783e+06	1.49096e+06
tVQTDHNAVQR	N-Term(TMT6plex)	1	1	O43747	0	2	749.403	58.03	1384.72	1904.75	2370.33	77592.8	22880.5	8916.9	8998.88	5998.58	121899	107578
eAQNTcAMLTTFNEIDmSNIQEMR	N-Term(TMT6plex); C6(Carbamidomethyl); M17(Oxidation)	1	1	P36957	0	3	1031.47	76.26				26211.7	8941.45	1012.41			12144.2	8713.12
qTESLESLLSk	N-Term(TMT6plex); K11(TMT6plex)	1	1	Q07065	0	2	846.993	72.76	11457.8			452293	111743	63309.2	71583.3		1.69868e+06	472175
fFESFGDLSTPDAVmGNPk	N-Term(TMT6plex); M15(Oxidation); K19(TMT6plex)	1	1	P68871	0	3	845.094	47.72		1858.67	2003.95	315128	94202.9	19058.9	5233.37		79318.3	14792.2
gTSFDAAATSGGSASSEk	N-Term(TMT6plex); K18(TMT6plex)	1	1	P13804	0	2	1045.03	72.57	811.629	1109.07	1442.77	80743.8	21724.2	11130.6	2788.38	2588.1	56196.2	36004.6
rLPGDIQVVPIGVGPNANVQELER	N-Term(TMT6plex)	1	1	P04275	1	4	700.648	34.31				159125	30999.8	15145.5	3888.81	5996.26	183365	95162.9
fSTVAGESGSADTVRDPR	N-Term(TMT6plex)	1	1	P04040	1	2	1041.03	115.11			2512.28	233953	26570.1	6110.61	2243.36	3681.4	35475.2	86130.3
aISESGVALTSVLVk	N-Term(TMT6plex); K15(TMT6plex)	1	2	Q9UKY3; P23141	0	2	966.594	40.75		4226.07		29733	12076.9	7607	3586.85	3700.83	20830.9	24762.1
gTSFDAAATSGGSASSEk	N-Term(TMT6plex); K18(TMT6plex)	1	1	P13804	0	3	697.019	43.14	8650.69	32212.7	6130.06	679301	160179	72482.3	29965.6	25707.8	480628	277804
aDNDAGNAAIDSLLNYETVk	N-Term(TMT6plex); K20(TMT6plex)	1	1	O75027	0	3	851.444	52.47			2631.62	127257	14107.9	6678.64	4836.24	3340.84	123666	96128.5
lATQSNEITIPVTFESR	N-Term(TMT6plex)	1	1	P04792	0	3	712.39	57.69				576197	101832	22530.6	21842.2	44429.3	461531	1.12653e+06
vGAHAGEYGAEALER	N-Term(TMT6plex)	1	1	P69905	0	2	879.952	65.42				46572.9	11256.4	994.212	847.5		11951.3	4769.99
vGAHAGEYGAEALER	N-Term(TMT6plex)	1	1	P69905	0	3	586.97	41.96				1.21802e+06	253662	75749.9	22719		293139	138316
aISESGVALTSVLVk	N-Term(TMT6plex); K15(TMT6plex)	1	2	Q9UKY3; P23141	0	3	644.731	47	13464.4	75316.5	32690.2	506928	234312	58607.6	44190.7	98923.1	250086	241758
iPEISIQDMTAQVTSPSGk	N-Term(TMT6plex); K19(TMT6plex)	1	1	P21333	0	4	615.84	80.86	9185.56	12854.5	14878.5	575804	195045	60995.2	26202	21181	267746	135249
qDVIITALDNVEAR	N-Term(TMT6plex)	1	1	A0AVT1	0	2	893.502	81.47		2389.55	2334.89	125391	26549.8	8940.54	17599.4		325972	67497.4
sPLIIFSDcDMNNAVk	N-Term(TMT6plex); C9(Carbamidomethyl); K16(TMT6plex)	1	1	P49189	0	2	1141.6	44.43				294574	26733.2	16865.3	3456.96		242044	104902
eAGADDILDISk	N-Term(TMT6plex); K12(TMT6plex)	1	1	Q6UWE0	0	2	852.979	67.72	2644.53	3112.53		102853	9191.43	6995.83	16795.1		346405	114961
iAQLEEELEEEQGNTELINDR	N-Term(TMT6plex)	1	1	P35579	0	3	901.117	90.16			11575.1	1105388	258164	88295.1	67668.7		1.72997e+06	322963
eALNVFGNDYDTEDGTGVR	N-Term(TMT6plex)	1	1	Q14376	0	2	1151.05	76.35				58435.2	6518.79	1266.43	3668.56		72791.1	932.394
aVFVDLEPTVIDEVR	N-Term(TMT6plex)	1	4	Q71U36; P68363; CON_ENSEMBL:ENSBTAP00000016242; Q9BQE3	0	3	644.361	67.46	12604.3		17745.9	2.38648e+06	214396	165186	113813		3.56843e+06	1.33014e+06
qDVIITALDNVEAR	N-Term(TMT6plex)	1	1	A0AVT1	0	3	596.002	76.91	7719.97	19225.2	22135.9	817282	208927	56668.7	92367.3		2.28525e+06	511366
tTPPVLDSDGSFFLYSk	N-Term(TMT6plex); K17(TMT6plex)	1	1	P01857	0	3	778.088	33.23	2179.8		4548.44	181083	95364.7	11819.1	17581.4	8095.01	237465	201903
iPEISIQDMTAQVTSPSGk	N-Term(TMT6plex); K19(TMT6plex)	1	1	P21333	0	3	820.786	64.64	6702.79	10199.8	31443.6	893119	363313	69035.9	38142.9	27655.1	428968	152330
kPmVLGHEASGTVEk	N-Term(TMT6plex); K1(TMT6plex); M3(Oxidation); K15(TMT6plex)	1	1	Q00796	0	3	762.772	29.41	3111.18	4749.04	2489.8	261954	54532.6	21856.9	8017.94	7671.15	114868	108704
mQQNIQELEEQLEEEESAR	N-Term(TMT6plex)	1	1	P35579	0	3	854.745	90.18			10269.5	730362	281373	55787.2	46946.7		1.05401e+06	286934
sPLIIFSDcDMNNAVk	N-Term(TMT6plex); C9(Carbamidomethyl); K16(TMT6plex)	1	1	P49189	0	4	571.304	61.39		16232.8	14626.7	1135344	125785	89529.4	39355.9		1.04635e+06	503713
tVAIYSEQDTGQMHR	N-Term(TMT6plex)	1	1	P11498	0	2	982.99	54.37		2323.49	3829.06	119612	54138.5		5209.26	7867.08	72428.2	28033.9
gTVRPANDFNPDADAk	N-Term(TMT6plex); K16(TMT6plex)	1	1	P08133	0	2	1073.57	72.22				125526	26861.5	8134.11	3460.06	4214.35	104527	191554
gPDALTLLEYTETR	N-Term(TMT6plex)	1	1	Q96JB5	0	3	603.326	62.46	15543	29202.2	70465	1.57986e+06	345876	98347.5	140185		3.55318e+06	370877
lLDTIGISQPQWR	N-Term(TMT6plex)	1	1	P27708	0	2	878.507	50.11				36443.2	5729.49	4540.03	2922.1		141959	11577.4
qEAATLAANNTQLQAR	N-Term(TMT6plex)	1	1	Q14980	0	2	965.022	80.59	1816.78	2277.6	2015.77	73626.4	22255.8	4049.1	6531.5		138161	22044.5
lSSEMNTSTVNSAR	N-Term(TMT6plex)	1	1	P20700	0	3	575.96	52.13	25175.7	27796.4	49565.5	955249	289566	83097.7	148286	43533.1	1.23606e+06	285325
lQAVTDDHIR	N-Term(TMT6plex)	1	1	P30043	0	2	698.891	64.31		13605.2	8561.79	780161	115736	44292.7	29118		424089	139316
qLQESQTSGDVkVEEk	N-Term(TMT6plex); K12(TMT6plex); K16(TMT6plex)	1	1	Q03001	1	3	831.465	37.12		933.654		32612.8	8321.29	1967.91		1931.36	13392.1	48854.4
lSSEMNTSTVNSAR	N-Term(TMT6plex)	1	1	P20700	0	2	863.435	70.7		2469.33		101346	28024.9	13674.2	10840	5502.73	125538	39550
aVSMPSFSILGSDVR	N-Term(TMT6plex)	1	1	P04114	0	2	897.985	70.23				236079	90044.1	20580.7	10744.5		220790	98304.3
lLEDGEDFNLGDALDSSNSmQTIQk	N-Term(TMT6plex); M20(Oxidation); K25(TMT6plex)	1	1	P05783	0	3	1072.2	92.54				271648	29352.1	15964.7	13112.4		369767	75054
aSNTADTLFQEVLGRk	N-Term(TMT6plex); K16(TMT6plex)	1	1	Q96KP1	1	3	736.753	41.29		2191.1	1741.2	166376	37679.6	15909.6	3599.39	5665.8	115815	174696
aWTQVLLGQAEDk	N-Term(TMT6plex); K13(TMT6plex)	1	1	Q14204	0	2	959.048	65.13	8056.08	16397.4	14914.4	202574	53210	20900.2	17414.2	12001.1	242825	21898.5
iITHPNFNGNTLDNDIMLIk	N-Term(TMT6plex); K20(TMT6plex)	1	1	CON_P00761 SWISS-PROT:P00761	0	3	914.508	63.14		144982	98332.5	10205699	1.16047e+06	683733	384282	312522	11534616	11957681
kANLQIDQINTDLNLER	N-Term(TMT6plex); K1(TMT6plex)	1	1	P35579	1	3	819.469	62.26	23629.2	14168.1	26809.6	1.29487e+06	545598	100946	57617.2	73167.2	1.32021e+06	2120167
iITHPNFNGNTLDNDIMLIk	N-Term(TMT6plex); K20(TMT6plex)	1	1	CON_P00761 SWISS-PROT:P00761	0	4	686.132	39.82			60268	4.65333e+06	488983	208293	87309.9	182248	5100632	5235663
vEGFPTIYFAPSGDk	N-Term(TMT6plex); K15(TMT6plex)	1	1	P13667	0	2	1043.57	46.65		4114.96		427880	66376.3	34831.9	52743.6		1.67855e+06	189367
aWTQVLLGQAEDk	N-Term(TMT6plex); K13(TMT6plex)	1	1	Q14204	0	3	639.7	46.54	47108.6	134324	125403	1.79339e+06	482754	167705	164700	128161	2.27211e+06	181536
iSGLIYEETRGVLk	N-Term(TMT6plex); K14(TMT6plex)	1	1	P62805	1	2	1018.61	34.36				24314.4	3771.38			4512.53	12652.5	175384
nILLSIGELPQEmNk	N-Term(TMT6plex); M13(Oxidation); K15(TMT6plex)	1	1	P55157	0	2	1087.12	66.11		875.475		78397.4	9022.65	4850	9064.57		221142	41394
eLFSNLQEFAGPSGk	N-Term(TMT6plex); K15(TMT6plex)	1	1	Q9H8H3	0	3	694.714	52.72		40976.8	26107.8	1.75264e+06	109543	143605	31155.5		1.05567e+06	318094
gSSGLGGGSSR	N-Term(TMT6plex)	1	2	CON_Q04695; CON_Q9QWL7	0	2	575.805	51.74	8037.69	182652	9114.19	58740.9	14555.2	2817.91	2087.35	6803.23	40276.7	45485.7
eLFSNLQEFAGPSGk	N-Term(TMT6plex); K15(TMT6plex)	1	1	Q9H8H3	0	2	1041.57	62.1		842.169	887.893	82049	3693.94	4038.61	1572.34		48571.5	13659.4
eALNVFGNDYDTEDGTGVR	N-Term(TMT6plex)	1	1	Q14376	0	3	767.699	56.44			6580.97	336898	43632.5	24914.6	6978.93		364171	51445.9
dSYLILETLPTEYDSR	N-Term(TMT6plex)	1	1	P17980	0	3	715.37	44.73				394225	45581.1	29136.6	26443.1		652608	237279
sEVPGIFcAGADLk	N-Term(TMT6plex); C8(Carbamidomethyl); K14(TMT6plex)	1	1	Q13825	0	2	961.528	26.59		4395.18	5613.31	236485	29074.2	20442.8	12330.5		309804	83486.7
gPDALTLLEYTETR	N-Term(TMT6plex)	1	1	Q96JB5	0	2	904.487	69.21		10104.4	12022.6	398112	87376.1	37885.5	36495.4		936422	91683.6
gAGTDEGcLIEILASR	N-Term(TMT6plex); C8(Carbamidomethyl)	1	1	P09525	0	3	630.998	36.32		1913.68	2407.21	138006	17521.2	8513.94	2341.42		109688	31906.6
aSIPFSVVGSNQLIEAk	N-Term(TMT6plex); K17(TMT6plex)	1	1	Q15019	0	3	740.101	53.71	38247.7	57648.9	53597	1.512e+06	485416	126937	63369.4	93126.4	605912	1.24034e+06
aFDFLSEETEASLASR	N-Term(TMT6plex)	1	1	O60271	0	2	1001.5	73.16				17560.4	2312.81				9892.62	10442.9
lLEDGEDFNLGDALDSSNSmQTIQk	N-Term(TMT6plex); M20(Oxidation); K25(TMT6plex)	1	1	P05783	0	4	804.402	60.34				344868	34569.4	22790.3	12357.3		464676	100879
aFDFLSEETEASLASR	N-Term(TMT6plex)	1	1	O60271	0	3	668.001	58.27	1503.7	6061.49	2752.82	184105	42437.1	12707.5	8521.57	7516.65	92397.1	131956
lANLPEEVIQk	N-Term(TMT6plex); K11(TMT6plex)	1	1	P52701	0	2	856.523	49.12		2232.26		141823	23230.6	14892.5	14164.6	9537.42	191287	213372
tVAGQDAVIVLLGTR	N-Term(TMT6plex)	1	1	P30043	0	2	871.524	69.42		2441.96		79976.1	18555.8	3308.44	2311.79		59145.4	24033.9
vPSSDEEVVEEPQSR	N-Term(TMT6plex)	1	1	Q9C0C2	0	3	639.318	53.22			4687.31	317994	19361.6	23541.9	17921.9		470324	25885.3
sIVVANYEESIkmPINEPAPGk	N-Term(TMT6plex); K12(TMT6plex); M13(Oxidation); K22(TMT6plex)	1	1	P32754	1	3	1030.58	39.6		6892.65	2718.69	144841	44577.6	14085.6		3639.81	100369	199437
gFAFVTFESPADAk	N-Term(TMT6plex); K14(TMT6plex)	3	4	P38159; Q8N7X1; Q96E39; O75526	0	2	973.028	66.64	3799.43	4779.69	5917.92	179768	49887.3	16114.7	11116.5	8055.95	89810.5	108419
gIGMGNIGPAGmGMEGIGFGINk	N-Term(TMT6plex); M12(Oxidation); K23(TMT6plex)	1	1	P52272	0	3	884.796	82.9				300805	60276.9	22455.4	16245.3	12545.7	337182	323729
qYMEGFNDELEAFk	N-Term(TMT6plex); K14(TMT6plex)	1	1	Q16543	0	3	727.031	44.92		5136.21		933215	108321	56303.2	60647		1.42252e+06	218801
dPYSGSTISLFQAMQk	N-Term(TMT6plex); K16(TMT6plex)	1	1	Q15149	0	3	744.397	44.59	11404.1	33293.4	72720.8	840046	193364	74430.8	59281.6		783680	60043.6
qFSFPLSSEPFQGSYk	N-Term(TMT6plex); K16(TMT6plex)	1	1	P01023	0	3	769.74	51.44	7092.97	16596.8	31113.7	1275364	611662	87002.6	79283.7	29691.9	1.22652e+06	808788
iSVmGGEQAANVLATITk	N-Term(TMT6plex); M4(Oxidation); K18(TMT6plex)	1	1	Q9HCC0	0	3	759.769	56.17		10449.1	5499.23	301065	43311.9	25577.1	27943.5	20190.4	293830	156061
nSSYFVEWIPNNVk	N-Term(TMT6plex); K14(TMT6plex)	6	7	Q13885; Q13509; P04350; Q9BUF5; P07437; P68371; Q9BVA1	0	2	1078.08	59.82		19994.9	18422	1.09526e+06	161163	85088.1	82609.2		1.91767e+06	1.23785e+06
tLQEQSGAMNIR	N-Term(TMT6plex)	1	1	Q8N1B4	0	2	788.922	51.44				42833	10951		3407.77		60389.6	17666.4
iEDVGSDEEDDSGk	N-Term(TMT6plex); K14(TMT6plex)	1	2	P08238; Q58FF8	0	2	976.972	86.35	21848.3	25268.3	52085.1	299489	93052.1	58236.2	135857	38522.3	643554	213936
sSQVAIEALSAMPTVR	N-Term(TMT6plex)	1	1	Q03518	0	2	945.024	55.69	2479.13		1694.96	55590.3	21249.9	3545.91			25171.4	28479.7
lPNFGSHVLTPAEMEAFk	N-Term(TMT6plex); K18(TMT6plex)	1	1	Q14C86	0	3	816.111	53.24		2245.39		186282	34658.5	14761.3	1459.94		55681.7	89878.5
aVAALLTIPEAEk	N-Term(TMT6plex); K13(TMT6plex)	1	1	Q86VP6	0	2	892.551	70.53	32209.4	28462.8	33452.4	2.12152e+06	373579	171827	39882.4	53257.4	295181	1.02731e+06
nSSYFVEWIPNNVk	N-Term(TMT6plex); K14(TMT6plex)	6	7	Q13885; Q13509; P04350; Q9BUF5; P07437; P68371; Q9BVA1	0	4	539.545	53.22	8182.69	41304.9	35380.8	1.65696e+06	272058	163960	120422	79036.5	2.8353e+06	2.00384e+06
eSSIIGVTLFSSTk	N-Term(TMT6plex); K14(TMT6plex)	1	1	Q08257	0	2	964.062	65.54		2109.58	1079.76	45836.7	17245.9	3009.31	8610.69		200414	14226.6
aQFEGIVTDLIRR	N-Term(TMT6plex)	1	1	P38646	1	3	583.008	55.83	2133.48	5389.97	2273.74	255633	60067.4	34669.7	10969.9	28183	150693	672081
lLEDGEDFNLGDALDSSNSmQTIQk	N-Term(TMT6plex); M20(Oxidation); K25(TMT6plex)	1	1	P05783	0	3	1072.2	90.98				61617.2	7877.69	3743.05	4230.86		111975	19587.2
qHLQIQSSQPSLNEAIQNLAAIk	N-Term(TMT6plex); K23(TMT6plex)	1	1	Q6IB77	0	4	748.177	56.59				289798	24773	26359.7	4276.15	4868.79	134939	99393.5
gNDISSGTVLSDYVGSGPPk	N-Term(TMT6plex); K20(TMT6plex)	1	1	P30086	0	3	803.432	58.34				9771.97	857.008		675.623		7004.03	7251.56
qAVSmFLGAVEEAk	N-Term(TMT6plex); M5(Oxidation); K14(TMT6plex)	1	1	P49419	0	3	652.028	48.42	4305.59	41316.8	46037.5	417715	308322	56936.9	47769.8	32814.6	232051	264230
qLNIIQNAEAVHFFcNYEESR	N-Term(TMT6plex); C15(Carbamidomethyl)	1	1	P80404	0	3	937.797	60.11		28038.4	7502.76	416783	405758	28835.5	11901	9695.47	37557.8	45194.8
fSTVAGESGSADTVR	N-Term(TMT6plex)	1	1	P04040	0	3	571.626	68.64	19144.8	120375	79313.5	5.43967e+06	553041	359400	113052	61305	1.97833e+06	414011
fFESFGDLSTPDAVMGNPk	N-Term(TMT6plex); K19(TMT6plex)	1	1	P68871	0	4	630.073	77.01		5499.78	5712.4	532192	161078	42317.4	12727		126293	17553.3
lRQEEPQSLQAAVR	N-Term(TMT6plex)	1	1	P29590	1	2	927.523	66.76			2583.85	66515	12536.3	3893.5	2703.55		33296.4	33209.6
aALSASEGEEVPQDkAPSHVPFLLIGGGTAAFAAAR	N-Term(TMT6plex); K15(TMT6plex)	1	1	O95831	1	4	999.291	71.83				39762.4	19564.8	3258.06	1593.13	1703.28	9668.89	40346.6
fFESFGDLSTPDAVMGNPk	N-Term(TMT6plex); K19(TMT6plex)	1	1	P68871	0	2	1259.14	87.76		1081.02	1149.93	121363	36142.8	5401.92	1000.25		27172.1	4082.21
ePTPSIASDISLPIATQELR	N-Term(TMT6plex)	1	1	A0FGR8	0	2	1184.15	79.48				11881.5	670.471				7760.62	3191.18
lRQEEPQSLQAAVR	N-Term(TMT6plex)	1	1	P29590	1	3	618.685	52.87				1.18963e+06	244941	36437.2	17192.8	31405.2	430148	362533
tGELNQLLNAVk	N-Term(TMT6plex); K12(TMT6plex)	1	1	Q15643	0	2	879.53	47.07				33560.8	3756.75	1884.95			36360.7	28067.8
vGAHAGEYGAEALER	N-Term(TMT6plex)	1	1	P69905	0	3	586.97	43.9				9117.66	1361.98				1260.63
aVDNQVYVATASPAR	N-Term(TMT6plex)	1	1	Q9NQR4	0	2	895.984	66.21	1162.48	3319.26	3114.57	139692	12353	4953.18	2729.44	1180.42	34712.7	16910.9
gTSFDAAATSGGSASSEk	N-Term(TMT6plex); K18(TMT6plex)	1	1	P13804	0	3	697.021	42.1		6369.87	4567.14	189352	48883.3	22650.6		7087.12	128827	99230.6
qYMEGFNDELEAFk	N-Term(TMT6plex); K14(TMT6plex)	1	1	Q16543	0	2	1090.04	46.1				95179.4	13262.7	5596.71	6038.77		156654	24389.8
eQVANSAFVERVR	N-Term(TMT6plex)	1	2	P08238; Q58FF7	1	3	578.655	55.44	64304.7	60179.5	44136	236934	279478	208412	50602.9	173204	143318	1.73105e+06
qHLQIQSSQPSLNEAIQNLAAIk	N-Term(TMT6plex); K23(TMT6plex)	1	1	Q6IB77	0	3	997.233	62.65		1405.56	1537.61	240001	19986.2	20282	2519.17		107359	79457.1
vcLIGcGFSTGYGSAVNVAk	N-Term(TMT6plex); C2(Carbamidomethyl); C6(Carbamidomethyl); K20(TMT6plex)	2	2	P00325; P07327	0	3	840.111	32.7				3824.62
aDEDPIMGFHQMFLLk	N-Term(TMT6plex); K16(TMT6plex)	1	1	P61970	0	3	784.082	48.91			1726.52	189286	33887.4	12671.6	4531.08	4680.09	136775	134031
sAGEEEDGPVLTDEQk	N-Term(TMT6plex); K16(TMT6plex)	1	1	Q66PJ3	0	2	1081.55	63.55			1391.76	47047.3	8681.12	3265.41	3202.15	3622.3	28593.6	50568.8
vLGAFSDGLAHLDNLk	N-Term(TMT6plex); K16(TMT6plex)	2	2	P02042; P68871	0	3	710.078	53.12	3302.93	4449.28	6383.69	783246	191996	49257.6	22289.3		373901	101116
aLAPTWEQLALGLEHSETVk	N-Term(TMT6plex); K20(TMT6plex)	1	1	Q8NBS9	0	3	884.503	84.63	489.124	983.302	650.452	72303.4	18413	4622.03	5908.49		165855	66203.5
fNADEFEDMVAEk	N-Term(TMT6plex); K13(TMT6plex)	1	1	P27635	0	2	1001.99	50.94				72257.4	12744.7	6759.75	3387.87		95275.7	71595.1
aAELEmELNEHSLVIDTLk	N-Term(TMT6plex); M6(Oxidation); K19(TMT6plex)	1	1	Q9UHV9	0	3	877.145	56.41				64166.2	11639.6	3326.63	1595.99	1708.02	66270	70505.8
qFSFPLSSEPFQGSYk	N-Term(TMT6plex); K16(TMT6plex)	1	1	P01023	0	4	577.557	49.73		5404.52	2487.12	223942	116125	14426.6	14387.8	6317.9	224842	141157
eLTTEIDNNIEQISSYk	N-Term(TMT6plex); K17(TMT6plex)	1	2	CON_P13645; P13645	0	3	819.102	43.22		30353.7	18916.5	284346	93212.1	22102	10630.6		529297	305502
vWAHYEEQPVEEVMPVLEEk	N-Term(TMT6plex); K20(TMT6plex)	1	1	Q7KZF4	0	3	967.164	52.33		1466.14	1565.06	195018	29778.5	15135.2	7329.08	7107.52	172744	219079
tETVEEPmEEEEAAkEEk	N-Term(TMT6plex); M8(Oxidation); K15(TMT6plex); K18(TMT6plex)	1	1	P14625	1	4	703.605	31.2	48981.7	81402.4	149836	1.2833e+06	390747	214696	122025	141833	1955163	698125
lLDAQLATGGIVDPR	N-Term(TMT6plex)	1	1	Q15149	0	2	884.512	65.79				101419	12025.8	2225.42	3683.08		103281	18810.6
lYSNAYLNDLAGcIk	N-Term(TMT6plex); C13(Carbamidomethyl); K15(TMT6plex)	1	1	P00352	0	3	725.063	55.95	13008.2	101121	90242.4	3.70573e+06	644272	241827	95251.8	91781.6	1.05839e+06	1.01652e+06
vLSSMADAVLAR	N-Term(TMT6plex)	1	1	P00480	0	2	731.42	61.71		33628.2	11047.1	652973	105461	57496.8	12060.3	17163.1	309477	209581
sHFEQWGTLTDcVVMRDPNTk	N-Term(TMT6plex); C12(Carbamidomethyl); K21(TMT6plex)	1	2	Q32P51; P09651	1	4	745.626	35.65	37561.8	101549	37039.2	1.59222e+06	574341	162813	86220.7	59803.5	1405286	288120
dPYSGSTISLFQAMQk	N-Term(TMT6plex); K16(TMT6plex)	1	1	Q15149	0	2	1116.09	99.85		698.976		13952.4	3758.27				11459.9
mADEAVcVGPAPTSk	N-Term(TMT6plex); M1(Oxidation); C7(Carbamidomethyl); K15(TMT6plex)	1	1	P05165	0	2	1004.02	54.04	1433.45	2840.38	2628.61	150739	18277.3	10021.2	4471.89	4613.33	70112.4	81797.5
vWAHYEEQPVEEVMPVLEEk	N-Term(TMT6plex); K20(TMT6plex)	1	1	Q7KZF4	0	4	725.63	47.1		3421.26		399440	74165.9	32798.8	15353.3	14739.3	367983	481771
eGDTMMGQQVAk	N-Term(TMT6plex); K12(TMT6plex)	1	1	Q14914	0	2	876.955	46.94		2794.07		133918	15445.4	7667.85	3625.13	3333.03	108986	63591.2
fSDTDLLDFGQcVDQNR	N-Term(TMT6plex); C12(Carbamidomethyl)	1	1	Q9BXD5	0	3	753.69	42.02		2771.48		405475	54927.2	21002.1	5856.53	3405.18	88692.7	28078.1
vAPEEHPVLLTEAPLNPk	N-Term(TMT6plex); K18(TMT6plex)	2	2	P60709; P63261	0	3	804.803	35.65	544.227		870.083	58055.7	9711.39	4846.11	1021.98		46071.1	17807.2
qFSFPLSSEPFQGSYk	N-Term(TMT6plex); K16(TMT6plex)	1	1	P01023	0	2	1154.11	62.55	676.41	1291.02	1655.51	126305	59073.6	6441.38	6352.66	2958.58	112179	70050.3
eQISDIDDAVR	N-Term(TMT6plex)	1	1	P53999	0	2	745.387	59.84	4415.76	2439.48	5388.07	262847	35288.3	16532.5	20825.9	13444.2	347973	164621
vWQLQDLSFQTAAR	N-Term(TMT6plex)	1	1	Q9NYU2	0	3	631.345	55.38		26381	23920	784680	183496	51007.7	76400.2		1.82209e+06	650069
vGAHAGEYGAEALER	N-Term(TMT6plex)	1	1	P69905	0	3	586.97	51.57				33103.8	10114.3	2561.37			11067.1	3133.3
eEEDVSGEPEASPSADTTILFVk	N-Term(TMT6plex); K23(TMT6plex)	1	1	P43307	0	2	1454.74	84.1		1637.35	905.083	105709	11801.1	2260.54	5100.17		105997	19456.6
lYSNAYLNDLAGcIk	N-Term(TMT6plex); C13(Carbamidomethyl); K15(TMT6plex)	1	1	P00352	0	2	1087.09	94.63			1268.83	110340	17607.6	2480.95	1735.87		31242.9	28516.4
eFTkLEEVLTNk	N-Term(TMT6plex); K4(TMT6plex); K12(TMT6plex)	1	1	P78417	1	2	1069.64	33.25				52536	17151	1237.23		2337.55	24653.8	38561.4
iIGLDQVAGmSETALPGAFk	N-Term(TMT6plex); M10(Oxidation); K20(TMT6plex)	1	1	P35579	0	4	623.851	50.88	5302.82	4694.56	5444.64	317609	51051.1	26673.2	23561.8		482738	70760.5
sGAAQGLAEVMAGLGVEk	N-Term(TMT6plex); K18(TMT6plex)	1	1	Q92616	0	3	716.072	55.24		2028.63	4167.63	154289	26185.9	12079.4	12330.3	5148.45	213896	100626
vFEFGGPEVLk	N-Term(TMT6plex); K11(TMT6plex)	1	1	Q08257	0	2	840.494	52.58				233893	24554.2	14419	24671.4		677072	122062
sLETPQPAASLPDNTMVTHLFQk	N-Term(TMT6plex); K23(TMT6plex)	1	1	O75170	0	3	995.206	75.86		1593.38	1122.53	157408	25163	13043.2	3565.06	3962.12	151683	100445
aALSASEGEEVPQDkAPSHVPFLLIGGGTAAFAAAR	N-Term(TMT6plex); K15(TMT6plex)	1	1	O95831	1	5	799.632	53.6				73698.9	21986.6	4051.92			32261.2	50044.6
fSTVAGESGSADTVR	N-Term(TMT6plex)	1	1	P04040	0	2	856.936	84.58		9558.23	8811.99	295276	29404.2	14556.6	3511.85	2553.08	81157.1	15944
aSLEAAIADAEQR	N-Term(TMT6plex)	2	2	CON_H-INV:HIT000292931; CON_P05787	0	2	787.426	60.36			8107.68	250437	30795.2	6669.19	27689.3		637717	33573.2
eEEDVSGEPEASPSADTTILFVk	N-Term(TMT6plex); K23(TMT6plex)	1	1	P43307	0	3	970.162	70.85		3608.15	4607.45	392571	48027.9	25508.5	23606.6		407288	64864.2
kLTAGEAcAQGLVTEVFPDSTFQk	N-Term(TMT6plex); K1(TMT6plex); C8(Carbamidomethyl); K24(TMT6plex)	1	1	O75521	1	4	821.956	32.67		2416.1	2890.11	161641	86482.1	13372.3		6760.65	74810.5	307795
gFTTAILTNTWLDDRAER	N-Term(TMT6plex)	1	1	P34913	1	3	770.409	36.83		28629.5	3851.01	616266	172413	50243.1		5202.67	73289	133496
gYFIQPTVFGDVQDGmTIAk	N-Term(TMT6plex); M16(Oxidation); K20(TMT6plex)	1	1	P05091	0	3	887.805	48.47		14391.5	8091.98	903967	86129.1	53354.8	13706.6		346373	97987.2
tTGIVmDSGDGVTHTVPIYEGYALPHAILR	N-Term(TMT6plex); M6(Oxidation)	2	2	P60709; P63261	0	4	857.948	71.82		3374.56		263444	29181.7	20621.8	5150.8	3850.96	138155	54357.8
kLEAAEDIAYQLSR	N-Term(TMT6plex); K1(TMT6plex)	1	1	P35232	1	3	689.063	45.95	7857.02	20245	20503.4	1777831	319348	144811	76733.6	62554.4	2111127	1.54114e+06
nALNIGmVEEVLQSSDETk	N-Term(TMT6plex); M7(Oxidation); K19(TMT6plex)	1	1	Q9NTX5	0	3	851.118	59.23		25005.3	21119.9	481591	138408	43513.4	18258.6	28585.2	315860	577405
aAAGEFADDPcSSVkR	N-Term(TMT6plex); C11(Carbamidomethyl); K15(TMT6plex)	1	1	P35221	1	3	713.702	38.92		29435.3	15924.5	2.16162e+06	338840	184402	58040.9	68102.7	474554	1.04675e+06
iVLLDSSLEYk	N-Term(TMT6plex); K11(TMT6plex)	1	1	P49368	0	2	869.525	67.7		5878.36	4664.65	350293	54489.4	23939	21268.9	13151.9	385673	321121
iEDVGSDEEDDSGk	N-Term(TMT6plex); K14(TMT6plex)	1	2	P08238; Q58FF8	0	2	976.974	71.98	684.458	1008.33	3571.21	19474.1	6357.17	2895.15	8075.25		47353.4	11202.2
eAVESFAGSPLSYRPVAIALDTk	N-Term(TMT6plex); K23(TMT6plex)	1	1	P30613	0	3	960.536	52.69				44113	2677.32	1392	2759.35		163081	9800.84
tQGVSTTDLVGR	N-Term(TMT6plex)	1	1	Q99447	0	2	731.907	68.76	38532.4	108906	132812	2.77324e+06	423280	306235	54145.4	117071	1.52792e+06	3.28673e+06
iAFLGDDESALDNDETQFk	N-Term(TMT6plex); K19(TMT6plex)	1	1	Q9C0I1	0	3	862.773	60.52		1500.61		123963	19470	9664.12	9016.46		130074	82470.8
sEVELAAALSDk	N-Term(TMT6plex); K12(TMT6plex)	1	1	Q03252	0	2	845.987	65.3			8785.93	409108	73653.7	23640.9	22020.3		398286	87042.5
sDALETLGFLNHYQMk	N-Term(TMT6plex); K16(TMT6plex)	1	1	P14866	0	3	775.749	43.24		21687.9	10364.1	994002	164592	62013.3	23875.7	37223.6	596907	839266
lGGPEAGLGEYLFER	N-Term(TMT6plex)	1	1	P02792	0	2	918.989	63.31		5822.7	4127.63	168373	12419.2	9793.35			27774.9	22784.3
aQLEQGGVGIR	N-Term(TMT6plex)	1	1	Q6P1N0	0	2	678.892	60	2496.4	2648.85	4210.42	141433	32835.5		24145.4		476479	29260.2
iAQLEEELEEEQGNTELINDR	N-Term(TMT6plex)	1	1	P35579	0	3	901.12	75.38				189874	39832.6	12693.3	4460.44		257049	58098.2
fAATTVEEILAk	N-Term(TMT6plex); K12(TMT6plex)	1	1	Q9C0C2	0	2	876.025	62.71		710.494		12436.1	3411.14	1056.29			10349	3153.48
aAAAEcDVVMAATEPELLDDQEAkR	N-Term(Prot)(Acetyl); C6(Carbamidomethyl); K24(TMT6plex)	1	1	Q99615	1	3	992.153	67.08				22294.9	8302.14	788.996			10238.4	7449.87
wLPQNDLLGHPk	N-Term(TMT6plex); K12(TMT6plex)	2	2	O75795; P54855	0	3	626.032	60.18	5031.96	31707	43367.9	1.73168e+06	295356	110702	36896.9	44918	379996	671830
fNADEFEDMVAEk	N-Term(TMT6plex); K13(TMT6plex)	1	1	P27635	0	2	1002	58.59				38619.6	5077.37	1231.24	2079.57		64749.2	38861.1
gTSFDAAATSGGSASSEk	N-Term(TMT6plex); K18(TMT6plex)	1	1	P13804	0	3	697.019	53.11	5660.39	25933.1	13490.3	1.06115e+06	178721	92030.4	20018.1	37968.9	702248	431230
eGGSIPVTLTFQEATGk	N-Term(TMT6plex); K17(TMT6plex)	1	1	Q96KP4	0	2	1097.11	95.46		1359.17	1089.75	94634	13807.6	5173.47	4455.32		96175.3	33991.7
nQNSWGTGEDVk	N-Term(TMT6plex); K12(TMT6plex)	1	1	P20700	0	2	896.966	53.86			874.927	56792.4	12904.7	3950.02	5393.93	4335.34	105339	86585.7
wIPQNDLLGHPk	N-Term(TMT6plex); K12(TMT6plex)	4	4	P36537; P16662; O75310; P06133	0	3	626.032	60.18	5031.96	31707	43367.9	1.73168e+06	295356	110702	36896.9	44918	379996	671830
iDNSQVESGSLEDDWDFLPPk	N-Term(TMT6plex); K21(TMT6plex)	1	1	P27797	0	3	950.475	63.95				65728.6	12314.4	5067.53	4546.93		99413.4	48205.3
sIMGLEGEDEGAISMLSDNTAk	N-Term(TMT6plex); K22(TMT6plex)	1	1	Q8WVM8	0	3	909.458	66.11				103837	10676.2	5867.94	1858.06		47671.1	62373.4
aSASGSGAQVGGPISSGSSASSVTVTR	N-Term(TMT6plex)	1	1	P02545	0	3	865.446	109.29	3034.78	2969.13		80999.9	81666.6	17280.9	2421.52	13149.1		49357.2
gTSFDAAATSGGSASSEk	N-Term(TMT6plex); K18(TMT6plex)	1	1	P13804	0	2	1045.03	67.97				118519	16714.9	9093.67	1623.47		71303.2	44513.5
lGGPEAGLGEYLFER	N-Term(TMT6plex)	1	1	P02792	0	3	612.995	60.53	4840.78	41380.4	22812.1	917392	52662.8	68585.5	5137.95	18238.5	76312.8	147364
aQLADSFHLQQFFR	N-Term(TMT6plex)	1	1	Q13813	0	3	646.345	58.15		11732.8	4178.75	428593	38129.2	35555	20328.5		568842	44267.3
tSAcFEPSLDYMVTk	N-Term(TMT6plex); C4(Carbamidomethyl); K15(TMT6plex)	1	1	P31327	0	2	1104.06	36.37		917.533	3571.92	161709	20571.8	14613.5	2173.43	2029.67	34876.8	81626.7
tPAILEASAGAIQNLcAGR	N-Term(TMT6plex); C16(Carbamidomethyl)	1	1	O60716	0	3	714.725	28.16	3876.94	26685.3	20144.5	754110	177520	63741	44836.5		957745	154530
lGccVIDVDDDILEk	N-Term(TMT6plex); C3(Carbamidomethyl); C4(Carbamidomethyl); K15(TMT6plex)	1	1	Q8IYQ7	0	3	741.386	45.74		3037.33	5813.01	464340	80379.9	34576.4	13668.6	9511.35	372970	195805
acQSIYPLHDVFVR	N-Term(TMT6plex); C2(Carbamidomethyl)	1	1	P61247	0	3	645.343	49.2	9805.68	29905.7	15369	2.0724e+06	265716	164716	73866		1.8644e+06	365364
tDPHLcDFLETHFLDEEVk	N-Term(TMT6plex); C6(Carbamidomethyl); K19(TMT6plex)	1	1	P02792	0	3	935.14	49.28		3950.36	1173.99	240167	13232.6	17728.5		1822.73	11973.4	44204.5
gYFIQPTVFGDVQDGmTIAk	N-Term(TMT6plex); M16(Oxidation); K20(TMT6plex)	1	1	P05091	0	3	887.807	56.31		9071.27	4753.13	746287	62837.8	47343.6	11673		258400	59423.1
vWQLQDLSFQTAAR	N-Term(TMT6plex)	1	1	Q9NYU2	0	2	946.514	46.36		4933.91	5742.08	162858	39170.2	17546.1	24140.7	10605.8	421543	146262
kLEAAEDIAYQLSR	N-Term(TMT6plex); K1(TMT6plex)	1	1	P35232	1	2	1033.09	55.86				209357	38750.9	9116.17	5119.82		230016	193697
sLDmDSIIAEVk	N-Term(TMT6plex); M4(Oxidation); K12(TMT6plex)	2	2	CON_H-INV:HIT000292931; CON_P05787	0	2	898	67.52	58773.2		60415.1	4.04766e+06	375156	259859	458783		10979029	1.63088e+06
mTVPISITNPDLLR	N-Term(TMT6plex)	1	1	O00763	0	2	900.019	44.12		2888.28		434132	37080.6	21707.5		5137.73	74760.1	300442
vTSLEEELTDLRVEk	N-Term(TMT6plex); K15(TMT6plex)	1	1	Q5T1M5	1	3	740.424	43.78		3805.32	4650.22	274445	49394.2	25839.1	14023.3		229412	191767
mTDQEAIQDLWQWRk	N-Term(TMT6plex); K15(TMT6plex)	1	1	P06748	1	3	802.759	31.66		2063.81	1437.55	83601.5	11561.4	4541.03		9582.04	29888.9	257846
aTGVDEEDVEVFDSFENMR	N-Term(TMT6plex)	1	1	Q7L8L6	0	3	806.704	46.64				59089.7	4113.8	3395.48		2098.78	76222.6	46278
aVGWGATQLVEAADk	N-Term(TMT6plex); K15(TMT6plex)	1	1	O75146	0	2	987.561	48.24	2218.82	2840.53	2965.22	38218.2	15435.8	4043.38	3822.37	2300.03	58311.3	36299.3
mTVPISITNPDLLR	N-Term(TMT6plex)	1	1	O00763	0	3	600.349	60.3		23391	24787.8	1.65713e+06	150764	97329.9	23267.3	53517.7	324602	1.26353e+06
gLTEQEVETILDk	N-Term(TMT6plex); K13(TMT6plex)	1	1	Q13618	0	2	967.05	45.48		2527.29		139490	30301.2	13566	2245.56	3832.18	94121.2	104960
aAYEAELGDARk	N-Term(TMT6plex); K12(TMT6plex)	1	1	P02545	1	3	584.661	39	23984	21296.7		1.96967e+06	348649	210401	96492.3	98153.5	2.76955e+06	2.74196e+06
aVGWGATQLVEAADk	N-Term(TMT6plex); K15(TMT6plex)	1	1	O75146	0	3	658.706	50.62	23558.3	47004.6	40331.1	309814	167859	51104.4	39039.7	44287.7	582279	378881
tDPHLcDFLETHFLDEEVk	N-Term(TMT6plex); C6(Carbamidomethyl); K19(TMT6plex)	1	1	P02792	0	4	701.606	36.69		41520.3	19909.2	2.14309e+06	103601	150023	7169.17	19945.2	62172.7	311446
sWIEEQAmGSFLSVAk	N-Term(TMT6plex); M8(Oxidation); K16(TMT6plex)	1	1	P28838	0	3	753.069	53.69	6314.13	18935.9	13144.7	175561	81983.3	15982.8	14401.7	11805.3	229197	292650
yTDVSSAADSVESTAFIMEQk	N-Term(TMT6plex); K21(TMT6plex)	1	1	Q53SF7	0	3	913.126	54.88		2320.12	1984.19	219694	101524	19748.2	10715.3	2331.28	68408.1	87698.1
vSQTTWDSGFcAVNPk	N-Term(TMT6plex); C11(Carbamidomethyl); K16(TMT6plex)	1	1	P31146	0	2	1128.08	82.47	16890.3	9075.74	18725.1	272958	104524	27903	14344.8	19496.8	40445.4	11063.1
mFVLDEADEMLSR	N-Term(TMT6plex)	2	2	P60842; Q14240	0	2	892.942	60		3363.62		269304	50797.2	21575.1	17241.9	9024.99	373097	135684
aLLDASETTSTR	N-Term(TMT6plex)	1	1	Q14258	0	2	747.406	47.95		5363.51		282280	46785.1	31967.2	21739.8		430980	108562
lSELEAALQR	N-Term(TMT6plex)	3	4	CON_REFSEQ:XP_092267; CON_Q9H552; CON_H-INV:HIT000292931; CON_P05787	0	2	679.896	55.02				1089.97					4375.77
vFSVAITPDHLEPR	N-Term(TMT6plex)	1	1	P12109	0	3	604.008	45.07	6750.85	19566.2	8892.79	1.26966e+06	253297	105464	27933.7	26357.2	389242	459888
rEDLVVAPAGITLk	N-Term(TMT6plex); K14(TMT6plex)	1	1	P12268	1	3	647.403	41.19	3320.03	12852.1	5876.53	704207	83170.6	53517.4	27828.8	27577.5	648157	600636
tLGVDFIDVATk	N-Term(TMT6plex); K12(TMT6plex)	1	1	P31327	0	2	869.015	64.17		8618.18	3590.6	244647	33904.5	12320.7	4730.75	5798.41	74679.1	210172
sPEEGAETPVYLALLPPDAEGPHGQFVSEk	N-Term(TMT6plex); K30(TMT6plex)	1	1	P16152	0	3	1208.3	69.92		2157.84		179818	16589.5	12960.6	1077.95	2755.93	62496.5	149832
aVcMLSNTTAVAEAWAR	N-Term(TMT6plex); C3(Carbamidomethyl)	1	1	Q9BQE3	0	3	694.024	29.29		8691.96	3690.18	104748	29176.1	16737.6	3822.86	7458.82	88548.5	55240.2
lYNTcAVFGPDGTLLAk	N-Term(TMT6plex); C5(Carbamidomethyl); K17(TMT6plex)	1	1	Q9NQR4	0	3	766.757	52.01		111338	51075.4	4988682	395195	342886	54557.9	88660.6	1.10047e+06	1.85102e+06
tLGVDFIDVATk	N-Term(TMT6plex); K12(TMT6plex)	1	1	P31327	0	2	869.014	70.32		10044.7	10765	337123	49298.8	21313	4036.8	10943.7	110654	277759
lYNTcAVFGPDGTLLAk	N-Term(TMT6plex); C5(Carbamidomethyl); K17(TMT6plex)	1	1	Q9NQR4	0	2	1149.64	68.83		7925.7		270971	22606.2	18977.2	2095.06	1664.15	62255.3	112164
eGGSIPVTLTFQEATGk	N-Term(TMT6plex); K17(TMT6plex)	1	1	Q96KP4	0	3	731.744	56.04		13286.7	16300.8	1.77251e+06	204754	109931	79868.7		1.82502e+06	779356
sPEEGAETPVYLALLPPDAEGPHGQFVSEk	N-Term(TMT6plex); K30(TMT6plex)	1	1	P16152	0	4	906.474	73.89				453921	27102.7	38943			141608	346129
aGAYDFPSPEWDTVTPEAk	N-Term(TMT6plex); K19(TMT6plex)	3	4	Q9UQM7; Q13555; Q13557; Q13554	0	3	847.098	41.22			11847.8	1.19982e+06	132578	84537.9	25725.3	47482.2	729784	712625
tVAGQDAVIVLLGTR	N-Term(TMT6plex)	1	1	P30043	0	3	581.35	56.25		29146	11336.3	435269	111150	35626.4	19018	16898	364269	137515
sAYDALPSTTIVSMAccASGSTR	N-Term(TMT6plex); C16(Carbamidomethyl); C17(Carbamidomethyl)	1	1	P35573	0	2	1318.12	44.42		9104.83	2232.54	217091	79377.9	17951.2	5887.51	954.409	19454.2	24730.1
tkGVDEVTIVNILTNR	N-Term(TMT6plex); K2(TMT6plex)	1	1	P07355	1	3	744.112	49.62	179370	90971.6	131691	643614	491446	467317	61752.4	442445	492672	4.09418e+06
gLSIEQLTTLAEk	N-Term(TMT6plex); K13(TMT6plex)	1	1	P40763	0	2	931.054	54.27	1245.97	4442.22	12112.5	72902.2	25238.8	7436.76	14294.4		101943	24122.6
vGVNDFcPMGFGVk	N-Term(TMT6plex); C7(Carbamidomethyl); K14(TMT6plex)	1	1	P21810	0	3	662.351	45.39	93828.3	85534.1	56323.5	3242136	895513	218278	65696.7	85071.4	320370	667769
gAGAGHPGAGGAQPPDSPAGVR	N-Term(TMT6plex)	1	1	Q13884	0	2	1057.04	86.53				18605.3	3676.98	853.5		1322.69	8590.12	20106.4
vLETVGVFEVPk	N-Term(TMT6plex); K12(TMT6plex)	1	1	Q9Y2S7	0	2	888.041	57.23	971.677	1324.98		81835.8	14421.9	5124.81	8345.4		113065	51875.5
aAAGLGGGDSGDGTAR	N-Term(TMT6plex)	1	1	Q96T51	0	2	781.392	80.35	3834.96	2917.21	6648.7	154881	27435.4	23050	8604.7	3422.81	110268	116320
eGNVPNIIIAGPPGTGk	N-Term(TMT6plex); K17(TMT6plex)	1	1	P35250	0	2	1046.61	39.91				37357.4	2638.31	2117.92			75713.2	35905.2
sQPDMAIMAVNSFVk	N-Term(TMT6plex); K15(TMT6plex)	1	1	P63010	0	2	1048.57	50.83		712.516		16706.7	4383.93	701.26	829.244	755.868	10641.7	12354.2
dITSDTSGDFRNALLSLAk	N-Term(TMT6plex); K19(TMT6plex)	1	1	P04083	1	3	828.124	29.7		4983.74		285822	57637.4	14729.2	5749.31	31068.1	79126.9	728916
eADIDGDGQVNYEEFVQmMTAk	N-Term(TMT6plex); M18(Oxidation); K22(TMT6plex)	1	1	P62158	0	3	988.805	63.97		1412.99		134906	30652.8	11358.3	9217		182157	17014.5
rATASEQPLAQEPPASGGSPATTk	N-Term(TMT6plex); K24(TMT6plex)	1	1	O00515	1	3	937.507	53.28	1149.98	2198.02	956.365	77077.2	8906.38	4252.09	1619.3	4600.47	20535.4	83098
eNVLVETLNHEMYEAk	N-Term(TMT6plex); K16(TMT6plex)	1	1	P27338	0	4	595.068	39.82	2644.95	25060.3	28598	848086	225816	72852.1	39747.5		781471	183251
vDQLTAQLADLAAR	N-Term(TMT6plex)	1	1	P18206	0	3	571.996	45.05	3996.66	7453.54	6758.85	322071	68147.6	23084.9	16045.5		412168	46267
aISESGVALTSVLVk	N-Term(TMT6plex); K15(TMT6plex)	1	2	Q9UKY3; P23141	0	2	966.594	70.58	1402.99	10841.7	8513.45	148607	36713.8	12228.7	8298.45	12473.4	67166.9	67499.4
qEYVLTQQGFIYQGSAk	N-Term(TMT6plex); K17(TMT6plex)	1	1	P21980	0	2	1209.66	80.56	13404.9	39921.9	106718	113698	144642	55988.4	174545	57065.6	269590	24549.9
tGLLSGLDImEVNPSLGk	N-Term(TMT6plex); M10(Oxidation); K18(TMT6plex)	1	1	P05089	0	3	773.44	79.63	22940.5	149142	159623	6691449	819722	434078	41286	248152	50617.6	5.70846e+06
vDQLTAQLADLAAR	N-Term(TMT6plex)	1	1	P18206	0	2	857.489	42.85		2498.84	4871.59	208159	28934.5	11783.2	12690.9		306562	16702.4
vGVNDFcPMGFGVk	N-Term(TMT6plex); C7(Carbamidomethyl); K14(TMT6plex)	1	1	P21810	0	2	993.022	43.3	6213.76	3092.9	5200.94	315503	89002.5	29582.6	3968.89	5452.26	27566	53852.9
tGLLSGLDImEVNPSLGk	N-Term(TMT6plex); M10(Oxidation); K18(TMT6plex)	1	1	P05089	0	4	580.333	72.55	6131.53	42832.4	32442.6	1850186	208647	130192	15607.6	60114.9	44113.9	1.59013e+06
sTQAPLIIRPDSGNPLDTVLk	N-Term(TMT6plex); K21(TMT6plex)	1	1	P43490	0	3	898.526	44.6			2332.54	137500	31523.6	13828.4	2316.63	4755.63	70968.5	137693
lGGSPTSLGTWGSWIGPDHDk	N-Term(TMT6plex); K21(TMT6plex)	1	1	P14314	0	3	876.126	61.62		3404.3		121894	30306	7095.37	6659.9		296173	66693.2
qEYVLTQQGFIYQGSAk	N-Term(TMT6plex); K17(TMT6plex)	1	1	P21980	0	4	605.332	59.04	10037.4	61949.6	124389	220780	237662	78396.6	186360	84593.9	462700	63283.8
sQAPTLELLQNPk	N-Term(TMT6plex); K13(TMT6plex)	1	1	Q9C037	0	3	633.045	39.3		12265.2	10830.2	918556	145919	85275.1	48401.8		812187	544322
aISESGVALTSVLVk	N-Term(TMT6plex); K15(TMT6plex)	1	2	Q9UKY3; P23141	0	3	644.731	53.32	12935.5	125353	55999.6	1712652	468269	156022	86711.8	141678	729940	698305
tGLLSGLDImEVNPSLGk	N-Term(TMT6plex); M10(Oxidation); K18(TMT6plex)	1	1	P05089	0	2	1159.66	97.52		4519.11	3764.64	196124	24532.1	13420	1191.35	7229.6	3422.7	173032
lASVLGSEPSLDSEVTSk	N-Term(TMT6plex); K18(TMT6plex)	1	1	Q9NY33	0	3	759.762	70.17		5259.97	5213.01	467844	45825.5	36797.1	21593.9		456520	230754
tTAAMWALQTVEk	N-Term(TMT6plex); K13(TMT6plex)	1	1	Q6UW68	0	2	954.54	65.25	3185.61	13187.7	35123	139837	144199	32030.2	38153.2	16416.3	301745	122207
rLSQIGVENTEENR	N-Term(TMT6plex)	1	1	P09972	1	3	625.336	55.57	4136.91			111885	51928.4	32838.1	4748.31	10198.6	73721	166500
iNWDQPAEAIHNWIR	N-Term(TMT6plex)	1	1	O75891	0	3	698.036	40.69		4688.06		436827	40919.6	36216.2	10877.2		300739	55356.1
sHmPYTDAVVHEVQR	N-Term(TMT6plex); M3(Oxidation)	1	1	P11712	0	3	672.006	57.42		9139.01	7786.59	793144	185649	53896.2	18895.2		282227	325700
tSGELFAQAPVDQFPGTAVESVTDSSR	N-Term(TMT6plex)	1	1	Q9NVZ3	0	3	1009.17	64.42				190547	21722.8	11106.7	3567.62		133080	19137.5
lNDGHFmPVLGFGTYAPPEVPR	N-Term(TMT6plex); M7(Oxidation)	1	1	P42330	0	3	887.123	45.47			5091.38	315709	167214	38813.5	25046.9	14437.9	203147	195278
lEAATQQNQQLR	N-Term(TMT6plex)	1	1	Q08379	0	2	814.949	52.33				34812.2	3987.24	1971.17	2150.35		70843.6	8253.24
nEGVATYAAAVLFR	N-Term(TMT6plex)	1	1	P35222	0	3	570.984	37.11	1375.6	5808.58	5607.22	73980.7	26785.7	10354.3	8884.22	5728.82	177018	34933.7
vGDAIPAVEVFEGEPGNk	N-Term(TMT6plex); K18(TMT6plex)	1	1	P30044	0	4	572.315	50.94	3573.73	16435.3	9292.64	1.67513e+06	179723	133326	21978.9	22233.4	349042	559967
gPWALEEESLVGREPEER	N-Term(TMT6plex)	1	1	O00515	1	3	771.392	24.57				173344	29110.3	14783.6			54333.4	69135.3
iDSWENAEDFLEk	N-Term(TMT6plex); K13(TMT6plex)	1	1	Q13823	0	2	1027.53	61.86				6744.09					13327.3	6768.42
tASLTSAASVDGNR	N-Term(TMT6plex)	1	1	Q9UN36	0	2	789.919	53.9	13848.8	4938.62	7393.4	215305	45932.2	20674.7		16017.8	44205.6	120891
sLDIQSLDIQcEELSDAR	N-Term(Prot)(Acetyl); C11(Carbamidomethyl)	1	1	P13489	0	2	1067.51	94.73				1275.93					2675.47	1098.52
tAAVWEEIVGESNDk	N-Term(TMT6plex); K15(TMT6plex)	1	1	Q96EE3	0	2	1053.56	37.12		1811.99	4744.48	69208.1	24957.4	5720.53	6514.89	3081.77	74478.8	26279.3
tQLEELEDELQATEDAk	N-Term(TMT6plex); K17(TMT6plex)	3	3	P35580; P35749; P35579	0	3	807.42	59.59				164474	32892.5	14180.7	9852.31		184983	104688
vIISAPSADAPMFVMGVNHEk	N-Term(TMT6plex); K21(TMT6plex)	1	1	P04406	0	4	668.615	65.05		152078	74930.8	10419189	1.792e+06	729343	360021		6.88948e+06	2.91078e+06
vIISAPSADAPMFVMGVNHEk	N-Term(TMT6plex); K21(TMT6plex)	1	1	P04406	0	3	891.151	67.35		53598.5	71476.9	8718139	1.19285e+06	512433	205470		5.35063e+06	2.54932e+06
aTATScRPcPcPYIDASR	N-Term(TMT6plex); C6(Carbamidomethyl); C9(Carbamidomethyl); C11(Carbamidomethyl)	1	1	P98160	0	3	771.364	34.14		607.25	477.051	27632.6	10108.2	1463.41	827.524	3474.18	12772	11733
sGGGGGGGGcGGGGGVSSLR	N-Term(TMT6plex); C10(Carbamidomethyl)	1	2	CON_P13645; P13645	0	2	889.924	133.3		24785.3	978.295	9703.94	2848.68	1267.22			9144.3	1264.43
kEEASSPGAGEGPAEEGTR	N-Term(TMT6plex); K1(TMT6plex)	1	1	Q6ZRV2	1	3	773.061	92.02		1670.33	1145.05	51437	11535.9	7053.82	4990.24	2647.15	68458.7	17763.1
qAAPPIELDAVWEDIRER	N-Term(TMT6plex)	1	1	O75400	1	3	779.752	56.04		5474.15		598397	101406	63812.6	49490.8	28893.6	1.07533e+06	674167
yAGSALQYEDVSTAVQNLQk	N-Term(TMT6plex); K20(TMT6plex)	1	1	Q9NP79	0	2	1322.21	65.9				17429.2	4707.6				16336.1	16902
nIIGSSPVADFSAIk	N-Term(TMT6plex); K15(TMT6plex)	1	1	P42566	0	3	659.72	40.31	2108.8	5367.48	4507.05	429768	69887.8	30337.1	13358.7	13582.6	285071	271643
iFHDLDmLTTVQEENEPVIYNR	N-Term(TMT6plex); M7(Oxidation)	1	1	P83111	0	3	974.491	55.95		1623.16	1489.28	95817.9	19638.2	3379.24	3016.48	2226.08	77824.5	87509.1
dGYADIVDVLNSPLEGPDQk	N-Term(TMT6plex); K20(TMT6plex)	1	2	Q86TX2; P49753	0	3	868.456	47.85		1012.55		102358	8035.07	7077.98		1190.52	47522.4	42361.9
nMDPLNDNIATLLHQSSDk	N-Term(TMT6plex); K19(TMT6plex)	1	1	P35579	0	3	862.121	40.51			3407.72	138642	40480.7	12948.9	3941.6		104030	69083
fLQDYFDGNLk	N-Term(TMT6plex); K11(TMT6plex)	1	1	P30101	0	2	909.497	58.22		1160.53		103535	11488.8	9004.56	6832.06	4526.29	136925	72754.9
gAGAGHPGAGGAQPPDSPAGVR	N-Term(TMT6plex)	1	1	Q13884	0	3	705.03	65.45		6412.5	4233.54	423773	90792.4	45054.1	16994.5	8892.72	171152	424042
lFIGGLSFETTDDSLR	N-Term(TMT6plex)	1	1	P51991	0	3	667.357	52.92		2298.73	7153.94	135003	51409.5	9303.38	19807.4		422632	22103.6
cGNQAAImELDDTLk	N-Term(TMT6plex); C1(Carbamidomethyl); M8(Oxidation); K15(TMT6plex)	2	2	P62714; P67775	0	3	718.373	55.76	14954.1	18206.9	20120.6	673570	101942	92857.2	39377.6	24496.3	673382	420011
eNVLVETLNHEMYEAk	N-Term(TMT6plex); K16(TMT6plex)	1	1	P27338	0	2	1189.13	47.11			1182.41	33672.9	7794.4	2946.33	893.05		31104.4	6882.92
vETSDEEIHDLHQR	N-Term(TMT6plex)	1	1	P07099	0	2	968.983	64.31				80364.3	9958.36	1762.24	3552.42		160200	6624.69
gGMGSGGLATGIAGGLAGmGGIQNEk	N-Term(TMT6plex); M19(Oxidation); K26(TMT6plex)	1	1	P05783	0	3	912.477	102.73		49558.1	63715.9	2.31407e+06	421555	227413	236343		4.68896e+06	393048
aGDMENAENILTVMR	N-Term(TMT6plex)	1	1	P42704	0	2	946.974	36.75				29071.4	2011.04	742.841			21900.1	10327.9
iIPGFMcQGGDFTR	N-Term(TMT6plex); C7(Carbamidomethyl)	1	2	Q9Y536; P62937	0	3	609.974	62.38	67501.1	238950	343874	10291239	1.37645e+06	940074	236242	400892	2103044	4.41945e+06
aDTLTDEINFLR	N-Term(TMT6plex)	1	4	P04259; CON_P02538; P48668; CON_P04259	0	2	818.942	53.31	4500.37	167514		143105	41956.7	5543.12	6379.91		202001	126709
vGDAIPAVEVFEGEPGNk	N-Term(TMT6plex); K18(TMT6plex)	1	1	P30044	0	2	1143.62	81.49		5263.74	2281.62	351096	30370.7	17630	931.401	5856.66	45233.9	104144
aMLESIGVPLEk	N-Term(TMT6plex); K12(TMT6plex)	1	1	P54577	0	2	873.018	68.32	1332.82	2164.96	5939.87	319754	43520.3	17659.1	8353.29	8388.28	115359	103609
lASVLGSEPSLDSEVTSk	N-Term(TMT6plex); K18(TMT6plex)	1	1	Q9NY33	0	2	1139.13	77.92				111033	7239.09	5296.78	2874.84		104712	51129.4
rVDIIPGFEFDR	N-Term(TMT6plex)	1	1	Q9H4A4	1	3	564.981	51.79	2283.53	12625.3	10190.4	737227	69821.5	41646.6	25639.7		686346	31638.1
vETSDEEIHDLHQR	N-Term(TMT6plex)	1	1	P07099	0	4	484.995	57.71	20876.8	17061.1	32878.3	2.19212e+06	444487	172196	165255		3.76754e+06	699079
gGMGSGGLATGIAGGLAGmGGIQNEk	N-Term(TMT6plex); M19(Oxidation); K26(TMT6plex)	1	1	P05783	0	4	684.612	82.89	22527.3	110654	157277	4.17722e+06	770373	317443	359701		8490560	705009
lVILEGELERAEER	N-Term(TMT6plex)	1	1	P67936	1	3	629.024	40.48	85169.7	49823.3	41313.5	1.78909e+06	897496	157842	58025.3	116206	657103	440183
fIIGESQAGEQPTQTVMPGQVMR	N-Term(TMT6plex)	1	1	Q9NQX3	0	3	911.802	56.41	7495.39		6715.71	446601	63961.3	17207.4	18496.9		789364	157474
lLEDGEDFNLGDALDSSNSmQTIQk	N-Term(TMT6plex); M20(Oxidation); K25(TMT6plex)	1	1	P05783	0	3	1072.2	92.94		1123.35		135617	14045	6739.59	6592.3		153051	34865.6
nVSTGSAENEEk	N-Term(TMT6plex); K12(TMT6plex)	1	1	O60271	0	2	861.95	67.11		1839.73	1808.48	79957.5	11777	6374.95	1950.54	2386.8	46762.5	72688.3
vITEYLNAQESAk	N-Term(TMT6plex); K13(TMT6plex)	1	1	Q7KZF4	0	3	642.032	56.41	138096	246196	228652	8.91163e+06	1.99338e+06	738297	358153	661995	6.57705e+06	10058620
tPEVTcVVVDVSHEDPEVk	N-Term(TMT6plex); C6(Carbamidomethyl); K19(TMT6plex)	1	1	P01857	0	4	650.094	43.66		21175	56301.4	1.52388e+06	1.72305e+06	139040	165342	63086.5	700840	1.02856e+06
mYAPAWVAPEALQk	N-Term(TMT6plex); K14(TMT6plex)	1	1	Q13418	0	2	1017.07	56.25	3507.07	5300.69	11061.6	404327	63826.7	22816.7	16924.8	11095.8	243842	164356
tVAIYSEQDTGQmHR	N-Term(TMT6plex); M13(Oxidation)	1	1	P11498	0	2	990.987	65.04	1866.52	5954.25	9702.44	127610	54972.6	5310.85	7416.31	2371.64	63949.3	26365.5
vITEYLNAQESAk	N-Term(TMT6plex); K13(TMT6plex)	1	1	Q7KZF4	0	2	962.546	63.25	9320.19	38866.4	43067.8	1.07873e+06	250429	121330	48553.4	64855.3	831340	1.33276e+06
tVAIYSEQDTGQmHR	N-Term(TMT6plex); M13(Oxidation)	1	1	P11498	0	3	660.994	69.31	39459.7	203939	251373	5.03522e+06	2.16254e+06	416611	328312	196015	2.67181e+06	1017053
aGHQLQHDLFFDTLk	N-Term(TMT6plex); K15(TMT6plex)	1	1	P23378	0	2	1114.62	44.38			2501.4	221777	128967	11633.9	4475.18	1914.97	2112.5	110812
sGQGAFGNMcR	N-Term(TMT6plex); C10(Carbamidomethyl)	1	1	P36578	0	2	707.332	51.3	3489.22	3977.5	18258.8	186232	65680.9	37475	16556.3	14114	183117	128966
sLDFTELDVAAEk	N-Term(TMT6plex); K13(TMT6plex)	1	1	P01019	0	2	948.529	72.71				50789.3	10637.1	3435.13		1578.08	49719.3	24777.4
gWTGQESLSDSDPEMWELLQR	N-Term(TMT6plex)	1	1	P34897	0	3	898.426	71.24				75767.6	9098.36	6191.55	1511.89		56480.5	14510.1
vVESGEDIVLQcAVNEGSGPITYk	N-Term(TMT6plex); C12(Carbamidomethyl); K24(TMT6plex)	1	1	P16284	0	3	1008.2	76.42			940.355	47163.3	11560.1	1678.5	4679.71	5665.73	94299.2	67871.4
vLETTVEIFNk	N-Term(TMT6plex); K11(TMT6plex)	1	1	Q96QK1	0	2	876.024	46.38				44662.1	11901.6	2633.37	2267.25	2031.56	48980.5	36306.6
mATEVAADALGEEWk	N-Term(TMT6plex); K15(TMT6plex)	1	1	P62753	0	2	1040.04	88.36			1213.36	73243.4	12176.7	4526.9	6982.65		118132	53530.5
lRGDDEEGEcSIDYVEmAVNk	N-Term(TMT6plex); C10(Carbamidomethyl); M17(Oxidation); K21(TMT6plex)	1	1	O75891	1	4	726.6	43.15			10491	453506	102352	30551.4	6429.75	13347.9	312176	124810
gVNLPGAAVDLPAVSEk	N-Term(TMT6plex); K17(TMT6plex)	1	1	P14618	0	2	1048.11	70.35	2881.7	6640.16	6721.92	421241	85665.3	31465.5	12202.8		213842	117461
kLTELENELNTk	N-Term(TMT6plex); K1(TMT6plex); K12(TMT6plex)	1	1	P55196	1	3	707.09	31.07	14608.9	7649.1	8259.45	1.21588e+06	247337	97364.4	15325	52212.9	173487	1.4968e+06
iIGATDSSGELMFLmk	N-Term(TMT6plex); M15(Oxidation); K16(TMT6plex)	2	2	Q13185; P83916	0	3	729.733	68.59	3062.14	6996.55	12179.6	423430	85535.7	35981.8	24864.4	22521.5	347785	295046
tcDGVQcAFEELVEk	N-Term(TMT6plex); C2(Carbamidomethyl); C7(Carbamidomethyl); K15(TMT6plex)	1	1	Q9NP72	0	3	748.373	41.22		6897.57	14055.4	605165	102252	43679.8	20324.3	13664.4	305236	225609
sHmMDVQGSTQDSAIk	N-Term(TMT6plex); M3(Oxidation); K16(TMT6plex)	1	1	P13667	0	3	737.036	51.52	1852.45	1703.02	8346.22	397039	67958	40874.1	25164.5		734305	163737
lVQEQGSHSk	N-Term(TMT6plex); K10(TMT6plex)	1	1	P35580	0	3	524.303	57.09	214504	103973	237906	5505363	2.03995e+06	499710	186687	184719	2.10962e+06	1.5439e+06
aSSAQSGGSSGGPAVPTVQR	N-Term(Prot)(Acetyl)	1	1	Q7KZF4	0	2	921.952	76.7	3423.62	8746.26	4899.47	124215	14431.2	8444.8	3219.13		10048	1636.38
gFGFVTFADPASVDk	N-Term(TMT6plex); K15(TMT6plex)	1	1	Q96DH6	0	2	1008.55	90.36	1007.71	793.388	1327.01	46326.8	5520.52	8208.7	3642.4	4818.74	69541.5	55147.8
aETSDVANAVLDGADcImLSGETAk	N-Term(TMT6plex); C16(Carbamidomethyl); M18(Oxidation); K25(TMT6plex)	1	1	P30613	0	3	1004.83	78.75				136010	9870.58	10927.6	7248.9		260113	81772.2
lVSGGGAcSDTGAcTPAR	N-Term(TMT6plex); C8(Carbamidomethyl); C14(Carbamidomethyl)	1	1	Q9UJC3	0	2	983.471	78.09	1199.97		1530.68	43992.1	8726.43	6333.48	2087.2	1601.73	27084.6	30621.6
cFNTLTNSFQPSLLGR	N-Term(TMT6plex); C1(Carbamidomethyl)	1	1	P55265	0	2	1042.54	80.79				11679.9	1295.72	727.234			17289.9	1352.08
tPSALAILENANVLAR	N-Term(TMT6plex)	1	1	P09972	0	2	941.553	51.92		1115.99		69122.9	18112.5	3688.57	911.53	1078.87	15039.7	67893.6
mATEVAADALGEEWk	N-Term(TMT6plex); K15(TMT6plex)	1	1	P62753	0	3	693.699	49.63		14044.5	54367.3	1.29055e+06	248874	112678	131190		2.14087e+06	850305
sHmMDVQGSTQDSAIk	N-Term(TMT6plex); M3(Oxidation); K16(TMT6plex)	1	1	P13667	0	2	1105.05	111.43				37971.4	6253.36	827.196	3113.33		79306.3	15935.1
lVSGGGAcSDTGAcTPAR	N-Term(TMT6plex); C8(Carbamidomethyl); C14(Carbamidomethyl)	1	1	Q9UJC3	0	3	655.983	35.08	2507.29	1872.14	5056.01	111507	22472.3	16059.1	7175.8	3453.64	59464.4	79841.7
fFESFGDLSTPDAVmGNPk	N-Term(TMT6plex); M15(Oxidation); K19(TMT6plex)	1	1	P68871	0	3	845.096	67.92		2544.38	3662.76	421644	109416	30865.5	9636.2		101227	18524.3
akEAAEQDVEk	N-Term(TMT6plex); K2(TMT6plex); K11(TMT6plex)	1	1	P26373	1	2	953.049	66.97	12325.1	5300.33	8381.73	108099	32237.5	20119.2	9420.96	17703.6	31006.1	103175
lVTSPccIVTSTYGWTANMER	N-Term(TMT6plex); C6(Carbamidomethyl); C7(Carbamidomethyl)	1	1	P07900	0	3	892.432	53.58		7512.61	3897.05	187066	165467	20412.2	14130.9	4122.56	64436.5	82658.2
eNVLVETLNHEMYEAk	N-Term(TMT6plex); K16(TMT6plex)	1	1	P27338	0	3	793.088	65.2		114403	110665	3.7728e+06	1.04883e+06	275334	175110		3.39856e+06	788343
fFESFGDLSTPDAVmGNPk	N-Term(TMT6plex); M15(Oxidation); K19(TMT6plex)	1	1	P68871	0	4	634.073	45.23		5202.16	16076.1	1.51427e+06	468877	109365	41802.3		357865	58187
tPEVTcVVVDVSHEDPEVk	N-Term(TMT6plex); C6(Carbamidomethyl); K19(TMT6plex)	1	1	P01857	0	3	866.459	56.49			23780.7	712747	791740	65296	55145.4	29014.5	371363	454237
fGGGNPELLTQMVSk	N-Term(TMT6plex); K15(TMT6plex)	1	1	P40939	0	2	1018.57	84.67		35902.1	12202.9	1.49311e+06	268562	107312	22556.8	33464.5	250383	403649
iSMPDIDLNLk	N-Term(TMT6plex); K11(TMT6plex)	1	1	Q09666	0	2	859.003	51.95		4144.34		396286	61118.4	22268.4		9325.04	41682.3	450054
gGMGSGGLATGIAGGLAGmGGIQNEk	N-Term(TMT6plex); M19(Oxidation); K26(TMT6plex)	1	1	P05783	0	2	1368.22	74.6		2232.19	4808.42	134949	25597.5	5888.05	5561.18		281129	20577.6
iSMPDLDLNLk	N-Term(TMT6plex); K11(TMT6plex)	1	1	Q09666	0	2	859.003	51.95		4144.34		396286	61118.4	22268.4		9325.04	41682.3	450054
mSINAEEVVVGDLVEVk	N-Term(TMT6plex); M1(Oxidation); K17(TMT6plex)	1	1	P05023	0	3	769.097	50.78		10676.7	4209.12	252048	76988	35247.6	16922.2	14610.4	141093	280718
yLASGSGDTTVR	N-Term(TMT6plex)	1	1	Q9NVX2	0	2	728.388	76.42	1141.93	1931.38	1104.58	44195.4	9038.88	1494.07	8553.43		61555.9	19695.9
vENQENVSNLVIEDTELk	N-Term(TMT6plex); K18(TMT6plex)	1	1	Q01518	0	2	1266.19	69.03				107400	22042.1	3299.08	3354.73		94205	33093.1
mTALAQDFAVGLGPR	N-Term(TMT6plex)	1	1	P50416	0	3	592.661	59.58	2356.6	19448.3	19950.7	688264	147083	45307.1	22496.3	8983.53	257920	37939.9
aIGAVPLIQGEYMIPcEk	N-Term(TMT6plex); C16(Carbamidomethyl); K18(TMT6plex)	1	1	P07339	0	4	612.592	55.06	3848.98	28275.3	22579.2	2.40712e+06	397132	147171	51859.4	27698.9	716481	451616
tGAIVDVPVGEELLGR	N-Term(TMT6plex)	1	1	P25705	0	2	927.533	53.72				132672	14513.7	4008.49	2001.72		44322.8	22741.4
vEDPESTLFGSVIR	N-Term(TMT6plex)	1	1	P09871	0	2	889.482	39.64				30535.5	5372.46	10403.9	2095.71	2912.29	66467.1	17934
aLNSIIDVYHk	N-Term(TMT6plex); K11(TMT6plex)	1	1	P05109	0	2	866.017	70.78		53864.2	3891.36	947132	77492.7	51770.4	7322.61		146356	88244.8
sLTSSLENIFSR	N-Term(TMT6plex)	1	1	O60343	0	2	791.938	46.27				212384	51809.5	25410.9	7701.64		160047	35012.2
fFESFGDLSTPDAVmGNPk	N-Term(TMT6plex); M15(Oxidation); K19(TMT6plex)	1	1	P68871	0	2	1267.14	115.82				118301	32549.9	3172.51	1771.91		24136.6	1972.72
gVNLPGAAVDLPAVSEk	N-Term(TMT6plex); K17(TMT6plex)	1	1	P14618	0	3	699.08	57	28750.9	29158.5	51010	3.70068e+06	649708	260275	99192.7	52400.9	1.76473e+06	850850
kEEEcQAGAAEMR	N-Term(TMT6plex); K1(TMT6plex); C5(Carbamidomethyl)	1	1	Q96JB5	1	3	656.33	42.1				263208	36571.6	17013.1	7345.29	6230.97	229407	50877.3
vENQENVSNLVIEDTELk	N-Term(TMT6plex); K18(TMT6plex)	1	1	Q01518	0	3	844.459	65.06	7234.09	12267.9	15602.3	942716	251005	55104.3	49549.9	34485.5	780291	302442
vMETNYFGPVALTk	N-Term(TMT6plex); K14(TMT6plex)	1	1	Q6IAN0	0	2	1014.57	69.33		3208.2		145862	27319.8	12385	3293.99	4876.26	78935.5	86941.9
tcDGVQcAFEELVEk	N-Term(TMT6plex); C2(Carbamidomethyl); C7(Carbamidomethyl); K15(TMT6plex)	1	1	Q9NP72	0	2	1122.06	80.31		558.544		44075.1	6909.85	2707.74	683.736		21387.1	17922.5
aGHQLQHDLFFDTLk	N-Term(TMT6plex); K15(TMT6plex)	1	1	P23378	0	3	743.412	34.74		81488.8	34642.7	5.94686e+06	3456422	415689	203919	44695.7	297449	2.75188e+06
eLGGESNFGDALLDAGESMk	N-Term(TMT6plex); K20(TMT6plex)	1	1	Q99961	0	3	833.424	53.24				139343	20273.4	10638	3460.04		142665	101819
cRPDQLTGLSLLPLSEk	N-Term(TMT6plex); C1(Carbamidomethyl); K17(TMT6plex)	1	1	Q15149	0	3	795.792	42.63	59636.2	51377.3	155883	8415710	985599	576616	186799	157577	3670550	2.83874e+06
vSLDVNHFAPDELTVk	N-Term(TMT6plex); K16(TMT6plex)	1	1	P04792	0	2	1121.63	69.72		2826.3		196419	20790.2	12365	5577.99	10957.9	169913	265518
sQPDMAIMAVNTFVk	N-Term(TMT6plex); K15(TMT6plex)	1	1	Q10567	0	2	1055.58	62.18		648.281		20840.6	6643.66	1348.21			11384.1	14310.7
aIGAVPLIQGEYMIPcEk	N-Term(TMT6plex); C16(Carbamidomethyl); K18(TMT6plex)	1	1	P07339	0	2	1224.18	68.94		2619.58	1664.7	296249	51818.6	20364.8	7029.37		86448.8	66554.6
nRGVDLQENNPASR	N-Term(TMT6plex)	1	1	P51148	1	3	600.315	45.96	12698.6	10627.3	10841.3	104233	53563.2	58261.3	11877.8	39236.7	61896.2	658910
sLTSSLENIFSR	N-Term(TMT6plex)	1	1	O60343	0	3	528.293	51.92	2798.36	3199.84	5271.39	219465	34262.5	21719.7	15038.7		311623	114711
mTALAQDFAVGLGPR	N-Term(TMT6plex)	1	1	P50416	0	2	888.488	42.47			2567.67	73547.1	17324.9	3565.12	1745.68		30279.6	4246.1
vQAMYIWIDGTGEGLR	N-Term(TMT6plex)	1	1	P15104	0	2	1019.54	48.92				2699.95	585.468		1621.02		70279.6	1194.78
eQLAQAMFDHIPVGVGSk	N-Term(TMT6plex); K18(TMT6plex)	1	1	Q9Y3I0	0	4	597.08	51.86		3744.59	5493.03	764767	104375	47079.6	19568.1	25223.9	496482	601951
nFINNPLAQADWAAk	N-Term(TMT6plex); K15(TMT6plex)	1	1	P35579	0	3	711.063	55.88	17193.9	17811.3	14806.3	1.62859e+06	358378	159609	112761	57756.7	2.28465e+06	1.80098e+06
nFINNPLAQADWAAk	N-Term(TMT6plex); K15(TMT6plex)	1	1	P35579	0	2	1066.09	78.91	2385.07	3576.36	3164.41	297787	67774.1	17797.5	16913.8	11669.9	381150	303059
iAAAGLDVTSPEPLPTNHPLLTLk	N-Term(TMT6plex); K24(TMT6plex)	1	1	Q9UBQ7	0	3	976.241	46.27				224866	19311.4	12165.8			36445.8	131704
tGQAAELGGLLk	N-Term(TMT6plex); K12(TMT6plex)	1	1	O00231	0	2	808.493	68.87	42336.5	42385.9	88924.9	2.1449e+06	363277	146759	154680	107568	2.83407e+06	2.07828e+06
qLNTALPQEFAALTk	N-Term(TMT6plex); K15(TMT6plex)	1	1	Q13136	0	2	1052.12	66.57				25318.4	2985.48	1061.96	3087.95		57772.2	14692.7
aQDEAFALQDVPLSSVVR	N-Term(TMT6plex)	1	1	Q9Y3B7	0	3	725.395	63.74		15085.4	29038.8	1224621	127944	101459	57327.7	23933.6	791157	522525
tAFLAEDFNPEEINLDcTNPR	N-Term(TMT6plex); C17(Carbamidomethyl)	1	1	Q5HYI8	0	2	1348.15	70.75				11808.6	2770.72				15196.4	8877.02
mEELHNQEVQk	N-Term(TMT6plex); K11(TMT6plex)	1	1	Q15233	0	2	921.992	60.84		2588.04	3690.19	193876	35081.4	9340.55	12418.4		262979	111322
tGQAAELGGLLk	N-Term(TMT6plex); K12(TMT6plex)	1	1	O00231	0	3	539.331	46.33	198848	273298	264790	7.77389e+06	1.42613e+06	764996	445394	385561	10346140	7943990
aQDEAFALQDVPLSSVVR	N-Term(TMT6plex)	1	1	Q9Y3B7	0	2	1087.59	82.43	1972.5			106312	12097.9	7684.77	1286.95		72536.1	45078.1
tVENFVALATGEk	N-Term(TMT6plex); K13(TMT6plex)	1	1	P45877	0	2	919.026	63.81	5856.31	3757.04	6819.09	62231	16829.5	8418.71	8149.44	8733.09	85842	121178
ykPESEELTAER	N-Term(TMT6plex); K2(TMT6plex)	1	1	P07237	0	2	955.518	42.85				150512	17650.9	3722.41	4261.16		117889	30784.1
tAFLAEDFNPEEINLDcTNPR	N-Term(TMT6plex); C17(Carbamidomethyl)	1	1	Q5HYI8	0	3	899.102	73.77		3386.42	4772.5	311066	44148.1	22226.9	10574.9	10939.7	342110	191818
aQEAPGQAEPPAAAEVQGAGNENEPR	N-Term(TMT6plex)	1	1	O14745	0	3	939.791	73.44		1015.84	989.632	106222	8779.67	7162.17		957.69	16198.4	50017.4
eAADAIDAEGASAPLMELLHSR	N-Term(TMT6plex)	1	1	P14923	0	3	832.758	88.45		2424.48	1915.02	211964	23048.1	14637.4	1949.47	2045.71	51794.2	32875.1
sSNPMMVLQLPER	N-Term(TMT6plex)	1	1	P78406	0	2	865.962	39.3				85670.1	12593.5	4096.86		2304.57	72472.7	48003.9
qSSGSSSSGFGASR	N-Term(TMT6plex)	1	1	O15523	0	2	765.874	81.94				35414.7	3223.2	9638.13	1472.91	1886.99
kVPEFQFLIGDEAATHLk	N-Term(TMT6plex); K1(TMT6plex); K18(TMT6plex)	1	1	P34949	1	4	683.401	40.57		5386.69	7638.67	492868	93534.4	40901.1	26097.6	22349.7	356585	544239
sQSSDTEQQSPTSGGGk	N-Term(TMT6plex); K17(TMT6plex)	1	1	P23588	0	2	1070.03	74.43	631.607	551.489		49272.6	7701.46	3105.51		1450.2	3706.9	32442.6
eADIDGDGQVNYEEFVQmMTAk	N-Term(TMT6plex); M18(Oxidation); K22(TMT6plex)	1	1	P62158	0	3	988.806	43.71		1360.48	2210.61	124513	29031.6	12768.2	5610.38		163826	13939.2
lLSEDPANYADAPTEGIR	N-Term(TMT6plex)	1	1	O14841	0	2	1081.05	42.29				180221	14645	16209.3			145188	38392.7
lSVLAVDPSScTSGGSLLGDk	N-Term(TMT6plex); C11(Carbamidomethyl); K21(TMT6plex)	1	1	Q8IVH4	0	2	1261.19	77.11			924.674	78093.6	6753.52	4774.87	3589.91		98673.9	40757.8
iEGDPQGVQQAk	N-Term(TMT6plex); K12(TMT6plex)	1	1	Q00341	0	2	864.488	65.53		5338.41	5695.77	693460	75629.1	41632	28255.8		610075	131192
vFDEFkPLVEEPQNLIk	N-Term(TMT6plex); K6(TMT6plex); K17(TMT6plex)	1	1	P02768	0	3	911.533	34.16				49075.6	17369.5	3667.43	4455.24		80509.2	38027.1
aTVAPEDVSEVIFGHVLAAGcGQNPVR	N-Term(TMT6plex); C21(Carbamidomethyl)	1	1	Q9BWD1	0	3	1008.19	44.86				29550.6	5978.18	1354.43			1785.87	9731.94
qVEDDIQQLLk	N-Term(TMT6plex); K11(TMT6plex)	1	1	P35998	0	2	894.021	67.27	2459.52			196285	30265.7	4986.29	7544.05		324838	171789
lATQSNEITIPVTFESR	N-Term(TMT6plex)	1	1	P04792	0	2	1068.08	89.05				43706.2	3373	1683.48	2588.43	2476.46	41401.8	75132.9
aVGPAGGGEAGQR	N-Term(TMT6plex)	1	1	Q02410	0	2	678.366	53.7		719.652		25321.2	5671.69	1082.78		1757.95	11844.3	35640.5
eNYLEENLLYAPSLR	N-Term(TMT6plex)	1	1	Q7L2E3	0	2	1027.04	74.57				31997.2	1802.48	1998.31	2090.69		66727.8	4303.13
aLNSIIDVYHk	N-Term(TMT6plex); K11(TMT6plex)	1	1	P05109	0	3	577.679	53.2	16697.3	400365	71708.9	9726346	673068	534601	81397.4	52952.9	1.12313e+06	670601
aSVITQVFHVPLEER	N-Term(TMT6plex)	1	1	Q00341	0	3	652.034	44.24	2281.84	5092.44	13115.3	298525	118971	40690.3	18337.7	15857.2	326912	135868
aITGFDDPFSGk	N-Term(TMT6plex); K12(TMT6plex)	1	1	P15924	0	2	856.967	51.44	12114.8	48233	11663.5	1119629	146699	53598.6	52097.5	57336.8	1.04658e+06	985666
gLLSQGSPLSWEETkR	N-Term(TMT6plex); K15(TMT6plex)	1	1	P48506	1	3	749.423	37.69		6417.49		401257	111994	12056	5852.14	5697.06	154685	323571
vSDLAGLDVGWk	N-Term(TMT6plex); K12(TMT6plex)	1	1	Q08426	0	2	859.5	57.29				242344	24402.5	12726.3	4590.9		146396	115818
tFESLVDFSk	N-Term(TMT6plex); K10(TMT6plex)	1	1	Q16836	0	2	815.96	59.97		15550.5	3438.8	414001	49392.6	31870.1	5347.65	14325.2	165501	262392
aDGGTQVIDTk	N-Term(TMT6plex); K11(TMT6plex)	1	1	P09622	0	2	781.942	48.19	2415.95	5078.72	4377.77	184275	24906	16196.3	3756.03	3054.34	90629.5	78048
iAQLEEELEEEQGNTELINDR	N-Term(TMT6plex)	1	1	P35579	0	2	1351.18	77.33			811.746	47524.3	10162.9	2897.38	1593.61		68262.7	12934.7
yIAPTVLTDVDPk	N-Term(TMT6plex); K13(TMT6plex)	1	1	P51648	0	3	630.705	74.57	189925	173650	365185	16767473	2.90581e+06	1.31916e+06	586386		13251375	3.02097e+06
iLWLNQEPEIQVR	N-Term(TMT6plex)	1	1	Q96EK7	0	2	934.035	30.51				28807.2	2325.62	1427.77	1219.51		72526.6	18049.3
sPLIIFSDcDMNNAVk	N-Term(TMT6plex); C9(Carbamidomethyl); K16(TMT6plex)	1	1	P49189	0	3	761.403	46.65			6435.12	1.2048e+06	134901	93421.3	40208.7		1.10904e+06	571619
gGAASGSDSADk	N-Term(TMT6plex); K12(TMT6plex)	1	1	Q9Y237	0	2	740.886	33.6		1017.6		44082.6	10316.4	5350.89	623.916	3738.83	24038.4	50261.1
eQLAQAMFDHIPVGVGSk	N-Term(TMT6plex); K18(TMT6plex)	1	1	Q9Y3I0	0	3	795.773	45.89		14075.4	11896.7	1.5705e+06	243813	112109	44162.2		1.07541e+06	1.3911e+06
vEAVNMAEGIIHDTETk	N-Term(TMT6plex); K17(TMT6plex)	1	1	P38646	0	3	772.415	75.17		21935.5	12824.1	1.97359e+06	410898	126730	66656.2	40136.5	1.45858e+06	220572
dkYEPAAVSEQGDk	N-Term(TMT6plex); K2(TMT6plex); K14(TMT6plex)	1	1	P05023	1	3	742.072	32.59	3368.1	10368.8	5236.45	518766	85298.2	47178.5	24754.6		449246	125144
iEDGVPQHLVLVLGGk	N-Term(TMT6plex); K16(TMT6plex)	1	1	P12111	0	4	533.826	37.29	14480.5	31991.2	23982.1	1987754	546858	155856	72511.1	44343.9	927239	908658
iAQLEEELEEEQGNTELINDR	N-Term(TMT6plex)	1	1	P35579	0	4	676.09	79.82	3667.5	4443.81	2135.75	278138	59244.7	17134.9	17066.8		380437	89241.9
eAFQSVVLPAFEk	N-Term(TMT6plex); K13(TMT6plex)	1	1	Q6P2E9	0	2	962.051	57.14		1468.78		62852.3	10149.9	1474.37	7532.59		192499	27320.4
iEDGVPQHLVLVLGGk	N-Term(TMT6plex); K16(TMT6plex)	1	1	P12111	0	2	1066.65	92.54	709.29		1462.76	122604	39354.5	7388.63	3724.03	3654.94	45843	54950.3
aGQPLESDSVk	N-Term(TMT6plex); K11(TMT6plex)	1	1	Q9ULP9	0	2	794.951	59.33	1735.49		2584.37	170880	14700.6	10339.5	2741.83		111845	16433.5
tTPPVLDSDGSFFLYSk	N-Term(TMT6plex); K17(TMT6plex)	1	1	P01857	0	2	1166.63	79.12				9966.26	6323.55		727.295		11684.2	9229.79
yIAPTVLTDVDPk	N-Term(TMT6plex); K13(TMT6plex)	1	1	P51648	0	2	945.556	49.75	24436.8	43262.2	51236.8	3.02845e+06	484301	176470	108271		2.29996e+06	484492
gTDDSMTLQSQk	N-Term(TMT6plex); K12(TMT6plex)	1	1	O00422	0	2	884.962	67.65				30602.6	4820.99	846.911	1435.23	1135.19	27685.8	34919.1
eLYLEDSPLELk	N-Term(TMT6plex); K12(TMT6plex)	1	1	Q8TEM1	0	2	954.043	59.81		3348.84		282850	24200	14061.6	14173.6		459796	182175
gTSFDAAATSGGSASSEk	N-Term(TMT6plex); K18(TMT6plex)	1	1	P13804	0	3	697.02	78.35	140220	586228	266862	12212334	2.75763e+06	1.18085e+06	392260	521005	8061617	4844844
eWQSLAGSPSSkL	N-Term(TMT6plex); K12(TMT6plex)	1	1	Q08426	1	2	924.518	52.21			21156.5	2.75564e+06	260127	125390		173408	132221	4.48684e+06
eAHQLFLEPEVLDPESVELk	N-Term(TMT6plex); K20(TMT6plex)	1	1	P39748	0	3	927.509	55.04				266405	46917.4	18277.7	14259.4		372393	284497
rLPGDIQVVPIGVGPNANVQELER	N-Term(TMT6plex)	1	1	P04275	1	3	933.861	47.86				256124	33641.5	11793.3	4331.64		260569	138951
gTSFDAAATSGGSASSEk	N-Term(TMT6plex); K18(TMT6plex)	1	1	P13804	0	2	1045.03	69.89		63896.9		1.97664e+06	427055	163745	38229.6	51112	1.26779e+06	642591
aQQEVLQALEPQVDYLR	N-Term(TMT6plex)	1	1	Q9UPN3	0	3	743.742	38.22		3293.42	2077.22	304979	40126.6	19307	12921.4		364664	123363
sQSAAVTPSSTTSSTR	N-Term(TMT6plex)	1	1	Q16186	0	2	898.963	61.93	1616.11	661.434	613.92	59578.6	20192.3	4440.24	993.746	2707.56	5419.91	48769.6
fNVWDTAGQEk	N-Term(TMT6plex); K11(TMT6plex)	1	1	P62826	0	3	584.982	64.12	36018.9	60028.2	59046.5	4290584	553789	344662	179801	217965	4.86492e+06	4931158
sAYDALPSTTIVSMAccASGSTR	N-Term(TMT6plex); C16(Carbamidomethyl); C17(Carbamidomethyl)	1	1	P35573	0	3	879.082	70.25		40493	18586.5	814355	306451	40186.4	24435.5	4850.28	86138	100132
gISLNPEQWSQLk	N-Term(TMT6plex); K13(TMT6plex)	1	1	P53999	0	2	979.56	42.96				1089445	277207	98059.5	103747		1.82457e+06	1.03075e+06
eGSESQAEEmNEAGPPLEANTETRPEk	N-Term(TMT6plex); M10(Oxidation); K27(TMT6plex)	1	1	A6NDB9	0	3	1135.54	36.59				13171.1	1347.06	725.264			4333.87	1557.68
eQSIcAAEEQPAEDGQGETNk	N-Term(TMT6plex); C5(Carbamidomethyl); K21(TMT6plex)	1	1	Q9UGP8	0	3	917.103	48.32	1665.73	2982.51		130651	21595.7	13721.3	1994.75	9416.56	42916.8	125026
tEVIQLEDTLAQVR	N-Term(TMT6plex)	2	2	Q5VTR2; O75150	0	3	615.35	57.81	5182.33	17384.4	24106.5	600795	156107	48843.8	70744.6		1.11401e+06	91429.2
vAEEHAPSIVFIDEIDAIGTk	N-Term(TMT6plex); K21(TMT6plex)	1	1	P62191	0	3	904.837	46.78		2466.58		314491	42873.4	21976.7	14731.7		312094	210709
aQEAPGQAEPPAAAEVQGAGNENEPR	N-Term(TMT6plex)	1	1	O14745	0	2	1409.18	99.03				56605.6	5944.36	1211.91			8324.06	31256.3
gLAGAVSELLR	N-Term(TMT6plex)	1	1	Q9Y490	0	2	657.901	62.2	9133.97	20350.7	9593.03	832945	162657	73784.6	11865.6	12594.7	465502	250744
eMDQTMAANAQk	N-Term(TMT6plex); K12(TMT6plex)	1	1	P30085	0	2	898.456	47.36		821.685		58085.3	4868.36	2586.17			33981.9	20700.8
tIAIIAEGIPEALTR	N-Term(TMT6plex)	1	1	P53396	0	3	599.693	44.26		976.996		90371.9	10755.1	5631.59	7934.09	5849.49	170722	153488
vESLQEEIAFLkk	N-Term(TMT6plex); K12(TMT6plex); K13(TMT6plex)	1	1	P08670	1	2	1111.18	50.63	1403.06	919.09	774.256	44411.4	18030	3778.11	1474.25	1468.72	49939	4322.31
lTPEEEEILNk	N-Term(TMT6plex); K11(TMT6plex)	1	1	P62241	0	2	887.007	63.07		55495		3.08292e+06	307254	277716	107495		4495934	2278780
tLVSTVGSMVFNEGEAQR	N-Term(TMT6plex)	1	1	Q9P2E9	0	3	718.707	82.2		43154	138973	3.54238e+06	2537536	297867	98397.3	25609.2	275221	447532
vAEEHAPSIVFIDEIDAIGTk	N-Term(TMT6plex); K21(TMT6plex)	1	1	P62191	0	3	904.835	41.55		1653.6	1608.08	174723	17051.3	13913	5568.99		113139	101401
tASLTSAASVDGNR	N-Term(TMT6plex)	1	1	Q9UN36	0	3	526.948	47.92	110914	77316	100778	2.21053e+06	434710	238541	69922.4	107764	560657	1.31155e+06
gVNLPGAAVDLPAVSEk	N-Term(TMT6plex); K17(TMT6plex)	1	1	P14618	0	4	524.56	58.46	3793.16	6117.53	4223.96	301233	51257.7	26372.6	11804		248209	93993.4
iTLPVDFVTADkFDENAk	N-Term(TMT6plex); K12(TMT6plex); K18(TMT6plex)	1	1	P00558	1	3	904.181	33.06		7838.36	9352.51	819568	85827.8	49783.2	12461.8	25088	409307	671811
hQIVEVAGDDk	N-Term(TMT6plex); K11(TMT6plex)	1	1	Q07960	0	2	834.97	48.97	1604.39	2053.29	3437.47	170467	34539.2	13470.1	17013.6		344074	86413.1
tLVSTVGSMVFNEGEAQR	N-Term(TMT6plex)	1	1	Q9P2E9	0	2	1077.56	89.81		3988.31	11154.1	251574	179543	24289.2	9207.32	2358.7	20699	40477.9
aQDEGLLSDVVPFkVPGk	N-Term(TMT6plex); K14(TMT6plex); K18(TMT6plex)	1	1	P55084	1	4	647.383	42.38		5854.45	3485.75	695725	100048	51696.7	17932.7	17751.6	353859	260481
hPPAPAEPSSDLASk	N-Term(TMT6plex); K15(TMT6plex)	1	1	Q9P2E9	0	3	654.696	35.26	4312.76	5175.51	3245.86	381422	55303.6	25222.8	13740.6	12223.4	238513	280897
gTSFDAAATSGGSASSEk	N-Term(TMT6plex); K18(TMT6plex)	1	1	P13804	0	2	1045.03	79.15	1239.39	633.625	796.358	70694.2	14656.2	4758.32	1235.84		67706.7	27858.3
vSENDFEDLLSNQGFSSR	N-Term(TMT6plex)	1	1	O14976	0	2	1137.05	46.11				7124.6		636.624			9963.9	6294.4
hHAAYVNNLNVTEEk	N-Term(TMT6plex); K15(TMT6plex)	1	1	P04179	0	3	733.066	49.7		9159.72	20891.4	599599	275780	66504.5	28416.9	99542.3	385986	851486
vSENDFEDLLSNQGFSSR	N-Term(TMT6plex)	1	1	O14976	0	3	758.368	25.91		8158	5420.9	1.53477e+06	120559	142370	29392.7	21481.9	412036	544985
mQQQLDEYQELLDIk	N-Term(TMT6plex); M1(Oxidation); K15(TMT6plex)	1	1	P02545	0	3	790.088	44.27				110202	18451	11566.6	5747.91		215924	92686.2
mLGPEGGEGFVVk	N-Term(Prot)(Acetyl); M1(Oxidation); K13(TMT6plex)	1	1	P52597	0	2	803.922	70.92				185012	29821.7	7860.29	7494.81	8372.17	302737	149221
aVFVDLEPTVIDEVR	N-Term(TMT6plex)	1	4	Q71U36; P68363; CON_ENSEMBL:ENSBTAP00000016242; Q9BQE3	0	2	966.038	84.32		1886.95	3288.08	152340	14994.5	8092.68	9852.7		202473	84007.1
vIISAPSADAPMFVMGVNHEk	N-Term(TMT6plex); K21(TMT6plex)	1	1	P04406	0	2	1336.22	74.29		1907.55	1157.44	194921	30090	11266.7	4748.35		127340	58878.8
gSGASSGDTAPAADk	N-Term(TMT6plex); K15(TMT6plex)	1	1	Q9H6U8	0	2	875.455	78.1	734.048	677.345		73256.4	16611.9	5456.95	1334.43	4287.99	24220.4	59136.8
qEYVLTQQGFIYQGSAk	N-Term(TMT6plex); K17(TMT6plex)	1	1	P21980	0	3	806.777	72.28	72191	275915	621195	794882	822517	377534	980195	320763	1.63419e+06	99750.1
qQNVQSASQDEk	N-Term(TMT6plex); K12(TMT6plex)	1	1	Q2M389	0	2	910.481	41.69				22335.3	5588.02	829.359	1535.3	3192.83	22730.8	129119
dLPFETLEVEAk	N-Term(TMT6plex); K12(TMT6plex)	1	1	Q9NYK5	0	2	925.023	63.27				42482	3282.59				72795.2	38773.5
iGPSEVENALMk	N-Term(TMT6plex); K12(TMT6plex)	1	1	Q68CK6	0	2	873.496	54.63		2217.75		137736	11079.3	5832.82	3490.91		96271.8	55231.3
aQFAQPEILIGTIPGAGGTQR	N-Term(TMT6plex)	1	1	P30084	0	3	785.44	54.38				937640	107688	61522.9		12806	280395	404906
yPQAPVIMGNTSVGPEVk	N-Term(TMT6plex); K18(TMT6plex)	1	1	Q06278	0	2	1173.15	67.77		1514.58	1263.82	100091	34226.9	9118.39	9090.89		152587	43392.3
tIPIDGNFFTYTR	N-Term(TMT6plex)	1	1	P00352	0	2	887.473	45.92			1774.96	51636.9	3890.11	2316.37			39603.2	16591.3
dRDVTFSPATIENELIk	N-Term(TMT6plex); K17(TMT6plex)	1	1	P55145	1	3	802.781	31.33				169343	28935.3	8640.53	5113.88	9949.25	168568	245578
aQFAQPEILIGTIPGAGGTQR	N-Term(TMT6plex)	1	1	P30084	0	2	1177.66	50.31		1773.45	952.866	161060	13841.6	11833.3	1517.98	3365.17	55910.1	68886.7
aISESGVALTSVLVk	N-Term(TMT6plex); K15(TMT6plex)	1	2	Q9UKY3; P23141	0	4	483.801	51.81	5937.73	34044	15370.3	249567	93224.9	26462.7	18975	41100.8	137522	112551
tTPPVLDSDGSFFLYSk	N-Term(TMT6plex); K17(TMT6plex)	1	1	P01857	0	3	778.087	53.42	5882.64	5733.41	7603.25	389724	234641	27813.3	34128.1		526166	361328
gPVGLEGLLTTk	N-Term(TMT6plex); K12(TMT6plex)	1	1	P54886	0	2	822.019	60.86		39900	19340.8	1.82611e+06	149445	121421	53915.5	48285.2	1.05065e+06	742845
vIISAPSADAPMFVMGVNHEk	N-Term(TMT6plex); K21(TMT6plex)	1	1	P04406	0	5	535.092	65.08		8268.66	17727	1.08036e+06	165567	77429.3	31213.4	20500.8	730022	367633
tTNIQGINLLFSSR	N-Term(TMT6plex)	2	2	P0C0L4; P0C0L5	0	3	598.344	44.68	3919.5	20649.5	10373.6	329960	234089	42989.1	24957.1	32210.4	344690	337412
eVLAELEALERR	N-Term(TMT6plex)	1	1	Q16822	1	3	552.989	56.89		4291.13	3470.24	313264	35557.4	14866.3	4794.21	10949.9	63915.7	390659
lEDLIVkDGLTDVYNk	N-Term(TMT6plex); K7(TMT6plex); K16(TMT6plex)	1	1	P24752	1	3	841.496	38.61				657614	79886.6	43053.7	7139.7		157803	35207.9
nNLPTAISDWLYVk	N-Term(TMT6plex); K14(TMT6plex)	1	1	P31513	0	3	698.068	44.58		2943.51	3361.31	455811	37678.4	29491.2	11659		341079	91553.5
tVNMDYLSLLR	N-Term(TMT6plex)	1	1	P35251	0	2	777.431	54.78				62156.2	13087.7	1936.29	3640.82		119063	16312.7
gTSFDAAATSGGSASSEk	N-Term(TMT6plex); K18(TMT6plex)	1	1	P13804	0	2	1045.03	52.09		730.038		44279.2	8022.35	3489.91	779.229	929.7	27317.7	18280.1
yGAAEPHTIAAFLGGAAAQEVIk	N-Term(TMT6plex); K23(TMT6plex)	1	1	Q13564	0	3	915.177	35.42	2326.29	8499.33	2532.18	137670	40160	9859.69	3410.42	3632.96	113352	70728.5
iIDSLFNTVTDk	N-Term(TMT6plex); K12(TMT6plex)	1	1	O60701	0	2	912.531	74.69	871.478	4530.58	1909.49	144456	18316.1	9091.4	4377.43	5522.12	73323.7	54938
gLAGAVSELLR	N-Term(TMT6plex)	1	1	Q9Y490	0	3	438.936	56.55	9518.27	14522.5	14603.9	597895	108319	55870.7	18791.7	20112.2	352512	179138
iTDIIGkEEGIGPENLR	N-Term(TMT6plex); K7(TMT6plex)	1	1	Q13085	1	2	1156.67	47.17			668.591	12582.1	1739.94	696.481			13317.3	7838.46
nNLPTAISDWLYVk	N-Term(TMT6plex); K14(TMT6plex)	1	1	P31513	0	2	1046.6	63.32				23250	1882.32	873.53			18544.5	4600.87
eDEISLEDLIER	N-Term(TMT6plex)	1	1	Q8WU90	0	2	845.442	54.99				106791	21903.9	5841.99			267660	44947.4
aIEPPPLDAVIEAEHTLR	N-Term(TMT6plex)	1	1	Q08211	0	3	734.077	71.11		7919.09	6613.49	824260	137536	54431.6	51451.3		1.34111e+06	408294
gAGTDEGcLIEILASR	N-Term(TMT6plex); C8(Carbamidomethyl)	1	1	P09525	0	2	945.995	55.68				183291	16224.3	14266.9	3475.24		154953	40377.5
eGSGSSGTGEQkEDQk	N-Term(TMT6plex); K12(TMT6plex); K16(TMT6plex)	1	1	P38646	1	2	1156.11	68.08				17710	3250.16	1090.65			9663.15	9353.81
aISESGVALTSVLVk	N-Term(TMT6plex); K15(TMT6plex)	1	2	Q9UKY3; P23141	0	2	966.593	109.71	11932.3	228872	97527.8	1.31302e+06	557834	101324	139977	264760	553721	565917
gAGTDEGcLIEILASR	N-Term(TMT6plex); C8(Carbamidomethyl)	1	1	P09525	0	3	630.996	33.85		3409.75	6925.32	275869	37850.5	20514.1	11572.6		246354	75190.7
aISESGVALTSVLVk	N-Term(TMT6plex); K15(TMT6plex)	1	2	Q9UKY3; P23141	0	3	644.733	60.09	644448	3.56356e+06	1.83347e+06	23327674	10062574	2.60399e+06	2.20756e+06	4646034	10660678	11184562
eQSIcAAEEQPAEDGQGETNk	N-Term(TMT6plex); C5(Carbamidomethyl); K21(TMT6plex)	1	1	Q9UGP8	0	3	917.108	67.72				96557.3	18162.4	9416.16	2884.35	2253.73	38438	94468.9
nEEDAAELVALAQAVNAR	N-Term(TMT6plex)	1	1	P22314	0	3	705.04	69.58	1927.82	3703.45	7330.88	264098	69193.2	18225.8	11107.7	8984.25	230950	148889
gALPLDTVTFYk	N-Term(TMT6plex); K12(TMT6plex)	1	1	P30040	0	2	892.024	59.65		18904.3	12177.2	1218499	194995	77769.9	28403.4	29363.7	948739	625153
yPQAPVIMGNTSVGPEVk	N-Term(TMT6plex); K18(TMT6plex)	1	1	Q06278	0	3	782.434	27.84		6831.82	12227.3	1.05326e+06	386990	65047.3	74832.3		1.46244e+06	148317
vLEALELYNk	N-Term(TMT6plex); K10(TMT6plex)	1	1	O75886	0	2	825.499	59.95		2700.11	3912.43	181733	26502.9	9839.74	18037.7		475369	217876
amGImNSFVNDIFER	N-Term(TMT6plex); M2(Oxidation); M5(Oxidation)	4	14	Q16778; Q5QNW6; Q99879; P33778; P58876; Q93079; O60814; Q99880; P62807; P57053; Q8N257; P06899; P23527; Q99877	0	3	668.996	58.35		9816.94		757994	140077	43146.4	20412.8		935785	277407
qVAELSEcIGSALIQk	N-Term(TMT6plex); C8(Carbamidomethyl); K16(TMT6plex)	1	1	P33121	0	2	1102.62	80.45		23425.1	27379.3	392241	163839	33248.3	17084.6	9750.92	68644.7	143738
tASLTSAASVDGNR	N-Term(TMT6plex)	1	1	Q9UN36	0	2	789.919	57.64	22145.9	21266.6	11257.3	526884	99774	49638	6555.56	22879.1	104521	273935
vESLQEEIAFLkk	N-Term(TMT6plex); K12(TMT6plex); K13(TMT6plex)	1	1	P08670	1	3	741.119	50.26	117838	55183.7	99898	2.25481e+06	866680	234815	155607	107813	2.9065e+06	180052
gEVPcTVTSASPLEEATLSELk	N-Term(TMT6plex); C5(Carbamidomethyl); K22(TMT6plex)	1	1	P48047	0	3	926.164	82.99			3632.76	524130	88588.2	34449.6	6997.97		76896.3	81187.7
mLVLDEADEMLNk	N-Term(TMT6plex); M1(Oxidation); K13(TMT6plex)	1	1	P38919	0	3	665.689	52.5	3725.01	12733.7	9405.91	272801	57790.2	27638.7	18779.8	25275.9	340435	436815
qVAELSEcIGSALIQk	N-Term(TMT6plex); C8(Carbamidomethyl); K16(TMT6plex)	1	1	P33121	0	4	551.813	59.37	16770	96790.5	77192.1	1.48222e+06	524058	124190	77405.7	50134.3	278757	537982
dTLYEAVREVLHGNQR	N-Term(TMT6plex)	1	1	P62906	1	4	533.038	47.27		8693.76	3597.42	147509	33474.6	19491.6	2918.9	19597.4	70941.4	335905
vQTESSTGSVGSNR	N-Term(TMT6plex)	1	1	Q9BRX2	0	2	819.419	71.52				12997.7	1957.59	1462.44			13715.2	8188.96
nITYLPAGQSVLLQLPQ	N-Term(TMT6plex)	1	1	P35232	0	2	1042.6	58.83		1697.14	1613.75	168254	15800.6	12987	8671.68		225699	75822.3
qVAELSEcIGSALIQk	N-Term(TMT6plex); C8(Carbamidomethyl); K16(TMT6plex)	1	1	P33121	0	3	735.418	60.65	114656	1.04259e+06	998102	15166893	5980890	1.09159e+06	716191	554044	2775375	5.7662e+06
dDPLTNLNTAFDVAEk	N-Term(TMT6plex); K16(TMT6plex)	1	1	P12814	0	3	741.063	57.16	11409.3	13187.9	8150.67	2.61387e+06	377779	160369	65267.4		1.15026e+06	472921
tHLPGFVEQAEALk	N-Term(TMT6plex); K14(TMT6plex)	1	1	P30044	0	3	666.72	47.76		15228.5	8719.91	1.04691e+06	129193	74757.6	19989.5	19854.7	304367	455190
iTSPLMEPSSIEk	N-Term(TMT6plex); K13(TMT6plex)	1	1	P28066	0	2	945.537	85.48	5096.66	29612.8	22709.3	896933	133051	51039.3	44494.2	24900.5	604768	285625
vFDFTFSPEEMk	N-Term(TMT6plex); K12(TMT6plex)	1	1	P14550	0	2	968.004	62.47		1954.8		128818	11390.5	7681.79		1161.43	22507.1	89769.4
aPVPTGEVYFADSFDR	N-Term(TMT6plex)	1	1	P27824	0	3	667.337	38.21		5254.19		450548	65314.2	33010.2	31545.6		607117	44679.6
dTANWLEINPDTGAISTR	N-Term(TMT6plex)	1	1	P12830	0	2	1102.06	75.76			1644.39	252912	24346.4	13245.1			4403.9	56200.2
fFESFGDLSTPDAVMGNPk	N-Term(TMT6plex); K19(TMT6plex)	1	1	P68871	0	2	1259.14	71.92				4.55261e+06	1.21907e+06	283619	37549.3		941943	52869.4
fFESFGDLSTPDAVMGNPk	N-Term(TMT6plex); K19(TMT6plex)	1	1	P68871	0	3	839.765	95.17		969691	672302	127697768	34910232	7.89336e+06	2767831		24817288	3.63281e+06
tLRAGLLEPEVFHLNPAk	N-Term(TMT6plex); K18(TMT6plex)	1	1	P23786	1	4	616.618	29.93				100656	57225.5	22358.1		181856	79133.7	6.29898e+06
qmFEPVScTFTYLLGDR	N-Term(TMT6plex); M2(Oxidation); C8(Carbamidomethyl)	1	1	O95571	0	3	770.378	74.47		1137.89		111427	22865.1	11361.6	3094.72	1426.41	53176.5	12817.8
vEYTLGEESEAPGQR	N-Term(TMT6plex)	1	1	Q04637	0	2	947.476	75.93				181275	34142.9	11220.1	9674.92		209028	94037.5
lDQLIYIPLPDEk	N-Term(TMT6plex); K13(TMT6plex)	1	1	P55072	0	2	1008.1	57.4		653.549		120199	13471.9	6060.21	3757.91		99998.2	18244.1
aPVPTGEVYFADSFDR	N-Term(TMT6plex)	1	1	P27824	0	2	1000.5	74.99				179787	34147.6	5292.18	4611.6		201489
vATQAVEDVLNIAk	N-Term(TMT6plex); K14(TMT6plex)	1	1	Q4G0N4	0	2	965.075	68.05				21424.8	3238.17	1207.66			17161.2	3125.2
vATQAVEDVLNIAk	N-Term(TMT6plex); K14(TMT6plex)	1	1	Q4G0N4	0	3	643.719	45.98	648.516	6580.08	7220.11	309774	64051.4	13581	8640.64		206696	43537.6
vFLLGEEVAQYDGAYk	N-Term(TMT6plex); K16(TMT6plex)	1	1	P11177	0	3	754.079	52.94		1688.98	3037.56	65879.6	11781.4	6480.13	5719.68	5916.99	76139.8	53578.1
lPDGSSFTNQFPSDAPLEEAR	N-Term(TMT6plex)	1	1	Q92575	0	2	1254.12	70.88				34908.8	2187.11				24616.9	1326.03
aLAPTWEQLALGLEHSETVk	N-Term(TMT6plex); K20(TMT6plex)	1	1	Q8NBS9	0	3	884.499	111.52				60796.4	17493	3406.4	7673.61		162522	51657.7
vFDEFkPLVEEPQNLIk	N-Term(TMT6plex); K6(TMT6plex); K17(TMT6plex)	1	1	P02768	0	3	911.534	26.49				229347	98532	14122.7	16752.1		359412	168833
tLDQISDADNIPGLLVLk	N-Term(TMT6plex); K18(TMT6plex)	1	1	Q6PGP7	0	3	795.133	49.11				32141	4513.83	1217.95	3163.93		65351.1	21353.4
aFYPEEISSMVLTk	N-Term(TMT6plex); K14(TMT6plex)	2	2	P0DMV9; P34931	0	2	1037.07	76.1				16297.2	3504.43			820.581	6338.34	30564.2
gMPFSELAGLSGTPEGLVVR	N-Term(TMT6plex)	1	1	Q15477	0	3	749.407	53.97		756.622	901.165	39941.3	4457.57	1223.96	2784.57		59726.7	10324.2
nVTDVVNTcHDAGISk	N-Term(TMT6plex); C9(Carbamidomethyl); K16(TMT6plex)	1	1	Q9Y3I0	0	3	730.055	55.98		17578.3	21692.3	2.20644e+06	223505	172972	22733	36269.6	877220	882522
aQLNIGNVLPVGTMPEGTIVccLEEkPGDR	N-Term(TMT6plex); C21(Carbamidomethyl); C22(Carbamidomethyl); K26(TMT6plex)	1	1	P62917	0	4	932.242	47.48				61100.6	8584.54	3773.04	1497.32		69934.9	18285.4
fFESFGDLSSPDAVMGNPk	N-Term(TMT6plex); K19(TMT6plex)	1	1	P02042	0	2	1252.14	99.63		694.207		130661	41948.6	7564.66	3070.54		37613.8	1717.44
fFESFGDLSSPDAVMGNPk	N-Term(TMT6plex); K19(TMT6plex)	1	1	P02042	0	4	626.57	100.35		8548.04	5701.73	1.24873e+06	402981	77008.5	42912.5		342410	39325.9
nLGMTDAFELGk	N-Term(TMT6plex); K12(TMT6plex)	1	1	P35237	0	2	877.483	43.92				86731.9	16221.6	4951.67			38328.3	39979
hLQDLMEGLTAk	N-Term(TMT6plex); K12(TMT6plex)	1	1	P11387	0	2	907.517	40.65				81126.3	16063.1	8790.81	4818.73		134510	103384
yLPDTLLLEEcGLLRk	N-Term(TMT6plex); C11(Carbamidomethyl); K16(TMT6plex)	1	1	P21964	1	3	797.797	23.45		1009.71		78418.7	3706.2	5504.8			32288.3	23086.3
ecPSDEcGAGVFmASHFDR	N-Term(TMT6plex); C2(Carbamidomethyl); C7(Carbamidomethyl); M13(Oxidation)	1	1	P62979	0	3	806.345	64.8		5881.78	19524.9	605160	126629	40478.5	19414.2	12095.9	358346	119516
nLFAEIIEEHLANR	N-Term(TMT6plex)	1	1	Q9NWY4	0	3	633.349	56.22		2420.29	2600.85	121284	29411.3	9999.03	7682.5		183658	40402.5
aAPSVTLFPPSSEELQANk	N-Term(TMT6plex); K19(TMT6plex)	2	4	P0CG05; P0CF74; P0CG06; A0M8Q6	0	4	611.842	60.66	4619.46	5475.28	10270.1	441751	478458	44967	46909.1	18253.4	526949	609756
eIQGFFSFPVDNLR	N-Term(TMT6plex)	1	1	Q14558	0	2	949.503	45.25				13825.4	816.667				9535.77	10033.8
vLLIESLATMEPDSRPELQEk	N-Term(TMT6plex); K21(TMT6plex)	1	1	Q5VYK3	0	3	952.867	49.66				21861.7	8675.34	999.616		706.344	9163.29	12601.1
gSLLIDSSTIDPAVSk	N-Term(TMT6plex); K16(TMT6plex)	1	1	P31937	0	2	1031.1	51.89	4071.84	12969	4385.71	570404	75977.6	48287.8	20035.9		614700	229655
fNFLAPELPAVSEFSTSETmGHSADR	N-Term(TMT6plex); M20(Oxidation)	1	1	P55084	0	3	1029.16	70.56		2807.05		194979	16500.7	14718.9	2765.38		36205.9	3822.09
mGFPPNIVESAAENMVk	N-Term(TMT6plex); K17(TMT6plex)	1	1	Q9P2R7	0	3	764.742	42.2				63531	11889.2	4709.12	2716.72		58772.9	24690.9
mETYcSSGSTDTSPVIDAVTHALTATTPYTR	N-Term(TMT6plex); C5(Carbamidomethyl)	1	1	Q02338	0	3	1188.24	113.44				7248.27						3063.64
aVASLPPEQMFELMk	N-Term(TMT6plex); K15(TMT6plex)	2	2	P33240; Q9H0L4	0	3	717.065	44.95				44739.5	5571.79	1698.84	1572.59		55132.9	46433.4
gVETIANDVVSLATk	N-Term(TMT6plex); K15(TMT6plex)	1	1	P10515	0	2	988.08	59.94			725.826	15829.3	1282.93	660.126	1430.12		37900.4	5140.04
vQEVQVVGVkDDR	N-Term(TMT6plex); K10(TMT6plex)	1	1	Q96CM8	1	2	965.066	55.98		3532.61		98689.6	38896	6531.61	2983.48		130404	40419.3
gVETIANDVVSLATk	N-Term(TMT6plex); K15(TMT6plex)	1	1	P10515	0	3	659.054	39.74		1332.01	1138.05	75914.4	16050.1	7331.49	9423.7	5277.15	169231	27690.2
fYPGQAPSLAENFAEHVLR	N-Term(TMT6plex)	1	1	Q9Y276	0	3	792.418	59				47797	6991.73	3655.53	1589.68		36204.1	19842.1
fFESFGDLSTPDAVMGNPk	N-Term(TMT6plex); K19(TMT6plex)	1	1	P68871	0	4	630.074	85.36		3150.62	806.914	266560	79797.2	18014.1	7161.97		56897.6	9253.07
sLIINTNPVEVYk	N-Term(TMT6plex); K13(TMT6plex)	1	1	Q13576	0	2	974.583	57.08		3504.45		344779	38126	24440.3	19751.6		679656	195982
sVLELIPELNEk	N-Term(TMT6plex); K12(TMT6plex)	1	1	P42704	0	2	921.553	51.58		998.783		57035.1	5893.31	3953.64	2858.19	2750.58	53672.5	53819.3
dGETVESGEVTIk	N-Term(TMT6plex); K13(TMT6plex)	1	1	P51687	0	2	911.498	60.76				183489	65175.3	7198.26	14394.8		286684	34795
aAFGLSEAGFNTAcVTk	N-Term(TMT6plex); C14(Carbamidomethyl); K17(TMT6plex)	1	1	P31040	0	3	734.726	39.63				8397.15	3203.74	981.703			5680.78	1962.65
vDQVQDIVTGNPTVIk	N-Term(TMT6plex); K16(TMT6plex)	1	1	Q13576	0	3	728.76	53.77	28767.8	248296	228447	9.04083e+06	1.37036e+06	649741	781436		19744534	1.51187e+06
iGSFGPQEDLLFLR	N-Term(TMT6plex)	1	1	Q13085	0	3	607.675	48.94	2203.82	9675.75	7990.75	298527	44044.3	26263.1	12075.7	10582.6	387515	307464
vDQVQDIVTGNPTVIk	N-Term(TMT6plex); K16(TMT6plex)	1	1	Q13576	0	2	1092.64	55.95		8470.95	7764.13	551420	91272.1	39184.6	50912.3		1.36593e+06	111834
fFESFGDLSTPDAVMGNPk	N-Term(TMT6plex); K19(TMT6plex)	1	1	P68871	0	2	1259.14	88.5				32647	7693	899.747			5926.14
fFESFGDLSTPDAVMGNPk	N-Term(TMT6plex); K19(TMT6plex)	1	1	P68871	0	3	839.763	89.81		18431.2	9879.17	1.99163e+06	580384	126835	47023.9		397862	57551.9
iGSFGPQEDLLFLR	N-Term(TMT6plex)	1	1	Q13085	0	2	911.01	46.92				47033.5	1456.46	2071.38	1773.51		60478.8	32029.7
vDQVQDIVTGNPTVIk	N-Term(TMT6plex); K16(TMT6plex)	1	1	Q13576	0	4	546.822	65.1	21169.8	49255	35422.1	1.57453e+06	261383	122217	163627		3769562	342324
fNFLAPELPAVSEFSTSETmGHSADR	N-Term(TMT6plex); M20(Oxidation)	1	1	P55084	0	4	772.123	51.77		902.872	996.233	137764	10171.6	9059.03	1355.11		27926.9	4970.29
fFESFGDLSTPDAVMGNPk	N-Term(TMT6plex); K19(TMT6plex)	1	1	P68871	0	4	630.074	89.12		69270.4	70536.6	15991723	4839996	1.04923e+06	355422		3676665	496310
rILELSGSSSEDSEk	N-Term(TMT6plex); K15(TMT6plex)	1	1	P78527	1	3	699.048	37.05	10635.2	10502.3	7013.59	411705	111961	57588.8	9894.8	45622.2	249004	852332
aLPESLGQHALR	N-Term(TMT6plex)	1	1	O94760	0	3	507.63	68.9	37067.7	87010.1	87697.7	8587646	545638	661621	120801	141753	2417989	2.27126e+06
eSQPLLGTVIDGmLLLk	N-Term(TMT6plex); M13(Oxidation); K17(TMT6plex)	1	1	P23141	0	3	767.789	34.61			956.527	76081.3	5905.11	5006.07	1629.59		66085.8	21097.3
fFESFGDLSTPDAVMGNPk	N-Term(TMT6plex); K19(TMT6plex)	1	1	P68871	0	4	630.073	59.63	610.87	1357.17	1766.96	206899	61174.8	16949.7	6333.73		47757.7	6806.35
iMEGPAFNFLDAPAVR	N-Term(TMT6plex)	1	1	P11177	0	3	659.687	41.55		42611.1	15453.4	1.66248e+06	186979	160776	57470.4	37905.8	1.35408e+06	912184
mSQVAPSLSALIGEAVGAR	N-Term(TMT6plex); M1(Oxidation)	1	1	O00567	0	3	701.386	66.13			605.618	29987	6210.01	3180.31	4438.63	1814.21	68804.1	32912.2
gLIDEVNQDFTNRINk	N-Term(TMT6plex); K16(TMT6plex)	1	1	P02671	1	3	778.767	29.6				525788	351310	29966.7	15484.7	140591	342460	4.33917e+06
hSVNNPYSQFQDEYSLDEVMASk	N-Term(TMT6plex); K23(TMT6plex)	1	1	P22307	0	3	1049.51	80.3			1881.36	246577	25284.2	15198.6	3937.51	5244.5	160505	148870
gLPDNISSVLNk	N-Term(TMT6plex); K12(TMT6plex)	1	1	Q16851	0	2	858.009	58.86		29604	29174.2	2323384	282353	126270	40509.9		816885	663148
aILVDLEPGTMDSVR	N-Term(TMT6plex)	3	4	Q13885; Q13509; P07437; Q9BVA1	0	2	923.005	55.8		5953.66	7590.87	474908	54126	37020	16311.2		538936	318143
dTANWLEINPDTGAISTR	N-Term(TMT6plex)	1	1	P12830	0	3	735.044	47.2		17205.8	10413.8	1.43355e+06	169443	98512.6	8558.84		77796.6	354907
iMEGPAFNFLDAPAVR	N-Term(TMT6plex)	1	1	P11177	0	2	989.027	50.33				864352	89422	75337.5	16504.5	27058.9	616084	483008
dNLEFFLAGIGR	N-Term(TMT6plex)	1	1	P49327	0	2	790.936	69.18		2125.13	2528.13	150941	17310.5	11032.3	23588.1		530407	15331.3
eMVPIIAQYGDVLVR	N-Term(TMT6plex)	2	2	P08684; P24462	0	2	966.546	55.53				21984.9	20889.3	853.349	3357.87		56332.3
lPDGSSFTNQFPSDAPLEEAR	N-Term(TMT6plex)	1	1	Q92575	0	3	836.415	57.51			3542.16	278845	40408.3	14991.4	8303.03		202928	42735.3
vFDEFkPLVEEPQNLIk	N-Term(TMT6plex); K6(TMT6plex); K17(TMT6plex)	1	1	P02768	0	3	911.533	16.81				48902.6	17297.1	2988.74	2152.41		78631.8	36666.8
nVTELNEPLSNEER	N-Term(TMT6plex)	1	1	P61981	0	2	936.98	66.68	17331.7	32422.4	31604.7	1.69553e+06	216484	114325	134969		3.40544e+06	510481
fFESFGDLSTPDAVmGNPk	N-Term(TMT6plex); M15(Oxidation); K19(TMT6plex)	1	1	P68871	0	3	845.095	55.84		1841.94		167896	43786.8	10986.6	1754.73		37104.1	6275.33
nVTELNEPLSNEER	N-Term(TMT6plex)	1	1	P61981	0	3	624.988	69.63		62730.9	71264	7.72317e+06	1271048	655055	590979		14815151	2.338e+06
fFESFGDLSTPDAVMGNPk	N-Term(TMT6plex); K19(TMT6plex)	1	1	P68871	0	4	630.073	59.59	825.661	6828.55	4626.17	225765	74327.9	19738.6	6384.78	3556.23	66994.7	11104
gYFNEELSEILSDPSDDTk	N-Term(TMT6plex); K19(TMT6plex)	1	1	P15924	0	3	873.103	62.94		870.671		44685.2	7808.38	3520.09	1183.92		42758.7	20695.9
iLQDVADEEIAALPR	N-Term(TMT6plex)	1	1	O60783	0	2	941.529	87.78				65029.1	7149.59	2202.75		1472.7	44400.6	39513.9
iLQDVADEEIAALPR	N-Term(TMT6plex)	1	1	O60783	0	3	628.022	69.67	2089.45	5217.07	6981.23	232381	24016.5	31125.4	7768.79	12930.6	128119	211911
fFESFGDLSTPDAVMGNPk	N-Term(TMT6plex); K19(TMT6plex)	1	1	P68871	0	3	839.763	57.04		3756.49	3764.44	493481	159481	39635	14661.4		116050	14528.8
fFESFGDLSTPDAVMGNPk	N-Term(TMT6plex); K19(TMT6plex)	1	1	P68871	0	2	1259.14	56.67				13166.3	4157.23	746.053			2924.33	656.681
mETYcSSGSTDTSPVIDAVTHALTATTPYTR	N-Term(TMT6plex); M1(Oxidation); C5(Carbamidomethyl)	1	1	Q02338	0	3	1193.57	86.47				1703.11
eGSVTSVNLTk	N-Term(TMT6plex); K11(TMT6plex)	1	1	Q03154	0	2	796.968	61.17	38003.5	283356	83184.5	6.29566e+06	914384	394068	276138	242414	5.30543e+06	3.88855e+06
qNASFLYETVLPVVEk	N-Term(TMT6plex); K16(TMT6plex)	1	1	Q8IYI6	0	3	765.771	44	1096.65	1893.09	4176.15	159006	30730.7	10774.6	5540.59		157211	49294.6
eVVTSEDGSDcPEAMDLGTLSGIGTLDGFR	N-Term(TMT6plex); C11(Carbamidomethyl)	1	1	P02671	0	3	1119.86	117.69				58838.8	21162.5	2315.63	1783.92		31066.4	29593.7
wLLLSDPDDFSAGAR	N-Term(TMT6plex)	1	1	O75923	0	2	946.492	54.63		687.557		95300.6	12202.9	5154.3	5918.81		194101	100432
aDFLEQPVLGFVR	N-Term(TMT6plex)	1	1	P02730	0	2	860.486	55.54		854.556	879.693	143000	25768.1	7031.9	2038.04		66718.9	18015.7
fFESFGDLSSPDAVMGNPk	N-Term(TMT6plex); K19(TMT6plex)	1	1	P02042	0	4	626.571	70.31	652.109	1325.25	1197.86	218121	44340.6	19723.6	4750.1		52164.3	17480.1
dVDEIEAWISEk	N-Term(TMT6plex); K12(TMT6plex)	1	1	Q13813	0	2	946.502	48.58		794.743		39948	5444.39	1439.97	835.513	702.535	23662.2	17951.6
tmLDSLWAAGQELQAWk	N-Term(TMT6plex); M2(Oxidation); K17(TMT6plex)	1	1	Q3LXA3	0	3	808.099	55.46				61603.6	4776.02	3839.31	3643.71		89992.9	8248.75
tLGGYSWGLGPAPLLSPDPSSASAAPIGSGEDEVQQTAAR	N-Term(TMT6plex)	1	1	Q9NX61	0	4	1035.78	68.1				10292.1		638.682			10140.4	6086.51
gLGSTVQEIDLTGVk	N-Term(TMT6plex); K15(TMT6plex)	1	1	Q96CN7	0	3	659.055	50.04	23143.6	141030	79884.7	3.56755e+06	494928	295174	154806	175100	2.97734e+06	3.8936e+06
vGMAAVQLAPGQTFDGEk	N-Term(TMT6plex); K18(TMT6plex)	1	1	Q9Y2P5	0	3	759.75	53.62	10392.5	29586.5	68115.6	2.88625e+06	503733	233647	90409.6	74135.8	1.76223e+06	1.83492e+06
fFESFGDLSSPDAVMGNPk	N-Term(TMT6plex); K19(TMT6plex)	1	1	P02042	0	2	1252.14	82.69				24701.9	7143.42	722.243			6817.7
iLHcLGLAEEIQk	N-Term(TMT6plex); C4(Carbamidomethyl); K13(TMT6plex)	1	1	P53004	0	3	661.389	43.32	30597.2	44468.1	56978.8	1.17065e+06	393898	105074	24128.9	44820.5	169100	114353
vELNDGHFMPVLGFGTYAPPEVPR	N-Term(TMT6plex)	1	1	P17516	0	4	718.623	47.62		2536.94		188945	20332.1	15401.5	4492.96		130595	146861
gLGSTVQEIDLTGVk	N-Term(TMT6plex); K15(TMT6plex)	1	1	Q96CN7	0	2	988.086	111.85		5896.53	3878.93	237051	30959.9	13979.3	7310.52	6001.03	208117	266370
fFESFGDLSSPDAVMGNPk	N-Term(TMT6plex); K19(TMT6plex)	1	1	P02042	0	3	835.093	61.38		1881.37	3743.53	360304	111000	29036.6	9721.67		90304.4	9850.29
vLDEEEYIEGLQTVIQR	N-Term(TMT6plex)	1	1	Q96DF8	0	3	755.073	38.19			507.913	23646.6	3705.52	1132.03	1468		29977.7	5297.18
vELNDGHFMPVLGFGTYAPPEVPR	N-Term(TMT6plex)	1	1	P17516	0	3	957.828	91.67				156614	14861.4	7259.21	3188.47	5555.4	105634	119886
aVANQTSATFLR	N-Term(TMT6plex)	1	1	P62191	0	2	754.426	44.75	36360	73736.9	61780	419401	200999	64005.4	46000.7	46320.8	483127	132380
fAVLQTYGDTTHTLVEk	N-Term(TMT6plex); K17(TMT6plex)	1	1	P32754	0	3	794.445	82.99	12045.8	214169	218290	1.7746e+06	633840	182285	103033	78488.4	1.535e+06	1.94013e+06
fFQPTEMAAQDFFQR	N-Term(TMT6plex)	1	1	O95782	0	3	698.009	65.39		1423.96	2855.53	183806	27589.8	14037.4	4923.22	3359.33	117160	54394.2
eLGAFGLQVPSELGGVGLcNTQYAR	N-Term(TMT6plex); C19(Carbamidomethyl)	1	1	P49748	0	3	955.831	91.78			2003.2	274267	30134.5	18042.8	12478		511056	47943.8
eANLLNAVIVQR	N-Term(TMT6plex)	1	1	Q9UNZ2	0	2	784.97	66.43	12945	19930.4	13978.4	639883	180970	30124.1	31160	27755.3	693182	720628
eMVPIIAQYGDVLVR	N-Term(TMT6plex)	2	2	P08684; P24462	0	3	644.7	42.53		723.685	1183.6	146377	75082	14599.6	7872.3		140173	10901
aSAELALGENSEVLk	N-Term(TMT6plex); K15(TMT6plex)	1	1	P00505	0	3	663.715	31.44				20722.4	1447.3	764.071		683.257	9846.37	30704.5
iAPDLTSQDkEDIASVVk	N-Term(TMT6plex); K10(TMT6plex); K18(TMT6plex)	1	1	Q02127	1	3	872.84	23.76		5988.31	3780.13	196135	49887	18369.1	6437.4		277585	193177
dFSALESQLQDTQELLQEENR	N-Term(TMT6plex)	1	1	P35579	0	4	681.338	56.57		686.03		117725	29171.8	8351.05	3888.57		93786.3	10628.1
fFESFGDLSTPDAVMGNPk	N-Term(TMT6plex); K19(TMT6plex)	1	1	P68871	0	2	1259.14	66.13				88939.3	25680.4	4073.07	1281.81		19132.2	1302.68
fFESFGDLSTPDAVMGNPk	N-Term(TMT6plex); K19(TMT6plex)	1	1	P68871	0	3	839.765	75.84		20048	22372.6	4.08249e+06	1.15188e+06	276154	91962.8		843425	118268
yLLSQSSPAPLTAAEEELRQIk	N-Term(TMT6plex); K22(TMT6plex)	1	1	Q12792	1	4	726.414	47.68				23240.9	4051.89	798.37	951.974	3367.77	35336.8	70846.8
iADSIGcSTNNILFLTDVTR	N-Term(TMT6plex); C7(Carbamidomethyl)	1	1	Q9UHY7	0	3	813.762	51.44				12283.3	3158.08				7225.61	10099.2
yLLSQSSPAPLTAAEEELRQIk	N-Term(TMT6plex); K22(TMT6plex)	1	1	Q12792	1	3	968.215	29.38				15550.8	1290.09	1088.68	563.408	685.977	5724.42	63625.6
dFSALESQLQDTQELLQEENR	N-Term(TMT6plex)	1	1	P35579	0	2	1361.67	40.72				67605	18134.2	5763.51	1190.2		17239
dFSALESQLQDTQELLQEENR	N-Term(TMT6plex)	1	1	P35579	0	3	908.118	97.08		3817.09		428968	93625.5	18261.2	21244.5		728461	80872.4
iFYPEIEEVQALDDTER	N-Term(TMT6plex)	1	1	P33316	0	2	1148.58	97.87				15354	2992.53	1112.7	1084.04		52606.3	4045.43
eTAELSETLTR	N-Term(TMT6plex)	1	1	Q6NYC8	0	2	739.9	60.73	9675.43		4789.93	408012	52627.8	53216.7	11015.5	11317	123074	134326
fFESFGDLSSPDAVMGNPk	N-Term(TMT6plex); K19(TMT6plex)	1	1	P02042	0	3	835.093	77.45		4745.04	3629.74	800034	258832	67786.2	25188.1		217222	20190.2
yDLLcLEGLVR	N-Term(TMT6plex); C5(Carbamidomethyl)	1	1	Q9NSD9	0	2	790.438	54.49				14863.1	1490.38	603.266	1148.36		39424.1	1350.1
iFYPEIEEVQALDDTER	N-Term(TMT6plex)	1	1	P33316	0	3	766.056	64.65		1674.77		126150	26892.4	8019.56	17840.8		409215	36079.3
sDFFLEGPFMPPR	N-Term(TMT6plex)	1	1	P78344	0	2	884.95	38.58				47953.4	6965.33	3524.04			45247.5	23335.1
gVNAIVYMIDAADREk	N-Term(TMT6plex); K16(TMT6plex)	1	1	Q9NVJ2	1	3	741.746	52.72	820.384	3834.17	1205.56	84164.9	38451.3	8693.82	3573.22	2768.26	58315.6	30406.5
fFQPTEMAAQDFFQR	N-Term(TMT6plex)	1	1	O95782	0	2	1046.51	49.6			975.631	33732.2	4499.07	1510.02			21068.9	8318.04
dGLVSLLTTSEGADEPQRLQFPLPTAQR	N-Term(TMT6plex)	1	1	P51570	1	3	1090.25	62.37				8658.38				4505.53		106815
dGLVSLLTTSEGADEPQRLQFPLPTAQR	N-Term(TMT6plex)	1	1	P51570	1	4	817.941	52.62				37836.6	8229.48			25527.3	8190.47	752002
iPIVSSLADPLDTPPDSk	N-Term(TMT6plex); K18(TMT6plex)	1	2	A8MUH7; Q5T2W1	0	4	581.584	54.71				51759.3	8033.6	3595.45	11427.7		333280	15764.2
iPIVSSLADPLDTPPDSk	N-Term(TMT6plex); K18(TMT6plex)	1	2	A8MUH7; Q5T2W1	0	2	1162.16	71.83				5259.4			1250.13		39215	1009.76
fFESFGDLSTPDAVmGNPk	N-Term(TMT6plex); M15(Oxidation); K19(TMT6plex)	1	1	P68871	0	3	845.095	49.22		2628.79		419559	91982.5	27180.6	10137.4		92076.4	6191.27
iPEDEIWQSEPESVDVPAQPITTTFLER	N-Term(TMT6plex)	1	1	P27338	0	4	864.692	52.7				208701	19348.2	11032.3	3749.79		186362	53286
aEVAELLVHSGDFLVR	N-Term(TMT6plex)	1	1	P07332	0	3	662.04	62.08		3962.74	3485.3	135748	49216.7	7890.05	2901.8	1512.78	28767.5	46165.7
iLTDYGFEGHPFR	N-Term(TMT6plex)	1	1	O75489	0	3	594.312	61.01		54917.1	51570.6	2.34946e+06	275207	195013	104952		3.01022e+06	109317
tDEQALLSSILAk	N-Term(TMT6plex); K13(TMT6plex)	1	1	Q6IAA8	0	3	616.368	40.09	1104.08	1323.76	1327.52	135052	24030.4	11002.1	1465.99	2622.66	44322.9	66651.6
lSQELEYLTEDVk	N-Term(TMT6plex); K13(TMT6plex)	1	1	P12270	0	2	1013.06	40.5				11945	968.452	887.179		715.731	23976.8	9268.18
fAVLQTYGDTTHTLVEk	N-Term(TMT6plex); K17(TMT6plex)	1	1	P32754	0	2	1191.16	64.78		11119.2	12961.3	100271	40587	7523.47	4311.03	7500.7	89774	123952
qNDQVSFASLVEELkk	N-Term(TMT6plex); K15(TMT6plex); K16(TMT6plex)	1	1	Q86UP2	1	3	841.482	8.13		4825.14	4961.93	1.10235e+06	172090	184557	48669.1	10371.9	267122	44661.1
iPEDEIWQSEPESVDVPAQPITTTFLER	N-Term(TMT6plex)	1	1	P27338	0	3	1152.59	59.74				178278	16138.4	11082.5	8735.57		176967	52012
lLSEEVFDFSSGQITQVk	N-Term(TMT6plex); K18(TMT6plex)	1	1	O14980	0	3	829.125	32.86		1792.93	907.106	42410.5	14565.7	4186.66	2221.66	2175.17	74503.9	78528.8
vVVAENFDEIVNNENk	N-Term(TMT6plex); K16(TMT6plex)	1	1	P30101	0	3	764.414	35.4		3899.09	3065.43	252998	83031.3	20323.8	14680.5	17174.5	325531	255367
dNLEFFLAGIGR	N-Term(TMT6plex)	1	1	P49327	0	3	527.626	71.94	1574.03	8323.82	5476.39	274616	25572.2	19804.3	34744.8		1.02914e+06	30282.3
mAFPLLDMVDLER	N-Term(TMT6plex)	1	1	Q9BXW7	0	2	889.974	39.07		651.553		75361.7	6528.58	5215.19	3890.36		84203	23026.1
kLDPGSEETQTLVR	N-Term(TMT6plex); K1(TMT6plex)	1	1	P26641	1	3	677.721	29.46				456666	88903.1	19097.2	12664.1		706916	411183
iADQcPSSLAIQENANALAR	N-Term(TMT6plex); C5(Carbamidomethyl)	1	1	P05062	0	3	791.081	21.73				4674.14					1522.05	3199.99
tAFDDAIAELDTLNEDSYk	N-Term(TMT6plex); K19(TMT6plex)	1	1	P61981	0	3	863.771	41.08				11836.9	593.074				33542.7	9381.59
lDNGALLcQLAETMQEk	N-Term(TMT6plex); C8(Carbamidomethyl); K17(TMT6plex)	1	1	O43903	0	3	798.093	44.3				78416.6	7575.36	5341.54			6721.77	20340.7
rADVLAFPSSGFTDLAEIVSR	N-Term(TMT6plex)	1	1	Q8IY17	1	3	827.452	59.07				8087.7	1168.54	660.774			10478.9	5416.61
aDRDESSPYAAmLAAQDVAQR	N-Term(TMT6plex); M12(Oxidation)	1	1	P62263	1	3	837.411	66.04				86154.5	4534.86		3944.78		134229	63570.8
eFADSLGIPFLETSAk	N-Term(TMT6plex); K16(TMT6plex)	2	3	P62820; Q92928; Q9H0U4	0	2	1092.11	47.42				12930.3	1670.32				7186.64	9738.87
iEELLPGSSIDAETR	N-Term(TMT6plex)	1	1	P50453	0	2	930.002	62.34	5069.12	8696.6	7726.26	541472	87421.2	33821.5	30497.1	15890.6	474500	30379.1
yILSDSSPAPEFPLAYLTSENR	N-Term(TMT6plex)	1	1	P23786	0	3	900.466	39.17				5040.76					3990.53
tGEAIVDAALSALR	N-Term(TMT6plex)	1	1	Q15084	0	3	539.312	59.55		20407.8	10553.5	1.22712e+06	151155	83070.8	69828.2		1757503	38647
tGEAIVDAALSALR	N-Term(TMT6plex)	1	1	Q15084	0	2	808.468	77.68		992.726	1022.88	160294	20588.1	8259.92	9699.81		239124	4980.25
aLVPFEDLFGQAPGGER	N-Term(TMT6plex)	1	1	Q9BQ95	0	3	678.029	62.07		2988.64		167262	15605.7	12536.7	4537.75		100796	27530.1
lQQELDDLLVDLDHQR	N-Term(TMT6plex)	1	1	P35579	0	3	727.058	37.98				14593.6	1196.14				23288.4	3692.99
amGIMNSFVNDIFER	N-Term(TMT6plex); M2(Oxidation)	4	14	Q16778; Q5QNW6; Q99879; P33778; P58876; Q93079; O60814; Q99880; P62807; P57053; Q8N257; P06899; P23527; Q99877	0	3	663.664	58.03				30541.6	6278.76	2781.14	1019.58		46419.8	14771.8
aSAELALGENSEVLk	N-Term(TMT6plex); K15(TMT6plex)	1	1	P00505	0	3	663.715	42.48				27010.6	3570.22	1101.34		1454.32	13987.2	32183.8
tFTDcFNcLPIAAIVDEk	N-Term(TMT6plex); C5(Carbamidomethyl); C8(Carbamidomethyl); K18(TMT6plex)	3	3	P62136; P36873; P62140	0	3	858.111	42.58				36545	6743.55	2623.47			9887.87	7854.4
dLTPAVTDNDEADk	N-Term(TMT6plex); K14(TMT6plex)	1	1	P57772	0	2	981.505	55.79		1576.1		95696.9	10874.9	6218.07	5840.66	6674.09	94965.8	147701
aTFQTPDFIVPLTDLR	N-Term(TMT6plex)	1	1	P04114	0	3	688.385	72.32		3299.24	9359.99	399341	110768	28971.4	4716.95	8395.63	94376.7	112472
fFESFGDLSTPDAVMGNPk	N-Term(TMT6plex); K19(TMT6plex)	1	1	P68871	0	3	839.763	74.48				73812.2	20829.2	5608.36	1471.5		16923.4	3425.48
iQELEDLLAk	N-Term(TMT6plex); K10(TMT6plex)	1	1	P20700	0	2	815.496	60.74			869.442	48750.5	9552.54	2804.43	6709.49		96915.2	49174.5
qATTIIADNIIFLSDQTk	N-Term(TMT6plex); K18(TMT6plex)	1	1	Q04837	0	3	817.468	71.51		2722.11	2284.21	44915.4	28466.3	5373.58	14466.4		188519	67076.2
iDSLSAQLSQLQk	N-Term(TMT6plex); K13(TMT6plex)	1	1	P02545	0	2	945.066	52.39				179132	40162.7	16783.9	7857.72		278098	35291.2
aAFGLSEAGFNTAcVTk	N-Term(TMT6plex); C14(Carbamidomethyl); K17(TMT6plex)	1	1	P31040	0	3	734.722	38.68				8410.43	1546.26	980.558			5604.98	3334.55
cPQPLFEDPEFTQENISR	N-Term(TMT6plex); C1(Carbamidomethyl)	1	1	Q9BQQ7	0	3	812.728	42.66				251430	33485.5	23020	6159.88		307056	12113.2
aDGELNVDSLITR	N-Term(Prot)(Acetyl)	1	1	P62140	0	2	722.868	63.91				40283.9	4848.96	4209.34			64806.2	21377.7
lPSEGPRPAHVVVGDVLQAADVDk	N-Term(TMT6plex); K24(TMT6plex)	1	1	P30043	0	3	976.549	39.11				46118.1	10334.2		2131.09		23833.9	13553.6
fDTGNLcMVTGGANLGR	N-Term(TMT6plex); C7(Carbamidomethyl)	1	1	P62701	0	2	1006.49	75.59			7077.34	231305	44660.5	19697.7	19144.1		296183	60991.8
iFPGDTILETGEVIPPMk	N-Term(TMT6plex); K18(TMT6plex)	1	1	O95139	0	4	604.596	55			658.148	85487.2	13399.1	7902.07	1462.62		33316	24648.8
dNSQVNAVTVLTLLDk	N-Term(TMT6plex); K16(TMT6plex)	1	1	O95810	0	2	1094.63	86.26				2863.79	1668.09				5896.75
dGETVESGEVTIk	N-Term(TMT6plex); K13(TMT6plex)	1	1	P51687	0	2	911.505	47.82	4415.85	7507.28	12978	545748	111071	50986.1	24684.8		570698	341823
amGIMNSFVNDIFER	N-Term(TMT6plex); M2(Oxidation)	4	14	Q16778; Q5QNW6; Q99879; P33778; P58876; Q93079; O60814; Q99880; P62807; P57053; Q8N257; P06899; P23527; Q99877	0	2	994.994	61.33				3237.87					5536.44	1546.8
eANELQQWINEk	N-Term(TMT6plex); K12(TMT6plex)	1	1	Q13813	0	2	980.533	45.41				204210	23797.2	14613.8	7968.62		242013	78113.1
fFESFGDLSTPDAVMGNPk	N-Term(TMT6plex); K19(TMT6plex)	1	1	P68871	0	3	839.762	65.62				44405.8	13380.2	2744.07	603.665		9742.01	1371.56
eALQSDWLPFELLASGGQk	N-Term(TMT6plex); K19(TMT6plex)	1	1	Q9BZV1	0	3	849.8	61.48		581.493		40628.8	3846.36	1495.7	3560.02		97866.6	7869.53
gSLLIDSSTIDPAVSk	N-Term(TMT6plex); K16(TMT6plex)	1	1	P31937	0	3	687.733	57.64	53390.8	127100	38136.4	5.80387e+06	855843	469074	282228		7455171	2.79766e+06
aPVILGSPDDVLEFLk	N-Term(TMT6plex); K16(TMT6plex)	1	1	P09467	0	3	724.43	59.39		233847	83917.6	20309886	1.29707e+06	1.55231e+06	106243	462481	2.54277e+06	12916452
tFPGFFSPmLGEFVSETESR	N-Term(TMT6plex); M9(Oxidation)	1	1	P02671	0	3	837.408	67.61				45644.9	31239.6	1562.52	2536.24		32718	22939.1
eEDPAVLISEVLR	N-Term(TMT6plex)	1	1	Q9H019	0	2	849.978	52.77				14811.3		613.476	485.408		15112.5	3746.56
eAGVPLAPLPLTDSFLLR	N-Term(TMT6plex)	1	1	P49638	0	3	713.419	59.95		771.631	859.821	105511	10692	5559.66	4158.89		131418	12545.2
eAGVPLAPLPLTDSFLLR	N-Term(TMT6plex)	1	1	P49638	0	2	1069.63	65				19200.7	1359.35	524.249			19602.1
eEDPAVLISEVLR	N-Term(TMT6plex)	1	1	Q9H019	0	3	566.987	37.24				15443.5	712.763				18999	5058.49
yILGNPLTPGVTQGPQIDkEQYDk	N-Term(TMT6plex); K19(TMT6plex); K24(TMT6plex)	1	1	P00352	1	4	841.222	44.67		32787	47096.8	4.5431e+06	940440	336846	125126	107220	3.21683e+06	1.98403e+06
iSLLPNDEDSLPPLLVASGEk	N-Term(TMT6plex); K21(TMT6plex)	1	1	Q7Z3T8	0	3	889.175	45.46				44588.7	8440.58	2771.08	2961.7		44675.8	28679.9
lNELLTNMEELk	N-Term(TMT6plex); K12(TMT6plex)	1	1	Q96LZ7	0	3	635.698	72.74		973.619	737.034	134890	6963.12	11062.6	3000.28		93102.3	20297
lNELLTNMEELk	N-Term(TMT6plex); K12(TMT6plex)	1	1	Q96LZ7	0	2	953.042	45.36				21726.2	3941.22	853.617	1033.19		10375	5877.36
eGGLGPLNIPLLADVTR	N-Term(TMT6plex)	1	1	P32119	0	2	982.57	52.28				4059.75	593.222				4216.9
eVANSTANLVk	N-Term(TMT6plex); K11(TMT6plex)	2	2	Q9Y4G6; Q9Y490	0	2	802.475	72.43	95252.9	31902	98646.1	2.76749e+06	612877	252149	35827.8	116189	955233	1.50673e+06
fNFLAPELPAVSEFSTSETMGHSADR	N-Term(TMT6plex)	1	1	P55084	0	3	1023.84	44.31				26448.1	1143.93	1355.3			1036.18
cDPVDQcQDSETGTFYQIGDSWEk	N-Term(TMT6plex); C1(Carbamidomethyl); C7(Carbamidomethyl); K24(TMT6plex)	1	1	P02751	0	3	1108.5	57.94				50038.3	10997.7	4274.91	6931.81		103531	20962.6
sPWVESEIGYTALSETESPR	N-Term(TMT6plex)	1	1	Q06520	0	3	823.078	50.48				3001.39	1634.34				3018.88	1014.21
vFANPEDcVAFGk	N-Term(TMT6plex); C8(Carbamidomethyl); K13(TMT6plex)	1	1	P10620	0	2	956.506	74.18	77606.9	212963	241839	6754291	1.19841e+06	363018	187149	206417	3.10989e+06	2690238
sIVEEIEDLVAR	N-Term(TMT6plex)	1	1	P04844	0	3	534.637	64.21		635.717	643.727	101211	10435.5	4424.05	4681.55		148941	8400.77
gPVcLLAGGEPTVQLQGSGR	N-Term(TMT6plex); C4(Carbamidomethyl)	1	1	Q8IVS8	0	2	1113.1	65.32				76334.7	8667.2	1345.7	1287.72		40525.5	19922.3
nSETFPTILEEAk	N-Term(TMT6plex); K13(TMT6plex)	1	1	O60610	0	2	969.037	42.95		2921.36	13502.7	640733	67371.7	5568.15	38983.5		917919	465751
gMQVINPMGWDAFGLPAENAAVER	N-Term(TMT6plex)	1	1	Q15031	0	3	934.807	62.27	501.506			16617.5	2982.06	756.941			23741.3	10432.3
sIVEEIEDLVAR	N-Term(TMT6plex)	1	1	P04844	0	2	801.452	60.19				506558	52595.7	20019.4	32541.3		747231	50661.6
mQQLEQMLTALDQMR	N-Term(TMT6plex); M1(Oxidation)	1	1	P40763	0	3	694.351	44.29				16772.5	1111.63				9921.21	10386.2
dNSTMGYMAAk	N-Term(TMT6plex); K11(TMT6plex)	1	1	P07900	0	2	823.919	57.56	5926.33	15954.6	18467.4	416653	109832	30450.4	22653.1	7528.02	168674	120199
iANDNSLNHEYLPILGLAEFR	N-Term(TMT6plex)	1	1	P17174	0	3	876.805	29.27				13504.3	587.153				4391.56	5823.58
tIAQGNLSNTDVQAAk	N-Term(TMT6plex); K16(TMT6plex)	1	1	P22695	0	2	1045.09	69.56		34446.5	24501.7	1.36119e+06	244438	94759	23997.1	65288.7	728304	1.08125e+06
vDALMDEINFMk	N-Term(TMT6plex); K12(TMT6plex)	1	3	CON_Q5XQN5; CON_Q922U2; CON_P13647	0	2	942.502	40.95		2506.01		3372.18					8111.77	1461.48
lSGVMVPAPIQDLEALR	N-Term(TMT6plex)	1	1	Q9UBB4	0	3	680.059	39.32		630.571		63938.4	8202.2	4240.44			9718.27	4823.04
tIAQGNLSNTDVQAAk	N-Term(TMT6plex); K16(TMT6plex)	1	1	P22695	0	3	697.06	66.38	166887	358236	347688	11868881	2.22163e+06	1185499	370524	653229	5.59461e+06	9.2899e+06
aPVILGSPDDVLEFLk	N-Term(TMT6plex); K16(TMT6plex)	1	1	P09467	0	4	543.574	54.3		3798.48	1538.71	320628	19187.4	21273.5	2543.42	6026.41	35751.8	206880
eEIQPGDIVIIDQFIDR	N-Term(TMT6plex)	1	1	Q13126	0	3	743.737	49.01		1204.6		29608.9	3998.72	1712.82	1220.81		33216.3	3869.36
qVGPEMGGEQLGTVPLPILLAR	N-Term(TMT6plex)	1	1	Q7L4E1	0	3	835.474	74.27		763.933		25451.4	2689.98	2823.69			14104.5	13549.8
dNSQVNAVTVLTLLDk	N-Term(TMT6plex); K16(TMT6plex)	1	1	O95810	0	3	730.091	48.81		8482.15	6229.96	207948	136176	14816.3	25564.2		289821	10986.5
dRLLLATMESMNGGk	N-Term(TMT6plex); K15(TMT6plex)	1	1	P00352	1	3	698.721	33.95	3886.23	23652.3	13088.9	631486	249014	56854.2	22314.3	21779	154016	101502
lEAELGNmQGLVEDFk	N-Term(TMT6plex); M8(Oxidation); K16(TMT6plex)	1	1	CON_P05787	0	2	1134.1	69.76				32211.1	4111.84	1230.55	4196.8		98743.1	7244.16
iQPQQVAVWPTMVDINSPESLTEAYk	N-Term(TMT6plex); K26(TMT6plex)	1	1	Q15067	0	3	1134.95	52.3				6593.32					852.992	4033.44
gSLLIDSSTIDPAVSk	N-Term(TMT6plex); K16(TMT6plex)	1	1	P31937	0	4	516.051	56.66	9982	40716.5	14663.3	1.51556e+06	230768	126243	59956.4		1.72867e+06	684612
gAASSVLELTEAELVTAEAVR	N-Term(TMT6plex)	1	1	O75891	0	3	782.431	41.7		1090.58		13670.9	1693.12	783.388			7616.45	4846.95
fFESFGDLSTPDAVMGNPk	N-Term(TMT6plex); K19(TMT6plex)	1	1	P68871	0	4	630.073	50.79				41408	12537.4	3912.34	810.549		10504.9	820.364
iFPGDTILETGEVIPPMk	N-Term(TMT6plex); K18(TMT6plex)	1	1	O95139	0	3	805.793	35.82		3722.38		109735	15844.1	8515.46	2809.65	1898.82	34455.7	67184.1
vTSSVPLPSGSTSSPGR	N-Term(TMT6plex)	1	1	Q15036	0	2	922.998	60.83	5297.54	3885.05		256758	74162.6	19966.6	19293.2		430764	125274
aVLVDLEPGTMDSVR	N-Term(TMT6plex)	3	3	P04350; Q3ZCM7; P68371	0	3	611.001	54.46		16341.1	34454.8	2.39899e+06	215616	202935	117916		3.98307e+06	1.46416e+06
vMDIPYLNLEGPDLQPk	N-Term(TMT6plex); K17(TMT6plex)	1	1	O95453	0	3	800.78	33.72		673.099		50374.8	7500.03	4540.95	3398.32		83622	39984.9
eIFDIAFPDEQAEALAVER	N-Term(TMT6plex)	1	1	P36776	0	2	1196.62	42.19				17553.5	1097.97	620.538			31014.5	1321.67
eEDFDQLLEALR	N-Term(TMT6plex)	1	1	Q9ULE6	0	2	853.946	45.07				11547	1135.73	817.239	811.635		29132.5	943.456
eIFDIAFPDEQAEALAVER	N-Term(TMT6plex)	1	1	P36776	0	3	798.08	64.7			686.141	76411.3	7606.4	4145.95	6478.6		134601	7367.49
mASTFIGNSTAIQELFk	N-Term(TMT6plex); M1(Oxidation); K17(TMT6plex)	1	1	Q9BUF5	0	3	778.093	49.03	6540.01	20392.3	19960.4	181421	72369.1	18441.1	39069.5	20451.5	628974	66333.8
eDLLNNAAHAGk	N-Term(TMT6plex); K12(TMT6plex)	1	1	P80404	0	3	570.99	43.1	52485.7	409614	437805	42400012	4.16487e+06	3.09592e+06	369776	259915	3.06632e+06	348470
yVVVTGITPTPLGEGk	N-Term(TMT6plex); K16(TMT6plex)	1	1	P11586	0	3	697.082	45.81		225388	217862	11118741	1.97674e+06	828648	655722		13774444	3929228
tFHDLEGNAVk	N-Term(TMT6plex); K11(TMT6plex)	1	1	Q7Z2K6	0	3	563.651	45.3	15814.7	12599.2	44612.8	1.14877e+06	169141	139634	59393	39855.2	1.31549e+06	325057
qEIIQDLAAMVR	N-Term(TMT6plex)	1	1	Q9UKV8	0	2	808.459	55.42				30617.4	4491.11	1212.85	2696.06		50197.8	762.637
vQEVQVVGVkDDR	N-Term(TMT6plex); K10(TMT6plex)	1	1	Q96CM8	1	3	643.712	35.19	55598.3	150239	101439	2.39672e+06	1.04094e+06	310581	156830	131327	2.63034e+06	916445
cVSPEEFTEIMNQR	N-Term(TMT6plex); C1(Carbamidomethyl)	1	1	P54868	0	3	656.984	64.47		18580	18782.9	2.06632e+06	179371	118829	18204.8	5370.6	101645	187041
mETYcSSGSTDTSPVIDAVTHALTATTPYTR	N-Term(TMT6plex); C5(Carbamidomethyl)	1	1	Q02338	0	4	891.427	86.46				31520.8	2095.13	1381.54			789.847	7725.22
eENTIILQQLLPLR	N-Term(TMT6plex)	1	1	Q9BYT8	0	3	637.05	48.31		1650.83	1244.36	76605.6	9846.44	8362.78	4595.35	2506.58	63242.1	24618.8
eENTIILQQLLPLR	N-Term(TMT6plex)	1	1	Q9BYT8	0	2	955.071	57.33		719.109		16145.3	1065.22				11102	5677.72
iLIDTGEPAIPEYIScLk	N-Term(TMT6plex); C16(Carbamidomethyl); K18(TMT6plex)	1	1	Q53H82	0	3	830.802	48.08		559.551	701.024	40575.2	6684.43	4470.07	608.048	728.664	16211.9	6219.95
qIQTEAAQLLTSFSEk	N-Term(TMT6plex); K16(TMT6plex)	1	1	Q96DB5	0	3	751.427	52.08	1123.79	5398.66	2781.32	49804.7	25498.1	7096.43	1259.53	6509.08	21300.9	53267.3
cVSPEEFTEIMNQR	N-Term(TMT6plex); C1(Carbamidomethyl)	1	1	P54868	0	2	984.973	55.62		2517	2360.17	360589	25066	20540.3			19336	22908.4
yVVVTGITPTPLGEGk	N-Term(TMT6plex); K16(TMT6plex)	1	1	P11586	0	2	1045.12	79.35		56537.6	35716.4	2.00105e+06	351653	107736	88131.7		2.37022e+06	640238
eDLLNNAAHAGk	N-Term(TMT6plex); K12(TMT6plex)	1	1	P80404	0	2	855.981	39.69		17242.6		2862891	329994	153486	15762.9	16498.2	213772	19934.8
dSPVLIDFFEDTER	N-Term(TMT6plex)	1	1	P04196	0	3	637.99	54.96			1260.02	83011.9	21694.9	6769.49	5686.36		150426	52777
dSPVLIDFFEDTER	N-Term(TMT6plex)	1	1	P04196	0	2	956.48	61.84				43635.5	10510.5	701.351	1082.55		72173.9	23667.4
lLMSEDYFTQAMEVk	N-Term(TMT6plex); K15(TMT6plex)	1	1	P42704	0	3	755.062	57.76		5210.65	3278.72	61332.5	16608	5406.64	4298.09	5152.1	42954.4	63795.4
fFESFGDLSTPDAVMGNPk	N-Term(TMT6plex); K19(TMT6plex)	1	1	P68871	0	3	839.763	79.64		2258.86	1734.17	394642	117485	28030.6	10486.1		91073.9	9096.85
eGLYITEEIYk	N-Term(TMT6plex); K11(TMT6plex)	1	1	P05089	0	2	908.512	57.62	8646.17	63863.3	51186.2	2.96662e+06	304413	184526		84224.9	25043.9	1.67853e+06
aDLANEEkPAIAPPVFVFQk	N-Term(Prot)(Acetyl); K8(TMT6plex); K20(TMT6plex)	1	1	Q9H6Z4	0	3	895.505	37.66				33049.4	7023.52	1003.85			11442.7	52772
tLDQISDADNIPGLLVLk	N-Term(TMT6plex); K18(TMT6plex)	1	1	Q6PGP7	0	4	596.602	44.62				23834.9	3691.99	946.232	2577.89		54743.3	14795.7
aLINADELASDVAGAEALLDR	N-Term(TMT6plex)	1	1	Q13813	0	3	786.093	54.98				13478.2	1397.61				21093.3	2720.49
fNFLAPELPAVSEFSTSETMGHSADR	N-Term(TMT6plex)	1	1	P55084	0	3	1023.83	32.61				8287.57	871.362	653.209			1174.7
fDTGNLcMVTGGANLGR	N-Term(TMT6plex); C7(Carbamidomethyl)	1	1	P62701	0	3	671.335	61.61	27234.7	112426	195008	3604584	732127	353558	289801		4497614	920549
eTGMESVIEAVAHFk	N-Term(TMT6plex); K15(TMT6plex)	1	1	Q8IWV8	0	3	702.716	61.38				22756.7	6168.82	4039.96	863.209		19790.1	10820
iFPGDTILETGEVIPPMk	N-Term(TMT6plex); K18(TMT6plex)	1	1	O95139	0	3	805.792	56.94	652.372	929.734	658.113	112884	15686.9	8648.2	2870.25	1026.03	36255.5	28246.6
eTTDTDTADQVIASFk	N-Term(TMT6plex); K16(TMT6plex)	1	1	O43707	0	2	1100.58	68.38				18620.5	1201.62		605.118		24212.9	3635.24
vNNVDFTNIIR	N-Term(TMT6plex)	1	1	Q07157	0	2	767.433	58.21			8019.88	361424	61052.3	13998.2	17432		528394	52307.1
mAVQDAVDALMQk	N-Term(TMT6plex); K13(TMT6plex)	1	1	P46060	0	3	626.679	53.62		1708.16	3004.28	265694	40449.3	15678.6	6275.48	4382.29	123249	141196
eSQPLLGTVIDGmLLLk	N-Term(TMT6plex); M13(Oxidation); K17(TMT6plex)	1	1	P23141	0	3	767.787	62.69		591.974		51610.6	4675.31	3601.38	865.633		31131.5	17093
fFESFGDLSTPDAVMGNPk	N-Term(TMT6plex); K19(TMT6plex)	1	1	P68871	0	4	630.075	59.5				20102.7	4622.64	790.128			7063.88	3429.08
gDGPIcLVLAPTR	N-Term(TMT6plex); C6(Carbamidomethyl)	2	2	Q92841; P17844	0	2	799.45	43.06				960949	138822	91814.9	15647.3	20747	818088	105006
mTITEQkYEGEYR	N-Term(TMT6plex); K7(TMT6plex)	1	1	P28288	1	2	1053.55	51.65				25274	10782.8	1378.74			5279.24	12299.4
aSAELALGENSEVLk	N-Term(TMT6plex); K15(TMT6plex)	1	1	P00505	0	3	663.713	42.52				25485.1	3691.93	1336.92	806.076	1073.34	12860.8	32430.7
iLQSLSAAQELDPLTVR	N-Term(TMT6plex)	1	1	O95396	0	3	695.071	58.03		602.301	683.316	51375.9	8830.59	3336.49	4439.57		108812	6162.55
aSFPQGPIGGANR	N-Term(TMT6plex)	1	1	O75608	0	2	750.911	49.51		8281.27		367350	81161	45641.6	5141.14	6296.42	196664	79856.7
qPALDVLYDVMk	N-Term(TMT6plex); K12(TMT6plex)	1	1	Q14152	0	2	925.531	37.6				29522.7	4032.26	1286.55			31035	14115.6
mVGDVTGAQAYASTAk	N-Term(TMT6plex); M1(Oxidation); K16(TMT6plex)	1	3	Q01629; Q01628; P13164	0	3	682.031	46.14	32317.9	24023	47127.6	319072	89954.1	52164.2	128204	55161.5	409108	303040
mVGDVTGAQAYASTAk	N-Term(TMT6plex); M1(Oxidation); K16(TMT6plex)	1	3	Q01629; Q01628; P13164	0	2	1022.54	107.94	3722.24	2754.34	5116.45	33936.5	8916.38	7133.87	18894.9	6166.49	47583.9	43226.8
kEDScQLGYSAGPcMGMTSR	N-Term(TMT6plex); K1(TMT6plex); C5(Carbamidomethyl); C14(Carbamidomethyl)	1	1	P02760	1	3	898.427	64.15		6842.44	6715.1	361736	238359	25751.8	18089.1	9310.16	161585	273757
fNFLAPELPAVSEFSTSETMGHSADR	N-Term(TMT6plex)	1	1	P55084	0	3	1023.83	49.14				71026.8	7451.89	5318.01			14135.5	966.424
iADQcPSSLAIQENANALAR	N-Term(TMT6plex); C5(Carbamidomethyl)	1	1	P05062	0	3	791.08	38.26				5901.73						3065.63
fYPEDVSEELIQDITQR	N-Term(TMT6plex)	1	1	P26038	0	3	771.06	52.11				38239.3	3441.54	1217.74	1541.19		44641	1376.7
sQLNSQSVEITk	N-Term(TMT6plex); K12(TMT6plex)	1	1	O60763	0	2	896.514	62.78	4148.69	4420.7	5530.81	178254	68653.1	18549.9	23942.4	17113.8	255807	159938
aVPTGDMEDLPcGLVLSSIGYk	N-Term(TMT6plex); C12(Carbamidomethyl); K22(TMT6plex)	1	1	P22570	0	3	927.499	47.81		714.006	546.036	47206.5	5809.08	3780.82		888.071	10745.3	22992.3
tLDQISDADNIPGLLVLk	N-Term(TMT6plex); K18(TMT6plex)	1	1	Q6PGP7	0	3	795.133	52.26				72081.7	9821.91	4787.65	5587.28		164812	44571.4
eAMVAFFNSAVASAEEEQAR	N-Term(TMT6plex)	1	1	Q08379	0	3	796.056	35.84				7111.27	3705.16		812.713		10487	3160.45
sNEDQSMGNWQIkR	N-Term(TMT6plex); K13(TMT6plex)	1	1	P02545	1	3	717.707	31.33				398128	115595	58205.6	14526.4	43598	248341	529118
sNLDEDIIAEENIVSR	N-Term(TMT6plex)	1	1	P01024	0	3	682.687	37.16		3144.8	4574.43	251928	115500	21063	20960.4	12532.9	285379	204299
qPTVLILDEATSALDAESER	N-Term(TMT6plex)	1	1	Q9NUT2	0	3	796.423	91.17		1323.75	2583.23	121854	27515.4	8461.55	15242.3		403411	41368.3
iANDNSLNHEYLPILGLAEFR	N-Term(TMT6plex)	1	1	P17174	0	3	876.806	36.5				21968.6		1536.79			6645.02	8971.31
qPTVLILDEATSALDAESER	N-Term(TMT6plex)	1	1	Q9NUT2	0	2	1194.13	50.39				3572.26					9952.72
vADVVTPLWTVPYAEQLER	N-Term(TMT6plex)	1	1	Q8IZ69	0	3	805.776	39.9		1432.13		38526.6	5872.98	2038.99	1324.97		45714.4	28821.4
fFESFGDLSTPDAVMGNPk	N-Term(TMT6plex); K19(TMT6plex)	1	1	P68871	0	3	839.763	92.49		677.062	693.591	163970	43858.4	9655.78	2379.1		36722	4807.18
aSAELALGENSEVLk	N-Term(TMT6plex); K15(TMT6plex)	1	1	P00505	0	3	663.715	49.18			500.185	21091.3	1539.45	625.689		961.683	11121	33233.3
vIASELGSMPELkk	N-Term(TMT6plex); K13(TMT6plex); K14(TMT6plex)	1	1	Q9P2J5	1	3	730.443	40.7		3018.71	3437.38	310156	83086.9	26443.6	7897.66	11852.6	332117	269150
tLTDELAALQITGVk	N-Term(TMT6plex); K15(TMT6plex)	1	1	Q8NBQ5	0	4	508.558	54.17	785.433	3766.95	5526.02	220189	34596.1	17657.4	9582.08	10139.3	170111	266207
eVPEHITEEELk	N-Term(TMT6plex); K12(TMT6plex)	1	1	Q7L0Y3	0	3	637.686	47.55	12623.6	23860.9	15679.6	2.75334e+06	235463	187393	123715		3884010	883638
qTFSPFGQIMEIR	N-Term(TMT6plex)	2	2	Q01085; P31483	0	3	594.985	71.26		3538.24	2361.58	488165	71872.4	29815.4	30419.6		775937	255060
qTFSPFGQIMEIR	N-Term(TMT6plex)	2	2	Q01085; P31483	0	2	891.975	51.28				225475	25466.7		8849.11		308527	101227
sHcIAEVENDEMPADLPSLAADFVESk	N-Term(TMT6plex); C3(Carbamidomethyl); K27(TMT6plex)	1	1	P02768	0	4	858.922	52.77				62140.7	33972.4	3033.1	2029.12		48415.6	29420.8
fFESFGDLSTPDAVmGNPk	N-Term(TMT6plex); M15(Oxidation); K19(TMT6plex)	1	1	P68871	0	3	845.094	64.63		5534.58	3241.25	607685	136841	34372.2	14448.8	3701.59	147956	107743
lGGSLADSYLDEGFLLDkk	N-Term(TMT6plex); K18(TMT6plex); K19(TMT6plex)	1	1	P78371	1	3	910.183	49.45				40521.6	6349.83			1235.56	32590	20273.2
iAELLSPGSVDPLTR	N-Term(TMT6plex)	1	1	P35237	0	2	899.018	62.11	1667.29	7240.92	4935.27	346869	40100.3	23384.3	9389.98		283169	47560.9
iFYPEIEEVQALDDTER	N-Term(TMT6plex)	1	1	P33316	0	3	766.056	46.77		1119.25	1175.25	76135.6	11729.7	4036.44	7292.47		181732	21455.7
tEEELLETTLk	N-Term(TMT6plex); K11(TMT6plex)	1	1	P23141	0	2	882.506	69.25	17777.7	42079.8	41940.9	2.56157e+06	473813	154401	122425	178963	2609402	1.68699e+06
aPPAVMAAVDQALk	N-Term(TMT6plex); K14(TMT6plex)	1	1	Q9NUI1	0	2	920.542	93.97			974.975	52354.2	10260.8	1962.41	1778.95		42144.9	9656.86
eTEEILADVLk	N-Term(TMT6plex); K11(TMT6plex)	1	1	P56537	0	2	859.503	46.05		1839.93	1549.36	65249	7659.4	5931.4	7418.22	2831.19	109128	13925.3
hGFcGIPITDTGR	N-Term(TMT6plex); C4(Carbamidomethyl)	1	1	P12268	0	2	830.429	45.74				98233.4	16648.3	8132.43	2145.47		64445	49265.1
lNEHFLNTTDFLDTIk	N-Term(TMT6plex); K16(TMT6plex)	1	1	P48735	0	3	793.773	47.06		1104		92689.6	11271.9	7325.54	993.129	2525.49	42679.6	50290.2
tTGFGMIYDSLDYAk	N-Term(TMT6plex); K15(TMT6plex)	1	1	P62847	0	3	714.039	40.15		9786.15	6195.96	135279	34893.4	16453	20510.9	9130.23	289369	144955
qPTVTSVcSETSQELAEGQR	N-Term(TMT6plex); C8(Carbamidomethyl)	1	1	Q96HC4	0	3	812.735	77.06			19764.3	804695	336812	62127.3	13302.7	20514.2	101264	181857
gIETPQcDQSTGQcVcVEGVEGPR	N-Term(TMT6plex); C7(Carbamidomethyl); C14(Carbamidomethyl); C16(Carbamidomethyl)	1	1	P07942	0	3	964.777	54.23			2876.12	97807.1	20076.1	12745.3	11565.7		324557	81253.4
eYLPIGGLAEFck	N-Term(TMT6plex); C12(Carbamidomethyl); K13(TMT6plex)	1	1	P00505	0	3	652.362	57.48		105883	54792.1	5554831	469260	420028	78804	87980.7	861795	1.96978e+06
gAMELEPELLLQEAR	N-Term(TMT6plex)	1	1	Q8IUI8	0	2	964.527	32.2				30990.7	5556.77	1457.87	553.524		14416.5	5658.87
fSMVVQDGIVk	N-Term(TMT6plex); K11(TMT6plex)	1	1	P30044	0	2	840.991	68.13		41778.2	39535.2	3.35765e+06	398106	192030	39554.5	34092.5	784184	715962
aSFVDEHTVcGVAk	N-Term(TMT6plex); C10(Carbamidomethyl); K14(TMT6plex)	1	1	Q9NNW7	0	3	660.021	45.86	236228	677136	775925	11367583	3409181	1.10317e+06	713800	1.04206e+06	10459527	6540511
fFESFGDLSTPDAVmGNPk	N-Term(TMT6plex); M15(Oxidation); K19(TMT6plex)	1	1	P68871	0	4	634.072	55.4		2758.8	4671.74	625251	176188	51017.5	15971.7		151509	22215.5
vNFSPPGDTNSLFPGTWYLERVDEQHR	N-Term(TMT6plex)	1	1	P54868	1	4	848.423	40.74		5316.34		197983	35069.4	18480.3		31608.2	17039.5	824908
gIDPFSLDALSk	N-Term(TMT6plex); K12(TMT6plex)	1	1	P40227	0	2	860.998	57.18		25362.9	13463.8	1.08483e+06	182368	79609.4	75082.2	95747.8	1.27702e+06	1.37295e+06
gTVLLADNVIcPGAPDFLAHVR	N-Term(TMT6plex); C11(Carbamidomethyl)	1	1	P21964	0	2	1282.7	48.79				15946.8	617.839				10579	3654.05
mLLDPmGGIVMTNDGNAILR	N-Term(TMT6plex); M6(Oxidation)	1	1	P49368	0	3	792.748	58.08				161315	33054.8	24517.2	7517.27	3005.52	93290.1	55078.9
mLLDPMGGIVMTNDGNAILR	N-Term(TMT6plex); M1(Oxidation)	1	1	P49368	0	3	792.748	59.03				161315	33054.8	24517.2	7517.27	3005.52	93290.1	55078.9
vDFNTmSSTDLLNALk	N-Term(TMT6plex); M6(Oxidation); K16(TMT6plex)	2	2	P36537; P16662	0	3	748.407	51.53	2014.3	9706.02	4117.37	390172	44217.2	23820.6	6941.16		159734	78975.3
tTPPVLDSDGSFFLYSk	N-Term(TMT6plex); K17(TMT6plex)	1	1	P01857	0	2	1166.63	46.41			909.702	24201	18219.7	2608.92	3320.4	922.811	33028.8	25917.8
gTVLLADNVIcPGAPDFLAHVR	N-Term(TMT6plex); C11(Carbamidomethyl)	1	1	P21964	0	4	641.852	62.26		5549.1	3599.76	583109	34519.5	44874	7952.14		424007	150753
gTVLLADNVIcPGAPDFLAHVR	N-Term(TMT6plex); C11(Carbamidomethyl)	1	1	P21964	0	3	855.468	69.38		35079.4	16883.5	1.86403e+06	144463	100546	43750.6		1.18313e+06	470913
eYLPIGGLAEFck	N-Term(TMT6plex); C12(Carbamidomethyl); K13(TMT6plex)	1	1	P00505	0	2	978.041	60.75	2758.44	13284.4	10941.2	1.15392e+06	102015	80705.1	12590	25247.2	168261	381412
sHcIAEVENDEMPADLPSLAADFVESk	N-Term(TMT6plex); C3(Carbamidomethyl); K27(TMT6plex)	1	1	P02768	0	3	1144.89	77.85				27951.9	15669.3	999.713	1438.68		26011.3	16147.6
sSVNcPFSSQDMk	N-Term(TMT6plex); C5(Carbamidomethyl); K13(TMT6plex)	1	1	Q08211	0	2	972.984	56.05				140457	28448.5	6186.38	15186.9	6231.25	254497	59614
sGANDEETLADNIAAFSR	N-Term(TMT6plex)	1	1	Q9UJM8	0	2	1055.52	97.25				81706.9	11471.5	4352.57	2108.17		75956.2	39723.7
gVVEVTHDLQk	N-Term(TMT6plex); K11(TMT6plex)	1	1	P50454	0	2	841.997	52.51	2828.21		3024.63	70626.8	20100		2795.71	3792.19	105815	64692.5
eIDQTPYkQEINAk	N-Term(TMT6plex); K8(TMT6plex); K14(TMT6plex)	1	1	Q06278	1	2	1182.67	52		1886.14	1016.07	72173.5	30557.3	4810.58	2182.33	2135.15	71662.3	59137.4
gLLTYTSWEDALSR	N-Term(TMT6plex)	1	1	P28331	0	2	920.988	54.46		4627.75	1665.6	57153.4	10914.1	3767.59	1069.56	907.606	31873.8	4442.1
vVDALGNAIDGkGPIGSk	N-Term(TMT6plex); K12(TMT6plex); K18(TMT6plex)	1	1	P25705	1	3	800.148	41.76		78361.5		7627498	1.43435e+06	592605	158084	92025	1.51035e+06	2.21211e+06
qASPNIVIALAGNk	N-Term(TMT6plex); K14(TMT6plex)	1	1	P51148	0	2	927.565	78.06	5985.95	23171.9	12674.2	977994	207840	60979.3	40986.7	32217.3	668142	374787
qLGGSVELVDIGk	N-Term(TMT6plex); K13(TMT6plex)	1	1	Q96KP4	0	2	887.031	75.28				153316	9238.49	7034.94	17472.2		254497	99116.2
sGANDEETLADNIAAFSR	N-Term(TMT6plex)	1	1	Q9UJM8	0	3	704.013	85.81		18898.2		2617637	198638	257692	108979	62833.4	2.59107e+06	1.18606e+06
sHcIAEVENDEmPADLPSLAADFVESk	N-Term(TMT6plex); C3(Carbamidomethyl); M12(Oxidation); K27(TMT6plex)	1	1	P02768	0	3	1150.23	85.16				59376.3	26660.5	5479.05	5964.92		71857.5	30083.2
tTIPEEEEEEEEAAGVVVEEELFHQQGTPR	N-Term(TMT6plex)	1	1	P20700	0	3	1214.25	74.42			735.366	34237.4	19726.5	4439.06	1628.18	2642.49	16530.5	64020.9
tTIPEEEEEEEEAAGVVVEEELFHQQGTPR	N-Term(TMT6plex)	1	1	P20700	0	4	910.939	61.16				86595.3	42505.3	6427.66	1514.97	3099.08	32011.8	118767
aLAAGGYDVEk	N-Term(TMT6plex); K11(TMT6plex)	1	1	P16401	0	2	776.442	57.59	4690.08	4025.15		133988	23325	19399.7	22335.4	17466.5	308677	316441
sHcIAEVENDEmPADLPSLAADFVESk	N-Term(TMT6plex); C3(Carbamidomethyl); M12(Oxidation); K27(TMT6plex)	1	1	P02768	0	4	862.919	34.48				84488.8	37307.1	7288.61	7864.29	2586.71	98900.7	63646.1
yGIPYFETSAATGQNVEk	N-Term(TMT6plex); K18(TMT6plex)	1	1	O00194	0	3	811.765	33.39		2330.09		221342	92148.5	16110	3628.3		31572.4	23036.4
tTPPMLDSDGSFFLYSk	N-Term(TMT6plex); K17(TMT6plex)	1	1	P01859	0	3	788.745	49.82		1810.93	1554.28	54635	54021.8	6952.69	7194.52	5730.88	49068.2	122652
eILLPMMTDQLk	N-Term(TMT6plex); K12(TMT6plex)	1	1	Q14185	0	3	630.699	49.68	1171.28	5286.55	4548.55	189615	42996.1	14031.6	10778.3		233436	41032.4
vTSAVEALLSADSASR	N-Term(TMT6plex)	1	1	P45974	0	2	903.495	91.28	6722.34	6587.17	7998.16	263539	45329.1	19216.9	43395.6		541915	19246.2
mEYDGILIAGGPGNPALAEPLIQNVRk	N-Term(TMT6plex); K27(TMT6plex)	1	1	P31327	1	3	1098.95	67.74				18402.7	928.294	1084.55		1037.46	616.241	39181.2
qmFEGEVASLEALR	N-Term(TMT6plex); M2(Oxidation)	1	1	Q9H479	0	3	608.984	41.1		7100.64	9650.23	263365	39061.5	28810	11592.5	8286.23	200636	318527
vIVDFSSPNIAk	N-Term(TMT6plex); K12(TMT6plex)	1	1	P54136	0	2	874.522	53.87	4675.61	13802.8	5502.81	553650	91636.9	51238.1	21291.8	16463.8	521524	330186
vVDALGNAIDGkGPIGSk	N-Term(TMT6plex); K12(TMT6plex); K18(TMT6plex)	1	1	P25705	1	4	600.364	39.32	41003.4	123828	117901	8028361	1320312	626438	150105	134071	1.70746e+06	2.12915e+06
iFQNAPTDPTQDFSTQVAk	N-Term(TMT6plex); K19(TMT6plex)	1	1	P45974	0	3	856.124	80.56		5652.61	4918.39	782517	110769	62504.1	58567	33621	1181428	671183
iVEVGPRDGLQNEk	N-Term(TMT6plex); K14(TMT6plex)	1	2	P35914; Q8TB92	1	2	1006.58	27.85	1985.46	2624.7		140042	20919.2	3520.15	2098.22	3636.76	57435.2	77120.5
mEYDGILIAGGPGNPALAEPLIQNVRk	N-Term(TMT6plex); K27(TMT6plex)	1	1	P31327	1	4	824.468	41.61				94373.1	13488.1	5889.54		6376.78	14579.3	208990
dVEPEDPmFLMDPFAIHR	N-Term(TMT6plex); M8(Oxidation)	1	1	Q15773	0	3	802.057	45.23				64293.8	5916.24	6099.16	1966.65		85028.7	48795
lYDILGVPPGASENELk	N-Term(TMT6plex); K17(TMT6plex)	1	1	O60884	0	3	758.431	42.57			2021.91	143110	15593.4	7606.92	7397.94	3890.25	150830	100783
nFVDSPIIVDITk	N-Term(TMT6plex); K13(TMT6plex)	1	1	P04062	0	2	960.069	70.09				25220.1	5179.09	1451.86	6327.74		164684	7789.29
gGPVQVLEDEELk	N-Term(TMT6plex); K13(TMT6plex)	1	1	Q13228	0	2	936.031	81.41				190126	21032.2	3778.59	8369.44		347017	143938
dQNFVILEFPVEEQDR	N-Term(TMT6plex)	1	1	P16284	0	2	1104.07	82.56				19991.7	1690.42	1204.3	1565.1		51864.6	5616.91
gVDEVTIVNILTNR	N-Term(TMT6plex)	1	1	P07355	0	2	886.517	52.53	921.779	1355.14	949.077	44585.1	8416.33	2616.7	6076.55	2042.67	74062.5	18108.2
vTSAVEALLSADSASR	N-Term(TMT6plex)	1	1	P45974	0	3	602.665	69.81	10734.1	56487.4	41653.5	845945	168833	120782	114975		2034887	58696.4
dQNFVILEFPVEEQDR	N-Term(TMT6plex)	1	1	P16284	0	3	736.377	50.08		1724.87	2557.61	219457	29166.9	19635.2	23316.7		547013	46263.4
nFVDSPIIVDITk	N-Term(TMT6plex); K13(TMT6plex)	1	1	P04062	0	3	640.381	51.67	1533.31	1595.27	1147.15	115476	25533.9	11629.4	25410.6		789217	61335.3
qPTVTSVcSETSQELAEGQR	N-Term(TMT6plex); C8(Carbamidomethyl)	1	1	Q96HC4	0	2	1218.6	60.54				71002.6	28804.3	2639.93			5764.48	16643.5
eVPEHITEEELk	N-Term(TMT6plex); K12(TMT6plex)	1	1	Q7L0Y3	0	2	956.028	49.94				64387.4	2989.31	2177.23	2817.26		78701.8	23383.8
lTVEDPVTVEYITR	N-Term(TMT6plex)	1	2	Q8TAA3; O14818	0	2	932.523	44.86		1946.95	1814.92	178865	16666.6	4035.08	3329.8		136479	17976.1
mEYDGILIAGGPGNPALAEPLIQNVRk	N-Term(TMT6plex); K27(TMT6plex)	1	1	P31327	1	3	1098.95	75.46				76103.1	6290.85	1806.13		5438.56	1913.54	144013
dLPIPVITYDTYSk	N-Term(TMT6plex); K14(TMT6plex)	1	1	P52757	0	3	695.063	44.27			3555.73	413687	50140.8	18473.8	41705.1		1.22554e+06	43530.9
mEYDGILIAGGPGNPALAEPLIQNVRk	N-Term(TMT6plex); K27(TMT6plex)	1	1	P31327	1	4	824.463	40.12				373686	34809.6	24303.7		23059	30478.5	668644
gTVDPENEFASMWIER	N-Term(TMT6plex)	1	1	Q92608	0	3	704.009	36.68	1850.34		1491.2	131303	21587.4	13364.3	1650.11	1900.4	43546.4	28352.3
lLDVDNRVVLPIEAPIR	N-Term(TMT6plex)	1	1	P00403	1	3	721.103	53.84		3269.61	3301.66	408937	23683.3	23812.4	2842.47	8148.85	72749.8	233315
vGLIGScTNSSYEDmGR	N-Term(TMT6plex); C7(Carbamidomethyl); M15(Oxidation)	1	1	Q99798	0	3	697.662	55.83		7217.64	12609.4	540562	96099.6	47781.9	8339.4	13335.2	163496	202104
fGPYYTEPVIAGLDPk	N-Term(TMT6plex); K16(TMT6plex)	1	1	P49720	0	2	1113.12	71.03	1564.98	3189.33	1607.67	256502	32904	17474.5	10324		264439	35787.6
fFESFGDLSTPDAVmGNPk	N-Term(TMT6plex); M15(Oxidation); K19(TMT6plex)	1	1	P68871	0	4	634.073	58.11		8553.84	14317.1	980558	257721	67240.6	21049.8		250741	30574.8
tQGSVALSVTQDPAck	N-Term(TMT6plex); C15(Carbamidomethyl); K16(TMT6plex)	1	1	P46952	0	2	1060.58	52.3		20233.2	21760.4	1319940	247489	91202	21389.3		140767	415340
sEMEVQDAELk	N-Term(TMT6plex); K11(TMT6plex)	1	1	Q9UQ80	0	2	868.963	66.51	2971.8	6464.44	5472.41	342903	56837.2	28165.5	25083.6	16728.5	359666	280622
sPAGLQVLNDYLADk	N-Term(TMT6plex); K15(TMT6plex)	1	1	P24534	0	2	1031.58	100.18				53252.3	7591.04	2238.15	3825.27		61919.8	64186.4
sDGTWDVETPQGSMR	N-Term(TMT6plex)	1	1	Q9UI17	0	2	947.947	49.1		1792.49		114467	13266.1	4395.26	2047.34		42797.9	35239.4
fGPYYTEPVIAGLDPk	N-Term(TMT6plex); K16(TMT6plex)	1	1	P49720	0	3	742.414	64.01	2660.3	7749.77	13462.7	963572	109166	62674.5	43309.8		867381	122985
sAGLEEIEQELTSk	N-Term(TMT6plex); K14(TMT6plex)	1	1	Q9H6U6	0	2	996.553	60.04				20291.4	3352.5			886.513	17533.1	36546.5
sPAGLQVLNDYLADk	N-Term(TMT6plex); K15(TMT6plex)	1	1	P24534	0	3	688.06	57.63	3565.22	12579	16648.8	1.08174e+06	175516	78006.7	43813.7	36000.6	1.19629e+06	1.14165e+06
tTPPVLDSDGSFFLYSk	N-Term(TMT6plex); K17(TMT6plex)	1	1	P01857	0	2	1166.63	61.18	7330.65	2464.47	6099.28	212698	142746	18356.7	20263.1		316078	228782
sDPTSYAGYIEDLkk	N-Term(TMT6plex); K14(TMT6plex); K15(TMT6plex)	1	1	P54709	1	3	792.108	35.15				142966	28612.5	6957.19	6517.58	4750.03	188315	117689
gLEAALVYVENAHVAGk	N-Term(TMT6plex); K17(TMT6plex)	1	1	Q14008	0	3	733.757	41.14	1521.07	5596.43	6435.16	145360	56916.7	18390.9	3345.31	10638.8	97161.2	190274
fFESFGDLSSPDAVmGNPk	N-Term(TMT6plex); M15(Oxidation); K19(TMT6plex)	1	1	P02042	0	2	1260.13	50.25		612.102	886.508	145207	40022	10962.4	4463.09		36685.5	1172.8
nREELGFRPEYSASQLk	N-Term(TMT6plex); K17(TMT6plex)	1	1	P09874	1	4	621.343	25.21				542336	98480.6	54033.5	14487.1	19465	635800	353931
iILWDHDLNPER	N-Term(TMT6plex)	1	1	Q9HC35	0	3	583.988	56.73		6188.07	6468.21	317527	60183.2	34747.4	33941		955998	116498
eTELVVVDTPGIFDTEVPNAETSk	N-Term(TMT6plex); K24(TMT6plex)	1	1	Q9NUV9	0	3	1016.87	41.86				123825	18165.2	7367.84	1064.59		46990.3	17490.8
kSNFAEALAAHk	N-Term(TMT6plex); K1(TMT6plex); K12(TMT6plex)	1	1	P07237	1	3	658.73	28.75	8487.92	83268.1	34319.1	1.0199e+06	609182	197031	49785.6	155291	600997	1013783
tSIAIDTIINQk	N-Term(TMT6plex); K12(TMT6plex)	1	1	P25705	0	2	888.038	66.33		14555.4	9073.42	536796	128829	37305.8	22260.3	10060.5	326342	304324
aLTVPELTQQVFDAk	N-Term(TMT6plex); K15(TMT6plex)	1	1	P07437	0	3	706.746	47.04	1434.85	1689.13	3576.91	223388	31375.9	23647.7	13635.6		355364	137188
hANLLVGSPSALSDQTTER	N-Term(TMT6plex)	1	1	A6ND91	0	3	742.398	61.81		15830.6	16359.3	1.64043e+06	129599	97457.9	36648.3		843406	312083
aNLQIDQINTDLNLER	N-Term(TMT6plex)	1	1	P35579	0	3	700.378	51.22		4097.07		475383	70722.3	26731.1	27568.9		593477	284749
iILDPMTFSEAR	N-Term(TMT6plex)	1	1	P26232	0	2	811.446	46.83				6204.07	2245.68		14424.1		361344	2984.28
gLQEEPVEGFR	N-Term(TMT6plex)	1	1	P49427	0	2	745.396	68.57				442224	50047	16247.5	35245.4		1.05889e+06	115875
dILADVVQkLPEEk	N-Term(TMT6plex); K9(TMT6plex); K14(TMT6plex)	1	1	Q06278	1	3	762.13	30.45				1.38847e+06	473841	92039.9	53297.7	27319.1	950809	667733
tTPPVLDSDGSFFLYSk	N-Term(TMT6plex); K17(TMT6plex)	1	1	P01857	0	3	778.088	58.49	10961.5	9916.44	12040.2	404019	251921	33157.5	47867.8		562710	372251
lSDQDLDQALSDEELNAFQk	N-Term(TMT6plex); K20(TMT6plex)	1	1	Q8IXI1	0	3	913.139	45.23				33544.3	3843.82	2871.47	1738.17		50603.4	18021.1
eGETYFDVVAVVDPVTR	N-Term(TMT6plex)	1	1	Q9NYU2	0	2	1063.06	52.86				9765.39	921.692				23614.2	6308.73
dLPIPVITYDTYSk	N-Term(TMT6plex); K14(TMT6plex)	1	1	P52757	0	2	1042.09	49.25				34400.3	5001.03	1301.07	4126.96		123272	2756.67
fGPYYTEPVIAGLDPk	N-Term(TMT6plex); K16(TMT6plex)	1	1	P49720	0	4	557.062	56.17	1297.08	6636.7	3003.25	298965	33395.8	22993.2	10390.5		304510	56301.5
aSFVDEHTVcGVAk	N-Term(TMT6plex); C10(Carbamidomethyl); K14(TMT6plex)	1	1	Q9NNW7	0	2	989.529	83.13	4100.5	7488.36	15133	183457	51028.2	15295.9	7890.2	17682.4	162560	103073
eILVGDVGQTVDDPYATFVk	N-Term(TMT6plex); K20(TMT6plex)	1	1	P23528	0	3	875.472	38.95		1421.33		41294	13138	3226.29		1851.73	36844.6	89161.6
eAIVTSEELGQDLEHVEVLQk	N-Term(TMT6plex); K21(TMT6plex)	1	1	Q13813	0	3	942.183	91.69		2649.68		130121	44173.2	8240.29	12210.7		238371	123514
tTPPVLDSDGSFFLYSk	N-Term(TMT6plex); K17(TMT6plex)	1	1	P01857	0	3	778.087	49.36	2745.76	3317.06	10278.3	250814	151093	20390.4	29725	10991.1	369688	240033
yGVNPGPIVGTTR	N-Term(TMT6plex)	2	2	P42167; P42166	0	2	780.441	45.96	19666.9	14623.2	11935.4	701881	201726	84511.6	46446.4	25014.5	482525	426790
eAIVTSEELGQDLEHVEVLQk	N-Term(TMT6plex); K21(TMT6plex)	1	1	Q13813	0	4	706.888	53.73		3863.41	2261.71	214787	58918.5	18460.4	17396.1		394904	206195
eLEQVcNPIISGLYQGAGGPGPGGFGAQGPk	N-Term(TMT6plex); C6(Carbamidomethyl); K31(TMT6plex)	1	1	P0DMV9	0	4	879.208	52.67				119352	29422	8116.22		2021.89	21066.2	115637
mGLkDTPTQEDWLVSVLPEGSR	N-Term(TMT6plex); K4(TMT6plex)	1	1	Q9NQW7	1	3	972.857	53.54				32823.9	7046.23	3262.97		713.344	11948.3	25183.9
mQLSAELQSDTEEILSk	N-Term(TMT6plex); M1(Oxidation); K17(TMT6plex)	1	1	O75643	0	3	799.42	35.64				38235.6	8006.62	4023.71	5051.07		51895	18372.2
iNWDQPAEAIHNWIR	N-Term(TMT6plex)	1	1	O75891	0	3	698.035	54.14		5904.73	1667.11	470584	40483.9	27978.4	9594.9		250595	48313
gFGHIGIAVPDVYSAck	N-Term(TMT6plex); C16(Carbamidomethyl); K17(TMT6plex)	1	1	Q04760	0	3	750.41	39.05	6281.22	34934.6	16238.3	2489188	249756	181914	39041.3	23439.6	356119	468322
cNLEAAFFEGHFLk	N-Term(TMT6plex); C1(Carbamidomethyl); K14(TMT6plex)	1	1	Q5W0V3	0	3	714.381	62.07	1986.84	8954.09	9602.32	138839	38045	11570.8	7611.91	2653.19	109369	78626.1
yVLDDLIVAk	N-Term(TMT6plex); K10(TMT6plex)	1	1	O60645	0	2	803.994	60.19	1150.79	868.221	1880.13	85787.1	14689	4311.74	5599.77		142017	24376
dVIELTDDSFDk	N-Term(TMT6plex); K12(TMT6plex)	1	1	Q15084	0	2	927.989	42.45			1756.04	85119.2	9495.6	3416.59	2562.72	4657.62	124434	75832.9
fFESFGDLSTPDAVmGNPk	N-Term(TMT6plex); M15(Oxidation); K19(TMT6plex)	1	1	P68871	0	2	1267.14	72.25		9332.9	14873	1.55461e+06	508718	90192.8	42971.8		348450	39435.5
iFVGGLSPDTPEEk	N-Term(TMT6plex); K14(TMT6plex)	1	1	Q14103	0	4	487.526	68.57	6933.19	7291.29	25942.6	1.16773e+06	172420	78938.3	37692.6	42780.4	694995	1.231e+06
dSILGEPGMGFk	N-Term(TMT6plex); K12(TMT6plex)	1	1	P16219	0	2	854.975	50.49		4085.31		352855	37167.2	23111.7	3403.73		89218.3	84567.9
aVGLISHVLEQNQEGDAAYR	N-Term(TMT6plex)	1	1	Q13825	0	3	800.422	57.95	8266.41	25452.2	61249.1	1.06831e+06	339311	74231.4	100645		1.49313e+06	167666
aLTVPELTQQVFDAk	N-Term(TMT6plex); K15(TMT6plex)	1	1	P07437	0	2	1059.61	66.46				38105.5	7088.61	3255.22	2966.99		61018.7	25297.8
nEGVATYAAAVLFR	N-Term(TMT6plex)	1	1	P35222	0	3	570.984	69.6	26927.9	66154.7	58408.3	716920	346832	101933	137363		2.0856e+06	147000
lEEAILGTIGAR	N-Term(TMT6plex)	1	1	Q96HP0	0	2	736.439	41.28	2217.63			84505.4	13548.9	4775.02	10877.6		234414	21563.7
vENLLLSNQGTIk	N-Term(TMT6plex); K13(TMT6plex)	1	1	O14976	0	2	944.073	49.87	2127.49	4148.43	3123.74	111999	30326.8	13246.1	12541.9	6649.07	237964	50105.1
lITSVADVVNNDPMVGSk	N-Term(TMT6plex); K18(TMT6plex)	1	1	P06737	0	3	773.1	75.91		73630.3	63748	2.97432e+06	287023	228630	89399.1		1.73418e+06	905873
nEGVATYAAAVLFR	N-Term(TMT6plex)	1	1	P35222	0	2	855.974	60.8	3008.76	6134.12	4830.76	93379.6	35610.4	11090	4781.31	6334.76	227798	15209.2
vEDSGIFTIk	N-Term(TMT6plex); K10(TMT6plex)	1	1	Q16706	0	2	783.961	61.75		4864.36	5131.54	158171	32029.8	5935.61	21478.5		351091	77105.8
mmLGTEGGEGFVVk	N-Term(Prot)(Acetyl); M2(Oxidation); K14(TMT6plex)	1	1	P31943	0	2	871.439	86.06				149247	24543.4	4189.43	3299.54	4928.34	75208.9	153634
lITSVADVVNNDPMVGSk	N-Term(TMT6plex); K18(TMT6plex)	1	1	P06737	0	2	1159.15	56.39		1525.54	1386.41	108534	12588.5	6505.86	3563.29		62934	33549.4
tTLPTFQSPEFSVTR	N-Term(TMT6plex)	1	1	Q9Y5X3	0	3	647.35	59.34	5933.2	5638.88	7019.01	780691	140957	50751.4	24598.5	15629.2	565317	408770
fFESFGDLSTPDAVmGNPk	N-Term(TMT6plex); M15(Oxidation); K19(TMT6plex)	1	1	P68871	0	3	845.095	71.96		8240.3	24182.8	2.64252e+06	763408	167585	72855.5		586040	69417.7
sDPEGPALLFPESELSIR	N-Term(TMT6plex)	1	1	Q8N1S5	0	3	729.39	38.34				223151	29581.4	14923.2	3299.73	4789.3	65898	191502
sDPEGPALLFPESELSIR	N-Term(TMT6plex)	1	1	Q8N1S5	0	2	1093.58	67.44				23257.1	3175.2	669.782	721.546		1460.89	19622.4
lITSVADVVNNDPMVGSk	N-Term(TMT6plex); K18(TMT6plex)	1	1	P06737	0	4	580.076	74.61		15864.3	15947.9	924968	99244.2	64970	25568.8	13440.8	548398	255009
gPVcLLAGGEPTVQLQGSGR	N-Term(TMT6plex); C4(Carbamidomethyl)	1	1	Q8IVS8	0	3	742.404	46.71		5731.21	13491.9	996570	98947.5	62602.2	13530.5	19795.7	464872	254450
vNNSTmLGASGDYADFQYLk	N-Term(TMT6plex); M6(Oxidation); K20(TMT6plex)	1	1	P28070	0	3	890.116	47.99			4516.42	219322	35840.2	13571.8	6290		151872	122833
aHVLAASVEQATENFLEk	N-Term(TMT6plex); K18(TMT6plex)	1	1	P35221	0	3	805.782	67.56	6739.75	43790.5	33866	667529	451183	63615.3	34137.2	32410.7	244230	362998
yISPDQLADLYk	N-Term(TMT6plex); K12(TMT6plex)	1	1	P06733	0	2	942.532	75.8			2235.81	360277	25540.4	19812.9	13600.9		359914	73686.4
gISEETTTGVHNLYk	N-Term(TMT6plex); K15(TMT6plex)	1	1	P23526	0	2	1054.08	53.36				417913	29838.7	29065.9	8643.25		156606	174268
vELNDGHFMPVLGFGTYAPPEVPR	N-Term(TMT6plex)	1	1	P17516	0	3	957.83	58.63		3097.86		441152	47295	34299.8	14411.7	10657.7	364395	334582
vGMAAVQLAPGQTFDGEk	N-Term(TMT6plex); K18(TMT6plex)	1	1	Q9Y2P5	0	2	1139.12	63.78				48892	8631.46		1433.24	1505.92	29885.1	28314.6
lASLTPGFSGADVANVcNEAALIAAR	N-Term(TMT6plex); C17(Carbamidomethyl)	1	1	Q9Y4W6	0	3	939.833	77.19		2178.91	1639.07	112030	21920.9	5647.06	2045.48		68955.7	20128.8
lREAEETQSTLQAEcDQYR	N-Term(TMT6plex); C15(Carbamidomethyl)	1	1	Q9P2E9	1	3	852.744	59.54				496865	91607.7	46693.4		18131.4	155749	340981
eEAENTLQSFR	N-Term(TMT6plex)	1	1	P08670	0	2	776.893	57.26				2.33974e+06	375869	149676	84833.2		3.88246e+06	45673
iMVANIEEVLQR	N-Term(TMT6plex)	1	1	O75396	0	2	822.474	57.78		1754.64	2806.51	67075.4	17706.9	5241.82	1895.96	1507.24	59771	12248.6
dVPGFAIGGLSGGESk	N-Term(TMT6plex); K16(TMT6plex)	1	1	Q9BXR0	0	2	975.042	105.22		3349.77		115234	19576.3	11437.4	10297.7		150706	97605.3
nNFEGEVTkENLLDFIk	N-Term(TMT6plex); K9(TMT6plex); K17(TMT6plex)	1	1	P07237	1	3	899.841	29.44			3081.92	247990	46363.9	22878.9	4035.44	4835.09	109447	101325
iMVANIEEVLQR	N-Term(TMT6plex)	1	1	O75396	0	3	548.65	76.04	706.354	3139.19	5490.57	141717	43021.3	11090.4	6669.24	4289.55	144010	26146
qMGYTEAIEVIQAASSPVk	N-Term(TMT6plex); K19(TMT6plex)	1	1	P19838	0	4	620.84	47.24			965.581	28544.4	9552.49	2839.99	2868.84		48501.2	3806.96
yLALESMcTLASSEFSHEAVk	N-Term(TMT6plex); C8(Carbamidomethyl); K21(TMT6plex)	2	2	O95782; O94973	0	3	944.485	39.42	1086.67	7331.16	22671.5	83721.3	17467.2	10985	13630.8	3611.82	38344.5	5354.05
hDADGQATLLNLLLR	N-Term(TMT6plex)	1	1	O43242	0	3	627.025	51.79	770.734	1125.52		105805	8809.8	6909.71	5159.3		163933	19053.6
vELNDGHFMPVLGFGTYAPPEVPR	N-Term(TMT6plex)	1	1	P17516	0	4	718.623	39.22				271081	27687.7	21214.5	3511.15	7325.4	206766	200252
eNcILNLLTEk	N-Term(TMT6plex); C3(Carbamidomethyl); K11(TMT6plex)	1	1	Q8NC60	0	2	903.017	52.51				35675.9	3921.68	1738.49	1257.63		35087.5	34222
aSELNPESIYSVFk	N-Term(TMT6plex); K14(TMT6plex)	1	1	Q6PGP7	0	2	1021.57	65.32				20412.6	3453.45	736.675	2610.89		55053.3	14044.3
qDLMNIAGTTLSSk	N-Term(TMT6plex); K14(TMT6plex)	1	1	P78371	0	2	969.047	51.47	4121.01	12816.5	24714.8	408734	105275	28709.1	32511.1	10150.8	407297	44516.8
lTFScLGGSDNFk	N-Term(TMT6plex); C5(Carbamidomethyl); K13(TMT6plex)	1	1	Q15185	0	2	952.503	69.3		9752.16	4212.07	303801	60500.3	23671.8	19518.1		286847	80100.1
vMEMFQPSAVVLQcGSDSLSGDR	N-Term(TMT6plex); C14(Carbamidomethyl)	1	1	Q13547	0	3	914.776	56.96		1086.01	1494.24	160855	33173.9	12788.7	7227.68		156236	19656.1
iLDVASLEVLNEVNRR	N-Term(TMT6plex)	1	1	Q92616	1	3	690.402	31.95		1867.25		68792.4	12432.3	6097.91	2056.71	9034.14	60523.1	129745
eLLFLSNANPSLLER	N-Term(TMT6plex)	1	1	P51398	0	2	973.052	52.97				35034.8	3771.28	1374.93	1378.55		49162.9	33962.1
sVQNDSQAIAEVLNQLk	N-Term(TMT6plex); K17(TMT6plex)	1	1	P15924	0	3	772.436	55.57		2931.55	1502.43	167683	29720.7	8452.16	2776.5		153675	68286
eLLFLSNANPSLLER	N-Term(TMT6plex)	1	1	P51398	0	3	649.038	58.22		2670.54	1138.98	155543	16190.2	10816.5	10016.1	6704.79	206070	141148
iDVVVNNAGILR	N-Term(TMT6plex)	1	1	P51659	0	2	756.464	61.23		4677.55	3208.62	258804	41786.3	17362	26897.8		458972	50817.7
gQILTmANPIIGNGGAPDTTALDELGLSk	N-Term(TMT6plex); M6(Oxidation); K29(TMT6plex)	1	1	P31327	0	3	1114.61	60.51				27197.3	1484	868.78		858.447	12150.1	19294.6
dAVLYFSESLVPTAR	N-Term(TMT6plex)	1	1	Q92616	0	3	633.012	40.96		553.675		53271.4	13695.2	3628.68	4434.17	2366.49	78212.2	32117.5
lSDIGEGIREVTVk	N-Term(TMT6plex); K14(TMT6plex)	1	1	P11182	1	2	987.584	41.89				26248.8	3215.39				9911.44	120132
dQGEVGVEEEPFALGAEASNFQQEPAPR	N-Term(TMT6plex)	1	1	Q8N3V7	0	3	1077.52	86.64	1685.13	1500.37	1776.41	346763	44566.1	22640.2	2014.54	5872.23	26135.1	99858.3
gNDkVPGAWTEAcEQk	N-Term(TMT6plex); K4(TMT6plex); C13(Carbamidomethyl); K16(TMT6plex)	1	1	O75891	1	3	826.444	36.53		13400.4		1418147	117834	95895.6	12387.9	17873.4	567294	91783.2
fFESFGDLSTPDAVmGNPk	N-Term(TMT6plex); M15(Oxidation); K19(TMT6plex)	1	1	P68871	0	3	845.095	50.49		1344.16	1166.56	207230	56198.2	12392.6	3940.47		51076	9939.82
vISTMSVGIDHLALDEIk	N-Term(TMT6plex); K18(TMT6plex)	1	1	Q9UBQ7	0	3	800.461	73.86		1450.03	1276.26	95851.8	13521.3	5641.73		1400.48	14750.6	50496.6
yYGGAEVVDEIELLcQR	N-Term(TMT6plex); C15(Carbamidomethyl)	1	1	P34897	0	3	748.376	36.19		1232.04	770.033	46479.4	5353.6	3350.22	614.517		42830	12265.5
eVVTSEDGSDcPEAMDLGTLSGIGTLDGFR	N-Term(TMT6plex); C11(Carbamidomethyl)	1	1	P02671	0	3	1119.86	107.51				23860.8	8694.1	952.044			11754	11472.5
tLTDELAALQITGVk	N-Term(TMT6plex); K15(TMT6plex)	1	1	Q8NBQ5	0	3	677.742	58.14	29044.7	100140	103300	4.15349e+06	776979	332198	172443	176381	3.5915e+06	5389542
iDVVVNNAGILR	N-Term(TMT6plex)	1	1	P51659	0	3	504.643	46.7	8936.76	25248.1	18697.4	721924	130148	47968.8	52357.2		1.2848e+06	233349
eAIESAIGGNAYQHSk	N-Term(TMT6plex); K16(TMT6plex)	1	1	P63172	0	3	711.716	53.44	10127.6	8209.85	8282.17	600518	135959	50650.6	44362.5	23247.4	651664	341205
lcTVATLRETYGEMADccAk	N-Term(TMT6plex); C2(Carbamidomethyl); C17(Carbamidomethyl); C18(Carbamidomethyl); K20(TMT6plex)	1	1	P02768	1	3	936.458	44.46				330669	1.16976e+06	52830	40325.4	148181	156259	1.67853e+06
nSGMPPGAAAIAVLPVTLDTPMNR	N-Term(TMT6plex)	1	1	P09417	0	3	874.804	62.65		1913.65		328032	40102.6	22535.8	4371.51	3612.75	115783	173569
dVDRIIGLDQVAGMSETALPGAFk	N-Term(TMT6plex); K24(TMT6plex)	1	1	P35579	1	3	987.878	51.72		524.836		21176.3	4373.57	1262.05		4975.39	10546.6	138253
fFESFGDLSTPDAVmGNPk	N-Term(TMT6plex); M15(Oxidation); K19(TMT6plex)	1	1	P68871	0	3	845.094	50.59		959.993	1542.42	205080	55945.9	16660.4	4080.88		60155.2	13685.6
lTDEDFSPFGSGGGLFSGGk	N-Term(TMT6plex); K20(TMT6plex)	2	2	Q9Y4E1; Q641Q2	0	2	1217.12	67.19				6201.65	778.208				14095.9	1439.72
ePNVLIcFIDk	N-Term(TMT6plex); C7(Carbamidomethyl); K11(TMT6plex)	1	1	P01903	0	2	903.515	46.44	725.439	644.393	1145.99	64985.4	17643.6	3787.36	2913.22		36512.8	864.638
lTDEDFSPFGSGGGLFSGGk	N-Term(TMT6plex); K20(TMT6plex)	2	2	Q9Y4E1; Q641Q2	0	3	811.75	86.34		1984.49	2634.66	172465	33331.9	17631.5	21683.4		438247	65863.7
sYNDELQFLEk	N-Term(TMT6plex); K11(TMT6plex)	1	1	Q9Y3I0	0	2	922.497	60.31				777870	67640.6	51234.2	38365.4	18298.2	658717	613751
gEGYSNPNEGATVEIHLEGR	N-Term(TMT6plex)	1	1	Q13451	0	3	786.723	41.42				93769.3	17941.2	3384	11007.6		209669	34992.9
fFESFGDLSTPDAVMGNPk	N-Term(TMT6plex); K19(TMT6plex)	1	1	P68871	0	4	630.073	88.01		1757.38	2466.3	324879	88185.3	19879.2	7567.96		84590.6	12888.6
fFESFGDLSTPDAVMGNPk	N-Term(TMT6plex); K19(TMT6plex)	1	1	P68871	0	2	1259.14	63.46				43008.1	16625.3	1663.36	716.996		11071.2
iFVGGLSPDTPEEk	N-Term(TMT6plex); K14(TMT6plex)	1	1	Q14103	0	2	974.05	55.29		2615.11	3686.15	284571	41324.2	14124.5	5336.14	10804.6	166680	294623
kVSASVAEVQEQYTER	N-Term(TMT6plex); K1(TMT6plex)	1	1	Q27J81	1	3	761.419	62.75	83998.2	76671.3	68225.4	1.22734e+06	1.16545e+06	149015	97471.3	200328	613212	318417
fFESFGDLSTPDAVMGNPk	N-Term(TMT6plex); K19(TMT6plex)	1	1	P68871	0	3	839.763	70.74		4724.57	6669.4	883186	272803	56351.1	17753.8		213789	17954.7
fFESFGDLSSPDAVMGNPk	N-Term(TMT6plex); K19(TMT6plex)	1	1	P02042	0	3	835.091	69.77		1152.45	1259.18	229977	71584.2	13326.9	8865.99		83462.2	9096.76
nDVMNLLESAGFSR	N-Term(TMT6plex)	1	1	Q9UQE7	0	3	594.64	38.76		2207.29	1637.09	199568	35306.9	14598.6	10035.1		237196	76447.3
lVAIVDVIDQNR	N-Term(TMT6plex)	1	1	P50914	0	2	792.469	64.51		3028.67	8276.64	206425	56971	16003.8	24537.2		409263	98075.4
lVAIVDVIDQNR	N-Term(TMT6plex)	1	1	P50914	0	3	528.649	62.12	2607.17	17163.3	18876.6	529036	139444	33963.1	54904.9	27601.6	1.0294e+06	273958
aHSPMIAVGSDDSSPNAMAk	N-Term(TMT6plex); K20(TMT6plex)	1	1	Q96EE3	0	3	815.415	33.18		8402.11	4170.69	315003	55753.4	32017.2	8629.8		497547	188800
tGLIDYNQLALTAR	N-Term(TMT6plex)	1	1	P34897	0	2	889.505	54.18		6539.16		376132	46416.3	10389	11338.7	9680.87	293709	151323
sHcIAEVENDEMPADLPSLAADFVESk	N-Term(TMT6plex); C3(Carbamidomethyl); K27(TMT6plex)	1	1	P02768	0	3	1144.89	50.62				8266.06	1594.41	593.599			9688.64	4427.67
mDSSSSSSAAGLGAVDPQLQHFIEVETQk	N-Term(Prot)(Acetyl); M1(Oxidation); K29(TMT6plex)	1	1	O60220	0	3	1102.87	64.39				7763.67					12432.6	3690.73
gLDEDETNFLDEVSR	N-Term(TMT6plex)	1	1	Q9GZU8	0	2	984.474	49.54				81192.8	12165.4	2556.77			55184.8	25898
sYELPDGQVITIGNER	N-Term(TMT6plex)	4	10	A5A3E0; P63267; Q9BYX7; P60709; Q6S8J3; P62736; P68133; Q562R1; P68032; P63261	0	2	1010.53	52.35				62551.9	8273.52	2772.63	2101.43		53366	27877.5
gPGLLESPSIFNFTADR	N-Term(TMT6plex)	1	1	Q92615	0	2	1025.55	35.16		737.304		33067.9	4336.52	811.116	884.685	790.281	28373.2	8068.59
eVEPALELLEPIDQk	N-Term(TMT6plex); K15(TMT6plex)	1	1	P31150	0	2	1091.13	65.55	1276.81	3861.09	1240.25	96047.4	23443	12217.2	7841.3	8193.57	224895	96855.6
gEFEAGFETGGQTR	N-Term(TMT6plex)	1	1	Q9Y450	0	2	857.917	50.72			3337.14	69056.6	6219.08		6418.44		145249	29542
eVEPALELLEPIDQk	N-Term(TMT6plex); K15(TMT6plex)	1	1	P31150	0	4	546.065	48.62	3817.65	7932.22	3714.42	114787	26156.8	13189.4	12247.1	12266.4	270948	126921
eVEPALELLEPIDQk	N-Term(TMT6plex); K15(TMT6plex)	1	1	P31150	0	3	727.753	49.8	9397.67	20731.5	15122.6	369780	90905.5	36697	43604.3	38879.8	875927	387108
vLQLTSWDEDAWASk	N-Term(TMT6plex); K15(TMT6plex)	1	1	P18206	0	2	1104.09	50.44	1001.67	816.017	1965.41	74924	25508.5	7423.99	3939.34	2838.75	69592.9	30611
sEALGVGEVALPGQGGLPk	N-Term(TMT6plex); K19(TMT6plex)	1	1	Q9NZU5	0	3	746.436	41.18	12725.4	21726	8089.5	932335	153217	77145.7	32387.3	46407	552299	539500
aLQAAYGASAPSmTSATLR	N-Term(TMT6plex); M13(Oxidation)	1	1	O95154	0	2	1056.55	58.48		2142.26	2096.18	100188	24191.9		1531.58		47259.6	23695.5
lIDDMVAQAMk	N-Term(TMT6plex); K11(TMT6plex)	1	1	O75874	0	2	846.974	67.33		830.278	1259.33	85479.9	10899.1	4616.42	885.55	1135.63	35620.1	26845.5
sEQLEELFSQVGPVk	N-Term(TMT6plex); K15(TMT6plex)	1	1	Q9NW13	0	3	716.738	33.4		3377.89	2171.97	284195	35834.4	18663.3	13875	12043.6	347678	334425
lGHPDTLNQGEFk	N-Term(TMT6plex); K13(TMT6plex)	1	1	P06702	0	2	957.529	55.88		7435.13		438832	17667.8	26834.8		2460.37	32103.9	30244.6
dLPSAGEEILEVESEPR	N-Term(TMT6plex)	1	1	P46199	0	2	1050.04	93.19				38145.1	2188.72	1925.38			46118.8	24697.5
dILPcLDGYLk	N-Term(TMT6plex); C5(Carbamidomethyl); K11(TMT6plex)	1	1	P78527	0	2	883.003	49.08		765.531		101226	12150.4	5718.36	5157.4	3745.32	99889.9	62485.8
sHcIAEVENDEmPADLPSLAADFVESk	N-Term(TMT6plex); C3(Carbamidomethyl); M12(Oxidation); K27(TMT6plex)	1	1	P02768	0	3	1150.23	78.03		6031.79		384186	182096	13422	11944.2		451807	234010
eALELTDTGLLSGSEER	N-Term(TMT6plex)	1	1	Q14204	0	2	1025.03	79.19				233090	22743	6894.05	14373.8		291136	58453.9
lNEHFLNTTDFLDTIk	N-Term(TMT6plex); K16(TMT6plex)	1	1	P48735	0	2	1190.15	57.87		910.018		66984.5	7748.29	3945.44	1409.46	854.9	26771.1	34405.8
gDADQASNILASFGLSAR	N-Term(TMT6plex)	1	1	P43243	0	2	1011.52	51.98				10372.5	1032.89	599.85			17249.1	1179.55
eLEQSLASWTQNLk	N-Term(TMT6plex); K14(TMT6plex)	1	1	Q8WXH0	0	3	702.393	43.87		2656.62	2695.48	159175	48199.1	15344.6	10452.7	13059.3	178638	265545
sHcIAEVENDEmPADLPSLAADFVESk	N-Term(TMT6plex); C3(Carbamidomethyl); M12(Oxidation); K27(TMT6plex)	1	1	P02768	0	4	862.922	72.95				1.25525e+06	674726	91250	93346.2		1.76056e+06	886123
tTQQDLSALQk	N-Term(TMT6plex); K11(TMT6plex)	1	1	Q9UPN3	0	2	845.992	69.12		3989.59	4346.09	169158	30207.7	16974.7	7816.44	6256.12	129134	166129
lNEAAAGLNQAATELVQASR	N-Term(TMT6plex)	1	1	Q9Y490	0	2	1128.61	103.32		885.945	1638.41	111003	26007.9	7553.37	3221.07	1606.32	63975.8	29632.6
gDADQASNILASFGLSAR	N-Term(TMT6plex)	1	1	P43243	0	3	674.688	44.28			1292.27	64776.7	12238.7	3968.79	6679.27		125181	12583.7
sHcIAEVENDEmPADLPSLAADFVESk	N-Term(TMT6plex); C3(Carbamidomethyl); M12(Oxidation); K27(TMT6plex)	1	1	P02768	0	5	690.54	45.25		1161.62		124901	49736	6296.43	7481.07		150705	79309.9
aINQGGLTSVAVR	N-Term(TMT6plex)	1	1	P60900	0	2	757.946	79.87	52831	143955	169344	1.46487e+06	402842	210599	187403	174278	1.48272e+06	843091
lLSSVTAELPEDkPR	N-Term(TMT6plex); K13(TMT6plex)	1	1	Q9H974	0	3	705.081	63.63		10190.9	15586	803956	118069	63755.9	39082.2		913377	342833
aHVLAASVEQATENFLEk	N-Term(TMT6plex); K18(TMT6plex)	1	1	P35221	0	4	604.588	51.95	2011.17	12456.6	11677.9	219842	152638	26613.3	15175	7400.52	158977	127988
aTNESEDEIPQLVPIGk	N-Term(TMT6plex); K17(TMT6plex)	1	1	O76021	0	2	1149.63	57.41		1284.47	1570.19	131475	16714.4	9915.5	4807.76	7326.75	43141.3	154773
iAPLEEGTLPFNLAEAQR	N-Term(TMT6plex)	1	1	Q9UJS0	0	3	733.403	31.32				26100.2	3477.69	1140.56	1404.18		38247.3	10763.4
fFESFGDLSTPDAVmGNPk	N-Term(TMT6plex); M15(Oxidation); K19(TMT6plex)	1	1	P68871	0	3	845.094	60.93		1226.64	2268.25	213969	58787	15280.1	2452.27		57415.6	10777.6
lRTEGDGVYTLNDk	N-Term(TMT6plex); K14(TMT6plex)	2	2	P00739; P00738	1	2	1020.06	30.3				280135	175871	10650.2	8347.75	34207.5	73504.7	494829
aLTVPELTQQMFDAk	N-Term(TMT6plex); K15(TMT6plex)	3	3	Q13509; P04350; P68371	0	3	717.403	43.59		36673.5	19345.5	1.94985e+06	233093	144861	130281		3.17866e+06	1.42423e+06
dADVQNFVSFISk	N-Term(TMT6plex); K13(TMT6plex)	1	1	P42126	0	2	964.531	41.81		614.345		24827.2	6263.04	3012.84	802.895		37466.3	16255.8
cGVPFTDLLDAAk	N-Term(TMT6plex); C1(Carbamidomethyl); K13(TMT6plex)	1	1	Q01433	0	2	933.017	71.12	2304.26	4108.77		287198	43818.9	15430.5	15024.2		417714	179716
tSSTDLSDIPALPANPIPVIk	N-Term(TMT6plex); K21(TMT6plex)	1	1	P51003	0	3	869.839	50.41				176045	28377.5	4946.31	5344.94	4015.01	41562.1	192286
eLGIWEPLAVk	N-Term(TMT6plex); K11(TMT6plex)	1	1	P49368	0	2	857.022	66.68	10221.2	49323.1	26219.6	1997964	264482	155978	101514	55131.4	2.05287e+06	1.16547e+06
lVPNmTPEVVGEQVTSYLTk	N-Term(TMT6plex); M5(Oxidation); K20(TMT6plex)	1	1	Q96KP4	0	3	893.828	64.05	6196.12	12571.9	13080.4	464547	124678	38982.3	30033.3		763617	227802
mQQNIQELEEQLEEEESAR	N-Term(TMT6plex); M1(Oxidation)	1	1	P35579	0	2	1289.61	92.47				31161.2	7562.44	1546.06	1523.57		64016.6	14443.5
gYVVWQEVFDNk	N-Term(TMT6plex); K12(TMT6plex)	1	1	P06865	0	2	971.528	59.12	2886.7	4664.49	2848.04	40810	26237	6386.87	4821.16	4501.94	86539.2	24470.8
lNEAAAGLNQAATELVQASR	N-Term(TMT6plex)	1	1	Q9Y490	0	3	752.743	97.87	6258.69	5352.79	18797.1	866564	185762	63072.2	26888.6	15434.8	435354	242239
iVEGISQPIWLVSDTR	N-Term(TMT6plex)	1	1	Q15126	0	2	1021.58	55.91				12259.9	1265.52	741.412			27233.8	4817.89
vVDALGNAIDGkGPIGSk	N-Term(TMT6plex); K12(TMT6plex); K18(TMT6plex)	1	1	P25705	1	2	1199.72	50.96		7174.79	4220.86	609320	102667	42301.9	7589.32		128847	169505
aESTFLFLVGQDDHNWk	N-Term(TMT6plex); K17(TMT6plex)	1	2	Q86TX2; P49753	0	3	822.434	58	1871.44	17386.8	5046.53	354476	37777.4	26704.1	11179.6	12537.1	208955	143329
lMLESQEFDHFLATk	N-Term(TMT6plex); K15(TMT6plex)	1	1	Q96HY7	0	3	756.41	66.1		16252.6	18973.5	422117	72446.2	34539.4	12648.6	13667.1	190258	267105
dLPSAGEEILEVESEPR	N-Term(TMT6plex)	1	1	P46199	0	3	700.36	61.5	5216.97	8872.88	5212.73	817047	105913	82094.8	86371.9		1702970	496610
tVELSIPADPANLDSEAk	N-Term(TMT6plex); K18(TMT6plex)	1	1	Q13085	0	3	776.762	58.1			13486.4	1.10483e+06	111027	83071.1	52111.5	38097.2	1204094	1.06048e+06
vLQLTSWDEDAWASk	N-Term(TMT6plex); K15(TMT6plex)	1	1	P18206	0	3	736.396	70.68	21257.4	23443.5	26008.8	670408	244282	51028.7	31449.3	20468.1	623337	252054
aNINVENAFFTLAR	N-Term(TMT6plex)	1	1	P61006	0	3	603.666	52.51		1150.21	738.532	91744.1	23167.9	7434.89	3367.61		64982.9	39020.6
tDEQALLSSILAk	N-Term(TMT6plex); K13(TMT6plex)	1	1	Q6IAA8	0	2	924.05	58.63	851.784	1327.87	1442.49	180167	28123.9	12042.4	1634.63	5481.97	57088.4	71847
iAVAQYSDDVkVESR	N-Term(TMT6plex); K11(TMT6plex)	1	1	P12111	1	3	713.401	35.36	68180.8	31251.1	80930.4	2203081	1.08924e+06	209046	82250.8	103649	676161	743236
lFSANDVENIFSR	N-Term(TMT6plex)	1	1	Q07889	0	2	870.961	51.13				15509.1	1384.72	888.482			25831.8	12062.8
aNINVENAFFTLAR	N-Term(TMT6plex)	1	1	P61006	0	2	904.997	52.33			1317.24	80038.1	20577.8	5981.49	1389.34	1593.1	47535	44290.3
aLLQMVEAAGAAEDDPLRR	N-Term(TMT6plex)	1	1	P04920	1	3	752.407	45.92	873.393	980.806	771.108	52379.3	21123.1	8383.79	1942.1	933.486	25040.3	25964.6
lLDAVDTYIPVPAR	N-Term(TMT6plex)	1	1	P49411	0	2	886.512	80.75				54933.6	5003.86	1948.59	2461.56		70303.3	18446.4
tDEQALLSSILAk	N-Term(TMT6plex); K13(TMT6plex)	1	1	Q6IAA8	0	3	616.368	39.96	5666.21	17528	20117.6	1.02589e+06	189887	76137.8	18336.2	19879.5	309370	417495
eSNAEYLASLFPTcTVVk	N-Term(TMT6plex); C14(Carbamidomethyl); K18(TMT6plex)	1	1	Q658P3	0	2	1244.17	53.81				20960.7	3495.78	903.114			672.597	11875.1
aYAPGGPAYQPVVEAFGTDILHk	N-Term(TMT6plex); K23(TMT6plex)	1	1	Q13057	0	4	715.642	55.04		2989.43	2365.72	179480	29552.1	11828.6	6429.66		210154	132928
mQQNIQELEEQLEEEESAR	N-Term(TMT6plex); M1(Oxidation)	1	1	P35579	0	3	860.076	88.26				626850	135611	23923.9	44830.8		1060738	220365
eSNAEYLASLFPTcTVVk	N-Term(TMT6plex); C14(Carbamidomethyl); K18(TMT6plex)	1	1	Q658P3	0	4	622.583	45.24		1511.54	3217.7	179792	29150	13577.3	3822.45	3594.8	12897.4	95369.6
qLQVVPLFGDmQIELAR	N-Term(TMT6plex); M11(Oxidation)	2	2	Q96F07; Q7L576	0	3	734.743	45.02	1639.11	3212.53	3582.24	172640	22687.5	17503.8	8601.92	7982.64	157483	131851
aYAPGGPAYQPVVEAFGTDILHk	N-Term(TMT6plex); K23(TMT6plex)	1	1	Q13057	0	3	953.854	73.42			1284.38	132645	19539.3	8778.54	6873.38	4489.52	161748	89390.2
vIQEGLEGLVLk	N-Term(TMT6plex); K12(TMT6plex)	1	1	P49916	0	3	586.038	44.73	1295.33	10314.2	6519.58	382356	59447.2	21544	17484.2	12857.9	475967	262402
dVPGFAIGGLSGGESk	N-Term(TMT6plex); K16(TMT6plex)	1	1	Q9BXR0	0	3	650.363	39.83	7349.99	36476.7	27560.3	1.24904e+06	113770	131941	72669	55400.7	1.77079e+06	980658
tVAGQDAVIVLLGTRNDLSPTTVMSEGAR	N-Term(TMT6plex)	1	1	P30043	1	4	800.936	40.81		4563.44		42717.7	5612.32	1035.69		5221.1	29897.9	73749.3
nTLEWcLPVIDAk	N-Term(TMT6plex); C6(Carbamidomethyl); K13(TMT6plex)	1	1	P48444	0	2	1009.06	43.34				74460.2	9145.84	7713.61	1653.6		43097.5	20799.6
iFLTEQPLEGLEk	N-Term(TMT6plex); K13(TMT6plex)	1	1	P11532	0	2	988.08	59.3		773.758	615.18	69606.7	7753.13	3543.66		1202.64	2983.46	33598.5
eVVTSEDGSDcPEAMDLGTLSGIGTLDGFR	N-Term(TMT6plex); C11(Carbamidomethyl)	1	1	P02671	0	3	1119.86	123.62			643.373	38399.4	12914.7	4472.72	1521.25	771.503	28240.7	17606.2
gITHIGYTDLPSR	N-Term(TMT6plex)	1	1	Q13423	0	3	553.641	63.93	73413.6	320990	247713	9.65749e+06	2.02414e+06	908452	213529	328232	2.39049e+06	4415149
lIDAETTAAAWPNVAAVSITGR	N-Term(TMT6plex)	1	1	Q3LXA3	0	3	819.45	48.24				19399.1	1411.06	911.756	950.565		24326.5	20809.2
fFESFGDLSTPDAVmGNPk	N-Term(TMT6plex); M15(Oxidation); K19(TMT6plex)	1	1	P68871	0	3	845.095	62.11		1299.56	613.464	143955	39026.5	8086.32	1014.6		31160	1897.73
vEVEEVTVPEGFVQk	N-Term(TMT6plex); K15(TMT6plex)	1	1	Q8N0W3	0	2	1074.11	61.6		2180.95	1229.72	138845	13550.8	7294.8	6779.18	5804.47	141183	80520.3
eALELTDTGLLSGSEER	N-Term(TMT6plex)	1	1	Q14204	0	3	683.69	71.16			11348.7	1.14999e+06	161097	74222.1	63497.4		1.37093e+06	390714
eSNAEYLASLFPTcTVVk	N-Term(TMT6plex); C14(Carbamidomethyl); K18(TMT6plex)	1	1	Q658P3	0	3	829.778	35.5		1685.3	5093.61	380181	60237.7	27552.2	2618.22	8339.31	16000.2	188115
sPTNTQENPAYEEYIRPLLQSWR	N-Term(TMT6plex)	1	1	Q99424	0	3	1007.85	36.54				5231.58					2610.78	3476.78
tVELSIPADPANLDSEAk	N-Term(TMT6plex); K18(TMT6plex)	1	1	Q13085	0	2	1164.64	65.22		1515.81	3721.27	282581	25649.6	19784.2	14298.3	8989.91	308677	265934
tVAGQDAVIVLLGTRNDLSPTTVMSEGAR	N-Term(TMT6plex)	1	1	P30043	1	3	1067.58	38.94				3339.05	813.54				759.155	8741.28
sLVASLAEPDFVVTDFAk	N-Term(TMT6plex); K18(TMT6plex)	1	1	P22314	0	3	789.778	68.23		1332.81	1352.53	143049	19658	11188	4320.78	7203.07	115459	146232
tVLMNPNIASVQTNEVGLk	N-Term(TMT6plex); K19(TMT6plex)	1	1	P31327	0	3	829.473	97.16		106632	126771	4425825	895575	309085	116368	155065	1.25865e+06	4088794
sLVASLAEPDFVVTDFAk	N-Term(TMT6plex); K18(TMT6plex)	1	1	P22314	0	2	1184.16	99.66				26914	5202.48	696.882	978.002	1528.8	22548.5	35034.2
aLVEVLGPYEPLLSR	N-Term(TMT6plex)	1	1	Q86VR2	0	2	943.055	39.16				56464.7	5933.06	4506.71	712.682	1572.17	29189.3	46186.5
qGFGELLQAVPLADSFR	N-Term(TMT6plex)	1	1	P27695	0	3	693.047	54.81		5093.36	2494.53	467300	57765.4	35831.3	35417.1		1.02411e+06	103164
kYDAFLASESLIk	N-Term(TMT6plex); K1(TMT6plex); K13(TMT6plex)	1	1	P62906	1	3	724.768	32.47		4409.84	10800.7	730566	175313	83258.7	58915	59896	972918	1.55475e+06
eGGQTAPASTR	N-Term(TMT6plex)	1	2	P06396; CON_Q3SX14	0	2	652.343	50.25	14887.2	2333.36	2469.11	101768	27130.1	17352.9	2507.6	5802.28	69948.7	26681.4
nLGIEAVPWTADIPLk	N-Term(TMT6plex); K16(TMT6plex)	1	1	Q9H5Q4	0	2	1098.15	61.78				27362.1	1300.39	953.469	710.558		40983.3	14760.7
nEQDAYAINSYTR	N-Term(TMT6plex)	1	1	P24752	0	2	887.436	56.85		7189.03	5812.19	515639	56355.9	31026.5		5493.86	89825.2	61413.8
eWGAEALTSLIk	N-Term(TMT6plex); K12(TMT6plex)	1	1	Q7Z3U7	0	2	888.516	47.07		1051.98		43970.6	8357.57	3228.78	1418.12		56128.9	5960.93
aIELFSVGQGPAk	N-Term(TMT6plex); K13(TMT6plex)	1	1	P30419	0	2	888.027	71.51	5169.26	5992.17	5954.42	723345	184539	42137.5	5672.14	50960	112723	1.04166e+06
aLVEVLGPYEPLLSR	N-Term(TMT6plex)	1	1	Q86VR2	0	3	629.038	56.43		1643.06	1868.99	340949	41296.8	27135.3	7336.7	11795	177550	277582
eNDAVTIQVLNQLIQk	N-Term(TMT6plex); K16(TMT6plex)	1	1	Q96QK1	0	3	762.114	65.16		6311.04	2981.3	260380	65451.6	17504.7	14474.9	11019	208103	254928
sHcIAEVENDEMPADLPSLAADFVESk	N-Term(TMT6plex); C3(Carbamidomethyl); K27(TMT6plex)	1	1	P02768	0	3	1144.9	81.05				44624.5	29010	1848.83	1941.44		37459.5	27594.3
iVSGIITPIHEQWEk	N-Term(TMT6plex); K15(TMT6plex)	1	1	Q92530	0	3	736.765	44.96	6762.84	12334.9	22003.3	981396	181487	82565	40686.8	29854.7	1.0107e+06	607363
aDIFVDPVLHTAcALDIk	N-Term(TMT6plex); C13(Carbamidomethyl); K18(TMT6plex)	1	1	Q92896	0	3	819.459	39.04		496.009		48065.2	6992.09	3467.88	1423.66	1227.34	44497.7	21668.9
lEESYDMESVLR	N-Term(TMT6plex)	1	1	P35237	0	2	850.423	47.91		5931.53	4556.31	252824	32088.3	6579.32	6767.97	5136.13	192436	37006.9
eAGSQkDENLALYVENQFR	N-Term(TMT6plex); K6(TMT6plex)	1	1	P02786	1	3	890.474	21.48	2963.39	3171.23	2327.11	213119	67934.8	13108.2	9777.52	9737.23	133175	281021
vNVEDAGGETLGR	N-Term(TMT6plex)	1	2	P69891; P69892	0	2	773.407	63.02			3701.54	394922	99770	24219.1	6899.97		144247	41701.1
dETVSDcSPHIANIGR	N-Term(TMT6plex); C7(Carbamidomethyl)	1	1	P47756	0	3	667.329	58.01		16463.8		2.22038e+06	135032	130834	39041		1.24839e+06	383485
nAGPIANYLQQVMQEAR	N-Term(TMT6plex)	1	1	Q08AF3	0	3	711.373	31.08				33698.4	5126.01	3526.08	1591.11		40848.3	13645
dLYANTVLSGGTTmYPGIADR	N-Term(TMT6plex); M14(Oxidation)	2	2	P60709; P63261	0	3	820.748	52.45		8103.51		537247	162141	44220.8	40622.7	13119.6	482986	239732
lPDIFEAQIAGLR	N-Term(TMT6plex)	2	2	P08729; CON_P08729	0	2	836.486	42.74		9162.5	3479.17	113342	12975.8	4290.73			9344.92	22181
cEmASTGEVAcFGEGIHTAFLk	N-Term(TMT6plex); C1(Carbamidomethyl); M3(Oxidation); C11(Carbamidomethyl); K22(TMT6plex)	1	1	P31327	0	3	963.804	76.99		21776.6	24259.1	784563	245145	58735.4	17325.3	11648.9	360185	297441
dETVSDcSPHIANIGR	N-Term(TMT6plex); C7(Carbamidomethyl)	1	1	P47756	0	2	1000.49	59.25				70010.1	6045.84	5416.44			38566.1	10464
eENAEQQALAAk	N-Term(TMT6plex); K12(TMT6plex)	1	1	Q9UQE7	0	2	880.488	57.04		1555.27	1647.88	130860	21003.4	6347.92	10886.3		219332	31459.1
dILGPPMYEMEVSQR	N-Term(TMT6plex)	1	1	Q86WA8	0	2	997.499	55.57				47570.1	7551.69	1895.06	1274.91		29479.3	18496.3
tGSESSQTGTSTTSSR	N-Term(TMT6plex)	1	1	P23588	0	2	901.933	81.02				53402	14594.9					23936.4
sGGSGGcSGAGGASNcGTGSGR	N-Term(TMT6plex); C7(Carbamidomethyl); C16(Carbamidomethyl)	1	1	Q15005	0	2	1043.95	80.04				5361.9	1351.4					2330.95
sGGSGGcSGAGGASNcGTGSGR	N-Term(TMT6plex); C7(Carbamidomethyl); C16(Carbamidomethyl)	1	1	Q15005	0	3	696.3	71.32				35451.6	17409	6320.63		2469.35	16695.3	12453.5
sSGNSSSSGSGSGSTSAGSSSPGAR	N-Term(TMT6plex)	1	1	Q12797	0	2	1166.53	103.56				6239.89	5193.31					2318.7
sRTGSESSQTGTSTTSSR	N-Term(TMT6plex)	1	1	P23588	1	3	682.668	61.54	3803.47	3922.57	1207.11	10042.4	9291.73	2960.72	716.948	4458.06	4698.63	17533.3
dILGPPMYEMEVSQR	N-Term(TMT6plex)	1	1	Q86WA8	0	3	665.335	35.39		4533		323239	44135.5	26668.1	6959.97		294853	190752
iLQDGGLQVVEk	N-Term(TMT6plex); K12(TMT6plex)	1	1	O43175	0	2	879.033	75.01		14642.8		840132	102882	43887.8		11603	48366.6	535774
fNADEFEDMVAEkR	N-Term(TMT6plex); K13(TMT6plex)	1	1	P27635	1	3	720.366	46.06				1.62524e+06	259428	116078	34257.9	70722.4	953494	1.49049e+06
qGFGELLQAVPLADSFR	N-Term(TMT6plex)	1	1	P27695	0	2	1039.07	56.28				21504.9	3076.63	744.514	705.06		35607.5	5274.19
tPVLFDIYEIk	N-Term(TMT6plex); K11(TMT6plex)	1	1	P50995	0	2	898.536	58.85		1057.54	547.185	68253.5	8194.28	3859.18	2928	3535.84	51266	58862.3
tYEQVLENLESkR	N-Term(TMT6plex); K12(TMT6plex)	1	1	Q16762	1	3	689.721	36.74	15224.7	30272.1	27871.2	3072585	675368	183572	41297.1	47475.2	1.48819e+06	1.73223e+06
fSTFFDDAPVFR	N-Term(TMT6plex)	1	1	O60231	0	2	839.427	54.95		2498.07		81688.3	11484.9	3748.61	8296.4	3553.61	135566	26787.5
tVTNAVVTVPAYFNDSQR	N-Term(TMT6plex)	1	1	P11142	0	3	737.724	62.57			3774.83	376520	72387.6	31202.8	24811.2	15637.5	483428	270253
hLPTLDHPIIPADYVAIk	N-Term(TMT6plex); K18(TMT6plex)	1	1	P31327	0	3	824.487	45.47		3871.8		454643	52864.4	30031.2	4014.01	13898.1	109915	353123
kISGGSVVEmQGDEMTR	N-Term(TMT6plex); K1(TMT6plex); M10(Oxidation)	1	1	O75874	1	3	766.733	77.74	8707.37	35529.4	25462.9	1.64398e+06	347197	143160	29329.1	38784.5	358277	626242
tQGNVFATDAILATLmScTR	N-Term(TMT6plex); M16(Oxidation); C18(Carbamidomethyl)	1	1	O15371	0	3	805.743	45.91		729.031	1057.54	31017.1	9169.97	1675.62	797.478	792.535	20028.8	15756.9
gFDPNQLSVATLLFEGDREk	N-Term(TMT6plex); K20(TMT6plex)	1	1	O00116	1	3	898.823	76.96		871.502		81339.4	15970	5601.09	3952.84	2161.72	81864	44832.2
dNLEFFLAGIGR	N-Term(TMT6plex)	1	1	P49327	0	2	790.936	68.61		928.915		36840.3	1762.98	1108.61	4458.06		131177	4736.01
eIPAWVPFDPAAQITk	N-Term(TMT6plex); K16(TMT6plex)	1	1	P25311	0	3	747.762	44.57		6165.33	5766.63	474006	109571	33039.1	19935.7	13363.2	515897	285389
dLALVNDQLLGFVR	N-Term(TMT6plex)	1	1	Q29RF7	0	2	901.526	51.25				23652.5	2127.75	865.489	825.297		33224.8	6265.26
aLSVAELTQQMFDAR	N-Term(TMT6plex)	1	1	Q9H4B7	0	3	637.007	64.14		1498.27	4355.12	176120	213857	12740.5	15440.2		31212.2	10248.5
lESGmQNMSIHTk	N-Term(TMT6plex); M5(Oxidation); K13(TMT6plex)	1	2	CON_REFSEQ:XP_092267; CON_P05787	0	3	650.679	60.71		19385.3	40054.9	962523	288619	94545.5	76708.2		1.2016e+06	137042
aLSVAELTQQMFDAR	N-Term(TMT6plex)	1	1	Q9H4B7	0	2	955.008	70.52				26696.3	35023.9	1002.54	1010.49		4496.49
aLNAPPGTSLISFSDk	N-Term(TMT6plex); K16(TMT6plex)	1	1	P21549	0	2	1038.59	70.44	1251.77	1535.34		181300	37865.3	12845.4	1649.66	7924.88	31719.8	133458
vLGAGGAGPAPATPSR	N-Term(TMT6plex)	1	1	Q32P44	0	2	804.458	43.66			3189.34	57562.1	19686.4			2987.54	37180.2	44218.1
tLLVDGFYAAEQVLQk	N-Term(TMT6plex); K16(TMT6plex)	1	1	Q9NVH6	0	3	751.769	61.09		3519.58	1255.58	50655.5	5383.09	4000.36	5201.38		117724	37551.1
eIQGFFSFPVDNLR	N-Term(TMT6plex)	1	1	Q14558	0	2	949.508	45.72				14407.2	1305.34				8973.68	10211.3
aIELFSVGQGPAk	N-Term(TMT6plex); K13(TMT6plex)	1	1	P30419	0	3	592.354	61.44	107106	100765	96221	6.82019e+06	1.68102e+06	491499	100640	453031	759935	10749836
sDFYDIVLVATPLNR	N-Term(TMT6plex)	1	1	Q9UHG3	0	2	976.534	41.85				9934.36		723.646			17387.3	3963.41
eIFDIAFPDEQAEALAVER	N-Term(TMT6plex)	1	1	P36776	0	3	798.076	42.12				15024.6	1113.97	1428.53	841.89		25464.1	3698.72
nLGIEAVPWTADIPLk	N-Term(TMT6plex); K16(TMT6plex)	1	1	Q9H5Q4	0	3	732.435	53.2		2340	2319.98	287286	30432.6	19570.6	16913.2		414818	157417
sHcIAEVENDEMPADLPSLAADFVESk	N-Term(TMT6plex); C3(Carbamidomethyl); K27(TMT6plex)	1	1	P02768	0	4	858.926	35.99				41998.4	18699.6	3352.25	2835.96		32186.3	17182.2
vNFSPPGDTNSLFPGTWYLER	N-Term(TMT6plex)	1	1	P54868	0	2	1313.66	61.77				70884.8	4519.74	5380.42			3817.72	17571.3
aSYGVEDPEYAVTQLAQTTmR	N-Term(TMT6plex); M20(Oxidation)	1	1	Q9UJZ1	0	3	859.088	70.17				263533	38737	28635.5	5073.63	5169.2	137275	233574
aNNSTYGLAAAVFTk	N-Term(TMT6plex); K15(TMT6plex)	1	1	P05091	0	2	993.559	92.97	24209.5	125672	29534.2	2.28123e+06	767269	185149	87831.9	125992	901231	671612
tDYNASVSVPDSSGPER	N-Term(TMT6plex)	1	1	P61978	0	2	1005.49	94.05		38159.6		3.24413e+06	374812	108452	244713		3.47297e+06	1.42279e+06
vNFSPPGDTNSLFPGTWYLER	N-Term(TMT6plex)	1	1	P54868	0	3	876.11	56.81		2235.38		423514	33145.2	21577.3		2624.17	18318.3	91853.3
nSLcIENScIAAHDkR	N-Term(TMT6plex); C4(Carbamidomethyl); C9(Carbamidomethyl); K15(TMT6plex)	1	1	Q15582	1	3	782.742	36.91	3111.55	2273.42	4834.17	109274	42367.5	12447.4	5422.36	18715.2	78645.5	41479.5
kIPNPDFFEDLEPFR	N-Term(TMT6plex); K1(TMT6plex)	1	1	P27824	1	3	774.757	36.73				51674.2	6295.26	3051.34	1203.6		62377.1	23852.9
aTENDIYNFFSPLNPVR	N-Term(TMT6plex)	2	2	P31943; P52597	0	2	1113.57	52.74				20967.3	4067.15	661.229		886.46	34609.1	14058.7
aTENDIYNFFSPLNPVR	N-Term(TMT6plex)	2	2	P31943; P52597	0	3	742.719	53.05		3018.37		348230	42833.6	26797.1	26969.2		543630	266611
lQQADWAPDFGPSSFVPSWGATATGAR	N-Term(TMT6plex)	1	1	O95954	0	3	1017.17	63.17		1305.75	804.937	141812	12770.6	8148.71	1071.21	779.219	22576.8	18058.7
lDPETLESLGLIk	N-Term(TMT6plex); K13(TMT6plex)	1	1	Q8NI27	0	3	629.381	53.23		5834.73	1728.02	146653	24450.1	13571.4	16578.9		592690	38832.1
gYFIQPTVFGDVQDGMTIAk	N-Term(TMT6plex); K20(TMT6plex)	1	1	P05091	0	4	662.108	54.49	976.942	5248.64	2441.55	431290	51801.8	35430.1	8370.78	3177.11	124517	43439.5
eEEDVSGEPEASPSADTTILFVk	N-Term(TMT6plex); K23(TMT6plex)	1	1	P43307	0	3	970.161	58.39			1479.36	105148	13156	6301.13	3625.68		77876.9	19750.2
gLTVPIASIDIPSGWDVEk	N-Term(TMT6plex); K19(TMT6plex)	1	1	Q8NCW5	0	3	819.133	50.07				33901	3709.95	1630.59	876.479		35796.1	21687
cDEWSVNSVGkIEcVSAETTEDcIAk	N-Term(TMT6plex); C1(Carbamidomethyl); K11(TMT6plex); C14(Carbamidomethyl); C23(Carbamidomethyl); K26(TMT6plex)	1	1	P02787	1	4	919.454	42.33			6930.15	148955	306369	32465.9	21889.1	22572	134404	616091
tQGNVFATDAILATLmScTR	N-Term(TMT6plex); M16(Oxidation); C18(Carbamidomethyl)	1	1	O15371	0	3	805.745	56.12		2709.64	2547.9	47911.2	12668	4178.18	3664.34	1500.67	33844.6	30070.3
tAIGNTLVQDIcYSPDTQk	N-Term(TMT6plex); C12(Carbamidomethyl); K19(TMT6plex)	1	1	P30039	0	3	861.457	60.87			3952.2	345003	56053.8	23290		6424.52	78910.6	154581
nEQDAYAINSYTR	N-Term(TMT6plex)	1	1	P24752	0	2	887.434	74.27	28546.7	52306.2	26137.1	5529336	544434	343333		42024	822659	637668
fVScLLEQPEVLVTGAGR	N-Term(TMT6plex); C4(Carbamidomethyl)	1	1	Q15042	0	3	735.404	50.78				30206.4	4025.84	1204.41			20488.8	4975.98
dEGWLAEHMLILGITSPAGk	N-Term(TMT6plex); K20(TMT6plex)	1	1	Q16822	0	3	866.148	56.35	655.656	6845.17	5299.79	212678	47151.6	14928	5118.26		85583.6	47520.1
sPWVESEIGYTALSETESPR	N-Term(TMT6plex)	1	1	Q06520	0	3	823.078	72.78				7280.83	2861.4				3695.29	1111.6
aLTVPELTQQmFDSk	N-Term(TMT6plex); M11(Oxidation); K15(TMT6plex)	1	2	Q13885; Q9BVA1	0	3	728.066	55.47	97586.4	63712.9	96743.2	2.60659e+06	326240	365610	138911	302103	2207148	4110850
cDEWSVNSVGkIEcVSAETTEDcIAk	N-Term(TMT6plex); C1(Carbamidomethyl); K11(TMT6plex); C14(Carbamidomethyl); C23(Carbamidomethyl); K26(TMT6plex)	1	1	P02787	1	3	1225.6	73.14				21349.8	49302.8	1930.14	1537.65	2713.89	18012	84934
dEGWLAEHMLILGITSPAGk	N-Term(TMT6plex); K20(TMT6plex)	1	1	Q16822	0	4	649.861	37.83		7006.11	6381.4	203559	45635.2	13180.9	4875.48		94791.1	41580.1
dDPVTNLNNAFEVAEk	N-Term(TMT6plex); K16(TMT6plex)	1	1	O43707	0	3	745.395	43.95			4220.56	494947	66124.6	30557.6	34889.3		638579	278306
gYFIQPTVFGDVQDGMTIAk	N-Term(TMT6plex); K20(TMT6plex)	1	1	P05091	0	3	882.477	69.8		7295.96	5072.42	608398	62345.5	45375.5	9008.58		171976	52655.8
fFGDSAASMAIk	N-Term(TMT6plex); K12(TMT6plex)	1	1	Q9Y4L1	0	2	851.966	66.17			21649.9	1344880	139084	109925	101166		1.38397e+06	41481
yEAAGTLVTLSSAPTAIk	N-Term(TMT6plex); K18(TMT6plex)	1	1	P53618	0	2	1126.15	65.9	2820.73	6531.86	10601.9	86097.4	36691.6	13057	14239.8	8037.66	123651	31343.8
tAkDALSSVQESQVAQQAR	N-Term(TMT6plex); K3(TMT6plex)	1	1	P02656	1	3	825.791	65.11		4378.46		159660	93286.2	11379	5852.91	30904.8	41625.5	871545
sGANDEETLADNIAAFSR	N-Term(TMT6plex)	1	1	Q9UJM8	0	2	1055.52	49.11				24110.3	804.783	919.483			22976.2	11743.9
dVEPEDPMFLMDPFAIHR	N-Term(TMT6plex)	1	1	Q15773	0	3	796.725	50.33		1023.38	693.312	71914.4	8150.93	5137.53	3515.6	2291.28	72728.8	57250.5
lLDESESAASSR	N-Term(TMT6plex)	1	1	Q8N108	0	2	747.384	49.33				88547.2	13907.1	6720.37	3772.98		67130	19910.5
vLVEPDAGAGVAVMk	N-Term(TMT6plex); K15(TMT6plex)	1	1	P42126	0	3	638.709	84.09	5987.66	38502.3	29735.2	1.70841e+06	253201	127537	77523.2	46963	1.60113e+06	940890
yEAAGTLVTLSSAPTAIk	N-Term(TMT6plex); K18(TMT6plex)	1	1	P53618	0	3	751.104	55.5	50292.6	127223	145161	1.37183e+06	632426	211088	248430	145543	1.86793e+06	527983
sLSLcNMFLDEMAk	N-Term(TMT6plex); C5(Carbamidomethyl); K14(TMT6plex)	1	1	Q9Y2A7	0	2	1059.05	55.87				5244.05	866.097				3493.4	3073.9
fFADDTQAALTk	N-Term(TMT6plex); K12(TMT6plex)	1	1	O94874	0	2	893.498	50.19			5873	194862	20284.4	7086.35	4549.5		315331	211708
aLLQEFDNAVLSk	N-Term(TMT6plex); K13(TMT6plex)	1	1	Q02241	0	3	636.04	58.44			563.529	12857.9	3256.75	1441.1	8816.17		194954	18408.9
aEPIDIQTWILGYR	N-Term(TMT6plex)	1	1	Q92604	0	3	635.354	44.42		754.221		54657.4	3617.68	5515.81	1355.41		60040.1	10230.9
nGMAVAQFLESNPWVEk	N-Term(TMT6plex); K17(TMT6plex)	1	1	P32929	0	4	595.321	54.35	675.662	4201.06	5905.28	113501	37660.1	8426.25	5539.08	4651.52	63152.3	203532
tLADLTLLDSPIk	N-Term(TMT6plex); K13(TMT6plex)	1	1	P04114	0	3	620.049	44.39	11495	13889.7	10409.7	755478	253202	71836.6	62701.7		1724377	373034
nGMAVAQFLESNPWVEk	N-Term(TMT6plex); K17(TMT6plex)	1	1	P32929	0	3	793.424	51.41		5997.59	14034.5	307380	98705	22074.1	9617.27	22356	111690	570488
aNPTVTLFPPSSEELQANk	N-Term(TMT6plex); K19(TMT6plex)	1	2	B9A064; P0CG04	0	3	834.461	46.49			7664.15	423934	105848	13623.8	10307.2		540723	136639
aLGATDcLNPR	N-Term(TMT6plex); C7(Carbamidomethyl)	1	1	P08319	0	2	708.877	51.31			2977.09	140000	29001.1	7744.34			54816.9	70394.4
vGIGPGSVcTTR	N-Term(TMT6plex); C9(Carbamidomethyl)	1	1	Q9P2T1	0	2	716.893	48.52		4609.39	5993.56	225256	35094.6	13966.4		10592.3	213010	161444
vLVEPDAGAGVAVMk	N-Term(TMT6plex); K15(TMT6plex)	1	1	P42126	0	2	957.561	84.82		2610.67	2341.44	228615	29822.8	14869.9	9206.69		210713	112718
aVANYDSVEEGEk	N-Term(TMT6plex); K13(TMT6plex)	1	1	P51659	0	2	934.987	56.8	9038.09	8524.19		485506	64758	41024.7	30519.5		931596	278927
fFESFGDLSTPDAVmGNPk	N-Term(TMT6plex); M15(Oxidation); K19(TMT6plex)	1	1	P68871	0	3	845.094	60.27		2596.84	2361.15	264698	76628	17262.7	5241.71		66247.6	8198.41
qGTFHSQQALEYGTk	N-Term(TMT6plex); K15(TMT6plex)	1	1	P53597	0	2	1077.07	40.72				46123.1	21666.8	9168.82		2035.35	27991.3	47321.8
lDPETLESLGLIk	N-Term(TMT6plex); K13(TMT6plex)	1	1	Q8NI27	0	2	943.567	77.89				12658.5	1103.44	687.63			38607.8	2807.34
aTENDIANFFSPLNPIR	N-Term(TMT6plex)	1	1	P31942	0	2	1074.57	60.92			579.494	28471.1	1547.17	648.694			21992.5	9386.55
imQSSSEVGYDAmAGDFVNMVEk	N-Term(TMT6plex); M2(Oxidation); M13(Oxidation); K23(TMT6plex)	1	1	P10809	0	3	1000.14	71.69				190054	40406.2	9951.96	8475.59	8507.34	257883	260856
eIAEEYGGVMVSFPR	N-Term(TMT6plex)	1	1	Q00341	0	2	956.989	76.67				101948	31126.1	4584.18	3994.77	2884.33	97936	44902.6
aTENDIANFFSPLNPIR	N-Term(TMT6plex)	1	1	P31942	0	3	716.715	40.23				1093031	128256	119941	23111		963032	485596
aTENDIANFFSPLNPIR	N-Term(TMT6plex)	1	1	P31942	0	3	716.715	72.45		14988.2	11769	2321503	255873	160328	102181		2.00317e+06	899344
iAQDLEmYGVNYFSIk	N-Term(TMT6plex); M7(Oxidation); K16(TMT6plex)	1	1	P26038	0	3	789.09	37.38	666.587		811.009	29451.4	6132.15	3404.25	1120.51		50371.9	12047.9
gQELIYAGMPITEVFk	N-Term(TMT6plex); K16(TMT6plex)	1	1	P53396	0	3	752.091	49.88	645.132	1284.29	4453.16	127253	16503.2	7451.38	11534		162090	10266.1
eIAEEYGGVMVSFPR	N-Term(TMT6plex)	1	1	Q00341	0	3	638.327	60.34	6380.46	42693.8	40240.2	1.09508e+06	317601	97281.2	49496.6	30117.5	1.02024e+06	497132
tLADLTLLDSPIk	N-Term(TMT6plex); K13(TMT6plex)	1	1	P04114	0	2	929.57	80.99	3015.49	2658.89	2469.15	189867	73311.2	15738.3	18461.1		432382	94073.6
iETVNESWNALATPSDk	N-Term(TMT6plex); K17(TMT6plex)	1	1	P21399	0	2	1167.13	82.81		19465	11428.7	993687	144670	66658.3	4596.69	18361.1	188374	633020
eLGATEcINPQDYkkPIQEVLk	N-Term(TMT6plex); C7(Carbamidomethyl); K14(TMT6plex); K15(TMT6plex); K22(TMT6plex)	3	3	P00325; P07327; P00326	1	4	873.252	24.98		2034.24		191954	25313.4	12510.9	2205.25	4892.3	22961.6	96608.3
aVESIQAEDESAk	N-Term(TMT6plex); K13(TMT6plex)	1	1	Q7L5Y9	0	2	917.996	56.92		2145.94		70174.2	5344.24	2239.88	3509.2		148570	64569
rWVDPNSPVLLEDPVLcALAk	N-Term(TMT6plex); C17(Carbamidomethyl); K21(TMT6plex)	1	1	P42330	1	3	950.871	49.04				17698.2	4324.99	2976.49	833.169	4951.44	29975.4	214340
kPFSIEDVEVAPPk	N-Term(TMT6plex); K1(TMT6plex); K14(TMT6plex)	1	1	P00325	0	3	748.447	39.31		22458.6	9447.86	1.05094e+06	91926.9	67135.6	23594.7	18363.2	458878	467410
qLFSDkLNEINEk	N-Term(TMT6plex); K6(TMT6plex); K13(TMT6plex)	1	1	P31327	1	2	1133.16	61.04		5801.77		210549	47547.9	5119.04	2320.09		26805.7	22645.6
tVTNAVVTVPAYFNDSQR	N-Term(TMT6plex)	1	1	P11142	0	2	1106.09	56.99				53486.1	11323.6	1946.25	1541.73		77812.2	40467.1
lSLQDVAELIR	N-Term(TMT6plex)	1	1	Q9NTG7	0	2	743.446	66.96		1419.62		140697	8757.1	5937.11	6042.89		128440	10374.5
fQNIDFAEEVYTR	N-Term(TMT6plex)	1	1	Q9Y2T3	0	2	930.971	51.58		16799.7	7365.39	447415	72211.5	31508.3	4847.59	7148.71	175963	123596
eSTGTSGPLQRPQLSk	N-Term(TMT6plex); K16(TMT6plex)	1	1	Q9H9Q4	0	3	715.404	39.79	8630	19059.3		284135	113386	40206.8	8126.7	30722.1	137876	259870
qGTFHSQQALEYGTk	N-Term(TMT6plex); K15(TMT6plex)	1	1	P53597	0	3	718.383	43.28	43953.5	139158	95031.9	2.49846e+06	1.0769e+06	282345	115637	126716	980408	1.95626e+06
tDYNASVSVPDSSGPER	N-Term(TMT6plex)	1	1	P61978	0	2	1005.48	68.62				424117	52209	38760.7	10964.4		483286	226269
vGLVQFSDTPVTEFSLNTYQTk	N-Term(TMT6plex); K22(TMT6plex)	1	1	P12111	0	3	978.198	85.17			927.348	64170.3	28719.3	4222.66	3836.62	1065.85	24412.6	21071.5
mLVQPNEIcVIQR	N-Term(TMT6plex); C9(Carbamidomethyl)	1	1	Q93099	0	2	915.003	48.72		3672.11	5488.43	223151	33937.4	16675.7	20908.1		352794	207527
nPEMVTAWQGLSDMLPTTR	N-Term(TMT6plex)	1	1	Q8N122	0	3	792.735	51.91				19664.9	3611.98	824.05		850.393	21212.2	26663.4
vGVDPLIIPTDYWk	N-Term(TMT6plex); K14(TMT6plex)	1	1	Q9NQW7	0	2	1037.61	48.41			508.036	56354	5251.47	4565.14	1332.16		45548.2	16077.7
dkEETLPLEDGWWGPGTR	N-Term(TMT6plex); K2(TMT6plex)	1	1	P07099	1	3	848.777	30.96				1.03749e+06	65329.5		278074		7582500	97151.6
aSGNYATVISHNPETk	N-Term(TMT6plex); K16(TMT6plex)	1	1	P62917	0	3	716.389	36.06		3036.92	6399.95	254622	52875.3	32238	17151.4	19209	352817	177261
fQNIDFAEEVYTR	N-Term(TMT6plex)	1	1	Q9Y2T3	0	3	620.983	69.69	5742.47	32323.8	35539.7	1.1328e+06	169462	71665.3	15409.2	12889.6	468855	329343
kQELSEAEQATR	N-Term(TMT6plex); K1(TMT6plex)	1	1	P01024	1	3	616.679	38.48				55864.8	26361.4	8812.52	5678.22		69748.9	48740
kPFSIEEVEVAPPk	N-Term(TMT6plex); K1(TMT6plex); K14(TMT6plex)	2	2	P07327; P00326	0	3	753.12	44.17		23135.6	6870.75	1305359	174797	85446.5	14085.2	39104.9	134214	795580
kAALSASEGEEVPQDk	N-Term(TMT6plex); K1(TMT6plex); K16(TMT6plex)	1	1	O95831	1	3	782.775	48.31	16144.5	14620.5	11214.2	1.47948e+06	278043	174014	40212.4	117763	664553	2.26674e+06
lQSPEFQSLFTEGLk	N-Term(TMT6plex); K15(TMT6plex)	1	1	Q96Q11	0	3	728.077	39.18		2867.03	2324.67	286033	40315.1	21863.2	4660.92	12511.2	235735	302850
sLPEYLENMVIk	N-Term(TMT6plex); K12(TMT6plex)	1	1	Q96FV9	0	2	947.546	51.72				14115.8	1668.89	693.196			11401	10602.9
lMFNSPGFVEYVVDR	N-Term(TMT6plex)	1	1	Q16401	0	2	1001.52	58.5				16872					28100.9	3127.8
sSPPSIAPLALDSADLSEEk	N-Term(TMT6plex); K20(TMT6plex)	1	1	P41214	0	3	829.121	58.95				252315	33002.1	19443.7	22488.3	12458.1	408400	248750
aGSSTPGDAPPAVAEVQGR	N-Term(TMT6plex)	1	1	Q7Z6Z7	0	2	998.518	95.42				50633	9754.85	2209.46		2702.55	28858.2	40297.7
fFESFGDLSSPDAVMGNPk	N-Term(TMT6plex); K19(TMT6plex)	1	1	P02042	0	4	626.57	56.99		872.19	724.126	98827.3	33284.2	6957.72	3909.88		38221.1	6541.13
fFESFGDLSTPDAVMGNPk	N-Term(TMT6plex); K19(TMT6plex)	1	1	P68871	0	3	839.763	45.26				82969.6	21059.7	5731.19	1271.81		18114.3	3583.39
dVAPQAPVHFLVIPk	N-Term(TMT6plex); K15(TMT6plex)	1	1	Q9BX68	0	3	697.091	40.4		129025	80606.6	9.13674e+06	1.11654e+06	722602	151661	112380	2.41558e+06	2.79964e+06
kVGILDVDLcGPSIPR	N-Term(TMT6plex); K1(TMT6plex); C10(Carbamidomethyl)	1	1	Q9Y5Y2	1	3	733.096	40.68		4344.03		354211	53500.5	34739.3	4549.75	14903.6	182972	455534
gYFIQPTVFGDVQDGMTIAk	N-Term(TMT6plex); K20(TMT6plex)	1	1	P05091	0	2	1323.21	53.29		585.389		28292.9	2957.04	1226.78			8100.96	1626.54
gATALELMVLNVPR	N-Term(TMT6plex)	1	1	P08709	0	2	857.002	75.78			747.047	38323.7	8402.26	3192.13	1089.31		44340.2	27972.6
dTQTSITDScAVYR	N-Term(TMT6plex); C10(Carbamidomethyl)	1	1	Q9Y5M8	0	2	923.448	51.68	2915.99	9668.71	16814.9	164312	48570.7	16471.8	32962.5	10213.6	124637	4059.88
lTAIDILTTcAADIQR	N-Term(TMT6plex); C10(Carbamidomethyl)	1	1	O75643	0	2	1002.55	60.19		624.326	1526.84	27195.9	8573.15	2674.95	2821.95	824.212	19739.2	9774.26
mADEAGSEADHEGTHSTk	N-Term(TMT6plex); M1(Oxidation); K18(TMT6plex)	1	1	P02671	0	4	587.527	48.3		2366.69		302211	48664.4	22276	4239.54	5355.95	99782.8	216317
ePEVLSTMAIIVNk	N-Term(TMT6plex); K14(TMT6plex)	1	1	O14980	0	2	1001.59	82.17			576.75	9492.23	4971.38	539.729	528.653		13976.5	3397.97
iVPEWQDYDQEIk	N-Term(TMT6plex); K13(TMT6plex)	1	1	Q9NYU2	0	2	1061.07	37.79			6558.13	354700	44627	27034.1	13740.1	12434.2	501402	276592
sQNVMAAASIANIVk	N-Term(TMT6plex); K15(TMT6plex)	1	1	P17987	0	3	659.052	55.68	6347.79	96148.2	63105.5	1.06546e+06	701141	95404.7	148891	77944.9	905834	970672
eYGGLDVLVNNAGIAFk	N-Term(TMT6plex); K17(TMT6plex)	1	1	P16152	0	3	746.758	61.94	2060.07	10681	6811.74	359272	64884.1	24298.8	41201.1		1.09655e+06	349456
aEEYEFLTPVEEAPk	N-Term(TMT6plex); K15(TMT6plex)	1	1	P52565	0	2	1105.59	53.46	5226.95	7080.27	7974.97	814034	101069	62503.5	16991.8	44929.6	420100	926080
fAATTVEEILAk	N-Term(TMT6plex); K12(TMT6plex)	1	1	Q9C0C2	0	2	876.021	67.13	3466.94	1682.66	4919.5	42850.7	12743.5	5451.92	1657.77	2952.81	30230	11087.7
aTVAPEDVSEVIFGHVLAAGcGQNPVR	N-Term(TMT6plex); C21(Carbamidomethyl)	1	1	Q9BWD1	0	3	1008.19	88.88				199902	38212.1	12308.4	1850.06	1830.54	9720	64524
vFDEFkPLVEEPQNLIk	N-Term(TMT6plex); K6(TMT6plex); K17(TMT6plex)	1	1	P02768	0	3	911.537	28.74	716.986	1333.31	1907.36	85339.7	23864.3	3935.37	7602.98		153055	30204.2
aETLELSDLYVSDk	N-Term(TMT6plex); K14(TMT6plex)	1	1	Q8NDI1	0	2	1021.06	41.55		568.066		27888.9	5907.52	1518.28	747.112		23794.4	16891.3
mDSTANEVEAVk	N-Term(TMT6plex); M1(Oxidation); K12(TMT6plex)	1	1	P07237	0	2	884.461	73.98		1894.4	3696.25	269164	38140.2	20234.5	17509.1	10784	404775	285210
scETDALINFFAk	N-Term(TMT6plex); C2(Carbamidomethyl); K13(TMT6plex)	1	1	O94855	0	2	987.527	55.6		971.521		52352.4	8913.23	1445.77	686.424	828.467	23012.5	20872.5
gGQNSTAASTk	N-Term(TMT6plex); K11(TMT6plex)	1	1	Q9UMZ2	0	2	740.413	55.79	948.912	697.379	744.939	27574.4	14490.4	2945.15	1547.93	3198.11	20838.1	14679.3
tLTLVDTGIGMTk	N-Term(TMT6plex); K13(TMT6plex)	1	1	P08238	0	2	904.535	84.92	7171.34	15446.2	32239.5	464319	121346	46318.1	46123.6	34831.6	648241	393031
sANPQDHPVIQPNYLSTETDIEDFR	N-Term(TMT6plex)	1	1	Q8NE62	0	3	1039.18	45.96		1703.83		137446	10263.7	10556.7	4566.57		181971	23372.3
iLLQGTPVAQMTEDAVDAERLk	N-Term(TMT6plex); K22(TMT6plex)	1	1	P01024	1	3	952.872	49.79				9525.48	5901.65	648.538		1135.26	9970.91	46566
tLTIVDTGIGMTk	N-Term(TMT6plex); K13(TMT6plex)	2	2	P07900; Q58FG1	0	2	904.535	84.92	7171.34	15446.2	32239.5	464319	121346	46318.1	46123.6	34831.6	648241	393031
eGNGTVMGAEIR	N-Term(TMT6plex)	1	1	P60660	0	2	731.881	48.94			3122.43	260658	38507.2	20779.3	9519.65		257327	107591
eGNGTVMGAELR	N-Term(TMT6plex)	1	2	P08590; P05976	0	2	731.881	48.94			3122.43	260658	38507.2	20779.3	9519.65		257327	107591
aIDDNMSLDEIEk	N-Term(TMT6plex); K13(TMT6plex)	1	1	P31327	0	2	976.013	41.95				56579.8	8684.87	3502.18	898.026	1019.87	25523.8	41521
ePEVLSTMAIIVNk	N-Term(TMT6plex); K14(TMT6plex)	1	1	O14980	0	3	668.061	47.79	1389.34	18206.3	13866.2	313187	150561	32741.5	39569.1	14878.7	449534	92181.4
aNNSTYGLAAAVFTk	N-Term(TMT6plex); K15(TMT6plex)	1	1	P05091	0	3	662.707	58.51		149679	74356.6	2.7321e+06	935937	276255	85878	169217	1.10029e+06	1054884
gATALELMVLNVPR	N-Term(TMT6plex)	1	1	P08709	0	3	571.67	54.02	605.015	3624.26	3644.75	131886	30640.6	12470.8	9485.88		218775	40858.5
vGLNELYNGQILETIGGk	N-Term(TMT6plex); K18(TMT6plex)	1	1	Q15063	0	3	792.79	47.26		796.57		63754.2	19341.6	5111.94	1726.74	3656.28	36099	50583
iEFEGQPVDFVDPNk	N-Term(TMT6plex); K15(TMT6plex)	1	1	P31327	0	2	1096.59	75.19		8541.98	3145.66	541343	54461.7	31809.5	3747.58	3747.45	127923	141035
sSGNAATSGNAATk	N-Term(TMT6plex); K14(TMT6plex)	1	1	P51003	0	2	847.958	89.55	847.306	1069.06	691.288	57293.5	22217.2	5854.62		3708.74	6711.64	27909.4
fLHNPDAAQGFVGcALSSTIQR	N-Term(TMT6plex); C14(Carbamidomethyl)	1	1	Q13228	0	2	1309.67	106.92	561.703	3021.39	1320.15	68286.4	13222.3	2813.25	3695.57		68635.5	4348.41
aGAYDFPSPEWDTVTPEAk	N-Term(TMT6plex); K19(TMT6plex)	3	4	Q9UQM7; Q13555; Q13557; Q13554	0	2	1270.15	63.29		889.226	777.826	147124	19801.6	10316	4519.83		92968.9	89121.6
aLTVPELTQQMFDAk	N-Term(TMT6plex); K15(TMT6plex)	3	3	Q13509; P04350; P68371	0	3	717.403	50.97	4056.73	7120.01	6841.09	582685	83423.9	51722.2	41711.6		977476	436973
lGTPVLQALGDGDFVk	N-Term(TMT6plex); K16(TMT6plex)	1	1	Q16822	0	3	696.742	62.73	4277.64	24628.7	8895.66	933092	131477	68105.8	21682.1	40730.5	435180	864473
vGMAAVQLAPGQTFDGEk	N-Term(TMT6plex); K18(TMT6plex)	1	1	Q9Y2P5	0	4	570.063	71.02		34152	15558.6	2108055	417111	122666	53460.4	46506.7	1.30715e+06	1.30725e+06
rGVEETAAEcR	N-Term(TMT6plex); C10(Carbamidomethyl)	1	1	Q7Z5P4	1	3	502.922	57.65		27697.1		1.08647e+06	167564	78323.4	17211.1	111470	221538	2133055
fFESFGDLSTPDAVMGNPk	N-Term(TMT6plex); K19(TMT6plex)	1	1	P68871	0	4	630.074	61.59		1026.71	944.937	126139	34875.9	10854.7	3829.97		37154.4	15999.1
lLQQMLkPGSDPDEGDEALk	N-Term(TMT6plex); K7(TMT6plex); K20(TMT6plex)	1	1	Q14571	0	3	957.867	47.14				229928	58481	15930.3	6997.51	6176.11	233147	181362
lGTPVLQALGDGDFVk	N-Term(TMT6plex); K16(TMT6plex)	1	1	Q16822	0	4	522.808	47.44	8550.08	45581.8	39063.4	1.78682e+06	288359	141690	45845.2	68563.2	783337	1.83165e+06
qVcEIIESPLFLk	N-Term(TMT6plex); C3(Carbamidomethyl); K13(TMT6plex)	1	1	Q7L5N1	0	3	678.729	49.48		913.284		79254	10062.7	5811.17	4465.23		74313.6	44804.7
lGTPVLQALGDGDFVk	N-Term(TMT6plex); K16(TMT6plex)	1	1	Q16822	0	2	1044.61	47.21		23912.2	26867.8	2.20878e+06	346698	98578.3	20945.2	87203	980309	2.41073e+06
gSPFPEVAESVQQELESYR	N-Term(TMT6plex)	1	1	Q8WVM8	0	3	794.398	60.45		2645.63	2214.5	314510	50432.7	18765.4	13108.2		273663	117959
kYDAFLASESLIk	N-Term(TMT6plex); K1(TMT6plex); K13(TMT6plex)	1	1	P62906	1	2	1086.65	48.82		4739.69	5884.5	160546	76620	24186.9	16281.7	7299.85	263660	221035
tFAPEEISAMVLTk	N-Term(TMT6plex); K14(TMT6plex)	1	1	P11021	0	3	665.713	45.44		6109.94	6482.01	226829	65053.3	20248.7	21018.4	11229.6	314497	256940
aQAELENVSGALNEAESk	N-Term(TMT6plex); K18(TMT6plex)	1	1	Q7Z406	0	2	1159.62	47.96	2491.17	6112.05	2164.91	104990	10569.1	8397.97	8642.27		318484	27286.2
mLLDPMGGIVmTNDGNAILR	N-Term(TMT6plex); M11(Oxidation)	1	1	P49368	0	3	792.748	98.18	672.724	1681.88		85065.4	10085.5	4768.43	4060.05		83496.3	66381.4
fFESFGDLSSPDAVMGNPk	N-Term(TMT6plex); K19(TMT6plex)	1	1	P02042	0	3	835.093	95.8		6006.52	2456.42	342389	110030	18524.1	9714.39		96280.8	10718.9
dVAPQAPVHFLVIPk	N-Term(TMT6plex); K15(TMT6plex)	1	1	Q9BX68	0	4	523.07	38.65		37506.9	15875.3	3.18095e+06	349090	235040	43402.4	45112.6	803823	945274
aETSDVANAVLDGADcIMLSGETAk	N-Term(TMT6plex); C16(Carbamidomethyl); K25(TMT6plex)	1	1	P30613	0	3	999.5	62.97				33143.2	1079.65	1451.31	1350.1		63652.5	18855.5
tTGIVmDSGDGVTHTVPIYEGYALPHAILR	N-Term(TMT6plex); M6(Oxidation)	2	2	P60709; P63261	0	4	857.951	49.96		3245.38		204450	20368.7	17407.1	2911.45		143609	49417.4
iVEYLVGDGPQNR	N-Term(TMT6plex)	1	1	Q9C0E8	0	3	563.644	53.48	2600.19	7522.58	1467.89	387654	56854.7	30112.7	39981.3		1.27518e+06	51885.4
sQNVMAAASIANIVk	N-Term(TMT6plex); K15(TMT6plex)	1	1	P17987	0	2	988.074	58.99		17827.9	8488.82	173463	103374	19596.5	28352.2	15588.5	138519	186223
iRELGSLPQEAFEk	N-Term(TMT6plex); K14(TMT6plex)	1	1	Q9UQE7	1	3	692.403	25.9		7012.42	8672.28	391553	86567.7	30859.6	7137.4	43362.7	191046	1.19533e+06
fLHNPDAAQGFVGcALSSTIQR	N-Term(TMT6plex); C14(Carbamidomethyl)	1	1	Q13228	0	3	873.451	78.76		143214	55319.1	4426593	916765	316406	176141		4.52939e+06	297628
gSPFPEVAESVQQELESYR	N-Term(TMT6plex)	1	1	Q8WVM8	0	2	1191.09	36.96				7071.8	1027.59				5850.49
vGMAAVQLAPGQTFDGEk	N-Term(TMT6plex); K18(TMT6plex)	1	1	Q9Y2P5	0	2	1139.12	74.79		2928.01	2529.64	236244	51648	12924.1	5018.14	6618.78	143881	158769
tFAPEEISAMVLTk	N-Term(TMT6plex); K14(TMT6plex)	1	1	P11021	0	2	998.068	51.23				20918.4	4230.52	926.583	1009.78		26581.2	21163.6
dVAPQAPVHFLVIPk	N-Term(TMT6plex); K15(TMT6plex)	1	1	Q9BX68	0	2	1045.13	69.28				160643	18231.6	8275.04	1704.24	2447.02	44175.8	52940.1
dITVLDLGcGk	N-Term(TMT6plex); C9(Carbamidomethyl); K11(TMT6plex)	1	1	O43148	0	2	824.971	51.86		2734.45	1907.86	102923	14948.8	9648.75	4562.69	3935.75	112185	61282.4
tTTSAVMVHcLR	N-Term(TMT6plex); C10(Carbamidomethyl)	1	1	P23141	0	3	535.62	53.6	74661.2	336959	154204	2549364	1.40443e+06	270359	165451	397109	681534	1.02723e+06
vINQILTEMDGMSTk	N-Term(TMT6plex); K15(TMT6plex)	1	1	P55072	0	3	713.393	63.89	963.314	6343.85	6019.34	377967	63116.3	26449.3	14606.5		286772	43102.7
dMIILPEmVGSMVGVYNGk	N-Term(TMT6plex); M8(Oxidation); K19(TMT6plex)	1	1	P62841	0	3	843.118	38.04		1758.95	1143.49	104515	13900.6	8297.57	11016.6		166485	16255.7
lSLEFGDPASSLFR	N-Term(TMT6plex)	1	1	Q6L8Q7	0	2	884.478	68.86				81683.6	6508.6	4485.81	4777.73		115740	43798.5
sAAGLSSLVDLGPPLMEk	N-Term(TMT6plex); K18(TMT6plex)	1	1	Q5T5P2	0	3	748.428	38.15		637.075	798.107	67999.6	11347.5	5865.8	2434.5	2610.06	40241.9	60913.4
lFIGGLSFETTEESLR	N-Term(TMT6plex)	1	1	P22626	0	2	1014.55	59.61				25812.4	7361.54	2423.15	1185.1		54153	8059.06
iQENALPLMLAEPPQNLIAQSQSGTGk	N-Term(TMT6plex); K27(TMT6plex)	1	1	Q9UMR2	0	3	1102.94	74.32				58565	9643.35	3688.2	684.041	758.207	25117.6	26216.8
eVQGFESATFLGYFk	N-Term(TMT6plex); K15(TMT6plex)	1	2	P06396; CON_Q3SX14	0	3	727.729	52.64	3784.41	5080.97	5591.47	52141.3	25961.9	5471.15	3370.11	3224.35	49988.5	17922.4
lFIGGLSFETTEESLR	N-Term(TMT6plex)	1	1	P22626	0	3	676.701	39.36	835.06	1198.67	1496.41	70260.7	27361.6	5593.02	6361.52		131823	11459.8
yISPDQLADLYk	N-Term(TMT6plex); K12(TMT6plex)	1	1	P06733	0	2	942.53	60.71				270986	18521	12683.2	9085.22		219932	54086.9
aGAISASGPELQGAGHSk	N-Term(TMT6plex); K18(TMT6plex)	1	1	Q09666	0	2	1048.58	69.67	1478.21		1438.22	86361	14999.7	6505.41		2564.91	15996.1	61995.8
eAMGIYISTLk	N-Term(TMT6plex); K11(TMT6plex)	1	1	O95433	0	2	842.495	57.98	3059.61	3051.69	3293.75	262993	100923	20086.6	17304.1		398456	62596.3
fkVESEQQYFEIEk	N-Term(TMT6plex); K2(TMT6plex); K14(TMT6plex)	1	1	P12270	1	3	831.128	48.94	8618.93	15343.3	7127.56	283425	199115	40853.4	23758.1	37997	498001	309905
vYATILNAGTNTDGFk	N-Term(TMT6plex); K16(TMT6plex)	1	1	P49327	0	4	536.551	65.89	27140.9	23845.1	30871.9	492265	71764	60807.5	84235.3		1.85447e+06	218625
eTVNATFPVAIVMLR	N-Term(TMT6plex)	1	1	Q9Y315	0	2	945.537	40.86				22620.8	1588.92	708.217			28409.3	983.312
nVIPALELVEPIk	N-Term(TMT6plex); K13(TMT6plex)	1	1	P07602	0	2	947.091	53.11		637.125	1346.34	85871.1	13884.1	3746.89	2800.92	3582.31	46638.8	64825.2
gVAGAHGLLcLLSDHVDk	N-Term(TMT6plex); C10(Carbamidomethyl); K18(TMT6plex)	1	1	Q9UBQ7	0	4	580.827	38.14	14859.2	115573	195979	3.074e+06	438593	277459	42899.1	128282	474328	926116
sHcIAEVENDEMPADLPSLAADFVESk	N-Term(TMT6plex); C3(Carbamidomethyl); K27(TMT6plex)	1	1	P02768	0	4	858.93	58.69				34840.5	18216.3	3035.32	1089.02		25528	15606.8
kADcTITmADSDFLALMTGk	N-Term(TMT6plex); K1(TMT6plex); C4(Carbamidomethyl); M8(Oxidation); K20(TMT6plex)	1	1	P22307	1	4	723.885	44.85		1651.45	619.522	72307.1	15481.6	5683.7	1197.16	1666.23	17974.5	59100.8
mVGVPAALDMMLTGR	N-Term(TMT6plex); M1(Oxidation)	1	1	P40939	0	3	602.987	52.97	650.326	2650.15	1334.43	157807	26791.9	13344.5	1467.27	4685.91	27133.3	69294.3
vYATILNAGTNTDGFk	N-Term(TMT6plex); K16(TMT6plex)	1	1	P49327	0	2	1072.09	79.72	3252.45	4660.66	7585.66	136011	20860.3	12560	27964.5		522545	47994.1
tSVPVLDAELFIPPk	N-Term(TMT6plex); K15(TMT6plex)	1	1	O95163	0	2	1042.62	56.29				13660.6	1559.51				13333.5	10735.1
gGGNQVSLLNVVmDLk	N-Term(TMT6plex); M13(Oxidation); K16(TMT6plex)	1	1	Q14839	0	3	706.742	39.01		1537.2	3463.19	49592.5	15779.9	5152.03	7231.72		122379	36298.8
sHcIAEVENDEMPADLPSLAADFVESk	N-Term(TMT6plex); C3(Carbamidomethyl); K27(TMT6plex)	1	1	P02768	0	3	1144.9	78.54				32129.7	13738	1524.52	1363.76	760.658	27583.2	15398.5
qVGSGGDGER	N-Term(TMT6plex)	1	1	Q5T8D3	0	2	595.802	69.26		1099.48	1541.12	93958.8	15727.1	7757.32	3807.59	1935.74	57586.2	17408
fFESFGDLSTPDAVMGNPk	N-Term(TMT6plex); K19(TMT6plex)	1	1	P68871	0	3	839.762	84.54		3908.9	2534.24	698103	28949.6	45273.8			33055	9845.57
eTYGEMADccAk	N-Term(TMT6plex); C9(Carbamidomethyl); C10(Carbamidomethyl); K12(TMT6plex)	1	1	P02768	0	2	946.933	59.07	1906.11	2014.25		101712	55440.6	8848.01	5794.81		154011	31525.5
cGAALAGHQLIR	N-Term(TMT6plex); C1(Carbamidomethyl)	1	1	P78527	0	3	499.285	50.61	112836	158602	314107	3.96799e+06	981893	437419	290986	203486	4.04095e+06	1.96253e+06
vYATILNAGTNTDGFk	N-Term(TMT6plex); K16(TMT6plex)	1	1	P49327	0	3	715.064	64.59	61254.3	57692.2	81019.8	1.51533e+06	207248	190115	275591		5.97604e+06	660982
gPHLVQSDGTVPFWAHAGNAIPSSDQIR	N-Term(TMT6plex)	1	1	P49257	0	4	797.411	75.43				855572	89625.3	55503.8	12021.6		388124	170315
fFESFGDLSTPDAVMGNPk	N-Term(TMT6plex); K19(TMT6plex)	1	1	P68871	0	2	1259.14	46.08				18020.7	599.92
sLGPPQGEEDSVPR	N-Term(TMT6plex)	1	1	P78527	0	2	848.939	85.11				231966	33908.3	8620.65	10525.3		275267	94102.7
vANEPVLAFTQGSPERDALQk	N-Term(TMT6plex); K21(TMT6plex)	1	1	P30038	1	3	910.174	47.81				83384.6	12355.7	5663.89		11769.3	85604.5	233297
gTVGFSGAELENLVNQAALk	N-Term(TMT6plex); K20(TMT6plex)	1	1	Q96TA2	0	3	826.135	60.1				58544.3	6794.09	4245.33	1048.66	3013.34	51730.8	59959.2
mHDLNTDQENLVGTHDAPIR	N-Term(TMT6plex); M1(Oxidation)	1	1	O43684	0	3	841.083	49.52				43446.9	8779.19	2273.29	2072.49		57022.1	44374.3
iETVNESWNALATPSDk	N-Term(TMT6plex); K17(TMT6plex)	1	1	P21399	0	4	584.065	63.49		11936.5	9950.04	728876	97960	57490.4	6203.8	20756.6	169568	466366
lGLEFFDQPAVPLAR	N-Term(TMT6plex)	1	1	P29372	0	2	951.538	63.85				27709.4	4712.73	1613.59	865.899		54078.4	35771
gDPLGGVISNYLLEk	N-Term(TMT6plex); K15(TMT6plex)	1	1	O43795	0	2	1017.09	74				13898.9	2907.66				23398.8	6050.6
aTSNVFAMFDQSQIQEFk	N-Term(TMT6plex); K18(TMT6plex)	2	3	P24844; O14950; P19105	0	2	1275.16	77.13		631.548	1475.13	42880.6	20835.2	5391	3667.05	1240.8	30554.1	12470.1
aEGSDVANAVLDGADcIMLSGETAk	N-Term(TMT6plex); C16(Carbamidomethyl); K25(TMT6plex)	1	1	P14618	0	3	984.828	57.96				60394.8	10648.2	6800.4	961.379	661.952	23345.7	5707.65
tLTLVDTGIGMTk	N-Term(TMT6plex); K13(TMT6plex)	1	1	P08238	0	3	603.359	54.81	21400.2	53280.6	72013.4	1.17562e+06	337590	108379	96623.1	73607.6	1.58243e+06	1.00209e+06
vINQILTEMDGMSTk	N-Term(TMT6plex); K15(TMT6plex)	1	1	P55072	0	2	1069.59	46.75				15479.6	3820.56	1152.35	526.211		9690.52	1089.71
fFESFGDLSTPDAVMGNPk	N-Term(TMT6plex); K19(TMT6plex)	1	1	P68871	0	2	1259.14	53.86			747.974	173217	52289.5	13901.7	4053.42		40561.9	4084.28
tLTIVDTGIGMTk	N-Term(TMT6plex); K13(TMT6plex)	2	2	P07900; Q58FG1	0	3	603.359	54.81	21400.2	53280.6	72013.4	1.17562e+06	337590	108379	96623.1	73607.6	1.58243e+06	1.00209e+06
fFESFGDLSTPDAVMGNPk	N-Term(TMT6plex); K19(TMT6plex)	1	1	P68871	0	4	630.074	106.32		20960.8	11086.2	2.7095e+06	842499	199767	55023.8		609464	64060
cEmASTGEVAcFGEGIHTAFLk	N-Term(TMT6plex); C1(Carbamidomethyl); M3(Oxidation); C11(Carbamidomethyl); K22(TMT6plex)	1	1	P31327	0	4	723.105	53.46		42765.7	18072.8	1.67505e+06	571174	130858	18436.4	14798.1	190200	730853
cGIGQEEMEASSSQDQSk	N-Term(TMT6plex); C1(Carbamidomethyl); K18(TMT6plex)	1	1	Q9C0C2	0	3	810.381	44.83		4139.46	1978.34	351403	53008.1	26989.8	3316.41	3417.14	48163.6	66565.8
tDYNASVSVPDSSGPER	N-Term(TMT6plex)	1	1	P61978	0	2	1005.48	43.98				92421.8	9981.44	4123.99			99387.9	57148.6
aDEDPIMGFHQMFLLk	N-Term(TMT6plex); K16(TMT6plex)	1	1	P61970	0	3	784.079	48.8			665.531	91758.4	13577.5	5789.3	3649.37		58156.3	57237.9
wSGQSAGGcGNFQETHk	N-Term(TMT6plex); C9(Carbamidomethyl); K17(TMT6plex)	1	1	Q9Y6W3	0	3	770.376	45.34	1886.42	3204.61		141064	31655.6	14175	8895.39	6142.51	169627	82844.8
fLGVAEQLHNEGFk	N-Term(TMT6plex); K14(TMT6plex)	1	1	P31327	0	2	1024.07	61.22		2378.74	4538.8	146787	19919.9	10183.2		2231.2	21042.4	115286
iMEGPAFNFLDAPAVR	N-Term(TMT6plex)	1	1	P11177	0	3	659.687	38.79		4137.71	1871.45	139178	14940.1	8836.91	6519.48	3875.38	115302	67026.2
hLLGVEDLLQk	N-Term(TMT6plex); K11(TMT6plex)	1	1	Q01082	0	2	862.03	70.23			5096.29	189573	20592.3	13329.4	12807.7		423688	246625
fFNEVFkDSTQTPAVTPQSQPATTDSTVTVQk	N-Term(TMT6plex); K7(TMT6plex); K32(TMT6plex)	1	1	P23786	1	4	1047.56	45.67				388605	49278.5	30922.7	5960.35	6083.16	132608	181755
kDVSGPMPDSYSPR	N-Term(TMT6plex); K1(TMT6plex)	1	1	P26640	1	3	665.353	35.7	3484.42			66159.2	8475.29	6692.02		5352.21	80194.9	72357.8
fLGVAEQLHNEGFk	N-Term(TMT6plex); K14(TMT6plex)	1	1	P31327	0	3	683.051	41.18	15762.4	150079	132062	5183505	669483	341317	74373.7	127523	707926	3.64372e+06
gDPLGGVISNYLLEk	N-Term(TMT6plex); K15(TMT6plex)	1	1	O43795	0	3	678.394	45.67		6591.76	11839.8	314180	67741.9	19021.7	23083.8		610528	139407
hLLGVEDLLQk	N-Term(TMT6plex); K11(TMT6plex)	1	1	Q01082	0	3	575.022	45.71	10492.3	92160.5	44807.2	2.96905e+06	366893	224816	245915		6092543	3.91651e+06
aTSNVFAMFDQSQIQEFk	N-Term(TMT6plex); K18(TMT6plex)	2	3	P24844; O14950; P19105	0	4	638.085	55.13	7104.56	11186.6	15708.5	289645	147580	33379.9	20928.2	8152.76	239990	80424.3
sQNVMAAASIANIVk	N-Term(TMT6plex); K15(TMT6plex)	1	1	P17987	0	2	988.065	48.03	7955.19	18109.4	17094.2	237119	118932	27052	23698.2	16312	188212	197227
nEPQNPGANSAR	N-Term(TMT6plex)	1	1	P20339	0	2	742.377	49.48				25707.6	7024.42	1303		907.011	18083.1	16964.8
vYATILNAGTNTDGFk	N-Term(TMT6plex); K16(TMT6plex)	1	1	P49327	0	4	536.55	62.95	17759.6	21880.1	23973.6	520198	80841.9	64876.1	83817		1.98359e+06	233690
aGASIIGVNcHFDPTISLk	N-Term(TMT6plex); C10(Carbamidomethyl); K19(TMT6plex)	1	1	Q93088	0	3	820.123	49.79		25069.1	24922.6	1.10259e+06	126897	62876.3	9235.15	15105.7	49717.5	315965
aTSNVFAMFDQSQIQEFk	N-Term(TMT6plex); K18(TMT6plex)	2	3	P24844; O14950; P19105	0	3	850.441	67.69	7402.23	33746.9	63612.9	1.09389e+06	518859	125536	86423.3	34231.8	843037	257831
iQENALPLMLAEPPQNLIAQSQSGTGk	N-Term(TMT6plex); K27(TMT6plex)	1	1	Q9UMR2	0	4	827.461	54.86				45571.3	7989.65	2912.55	1175.95	974.2	19721.8	24006.6
tYEQVLENLESkR	N-Term(TMT6plex); K12(TMT6plex)	1	1	Q16762	1	2	1034.08	32.64	4061.54			237115	58460.8	23682.7	5650.59	4023.45	116029	123061
fFESFGDLSTPDAVMGNPk	N-Term(TMT6plex); K19(TMT6plex)	1	1	P68871	0	3	839.764	70.75		18585.3	18765.3	2.98959e+06	841073	192934	68185		613290	83004.8
sQDIPFVSTDIINTLk	N-Term(TMT6plex); K16(TMT6plex)	1	1	Q53SF7	0	3	750.433	58.53		1454.9	835.633	117109	19210.8	6942.38	3236.91	2213.28	61729.5	62889.6
sLSPSVAYLTAPDLAR	N-Term(TMT6plex)	1	1	Q99424	0	2	945.535	58.89				107876	14209.3	4727.6	3311.39		104652	91533.1
iMEGPAFNFLDAPAVR	N-Term(TMT6plex)	1	1	P11177	0	2	989.028	66.92				39238	5241.12	1436.7	722.722		27156.3	14035.2
iQENALPLMLAEPPQNLIAQSQSGTGk	N-Term(TMT6plex); K27(TMT6plex)	1	1	Q9UMR2	0	4	827.452	54.42			659.147	57113.7	10241.9	3915.9	1360.51	777.509	23489	26052.9
lFIGGLSFETTEESLR	N-Term(TMT6plex)	1	1	P22626	0	2	1014.55	40.58				6425.96	889.516		590.901		14936.9	2796.55
fNRDVDETISWIk	N-Term(TMT6plex); K13(TMT6plex)	1	1	Q13813	1	3	694.386	27.08			5667.14	185788	46586.6	27298.5	8134.94	30419.7	110585	512900
aTEDcATGATGPELEAk	N-Term(TMT6plex); C5(Carbamidomethyl); K17(TMT6plex)	1	1	A6NDB9	0	2	1090.05	107.66				125076	10577.4	4097.57			47796.9	14119.3
vTGEADVEFATHEEAVAAMSk	N-Term(TMT6plex); K21(TMT6plex)	1	1	P52597	0	3	884.12	41.97				5570.13	1673.5				4774.2	797.767
ePESILQVLSQMEk	N-Term(TMT6plex); K14(TMT6plex)	1	1	P17174	0	3	697.058	46.42		19616.6	59565	1.0045e+06	262003	72039.9	38023.5		430448	117241
fFESFGDLSTPDAVMGNPk	N-Term(TMT6plex); K19(TMT6plex)	1	1	P68871	0	3	839.767	46.56				18327.3	3192.24	960.825			16612.4
ePESILQVLSQMEk	N-Term(TMT6plex); K14(TMT6plex)	1	1	P17174	0	2	1045.09	64.8			874.458	27102.2	5007.82	1216.51	671.33		13874.4	3042.87
lEEmINELAVAMTAVk	N-Term(TMT6plex); M4(Oxidation); K16(TMT6plex)	1	1	Q15363	0	3	746.083	37.2			789.049	12004.5	4867.24	1345	4985.78		20275.3	4389.16
tAAAAIILNNNPSYMDVk	N-Term(TMT6plex); K18(TMT6plex)	1	1	P55157	0	3	788.772	64.47		51535.7	145042	5991779	1759245	415907	506879		11876387	2.24417e+06
sPWVESEIGYTALSETESPR	N-Term(TMT6plex)	1	1	Q06520	0	3	823.077	64.77		570.496		8102.92	3421.19	657.797			5781.39	1101.09
iVRGDQPAASGDSDDDEPPPLPR	N-Term(TMT6plex)	1	1	O00264	1	3	878.438	61.61		3583.44		67947.7	14078.4	3852.27			47318	47935.9
eLEPGDGPIAVIVcPTR	N-Term(TMT6plex); C14(Carbamidomethyl)	1	1	Q86XP3	0	2	1026.55	40.75				18021.4	1369.17				25896.6	16992.6
aTENTVNPcPDDTLISFLPLAHMFER	N-Term(TMT6plex); C9(Carbamidomethyl)	1	1	P33121	0	3	1073.2	65.43				35828.5	2030.55	2856.99			1283.79	3467.54
fFESFGDLSTPDAVMGNPk	N-Term(TMT6plex); K19(TMT6plex)	1	1	P68871	0	3	839.764	58.13				29669.6	8008.03	1245.2			6760.51
sELEQLRQEAEQLR	N-Term(Prot)(Acetyl)	2	2	Q9HAV0; P62879	1	2	885.951	70.95				4188.43					11735.6	4541.77
qGFIDLPEFPFGLEPR	N-Term(TMT6plex)	1	1	Q93088	0	3	697.706	70.17		4681.62	1473.88	307742	15476.1	16906.4	1252.2	5099.07	17709.1	165406
tYAEPLTAAMVEFYTMSQER	N-Term(TMT6plex)	1	1	Q14204	0	3	856.417	36.49			518.709	26605.5	5581.18	1479.82	831.547		25125.7	19568.3
yVGSMVADVHR	N-Term(TMT6plex)	2	2	P09467; O00757	0	3	488.26	71.18	29228	184012	202918	4679967	578528	311212	84711	88736.8	598793	1.56079e+06
eTIFELEDEVEQHR	N-Term(TMT6plex)	1	1	Q69YQ0	0	3	668.335	36.56		3349.59	3561.96	380747	76497.4	22864.6	34314.6		968973	252643
gAVNMPFMDFLTEDGFEk	N-Term(TMT6plex); K18(TMT6plex)	1	1	Q16762	0	3	836.084	57			2223.53	483017	66101.3	27314.2	5017.08	9194.94	210026	274384
tEGDGVYTLNDkk	N-Term(TMT6plex); K12(TMT6plex); K13(TMT6plex)	2	2	P00739; P00738	1	3	709.737	23.63	5220.79			283112	120756	36546.1	9609.53		206855	144257
wVDPNSPVLLEDPVLcALAk	N-Term(TMT6plex); C16(Carbamidomethyl); K20(TMT6plex)	1	1	P42330	0	3	898.837	70.53			2244.18	198395	19192	12847.1	13314.9		322878	147554
qEDDLANINQWVk	N-Term(TMT6plex); K13(TMT6plex)	1	1	P08697	0	2	1016.05	36.67				42132.9	18507.8	1841.47	2296.84		95623.1	12754.6
dPDEPVLLEEPVVLALAEk	N-Term(TMT6plex); K19(TMT6plex)	1	1	P14550	0	4	634.366	59.16		5013.74	4404.92	467107	32503.3	34649.6	8117.51		133606	51867.9
lDVGNFSWGSEccTR	N-Term(TMT6plex); C12(Carbamidomethyl); C13(Carbamidomethyl)	1	1	P62241	0	2	1008.96	46.13				104854	16934.1	6726.27	7220.4		202482	22739.4
dPDEPVLLEEPVVLALAEk	N-Term(TMT6plex); K19(TMT6plex)	1	1	P14550	0	2	1267.73	79.43				99008	7239.39	5448.49	833.393		28690	8523.48
vIILMDPFDDDLk	N-Term(TMT6plex); K13(TMT6plex)	1	1	Q9ULC5	0	3	664.709	51.51		2475.2		150513	32790.6	9108.46	7526.68		147792	100348
fFDDPMLLELAk	N-Term(TMT6plex); K12(TMT6plex)	1	1	Q15029	0	2	949.032	47.43				14067.6	1218.64	637.662			11415	15850
aQATIPLLGYVVDEMPR	N-Term(TMT6plex)	1	1	Q96M96	0	3	701.388	45.68				12840.8	2963.53	588.944			15362.3	12977.3
ekLHAVNAEEcNVLQGR	N-Term(TMT6plex); K2(TMT6plex); C11(Carbamidomethyl)	1	1	O75521	1	3	809.106	54.63	22949.9	28057.1	27090.2	199256	198328	71149.2	3096.72	58291.9	26440.8	27628.4
dPDEPVLLEEPVVLALAEk	N-Term(TMT6plex); K19(TMT6plex)	1	1	P14550	0	3	845.485	51.42		892.153		65700.1	3381.45	5992.42	1084.52		17315.9	6245.63
nPIEASVLLAEASLAR	N-Term(TMT6plex)	1	1	Q504Q3	0	2	942.045	51.55									1390.58
tSLPAWSAAmDAGLEAMQk	N-Term(TMT6plex); M10(Oxidation); K19(TMT6plex)	1	1	Q3LXA3	0	3	818.094	40.42				303004	24948.8	18286.2	11866		393888	247596
aDRDESSPYAAmLAAQDVAQR	N-Term(TMT6plex); M12(Oxidation)	1	1	P62263	1	3	837.409	74.18				188980	18781.9	9121.07	23687		379150	67876.6
aAPSVTLFPPSSEELQANk	N-Term(TMT6plex); K19(TMT6plex)	2	4	P0CG05; P0CF74; P0CG06; A0M8Q6	0	3	815.454	62.75	30689.8		27235.2	1270415	1.3689e+06	55815.2	101588	55627.5	1.52349e+06	1.85152e+06
aEMVVPDFSELFk	N-Term(TMT6plex); K13(TMT6plex)	1	1	Q9HD20	0	3	657.362	41.74		2324.14	2031.97	244864	30831.8	17932.5	11114.5	7991.18	279786	216503
sTMMTQEQIQk	N-Term(TMT6plex); K11(TMT6plex)	1	1	Q9UM54	0	2	891.98	52.9				47077.7	18682.2	4743.54	2979.7		29786.1	57360.7
sSSGTPDLPVLLTDLk	N-Term(Prot)(Acetyl); K16(TMT6plex)	1	1	P00352	0	2	957.535	70.34				7684.24	859.704				7237.55	7540.49
eTGGAEGTGDAVLGEk	N-Term(TMT6plex); K16(TMT6plex)	1	1	Q92667	0	2	975.013	75.27		1092.92	1259.62	109759	12230	5816.46	1159.82	1990.34	35323.8	56385.8
ekEPIVGSTDYGk	N-Term(TMT6plex); K2(TMT6plex); K13(TMT6plex)	1	1	Q13813	1	3	704.073	40.08	5928.01	13409.3	17345.9	1.7528e+06	146205	125341	115400		3683785	767925
tLTIVDTGIGMTk	N-Term(TMT6plex); K13(TMT6plex)	2	2	P07900; Q58FG1	0	3	603.358	52.98	32926.8	127842	111285	1.87323e+06	644948	189276	154867	140442	2.14476e+06	1.61316e+06
lGTDEScFNmILATR	N-Term(TMT6plex); C7(Carbamidomethyl); M10(Oxidation)	1	1	P20073	0	2	986.992	70.7		1810.74		61056.6	13306.6	2612.23	3362.99		44417.8	18883.7
tLTLVDTGIGMTk	N-Term(TMT6plex); K13(TMT6plex)	1	1	P08238	0	2	904.535	88.56	7215.5	28119.2	42089.6	523548	188075	51787.2	42866.8	37860	613460	428531
sPWVESEIGYTALSETESPR	N-Term(TMT6plex)	1	1	Q06520	0	3	823.079	68.37				7783.26	1495.79				4925.4	633.065
aFLTQLDELLTEHR	N-Term(TMT6plex)	1	2	A0A087X1C5; P10635	0	3	639.021	90.2		27037.7	10830.4	1.94342e+06	433213	118976	58224		1554003	1.04091e+06
tLTIVDTGIGMTk	N-Term(TMT6plex); K13(TMT6plex)	2	2	P07900; Q58FG1	0	2	904.535	88.56	7215.5	28119.2	42089.6	523548	188075	51787.2	42866.8	37860	613460	428531
vVVAENFDEIVNNENk	N-Term(TMT6plex); K16(TMT6plex)	1	1	P30101	0	2	1146.12	72.71		53250.6		1.55801e+06	439693	109352	82567.2	54444.9	1.83267e+06	1.28675e+06
aAVENLPTFLVELSR	N-Term(TMT6plex)	1	1	Q14974	0	2	944.542	60.22				266656	22863.9	16480.1	12207		288826	73070.6
aFLTQLDELLTEHR	N-Term(TMT6plex)	1	2	A0A087X1C5; P10635	0	2	958.026	68.29				18862.4	3184.19	1066.16			16533.7	11419.2
aAVENLPTFLVELSR	N-Term(TMT6plex)	1	1	Q14974	0	3	630.03	62.38		12049.8	7488.1	1.73757e+06	162593	112584	68318		1.89867e+06	604920
tGTIVVEGHELHDEDIR	N-Term(TMT6plex)	1	1	P41252	0	3	717.043	59.77	4830.98	29362.5	37752.5	453665	357380	60636.3	43761.4	39083.8	745433	138524
eGGLGPLNIPLLADVTR	N-Term(TMT6plex)	1	1	P32119	0	3	655.384	49.99		1444.14	902.837	158137	21999	12021.7	8087.95		218331	30222.3
fFESFGDLSTPDAVMGNPk	N-Term(TMT6plex); K19(TMT6plex)	1	1	P68871	0	3	839.762	57.93				21155.7	6110.46	765.576			4626.31
eGGLGPLNIPLLADVTR	N-Term(TMT6plex)	1	1	P32119	0	2	982.574	97.52				38829.1	6876.5	1455.26	1739.85		46732.9	7061.48
sPWVESEIGYTALSETESPR	N-Term(TMT6plex)	1	1	Q06520	0	3	823.078	55.84				7806.1	2970.13	693.849			6611.64	978.56
tAAAAIILNNNPSYMDVk	N-Term(TMT6plex); K18(TMT6plex)	1	1	P55157	0	2	1182.66	61.38	2907.13	6514.97	18053.4	762968	206416	56951	59025.5		1.59324e+06	308080
tAAAAIILNNNPSYMDVk	N-Term(TMT6plex); K18(TMT6plex)	1	1	P55157	0	4	591.831	66.15		21381.5	74603.1	2.58626e+06	694730	165310	227233		5.0439e+06	1.05534e+06
[truncated: 147,006 more rows]

## Sheet: table2
Accession	Description	Coverage	# Peptides	# Unique Peptides	# Protein Groups
P31327	Carbamoyl-phosphate synthase [ammonia], mitochondrial OS=Homo sapiens GN=CPS1 PE=1 SV=2	61.4667	112	108	1
P68871	Hemoglobin subunit beta OS=Homo sapiens GN=HBB PE=1 SV=2	82.9932	13	7	1
P35579	Myosin-9 OS=Homo sapiens GN=MYH9 PE=1 SV=4	65.9184	165	131	1
P02768	Serum albumin OS=Homo sapiens GN=ALB PE=1 SV=2	76.3547	60	52	1
P05783	Keratin, type I cytoskeletal 18 OS=Homo sapiens GN=KRT18 PE=1 SV=2	63.4884	45	27	1
P49327	Fatty acid synthase OS=Homo sapiens GN=FASN PE=1 SV=3	47.3517	110	109	1
P60709	Actin, cytoplasmic 1 OS=Homo sapiens GN=ACTB PE=1 SV=1	75.2	33	2	1
P63261	Actin, cytoplasmic 2 OS=Homo sapiens GN=ACTG1 PE=1 SV=1	75.2	33	2	1
P05062	Fructose-bisphosphate aldolase B OS=Homo sapiens GN=ALDOB PE=1 SV=2	70.0549	33	31	1
Q01082	Spectrin beta chain, non-erythrocytic 1 OS=Homo sapiens GN=SPTBN1 PE=1 SV=2	62.4788	162	143	1
Q15149	Plectin OS=Homo sapiens GN=PLEC PE=1 SV=3	59.0734	314	307	1
Q13813	Spectrin alpha chain, non-erythrocytic 1 OS=Homo sapiens GN=SPTAN1 PE=1 SV=3	62.9045	178	178	1
P08319	Alcohol dehydrogenase 4 OS=Homo sapiens GN=ADH4 PE=1 SV=5	71.3158	23	22	1
P42765	3-ketoacyl-CoA thiolase, mitochondrial OS=Homo sapiens GN=ACAA2 PE=1 SV=2	70.0252	27	27	1
P05091	Aldehyde dehydrogenase, mitochondrial OS=Homo sapiens GN=ALDH2 PE=1 SV=2	61.8956	36	32	1
P07148	Fatty acid-binding protein, liver OS=Homo sapiens GN=FABP1 PE=1 SV=1	90.5512	14	14	1
P01024	Complement C3 OS=Homo sapiens GN=C3 PE=1 SV=2	56.9453	103	102	1
P11021	78 kDa glucose-regulated protein OS=Homo sapiens GN=HSPA5 PE=1 SV=2	62.5382	54	51	1
P00367	Glutamate dehydrogenase 1, mitochondrial OS=Homo sapiens GN=GLUD1 PE=1 SV=2	56.81	40	16	1
Q9P2E9	Ribosome-binding protein 1 OS=Homo sapiens GN=RRBP1 PE=1 SV=4	77.5177	131	130	1
P10809	60 kDa heat shock protein, mitochondrial OS=Homo sapiens GN=HSPD1 PE=1 SV=2	72.2513	46	46	1
O75369	Filamin-B OS=Homo sapiens GN=FLNB PE=1 SV=2	53.4204	129	119	1
P00325	Alcohol dehydrogenase 1B OS=Homo sapiens GN=ADH1B PE=1 SV=2	68.2667	31	9	1
Q09666	Neuroblast differentiation-associated protein AHNAK OS=Homo sapiens GN=AHNAK PE=1 SV=2	64.8387	233	233	1
P68032	Actin, alpha cardiac muscle 1 OS=Homo sapiens GN=ACTC1 PE=1 SV=1	53.3156	26	8	1
P62736	Actin, aortic smooth muscle OS=Homo sapiens GN=ACTA2 PE=1 SV=1	50.3979	25	8	1
P63267	Actin, gamma-enteric smooth muscle OS=Homo sapiens GN=ACTG2 PE=1 SV=1	47.0745	24	7	1
Q16822	Phosphoenolpyruvate carboxykinase [GTP], mitochondrial OS=Homo sapiens GN=PCK2 PE=1 SV=3	64.0625	49	47	1
P68133	Actin, alpha skeletal muscle OS=Homo sapiens GN=ACTA1 PE=1 SV=1	47.7454	25	7	1
P13667	Protein disulfide-isomerase A4 OS=Homo sapiens GN=PDIA4 PE=1 SV=2	65.1163	53	52	1
P00352	Retinal dehydrogenase 1 OS=Homo sapiens GN=ALDH1A1 PE=1 SV=2	58.8822	37	34	1
P23141	Liver carboxylesterase 1 OS=Homo sapiens GN=CES1 PE=1 SV=2	61.3757	35	35	1
P08238	Heat shock protein HSP 90-beta OS=Homo sapiens GN=HSP90AB1 PE=1 SV=4	62.1547	61	37	1
P07327	Alcohol dehydrogenase 1A OS=Homo sapiens GN=ADH1A PE=1 SV=2	62.6667	25	6	1
O75891	Cytosolic 10-formyltetrahydrofolate dehydrogenase OS=Homo sapiens GN=ALDH1L1 PE=1 SV=2	61.1973	60	60	1
P14625	Endoplasmin OS=Homo sapiens GN=HSP90B1 PE=1 SV=1	53.6737	57	41	1
P06576	ATP synthase subunit beta, mitochondrial OS=Homo sapiens GN=ATP5B PE=1 SV=3	50.4726	23	23	1
P25705	ATP synthase subunit alpha, mitochondrial OS=Homo sapiens GN=ATP5A1 PE=1 SV=1	66.3653	46	46	1
P12111	Collagen alpha-3(VI) chain OS=Homo sapiens GN=COL6A3 PE=1 SV=5	34.7812	115	115	1
Q9Y490	Talin-1 OS=Homo sapiens GN=TLN1 PE=1 SV=3	53.7977	126	110	1
P07900	Heat shock protein HSP 90-alpha OS=Homo sapiens GN=HSP90AA1 PE=1 SV=5	62.5683	62	38	1
P04406	Glyceraldehyde-3-phosphate dehydrogenase OS=Homo sapiens GN=GAPDH PE=1 SV=3	69.8507	24	24	1
P02751	Fibronectin OS=Homo sapiens GN=FN1 PE=1 SV=4	39.4384	77	77	1
P07237	Protein disulfide-isomerase OS=Homo sapiens GN=P4HB PE=1 SV=3	62.5984	48	48	1
O43707	Alpha-actinin-4 OS=Homo sapiens GN=ACTN4 PE=1 SV=2	61.91	58	38	1
Q13576	Ras GTPase-activating-like protein IQGAP2 OS=Homo sapiens GN=IQGAP2 PE=1 SV=4	54.2222	95	91	1
P04114	Apolipoprotein B-100 OS=Homo sapiens GN=APOB PE=1 SV=2	34.4072	163	161	1
P08670	Vimentin OS=Homo sapiens GN=VIM PE=1 SV=4	80.0429	55	44	1
O75874	Isocitrate dehydrogenase [NADP] cytoplasmic OS=Homo sapiens GN=IDH1 PE=1 SV=2	59.6618	30	29	1
P21333	Filamin-A OS=Homo sapiens GN=FLNA PE=1 SV=4	49.1878	113	103	1
P06737	Glycogen phosphorylase, liver form OS=Homo sapiens GN=PYGL PE=1 SV=4	53.6009	56	47	1
Q71U36	Tubulin alpha-1A chain OS=Homo sapiens GN=TUBA1A PE=1 SV=1	60.7539	25	10	0
P07099	Epoxide hydrolase 1 OS=Homo sapiens GN=EPHX1 PE=1 SV=1	55.6044	33	33	1
P68363	Tubulin alpha-1B chain OS=Homo sapiens GN=TUBA1B PE=1 SV=1	60.9756	26	11	0
P00326	Alcohol dehydrogenase 1C OS=Homo sapiens GN=ADH1C PE=1 SV=2	55.2	27	6	1
P38646	Stress-70 protein, mitochondrial OS=Homo sapiens GN=HSPA9 PE=1 SV=2	58.6156	58	57	1
P11142	Heat shock cognate 71 kDa protein OS=Homo sapiens GN=HSPA8 PE=1 SV=1	67.3375	50	32	1
P40939	Trifunctional enzyme subunit alpha, mitochondrial OS=Homo sapiens GN=HADHA PE=1 SV=2	54.5216	43	43	1
Q3LXA3	Triokinase/FMN cyclase OS=Homo sapiens GN=TKFC PE=1 SV=2	61.7391	34	34	1
Q14204	Cytoplasmic dynein 1 heavy chain 1 OS=Homo sapiens GN=DYNC1H1 PE=1 SV=5	36.7843	168	168	1
P02042	Hemoglobin subunit delta OS=Homo sapiens GN=HBD PE=1 SV=2	82.9932	11	5	1
P02545	Prelamin-A/C OS=Homo sapiens GN=LMNA PE=1 SV=1	74.6988	69	67	1
P04040	Catalase OS=Homo sapiens GN=CAT PE=1 SV=3	61.6698	40	40	1
P51659	Peroxisomal multifunctional enzyme type 2 OS=Homo sapiens GN=HSD17B4 PE=1 SV=3	52.5815	41	41	1
P49448	Glutamate dehydrogenase 2, mitochondrial OS=Homo sapiens GN=GLUD2 PE=1 SV=2	48.7455	33	9	1
P50440	Glycine amidinotransferase, mitochondrial OS=Homo sapiens GN=GATM PE=1 SV=1	67.6123	31	31	1
P30101	Protein disulfide-isomerase A3 OS=Homo sapiens GN=PDIA3 PE=1 SV=4	63.7624	36	36	1
Q7Z406	Myosin-14 OS=Homo sapiens GN=MYH14 PE=1 SV=2	52.7318	111	95	1
P68371	Tubulin beta-4B chain OS=Homo sapiens GN=TUBB4B PE=1 SV=1	51.0112	21	2	1
P98160	Basement membrane-specific heparan sulfate proteoglycan core protein OS=Homo sapiens GN=HSPG2 PE=1 SV=4	27.1237	99	99	1
Q9BQE3	Tubulin alpha-1C chain OS=Homo sapiens GN=TUBA1C PE=1 SV=1	61.0245	25	10	1
P35580	Myosin-10 OS=Homo sapiens GN=MYH10 PE=1 SV=3	55.7692	117	83	1
P08133	Annexin A6 OS=Homo sapiens GN=ANXA6 PE=1 SV=3	71.7682	57	57	1
P07437	Tubulin beta chain OS=Homo sapiens GN=TUBB PE=1 SV=2	50.2252	20	4	1
P55157	Microsomal triglyceride transfer protein large subunit OS=Homo sapiens GN=MTTP PE=1 SV=1	46.7562	46	46	1
Q08426	Peroxisomal bifunctional enzyme OS=Homo sapiens GN=EHHADH PE=1 SV=3	60.5809	50	50	1
Q7Z4W1	L-xylulose reductase OS=Homo sapiens GN=DCXR PE=1 SV=2	73.3607	19	19	1
P00558	Phosphoglycerate kinase 1 OS=Homo sapiens GN=PGK1 PE=1 SV=3	83.693	37	32	1
P55072	Transitional endoplasmic reticulum ATPase OS=Homo sapiens GN=VCP PE=1 SV=4	63.2754	58	58	1
Q16851	UTP--glucose-1-phosphate uridylyltransferase OS=Homo sapiens GN=UGP2 PE=1 SV=5	54.9213	34	34	1
P11586	C-1-tetrahydrofolate synthase, cytoplasmic OS=Homo sapiens GN=MTHFD1 PE=1 SV=3	56.6845	56	54	1
Q00610	Clathrin heavy chain 1 OS=Homo sapiens GN=CLTC PE=1 SV=5	43.5224	67	67	1
P12814	Alpha-actinin-1 OS=Homo sapiens GN=ACTN1 PE=1 SV=2	57.6233	49	30	1
P06733	Alpha-enolase OS=Homo sapiens GN=ENO1 PE=1 SV=2	55.53	30	28	1
P18206	Vinculin OS=Homo sapiens GN=VCL PE=1 SV=4	61.2875	78	78	1
P78527	DNA-dependent protein kinase catalytic subunit OS=Homo sapiens GN=PRKDC PE=1 SV=3	28.2461	118	118	1
P09110	3-ketoacyl-CoA thiolase, peroxisomal OS=Homo sapiens GN=ACAA1 PE=1 SV=2	64.6226	23	23	1
P21549	Serine--pyruvate aminotransferase OS=Homo sapiens GN=AGXT PE=1 SV=1	50	20	20	1
P49748	Very long-chain specific acyl-CoA dehydrogenase, mitochondrial OS=Homo sapiens GN=ACADVL PE=1 SV=1	62.7481	37	37	1
Q13885	Tubulin beta-2A chain OS=Homo sapiens GN=TUBB2A PE=1 SV=1	50.1124	20	2	1
Q93088	Betaine--homocysteine S-methyltransferase 1 OS=Homo sapiens GN=BHMT PE=1 SV=2	61.33	23	17	1
P11498	Pyruvate carboxylase, mitochondrial OS=Homo sapiens GN=PC PE=1 SV=2	52.292	58	58	1
P15104	Glutamine synthetase OS=Homo sapiens GN=GLUL PE=1 SV=4	46.9169	23	23	1
P02671	Fibrinogen alpha chain OS=Homo sapiens GN=FGA PE=1 SV=2	41.455	40	40	1
P33121	Long-chain-fatty-acid--CoA ligase 1 OS=Homo sapiens GN=ACSL1 PE=1 SV=1	59.5989	47	42	1
Q13748	Tubulin alpha-3C/D chain OS=Homo sapiens GN=TUBA3C PE=1 SV=3	50.2222	19	6	0
Q02252	Methylmalonate-semialdehyde dehydrogenase [acylating], mitochondrial OS=Homo sapiens GN=ALDH6A1 PE=1 SV=2	50.8411	37	37	1
P09467	Fructose-1,6-bisphosphatase 1 OS=Homo sapiens GN=FBP1 PE=1 SV=5	66.2722	27	25	1
P62805	Histone H4 OS=Homo sapiens GN=HIST1H4A PE=1 SV=2	68.932	14	14	1
P02787	Serotransferrin OS=Homo sapiens GN=TF PE=1 SV=3	69.0544	60	57	1
O95954	Formimidoyltransferase-cyclodeaminase OS=Homo sapiens GN=FTCD PE=1 SV=2	58.9649	38	38	1
P13804	Electron transfer flavoprotein subunit alpha, mitochondrial OS=Homo sapiens GN=ETFA PE=1 SV=1	58.2583	19	19	1
P01857	Ig gamma-1 chain C region OS=Homo sapiens GN=IGHG1 PE=1 SV=1	51.2121	13	6	1
P35749	Myosin-11 OS=Homo sapiens GN=MYH11 PE=1 SV=3	38.2353	76	45	1
Q68CK6	Acyl-coenzyme A synthetase ACSM2B, mitochondrial OS=Homo sapiens GN=ACSM2B PE=1 SV=2	54.5927	31	9	1
P30086	Phosphatidylethanolamine-binding protein 1 OS=Homo sapiens GN=PEBP1 PE=1 SV=3	62.5668	11	11	1
P68366	Tubulin alpha-4A chain OS=Homo sapiens GN=TUBA4A PE=1 SV=1	58.4821	23	8	1
P13639	Elongation factor 2 OS=Homo sapiens GN=EEF2 PE=1 SV=4	48.2517	51	50	1
Q6PEY2	Tubulin alpha-3E chain OS=Homo sapiens GN=TUBA3E PE=1 SV=2	41.1111	13	6	0
Q96KP4	Cytosolic non-specific dipeptidase OS=Homo sapiens GN=CNDP2 PE=1 SV=2	57.0526	29	29	1
P15924	Desmoplakin OS=Homo sapiens GN=DSP PE=1 SV=3	44.9669	147	147	1
P24752	Acetyl-CoA acetyltransferase, mitochondrial OS=Homo sapiens GN=ACAT1 PE=1 SV=1	58.548	29	29	1
Q06278	Aldehyde oxidase OS=Homo sapiens GN=AOX1 PE=1 SV=2	43.4978	59	58	1
P0DMV9	Heat shock 70 kDa protein 1B OS=Homo sapiens GN=HSPA1B PE=1 SV=1	52.7301	37	16	1
P54868	Hydroxymethylglutaryl-CoA synthase, mitochondrial OS=Homo sapiens GN=HMGCS2 PE=1 SV=1	52.7559	31	29	1
P30613	Pyruvate kinase PKLR OS=Homo sapiens GN=PKLR PE=1 SV=2	55.4007	36	34	1
Q9UJS0	Calcium-binding mitochondrial carrier protein Aralar2 OS=Homo sapiens GN=SLC25A13 PE=1 SV=2	47.4074	35	24	1
Q9UJM8	Hydroxyacid oxidase 1 OS=Homo sapiens GN=HAO1 PE=1 SV=1	58.9189	23	22	1
Q13228	Selenium-binding protein 1 OS=Homo sapiens GN=SELENBP1 PE=1 SV=2	54.0254	28	28	1
P48735	Isocitrate dehydrogenase [NADP], mitochondrial OS=Homo sapiens GN=IDH2 PE=1 SV=2	55.531	28	27	1
P28838	Cytosol aminopeptidase OS=Homo sapiens GN=LAP3 PE=1 SV=3	58.7669	30	30	1
Q08AH3	Acyl-coenzyme A synthetase ACSM2A, mitochondrial OS=Homo sapiens GN=ACSM2A PE=1 SV=2	55.1127	30	8	1
Q13423	NAD(P) transhydrogenase, mitochondrial OS=Homo sapiens GN=NNT PE=1 SV=3	39.3186	43	43	1
P22314	Ubiquitin-like modifier-activating enzyme 1 OS=Homo sapiens GN=UBA1 PE=1 SV=3	37.3346	39	39	1
P09525	Annexin A4 OS=Homo sapiens GN=ANXA4 PE=1 SV=4	74.6082	31	30	1
P27797	Calreticulin OS=Homo sapiens GN=CALR PE=1 SV=1	58.753	28	28	1
P40926	Malate dehydrogenase, mitochondrial OS=Homo sapiens GN=MDH2 PE=1 SV=3	64.497	22	22	1
P49411	Elongation factor Tu, mitochondrial OS=Homo sapiens GN=TUFM PE=1 SV=2	58.8496	26	26	1
P30084	Enoyl-CoA hydratase, mitochondrial OS=Homo sapiens GN=ECHS1 PE=1 SV=4	55.5172	20	20	1
Q15084	Protein disulfide-isomerase A6 OS=Homo sapiens GN=PDIA6 PE=1 SV=1	39.7727	19	19	1
P09417	Dihydropteridine reductase OS=Homo sapiens GN=QDPR PE=1 SV=2	50	11	11	1
P05023	Sodium/potassium-transporting ATPase subunit alpha-1 OS=Homo sapiens GN=ATP1A1 PE=1 SV=1	40.176	41	41	1
P45954	Short/branched chain specific acyl-CoA dehydrogenase, mitochondrial OS=Homo sapiens GN=ACADSB PE=1 SV=1	49.3056	20	20	1
Q06520	Bile salt sulfotransferase OS=Homo sapiens GN=SULT2A1 PE=1 SV=3	50.5263	15	15	1
O95831	Apoptosis-inducing factor 1, mitochondrial OS=Homo sapiens GN=AIFM1 PE=1 SV=1	51.7129	32	32	1
P07339	Cathepsin D OS=Homo sapiens GN=CTSD PE=1 SV=1	43.6893	17	17	1
Q07954	Prolow-density lipoprotein receptor-related protein 1 OS=Homo sapiens GN=LRP1 PE=1 SV=2	21.3468	91	90	1
P07954	Fumarate hydratase, mitochondrial OS=Homo sapiens GN=FH PE=1 SV=3	44.1176	22	22	1
P16152	Carbonyl reductase [NADPH] 1 OS=Homo sapiens GN=CBR1 PE=1 SV=3	80.8664	23	23	1
P35573	Glycogen debranching enzyme OS=Homo sapiens GN=AGL PE=1 SV=3	40.5352	66	66	1
P35268	60S ribosomal protein L22 OS=Homo sapiens GN=RPL22 PE=1 SV=2	60.9375	8	7	1
P04424	Argininosuccinate lyase OS=Homo sapiens GN=ASL PE=1 SV=4	58.8362	32	32	1
P36871	Phosphoglucomutase-1 OS=Homo sapiens GN=PGM1 PE=1 SV=3	64.2349	40	40	1
Q9BYX7	Putative beta-actin-like protein 3 OS=Homo sapiens GN=POTEKP PE=5 SV=1	20.8	8	2	1
P26038	Moesin OS=Homo sapiens GN=MSN PE=1 SV=3	58.2322	53	41	1
P49419	Alpha-aminoadipic semialdehyde dehydrogenase OS=Homo sapiens GN=ALDH7A1 PE=1 SV=5	52.3191	28	28	1
Q9UI17	Dimethylglycine dehydrogenase, mitochondrial OS=Homo sapiens GN=DMGDH PE=1 SV=2	47.2286	42	42	1
P22033	Methylmalonyl-CoA mutase, mitochondrial OS=Homo sapiens GN=MUT PE=1 SV=4	42.5333	36	36	1
P80404	4-aminobutyrate aminotransferase, mitochondrial OS=Homo sapiens GN=ABAT PE=1 SV=3	63.4	31	31	1
Q07065	Cytoskeleton-associated protein 4 OS=Homo sapiens GN=CKAP4 PE=1 SV=2	66.9435	45	44	1
P0C0L5	Complement C4-B OS=Homo sapiens GN=C4B PE=1 SV=2	36.9266	62	2	1
Q9UBQ7	Glyoxylate reductase/hydroxypyruvate reductase OS=Homo sapiens GN=GRHPR PE=1 SV=1	49.6951	16	16	1
P69905	Hemoglobin subunit alpha OS=Homo sapiens GN=HBA1 PE=1 SV=2	59.8592	8	4	1
P42704	Leucine-rich PPR motif-containing protein, mitochondrial OS=Homo sapiens GN=LRPPRC PE=1 SV=3	45.4089	65	65	1
P30038	Delta-1-pyrroline-5-carboxylate dehydrogenase, mitochondrial OS=Homo sapiens GN=ALDH4A1 PE=1 SV=3	52.3979	30	30	1
P22626	Heterogeneous nuclear ribonucleoproteins A2/B1 OS=Homo sapiens GN=HNRNPA2B1 PE=1 SV=2	60.3399	24	23	1
P49588	Alanine--tRNA ligase, cytoplasmic OS=Homo sapiens GN=AARS PE=1 SV=2	45.5579	46	46	1
P22307	Non-specific lipid-transfer protein OS=Homo sapiens GN=SCP2 PE=1 SV=2	59.9634	34	34	1
Q5VTE0	Putative elongation factor 1-alpha-like 3 OS=Homo sapiens GN=EEF1A1P5 PE=5 SV=1	49.3506	26	16	1
P68104	Elongation factor 1-alpha 1 OS=Homo sapiens GN=EEF1A1 PE=1 SV=1	49.3506	26	16	1
P21980	Protein-glutamine gamma-glutamyltransferase 2 OS=Homo sapiens GN=TGM2 PE=1 SV=2	48.0349	33	33	1
P14550	Alcohol dehydrogenase [NADP(+)] OS=Homo sapiens GN=AKR1A1 PE=1 SV=3	64.9231	23	22	1
P35221	Catenin alpha-1 OS=Homo sapiens GN=CTNNA1 PE=1 SV=1	50.883	44	32	1
P62258	14-3-3 protein epsilon OS=Homo sapiens GN=YWHAE PE=1 SV=1	77.6471	22	20	1
Q7KZF4	Staphylococcal nuclease domain-containing protein 1 OS=Homo sapiens GN=SND1 PE=1 SV=1	53.8462	53	53	1
P23378	Glycine dehydrogenase (decarboxylating), mitochondrial OS=Homo sapiens GN=GLDC PE=1 SV=2	44.4118	44	44	1
Q13011	Delta(3,5)-Delta(2,4)-dienoyl-CoA isomerase, mitochondrial OS=Homo sapiens GN=ECH1 PE=1 SV=2	46.6463	17	17	1
Q9Y4L1	Hypoxia up-regulated protein 1 OS=Homo sapiens GN=HYOU1 PE=1 SV=1	48.6486	44	44	1
P27824	Calnexin OS=Homo sapiens GN=CANX PE=1 SV=2	46.2838	36	36	1
P60174	Triosephosphate isomerase OS=Homo sapiens GN=TPI1 PE=1 SV=3	74.8252	19	19	1
P49326	Dimethylaniline monooxygenase [N-oxide-forming] 5 OS=Homo sapiens GN=FMO5 PE=1 SV=2	47.8424	34	33	1
O00763	Acetyl-CoA carboxylase 2 OS=Homo sapiens GN=ACACB PE=1 SV=3	28.3971	64	52	1
Q16762	Thiosulfate sulfurtransferase OS=Homo sapiens GN=TST PE=1 SV=4	71.3805	24	24	1
P09972	Fructose-bisphosphate aldolase C OS=Homo sapiens GN=ALDOC PE=1 SV=2	58.7912	26	19	1
Q99798	Aconitate hydratase, mitochondrial OS=Homo sapiens GN=ACO2 PE=1 SV=2	48.3333	36	36	1
P27338	Amine oxidase [flavin-containing] B OS=Homo sapiens GN=MAOB PE=1 SV=3	57.1154	35	30	1
Q9Y2P5	Bile acyl-CoA synthetase OS=Homo sapiens GN=SLC27A5 PE=1 SV=1	41.1594	26	26	1
Q06830	Peroxiredoxin-1 OS=Homo sapiens GN=PRDX1 PE=1 SV=1	55.7789	17	13	1
P55084	Trifunctional enzyme subunit beta, mitochondrial OS=Homo sapiens GN=HADHB PE=1 SV=3	51.0549	30	30	1
P00505	Aspartate aminotransferase, mitochondrial OS=Homo sapiens GN=GOT2 PE=1 SV=3	57.907	32	32	1
P00480	Ornithine carbamoyltransferase, mitochondrial OS=Homo sapiens GN=OTC PE=1 SV=3	39.548	18	17	1
Q9UKY3	Putative inactive carboxylesterase 4 OS=Homo sapiens GN=CES1P1 PE=5 SV=2	18.8153	6	6	1
Q03154	Aminoacylase-1 OS=Homo sapiens GN=ACY1 PE=1 SV=1	57.598	23	23	1
Q99424	Peroxisomal acyl-coenzyme A oxidase 2 OS=Homo sapiens GN=ACOX2 PE=1 SV=1	45.0808	29	29	1
P01023	Alpha-2-macroglobulin OS=Homo sapiens GN=A2M PE=1 SV=3	32.8358	42	36	1
Q9UPN3	Microtubule-actin cross-linking factor 1, isoforms 1/2/3/5 OS=Homo sapiens GN=MACF1 PE=1 SV=4	19.2474	129	124	1
P07355	Annexin A2 OS=Homo sapiens GN=ANXA2 PE=1 SV=2	67.8466	32	32	1
P50990	T-complex protein 1 subunit theta OS=Homo sapiens GN=CCT8 PE=1 SV=4	53.8321	33	33	1
P36776	Lon protease homolog, mitochondrial OS=Homo sapiens GN=LONP1 PE=1 SV=2	29.6142	28	28	1
Q86UP2	Kinectin OS=Homo sapiens GN=KTN1 PE=1 SV=1	52.9108	81	81	1
P52272	Heterogeneous nuclear ribonucleoprotein M OS=Homo sapiens GN=HNRNPM PE=1 SV=3	53.2877	37	37	1
O60701	UDP-glucose 6-dehydrogenase OS=Homo sapiens GN=UGDH PE=1 SV=1	49.1903	25	25	1
Q92616	eIF-2-alpha kinase activator GCN1 OS=Homo sapiens GN=GCN1 PE=1 SV=6	31.6361	86	86	1
P11509	Cytochrome P450 2A6 OS=Homo sapiens GN=CYP2A6 PE=1 SV=3	55.8704	35	15	1
P00738	Haptoglobin OS=Homo sapiens GN=HP PE=1 SV=1	59.1133	31	18	1
Q96I99	Succinyl-CoA ligase [GDP-forming] subunit beta, mitochondrial OS=Homo sapiens GN=SUCLG2 PE=1 SV=2	62.5	35	34	1
Q00341	Vigilin OS=Homo sapiens GN=HDLBP PE=1 SV=2	47.0032	68	68	1
Q9HCC0	Methylcrotonoyl-CoA carboxylase beta chain, mitochondrial OS=Homo sapiens GN=MCCC2 PE=1 SV=1	49.7336	26	26	1
P53396	ATP-citrate synthase OS=Homo sapiens GN=ACLY PE=1 SV=3	46.3215	53	53	1
Q9UL12	Sarcosine dehydrogenase, mitochondrial OS=Homo sapiens GN=SARDH PE=1 SV=1	41.7211	39	38	1
P04264	Keratin, type II cytoskeletal 1 OS=Homo sapiens GN=KRT1 PE=1 SV=6	44.4099	37	31	1
Q14697	Neutral alpha-glucosidase AB OS=Homo sapiens GN=GANAB PE=1 SV=3	36.0169	37	37	1
P16435	NADPH--cytochrome P450 reductase OS=Homo sapiens GN=POR PE=1 SV=2	54.9483	42	42	1
P30837	Aldehyde dehydrogenase X, mitochondrial OS=Homo sapiens GN=ALDH1B1 PE=1 SV=3	48.5493	27	24	1
P49368	T-complex protein 1 subunit gamma OS=Homo sapiens GN=CCT3 PE=1 SV=4	54.8624	31	31	1
Q14980	Nuclear mitotic apparatus protein 1 OS=Homo sapiens GN=NUMA1 PE=1 SV=2	37.5887	75	75	1
P05089	Arginase-1 OS=Homo sapiens GN=ARG1 PE=1 SV=2	56.2112	21	21	1
P20700	Lamin-B1 OS=Homo sapiens GN=LMNB1 PE=1 SV=2	64.8464	49	44	1
P35222	Catenin beta-1 OS=Homo sapiens GN=CTNNB1 PE=1 SV=1	39.6927	29	23	1
P50395	Rab GDP dissociation inhibitor beta OS=Homo sapiens GN=GDI2 PE=1 SV=2	61.7978	30	20	1
Q05682	Caldesmon OS=Homo sapiens GN=CALD1 PE=1 SV=3	39.4704	39	39	1
P62979	Ubiquitin-40S ribosomal protein S27a OS=Homo sapiens GN=RPS27A PE=1 SV=2	72.4359	12	4	1
O60763	General vesicular transport factor p115 OS=Homo sapiens GN=USO1 PE=1 SV=2	36.5904	34	34	1
P12109	Collagen alpha-1(VI) chain OS=Homo sapiens GN=COL6A1 PE=1 SV=3	30.9339	33	33	1
Q16698	2,4-dienoyl-CoA reductase, mitochondrial OS=Homo sapiens GN=DECR1 PE=1 SV=1	55.8209	18	18	1
Q12931	Heat shock protein 75 kDa, mitochondrial OS=Homo sapiens GN=TRAP1 PE=1 SV=3	47.8693	31	30	1
A3KMH1	von Willebrand factor A domain-containing protein 8 OS=Homo sapiens GN=VWA8 PE=1 SV=2	33.6483	60	60	1
Q9C0C2	182 kDa tankyrase-1-binding protein OS=Homo sapiens GN=TNKS1BP1 PE=1 SV=4	40.775	54	54	1
P35555	Fibrillin-1 OS=Homo sapiens GN=FBN1 PE=1 SV=3	27.1334	69	69	1
P19338	Nucleolin OS=Homo sapiens GN=NCL PE=1 SV=3	42.3944	48	48	1
P26640	Valine--tRNA ligase OS=Homo sapiens GN=VARS PE=1 SV=4	35.5222	43	43	1
P55268	Laminin subunit beta-2 OS=Homo sapiens GN=LAMB2 PE=1 SV=2	32.2581	52	52	1
P23786	Carnitine O-palmitoyltransferase 2, mitochondrial OS=Homo sapiens GN=CPT2 PE=1 SV=2	52.1277	35	35	1
O75521	Enoyl-CoA delta isomerase 2, mitochondrial OS=Homo sapiens GN=ECI2 PE=1 SV=4	48.731	19	19	1
P60842	Eukaryotic initiation factor 4A-I OS=Homo sapiens GN=EIF4A1 PE=1 SV=1	41.3793	21	10	1
P11216	Glycogen phosphorylase, brain form OS=Homo sapiens GN=PYGB PE=1 SV=5	44.2467	43	32	1
P01834	Ig kappa chain C region OS=Homo sapiens GN=IGKC PE=1 SV=1	73.5849	6	6	1
O14841	5-oxoprolinase OS=Homo sapiens GN=OPLAH PE=1 SV=3	34.0062	41	41	1
O15230	Laminin subunit alpha-5 OS=Homo sapiens GN=LAMA5 PE=1 SV=8	20.5954	65	64	1
O43175	D-3-phosphoglycerate dehydrogenase OS=Homo sapiens GN=PHGDH PE=1 SV=4	45.4034	23	23	1
P02647	Apolipoprotein A-I OS=Homo sapiens GN=APOA1 PE=1 SV=1	76.03	27	27	1
P21399	Cytoplasmic aconitate hydratase OS=Homo sapiens GN=ACO1 PE=1 SV=3	49.7188	47	47	1
P78371	T-complex protein 1 subunit beta OS=Homo sapiens GN=CCT2 PE=1 SV=4	54.2056	27	27	1
P54652	Heat shock-related 70 kDa protein 2 OS=Homo sapiens GN=HSPA2 PE=1 SV=1	36.3067	28	9	1
P34896	Serine hydroxymethyltransferase, cytosolic OS=Homo sapiens GN=SHMT1 PE=1 SV=1	49.0683	26	25	1
O60437	Periplakin OS=Homo sapiens GN=PPL PE=1 SV=4	45.672	89	88	1
P11712	Cytochrome P450 2C9 OS=Homo sapiens GN=CYP2C9 PE=1 SV=3	39.1837	20	8	1
Q14571	Inositol 1,4,5-trisphosphate receptor type 2 OS=Homo sapiens GN=ITPR2 PE=1 SV=2	26.3236	69	60	1
P21397	Amine oxidase [flavin-containing] A OS=Homo sapiens GN=MAOA PE=1 SV=1	42.6945	25	20	1
P01008	Antithrombin-III OS=Homo sapiens GN=SERPINC1 PE=1 SV=1	49.7845	26	26	1
P08684	Cytochrome P450 3A4 OS=Homo sapiens GN=CYP3A4 PE=1 SV=4	40.9543	27	10	1
P26232	Catenin alpha-2 OS=Homo sapiens GN=CTNNA2 PE=1 SV=5	44.2812	38	26	1
P02788	Lactotransferrin OS=Homo sapiens GN=LTF PE=1 SV=6	59.4366	42	40	1
P02675	Fibrinogen beta chain OS=Homo sapiens GN=FGB PE=1 SV=2	54.9898	28	23	1
Q04828	Aldo-keto reductase family 1 member C1 OS=Homo sapiens GN=AKR1C1 PE=1 SV=1	62.2291	22	8	0
Q14914	Prostaglandin reductase 1 OS=Homo sapiens GN=PTGR1 PE=1 SV=2	52.5836	16	16	1
Q93099	Homogentisate 1,2-dioxygenase OS=Homo sapiens GN=HGD PE=1 SV=2	39.1011	15	15	1
P38117	Electron transfer flavoprotein subunit beta OS=Homo sapiens GN=ETFB PE=1 SV=3	67.8431	23	23	1
P62937	Peptidyl-prolyl cis-trans isomerase A OS=Homo sapiens GN=PPIA PE=1 SV=2	68.4848	15	14	1
P53621	Coatomer subunit alpha OS=Homo sapiens GN=COPA PE=1 SV=2	38.4804	48	48	1
Q9NYU2	UDP-glucose:glycoprotein glucosyltransferase 1 OS=Homo sapiens GN=UGGT1 PE=1 SV=3	28.3601	44	44	1
P00966	Argininosuccinate synthase OS=Homo sapiens GN=ASS1 PE=1 SV=2	48.7864	29	29	1
P14314	Glucosidase 2 subunit beta OS=Homo sapiens GN=PRKCSH PE=1 SV=2	46.5909	26	26	1
P12270	Nucleoprotein TPR OS=Homo sapiens GN=TPR PE=1 SV=3	32.1202	80	79	1
Q99714	3-hydroxyacyl-CoA dehydrogenase type-2 OS=Homo sapiens GN=HSD17B10 PE=1 SV=3	62.069	13	13	1
P05165	Propionyl-CoA carboxylase alpha chain, mitochondrial OS=Homo sapiens GN=PCCA PE=1 SV=4	52.6099	40	40	1
P16615	Sarcoplasmic/endoplasmic reticulum calcium ATPase 2 OS=Homo sapiens GN=ATP2A2 PE=1 SV=1	38.0998	45	38	1
P30043	Flavin reductase (NADPH) OS=Homo sapiens GN=BLVRB PE=1 SV=3	44.1748	10	10	1
O00748	Cocaine esterase OS=Homo sapiens GN=CES2 PE=1 SV=1	25.9392	15	15	1
P02679	Fibrinogen gamma chain OS=Homo sapiens GN=FGG PE=1 SV=3	55.8499	25	25	1
P12956	X-ray repair cross-complementing protein 6 OS=Homo sapiens GN=XRCC6 PE=1 SV=2	44.335	33	33	1
O75083	WD repeat-containing protein 1 OS=Homo sapiens GN=WDR1 PE=1 SV=4	50	28	28	1
P11047	Laminin subunit gamma-1 OS=Homo sapiens GN=LAMC1 PE=1 SV=3	28.6513	43	43	1
P17174	Aspartate aminotransferase, cytoplasmic OS=Homo sapiens GN=GOT1 PE=1 SV=3	54.9637	22	22	1
P07814	Bifunctional glutamate/proline--tRNA ligase OS=Homo sapiens GN=EPRS PE=1 SV=5	38.1614	55	54	1
P46940	Ras GTPase-activating-like protein IQGAP1 OS=Homo sapiens GN=IQGAP1 PE=1 SV=1	35.2444	57	53	1
P17516	Aldo-keto reductase family 1 member C4 OS=Homo sapiens GN=AKR1C4 PE=1 SV=3	62.8483	21	11	1
Q9NY65	Tubulin alpha-8 chain OS=Homo sapiens GN=TUBA8 PE=1 SV=1	30.0668	11	2	0
O15020	Spectrin beta chain, non-erythrocytic 2 OS=Homo sapiens GN=SPTBN2 PE=1 SV=3	28.9121	66	50	1
P11310	Medium-chain specific acyl-CoA dehydrogenase, mitochondrial OS=Homo sapiens GN=ACADM PE=1 SV=1	46.7933	24	24	1
P49189	4-trimethylaminobutyraldehyde dehydrogenase OS=Homo sapiens GN=ALDH9A1 PE=1 SV=3	49.3927	25	25	1
P32119	Peroxiredoxin-2 OS=Homo sapiens GN=PRDX2 PE=1 SV=5	45.4545	14	13	1
P04843	Dolichyl-diphosphooligosaccharide--protein glycosyltransferase subunit 1 OS=Homo sapiens GN=RPN1 PE=1 SV=1	47.6112	33	33	1
P07737	Profilin-1 OS=Homo sapiens GN=PFN1 PE=1 SV=2	77.1429	14	10	1
O75396	Vesicle-trafficking protein SEC22b OS=Homo sapiens GN=SEC22B PE=1 SV=4	42.7907	10	10	1
P09210	Glutathione S-transferase A2 OS=Homo sapiens GN=GSTA2 PE=1 SV=4	56.7568	21	3	1
Q9H2A2	Aldehyde dehydrogenase family 8 member A1 OS=Homo sapiens GN=ALDH8A1 PE=1 SV=1	49.4867	25	25	1
P13797	Plastin-3 OS=Homo sapiens GN=PLS3 PE=1 SV=4	51.5873	35	29	1
Q00796	Sorbitol dehydrogenase OS=Homo sapiens GN=SORD PE=1 SV=4	53.2213	19	19	1
P05166	Propionyl-CoA carboxylase beta chain, mitochondrial OS=Homo sapiens GN=PCCB PE=1 SV=3	53.9889	26	26	1
P11940	Polyadenylate-binding protein 1 OS=Homo sapiens GN=PABPC1 PE=1 SV=2	37.7358	27	20	1
P28332	Alcohol dehydrogenase 6 OS=Homo sapiens GN=ADH6 PE=1 SV=2	46.4674	17	16	1
Q9HC35	Echinoderm microtubule-associated protein-like 4 OS=Homo sapiens GN=EML4 PE=1 SV=3	36.3914	37	37	1
P10412	Histone H1.4 OS=Homo sapiens GN=HIST1H1E PE=1 SV=2	56.1644	24	10	1
P23526	Adenosylhomocysteinase OS=Homo sapiens GN=AHCY PE=1 SV=4	41.8981	24	22	1
P63104	14-3-3 protein zeta/delta OS=Homo sapiens GN=YWHAZ PE=1 SV=1	68.9796	22	17	1
Q14240	Eukaryotic initiation factor 4A-II OS=Homo sapiens GN=EIF4A2 PE=1 SV=2	40.5405	20	9	1
P54819	Adenylate kinase 2, mitochondrial OS=Homo sapiens GN=AK2 PE=1 SV=2	59.4142	16	16	1
Q99623	Prohibitin-2 OS=Homo sapiens GN=PHB2 PE=1 SV=2	66.5552	24	24	1
P04083	Annexin A1 OS=Homo sapiens GN=ANXA1 PE=1 SV=2	58.6705	22	22	1
P00338	L-lactate dehydrogenase A chain OS=Homo sapiens GN=LDHA PE=1 SV=2	50.9036	22	20	1
P52895	Aldo-keto reductase family 1 member C2 OS=Homo sapiens GN=AKR1C2 PE=1 SV=3	50.1548	18	8	1
P51648	Fatty aldehyde dehydrogenase OS=Homo sapiens GN=ALDH3A2 PE=1 SV=1	36.701	23	22	1
Q00839	Heterogeneous nuclear ribonucleoprotein U OS=Homo sapiens GN=HNRNPU PE=1 SV=6	37.9394	40	40	1
P67936	Tropomyosin alpha-4 chain OS=Homo sapiens GN=TPM4 PE=1 SV=3	78.629	31	15	1
P51570	Galactokinase OS=Homo sapiens GN=GALK1 PE=1 SV=1	50.7653	25	25	1
P13637	Sodium/potassium-transporting ATPase subunit alpha-3 OS=Homo sapiens GN=ATP1A3 PE=1 SV=3	16.1895	15	15	1
P32754	4-hydroxyphenylpyruvate dioxygenase OS=Homo sapiens GN=HPD PE=1 SV=2	58.2697	25	25	1
P31513	Dimethylaniline monooxygenase [N-oxide-forming] 3 OS=Homo sapiens GN=FMO3 PE=1 SV=5	52.6316	28	27	1
P08263	Glutathione S-transferase A1 OS=Homo sapiens GN=GSTA1 PE=1 SV=3	59.4595	22	4	1
Q6IB77	Glycine N-acyltransferase OS=Homo sapiens GN=GLYAT PE=1 SV=3	56.7568	14	14	1
Q14117	Dihydropyrimidinase OS=Homo sapiens GN=DPYS PE=1 SV=1	50.6744	26	24	1
Q86YB7	Enoyl-CoA hydratase domain-containing protein 2, mitochondrial OS=Homo sapiens GN=ECHDC2 PE=1 SV=2	58.5616	15	15	1
Q04637	Eukaryotic translation initiation factor 4 gamma 1 OS=Homo sapiens GN=EIF4G1 PE=1 SV=4	34.1463	53	47	1
P13796	Plastin-2 OS=Homo sapiens GN=LCP1 PE=1 SV=6	53.748	33	28	1
P01009	Alpha-1-antitrypsin OS=Homo sapiens GN=SERPINA1 PE=1 SV=3	56.4593	27	27	1
Q9H2M3	S-methylmethionine--homocysteine S-methyltransferase BHMT2 OS=Homo sapiens GN=BHMT2 PE=1 SV=1	63.0854	19	13	1
P16403	Histone H1.2 OS=Homo sapiens GN=HIST1H1C PE=1 SV=2	54.4601	21	8	1
Q99832	T-complex protein 1 subunit eta OS=Homo sapiens GN=CCT7 PE=1 SV=2	53.9595	27	27	1
P52597	Heterogeneous nuclear ribonucleoprotein F OS=Homo sapiens GN=HNRNPF PE=1 SV=3	39.5181	15	13	1
O60610	Protein diaphanous homolog 1 OS=Homo sapiens GN=DIAPH1 PE=1 SV=2	32.5472	47	47	1
P08603	Complement factor H OS=Homo sapiens GN=CFH PE=1 SV=4	45.8164	48	42	1
P23284	Peptidyl-prolyl cis-trans isomerase B OS=Homo sapiens GN=PPIB PE=1 SV=2	64.8148	19	18	1
Q07020	60S ribosomal protein L18 OS=Homo sapiens GN=RPL18 PE=1 SV=2	46.2766	10	10	1
Q16891	MICOS complex subunit MIC60 OS=Homo sapiens GN=IMMT PE=1 SV=1	47.0976	45	45	1
P35232	Prohibitin OS=Homo sapiens GN=PHB PE=1 SV=1	59.9265	21	21	1
P62820	Ras-related protein Rab-1A OS=Homo sapiens GN=RAB1A PE=1 SV=3	62.439	16	8	1
P61978	Heterogeneous nuclear ribonucleoprotein K OS=Homo sapiens GN=HNRNPK PE=1 SV=1	44.7084	23	23	1
O43795	Unconventional myosin-Ib OS=Homo sapiens GN=MYO1B PE=1 SV=3	35.6514	45	44	1
P16219	Short-chain specific acyl-CoA dehydrogenase, mitochondrial OS=Homo sapiens GN=ACADS PE=1 SV=1	45.3883	16	16	1
P34913	Bifunctional epoxide hydrolase 2 OS=Homo sapiens GN=EPHX2 PE=1 SV=2	46.8468	24	24	1
P31150	Rab GDP dissociation inhibitor alpha OS=Homo sapiens GN=GDI1 PE=1 SV=2	55.7047	25	15	1
P42330	Aldo-keto reductase family 1 member C3 OS=Homo sapiens GN=AKR1C3 PE=1 SV=4	62.8483	24	10	1
Q9Y2Q3	Glutathione S-transferase kappa 1 OS=Homo sapiens GN=GSTK1 PE=1 SV=3	68.5841	15	15	1
P34897	Serine hydroxymethyltransferase, mitochondrial OS=Homo sapiens GN=SHMT2 PE=1 SV=3	50.1984	24	23	1
Q7Z5P4	17-beta-hydroxysteroid dehydrogenase 13 OS=Homo sapiens GN=HSD17B13 PE=1 SV=1	53.3333	21	20	1
P21796	Voltage-dependent anion-selective channel protein 1 OS=Homo sapiens GN=VDAC1 PE=1 SV=2	74.5583	19	18	1
Q63HN8	E3 ubiquitin-protein ligase RNF213 OS=Homo sapiens GN=RNF213 PE=1 SV=3	15.1719	72	70	1
P04792	Heat shock protein beta-1 OS=Homo sapiens GN=HSPB1 PE=1 SV=2	53.1707	13	13	1
Q13085	Acetyl-CoA carboxylase 1 OS=Homo sapiens GN=ACACA PE=1 SV=2	25.3197	57	44	1
P27708	CAD protein OS=Homo sapiens GN=CAD PE=1 SV=3	18.9663	38	34	1
Q14847	LIM and SH3 domain protein 1 OS=Homo sapiens GN=LASP1 PE=1 SV=2	56.3218	18	18	1
O14975	Very long-chain acyl-CoA synthetase OS=Homo sapiens GN=SLC27A2 PE=1 SV=2	34.6774	25	25	1
O00264	Membrane-associated progesterone receptor component 1 OS=Homo sapiens GN=PGRMC1 PE=1 SV=3	57.4359	18	16	1
P35998	26S protease regulatory subunit 7 OS=Homo sapiens GN=PSMC2 PE=1 SV=3	61.6628	27	27	1
O75643	U5 small nuclear ribonucleoprotein 200 kDa helicase OS=Homo sapiens GN=SNRNP200 PE=1 SV=2	29.2603	62	62	1
Q4G0N4	NAD kinase 2, mitochondrial OS=Homo sapiens GN=NADK2 PE=1 SV=2	56.5611	27	27	1
P34932	Heat shock 70 kDa protein 4 OS=Homo sapiens GN=HSPA4 PE=1 SV=4	54.0476	41	37	1
Q15746	Myosin light chain kinase, smooth muscle OS=Homo sapiens GN=MYLK PE=1 SV=4	30.5643	52	51	1
P06744	Glucose-6-phosphate isomerase OS=Homo sapiens GN=GPI PE=1 SV=4	38.7097	26	22	1
Q9ULC5	Long-chain-fatty-acid--CoA ligase 5 OS=Homo sapiens GN=ACSL5 PE=1 SV=1	43.1918	23	20	1
P13716	Delta-aminolevulinic acid dehydratase OS=Homo sapiens GN=ALAD PE=1 SV=1	48.4848	18	18	1
Q05707	Collagen alpha-1(XIV) chain OS=Homo sapiens GN=COL14A1 PE=1 SV=3	29.51	48	48	1
Q04446	1,4-alpha-glucan-branching enzyme OS=Homo sapiens GN=GBE1 PE=1 SV=3	40.0285	30	30	1
P54136	Arginine--tRNA ligase, cytoplasmic OS=Homo sapiens GN=RARS PE=1 SV=2	44.697	31	31	1
P53618	Coatomer subunit beta OS=Homo sapiens GN=COPB1 PE=1 SV=3	37.9853	32	32	1
Q96RQ3	Methylcrotonoyl-CoA carboxylase subunit alpha, mitochondrial OS=Homo sapiens GN=MCCC1 PE=1 SV=3	38.3448	24	23	1
P14618	Pyruvate kinase PKM OS=Homo sapiens GN=PKM PE=1 SV=4	54.9906	28	26	1
Q86TX2	Acyl-coenzyme A thioesterase 1 OS=Homo sapiens GN=ACOT1 PE=1 SV=1	54.1568	23	23	1
Q8WUM4	Programmed cell death 6-interacting protein OS=Homo sapiens GN=PDCD6IP PE=1 SV=1	39.4009	39	39	1
Q9P2M7	Cingulin OS=Homo sapiens GN=CGN PE=1 SV=2	47.9532	62	59	1
P20853	Cytochrome P450 2A7 OS=Homo sapiens GN=CYP2A7 PE=2 SV=2	40.081	23	3	1
P33176	Kinesin-1 heavy chain OS=Homo sapiens GN=KIF5B PE=1 SV=1	54.5171	54	54	1
P08865	40S ribosomal protein SA OS=Homo sapiens GN=RPSA PE=1 SV=4	54.9153	17	16	1
Q08257	Quinone oxidoreductase OS=Homo sapiens GN=CRYZ PE=1 SV=1	53.7994	19	19	1
Q15075	Early endosome antigen 1 OS=Homo sapiens GN=EEA1 PE=1 SV=2	41.3182	61	60	1
Q6YN16	Hydroxysteroid dehydrogenase-like protein 2 OS=Homo sapiens GN=HSDL2 PE=1 SV=1	46.4115	23	23	1
P31943	Heterogeneous nuclear ribonucleoprotein H OS=Homo sapiens GN=HNRNPH1 PE=1 SV=4	36.7483	14	8	1
Q08211	ATP-dependent RNA helicase A OS=Homo sapiens GN=DHX9 PE=1 SV=4	28.0315	35	35	1
P02549	Spectrin alpha chain, erythrocytic 1 OS=Homo sapiens GN=SPTA1 PE=1 SV=5	29.847	63	62	1
P02452	Collagen alpha-1(I) chain OS=Homo sapiens GN=COL1A1 PE=1 SV=5	17.1448	21	21	1
P62829	60S ribosomal protein L23 OS=Homo sapiens GN=RPL23 PE=1 SV=1	61.4286	9	9	1
P21695	Glycerol-3-phosphate dehydrogenase [NAD(+)], cytoplasmic OS=Homo sapiens GN=GPD1 PE=1 SV=4	59.3123	24	22	1
Q15436	Protein transport protein Sec23A OS=Homo sapiens GN=SEC23A PE=1 SV=2	36.2092	26	24	1
P17858	ATP-dependent 6-phosphofructokinase, liver type OS=Homo sapiens GN=PFKL PE=1 SV=6	31.7949	27	22	1
Q92614	Unconventional myosin-XVIIIa OS=Homo sapiens GN=MYO18A PE=1 SV=3	29.7468	64	64	1
Q8WWI1	LIM domain only protein 7 OS=Homo sapiens GN=LMO7 PE=1 SV=3	31.3725	49	49	1
P16402	Histone H1.3 OS=Homo sapiens GN=HIST1H1D PE=1 SV=2	51.1312	19	7	1
P16662	UDP-glucuronosyltransferase 2B7 OS=Homo sapiens GN=UGT2B7 PE=1 SV=1	21.9282	15	9	1
P31040	Succinate dehydrogenase [ubiquinone] flavoprotein subunit, mitochondrial OS=Homo sapiens GN=SDHA PE=1 SV=2	40.3614	26	26	1
P14868	Aspartate--tRNA ligase, cytoplasmic OS=Homo sapiens GN=DARS PE=1 SV=2	61.477	32	32	1
Q92841	Probable ATP-dependent RNA helicase DDX17 OS=Homo sapiens GN=DDX17 PE=1 SV=2	43.7586	32	24	1
P45974	Ubiquitin carboxyl-terminal hydrolase 5 OS=Homo sapiens GN=USP5 PE=1 SV=2	33.1002	25	25	1
P30039	Phenazine biosynthesis-like domain-containing protein OS=Homo sapiens GN=PBLD PE=1 SV=2	52.7778	15	15	1
P22310	UDP-glucuronosyltransferase 1-4 OS=Homo sapiens GN=UGT1A4 PE=1 SV=1	22.2846	11	6	1
P30041	Peroxiredoxin-6 OS=Homo sapiens GN=PRDX6 PE=1 SV=3	78.5714	20	20	1
P00747	Plasminogen OS=Homo sapiens GN=PLG PE=1 SV=2	43.8272	34	34	1
P17980	26S protease regulatory subunit 6A OS=Homo sapiens GN=PSMC3 PE=1 SV=3	63.7813	31	31	1
Q99460	26S proteasome non-ATPase regulatory subunit 1 OS=Homo sapiens GN=PSMD1 PE=1 SV=2	38.405	35	35	1
Q02338	D-beta-hydroxybutyrate dehydrogenase, mitochondrial OS=Homo sapiens GN=BDH1 PE=1 SV=3	53.6443	18	18	1
P46939	Utrophin OS=Homo sapiens GN=UTRN PE=1 SV=2	21.6429	76	73	1
Q14789	Golgin subfamily B member 1 OS=Homo sapiens GN=GOLGB1 PE=1 SV=2	24.6395	72	71	1
Q9NQR4	Omega-amidase NIT2 OS=Homo sapiens GN=NIT2 PE=1 SV=1	63.4058	19	19	1
O14756	17-beta-hydroxysteroid dehydrogenase type 6 OS=Homo sapiens GN=HSD17B6 PE=1 SV=1	40.0631	16	10	1
P18669	Phosphoglycerate mutase 1 OS=Homo sapiens GN=PGAM1 PE=1 SV=2	54.7244	16	16	1
P15144	Aminopeptidase N OS=Homo sapiens GN=ANPEP PE=1 SV=4	32.4716	35	35	1
O94874	E3 UFM1-protein ligase 1 OS=Homo sapiens GN=UFL1 PE=1 SV=2	44.2065	35	34	1
P49753	Acyl-coenzyme A thioesterase 2, mitochondrial OS=Homo sapiens GN=ACOT2 PE=1 SV=6	44.5135	21	21	1
P13645	Keratin, type I cytoskeletal 10 OS=Homo sapiens GN=KRT10 PE=1 SV=6	42.2945	29	21	1
P00915	Carbonic anhydrase 1 OS=Homo sapiens GN=CA1 PE=1 SV=2	60.1533	12	12	1
P06753	Tropomyosin alpha-3 chain OS=Homo sapiens GN=TPM3 PE=1 SV=2	47.0175	21	6	1
Q15365	Poly(rC)-binding protein 1 OS=Homo sapiens GN=PCBP1 PE=1 SV=2	57.0225	16	10	1
P08240	Signal recognition particle receptor subunit alpha OS=Homo sapiens GN=SRPR PE=1 SV=2	44.3574	26	26	1
P35241	Radixin OS=Homo sapiens GN=RDX PE=1 SV=1	51.6295	46	30	1
P46777	60S ribosomal protein L5 OS=Homo sapiens GN=RPL5 PE=1 SV=3	43.4343	18	18	1
O95154	Aflatoxin B1 aldehyde reductase member 3 OS=Homo sapiens GN=AKR7A3 PE=1 SV=2	37.7644	12	11	1
P31946	14-3-3 protein beta/alpha OS=Homo sapiens GN=YWHAB PE=1 SV=3	66.6667	18	10	1
P00167	Cytochrome b5 OS=Homo sapiens GN=CYB5A PE=1 SV=2	63.4328	10	10	1
P50993	Sodium/potassium-transporting ATPase subunit alpha-2 OS=Homo sapiens GN=ATP1A2 PE=1 SV=1	13.4314	12	12	1
P05388	60S acidic ribosomal protein P0 OS=Homo sapiens GN=RPLP0 PE=1 SV=1	43.8486	14	14	1
P04075	Fructose-bisphosphate aldolase A OS=Homo sapiens GN=ALDOA PE=1 SV=2	59.6154	26	20	1
P24298	Alanine aminotransferase 1 OS=Homo sapiens GN=GPT PE=1 SV=3	47.1774	18	15	1
P11177	Pyruvate dehydrogenase E1 component subunit beta, mitochondrial OS=Homo sapiens GN=PDHB PE=1 SV=3	38.9972	12	12	1
P48444	Coatomer subunit delta OS=Homo sapiens GN=ARCN1 PE=1 SV=1	38.9432	25	25	1
P17987	T-complex protein 1 subunit alpha OS=Homo sapiens GN=TCP1 PE=1 SV=1	45.6835	25	25	1
P36578	60S ribosomal protein L4 OS=Homo sapiens GN=RPL4 PE=1 SV=5	48.2436	23	23	1
P31937	3-hydroxyisobutyrate dehydrogenase, mitochondrial OS=Homo sapiens GN=HIBADH PE=1 SV=2	38.9881	9	9	1
P62701	40S ribosomal protein S4, X isoform OS=Homo sapiens GN=RPS4X PE=1 SV=2	68.4411	22	15	1
P62158	Calmodulin OS=Homo sapiens GN=CALM1 PE=1 SV=2	55.7047	9	9	1
P22105	Tenascin-X OS=Homo sapiens GN=TNXB PE=1 SV=4	21.075	61	61	1
P11277	Spectrin beta chain, erythrocytic OS=Homo sapiens GN=SPTB PE=1 SV=5	31.7267	67	57	1
O00468	Agrin OS=Homo sapiens GN=AGRN PE=1 SV=5	25.8829	40	40	1
P62195	26S protease regulatory subunit 8 OS=Homo sapiens GN=PSMC5 PE=1 SV=1	69.9507	24	22	1
P13929	Beta-enolase OS=Homo sapiens GN=ENO3 PE=1 SV=5	45.8525	20	16	1
P19105	Myosin regulatory light chain 12A OS=Homo sapiens GN=MYL12A PE=1 SV=2	63.1579	11	5	1
O14950	Myosin regulatory light chain 12B OS=Homo sapiens GN=MYL12B PE=1 SV=2	62.7907	11	5	1
P46459	Vesicle-fusing ATPase OS=Homo sapiens GN=NSF PE=1 SV=3	41.129	33	32	1
Q05639	Elongation factor 1-alpha 2 OS=Homo sapiens GN=EEF1A2 PE=1 SV=1	42.3326	23	13	1
O75452	Retinol dehydrogenase 16 OS=Homo sapiens GN=RDH16 PE=1 SV=2	55.205	22	16	1
P13798	Acylamino-acid-releasing enzyme OS=Homo sapiens GN=APEH PE=1 SV=4	31.5574	22	22	1
O60506	Heterogeneous nuclear ribonucleoprotein Q OS=Homo sapiens GN=SYNCRIP PE=1 SV=2	42.0546	26	18	1
P26440	Isovaleryl-CoA dehydrogenase, mitochondrial OS=Homo sapiens GN=IVD PE=1 SV=1	43.4988	21	21	1
Q9BUF5	Tubulin beta-6 chain OS=Homo sapiens GN=TUBB6 PE=1 SV=1	37.6682	15	7	1
P28331	NADH-ubiquinone oxidoreductase 75 kDa subunit, mitochondrial OS=Homo sapiens GN=NDUFS1 PE=1 SV=3	42.3659	27	27	1
Q9NSE4	Isoleucine--tRNA ligase, mitochondrial OS=Homo sapiens GN=IARS2 PE=1 SV=2	31.8182	31	31	1
P14923	Junction plakoglobin OS=Homo sapiens GN=JUP PE=1 SV=3	47.5168	31	25	1
P48506	Glutamate--cysteine ligase catalytic subunit OS=Homo sapiens GN=GCLC PE=1 SV=2	36.5777	23	22	1
Q16696	Cytochrome P450 2A13 OS=Homo sapiens GN=CYP2A13 PE=1 SV=3	31.3765	21	9	1
P61981	14-3-3 protein gamma OS=Homo sapiens GN=YWHAG PE=1 SV=2	62.3482	18	12	1
P35908	Keratin, type II cytoskeletal 2 epidermal OS=Homo sapiens GN=KRT2 PE=1 SV=2	48.9828	33	22	1
Q9H0U4	Ras-related protein Rab-1B OS=Homo sapiens GN=RAB1B PE=1 SV=1	80.597	17	9	1
P36957	Dihydrolipoyllysine-residue succinyltransferase component of 2-oxoglutarate dehydrogenase complex, mitochondrial OS=Homo sapiens GN=DLST PE=1 SV=4	35.9823	18	18	1
Q99497	Protein deglycase DJ-1 OS=Homo sapiens GN=PARK7 PE=1 SV=2	55.5556	14	14	1
Q1KMD3	Heterogeneous nuclear ribonucleoprotein U-like protein 2 OS=Homo sapiens GN=HNRNPUL2 PE=1 SV=1	36.4123	25	25	1
Q58FF7	Putative heat shock protein HSP 90-beta-3 OS=Homo sapiens GN=HSP90AB3P PE=5 SV=1	27.4707	28	16	1
P62424	60S ribosomal protein L7a OS=Homo sapiens GN=RPL7A PE=1 SV=2	49.2481	21	21	1
P0CG38	POTE ankyrin domain family member I OS=Homo sapiens GN=POTEI PE=3 SV=1	8.18605	11	2	0
P06396	Gelsolin OS=Homo sapiens GN=GSN PE=1 SV=1	32.2251	27	27	1
P08758	Annexin A5 OS=Homo sapiens GN=ANXA5 PE=1 SV=2	72.1875	26	25	1
Q9UBR1	Beta-ureidopropionase OS=Homo sapiens GN=UPB1 PE=1 SV=1	61.1979	21	20	1
P16157	Ankyrin-1 OS=Homo sapiens GN=ANK1 PE=1 SV=3	22.8602	36	34	1
P42126	Enoyl-CoA delta isomerase 1, mitochondrial OS=Homo sapiens GN=ECI1 PE=1 SV=1	24.1722	9	9	1
P20073	Annexin A7 OS=Homo sapiens GN=ANXA7 PE=1 SV=3	32.377	16	16	1
P10632	Cytochrome P450 2C8 OS=Homo sapiens GN=CYP2C8 PE=1 SV=2	45.5102	24	18	1
P08572	Collagen alpha-2(IV) chain OS=Homo sapiens GN=COL4A2 PE=1 SV=4	8.46963	12	12	1
Q15233	Non-POU domain-containing octamer-binding protein OS=Homo sapiens GN=NONO PE=1 SV=4	51.38	28	26	1
Q9H6R3	Acyl-CoA synthetase short-chain family member 3, mitochondrial OS=Homo sapiens GN=ACSS3 PE=1 SV=1	39.5044	27	27	1
P31930	Cytochrome b-c1 complex subunit 1, mitochondrial OS=Homo sapiens GN=UQCRC1 PE=1 SV=3	40.625	16	15	1
P29401	Transketolase OS=Homo sapiens GN=TKT PE=1 SV=3	40.931	25	25	1
A6NMY6	Putative annexin A2-like protein OS=Homo sapiens GN=ANXA2P2 PE=5 SV=2	52.2124	24	24	1
P40227	T-complex protein 1 subunit zeta OS=Homo sapiens GN=CCT6A PE=1 SV=3	41.4313	22	17	1
P01860	Ig gamma-3 chain C region OS=Homo sapiens GN=IGHG3 PE=1 SV=2	38.7268	12	4	1
Q9UIJ7	GTP:AMP phosphotransferase AK3, mitochondrial OS=Homo sapiens GN=AK3 PE=1 SV=4	64.7577	17	17	1
Q9Y678	Coatomer subunit gamma-1 OS=Homo sapiens GN=COPG1 PE=1 SV=1	39.016	35	33	1
Q8NBS9	Thioredoxin domain-containing protein 5 OS=Homo sapiens GN=TXNDC5 PE=1 SV=2	47.4537	23	23	1
P27635	60S ribosomal protein L10 OS=Homo sapiens GN=RPL10 PE=1 SV=4	45.3271	14	14	1
O00159	Unconventional myosin-Ic OS=Homo sapiens GN=MYO1C PE=1 SV=4	42.0508	44	44	1
P37802	Transgelin-2 OS=Homo sapiens GN=TAGLN2 PE=1 SV=3	67.8392	17	17	1
P52209	6-phosphogluconate dehydrogenase, decarboxylating OS=Homo sapiens GN=PGD PE=1 SV=3	45.5487	23	23	1
P09960	Leukotriene A-4 hydrolase OS=Homo sapiens GN=LTA4H PE=1 SV=2	41.5712	24	24	1
O94905	Erlin-2 OS=Homo sapiens GN=ERLIN2 PE=1 SV=1	43.0678	16	13	1
Q14974	Importin subunit beta-1 OS=Homo sapiens GN=KPNB1 PE=1 SV=2	32.1918	25	25	1
Q14152	Eukaryotic translation initiation factor 3 subunit A OS=Homo sapiens GN=EIF3A PE=1 SV=1	39.7974	65	65	1
Q96N76	Urocanate hydratase OS=Homo sapiens GN=UROC1 PE=1 SV=1	34.6154	27	27	1
P50053	Ketohexokinase OS=Homo sapiens GN=KHK PE=1 SV=2	52.349	17	17	1
P12110	Collagen alpha-2(VI) chain OS=Homo sapiens GN=COL6A2 PE=1 SV=4	23.3562	28	28	1
P50570	Dynamin-2 OS=Homo sapiens GN=DNM2 PE=1 SV=2	43.3333	41	27	1
Q5JRA6	Melanoma inhibitory activity protein 3 OS=Homo sapiens GN=MIA3 PE=1 SV=1	29.6801	55	55	1
P27816	Microtubule-associated protein 4 OS=Homo sapiens GN=MAP4 PE=1 SV=3	47.1354	49	49	1
P36537	UDP-glucuronosyltransferase 2B10 OS=Homo sapiens GN=UGT2B10 PE=1 SV=1	29.7348	17	7	1
P63010	AP-2 complex subunit beta OS=Homo sapiens GN=AP2B1 PE=1 SV=1	32.0171	31	12	1
P13861	cAMP-dependent protein kinase type II-alpha regulatory subunit OS=Homo sapiens GN=PRKAR2A PE=1 SV=2	70.0495	26	23	1
Q9BWD1	Acetyl-CoA acetyltransferase, cytosolic OS=Homo sapiens GN=ACAT2 PE=1 SV=2	49.3703	18	18	1
Q02318	Sterol 26-hydroxylase, mitochondrial OS=Homo sapiens GN=CYP27A1 PE=1 SV=1	36.3465	19	19	1
P23396	40S ribosomal protein S3 OS=Homo sapiens GN=RPS3 PE=1 SV=2	70.7819	21	21	1
P09493	Tropomyosin alpha-1 chain OS=Homo sapiens GN=TPM1 PE=1 SV=2	58.0986	27	11	1
P00450	Ceruloplasmin OS=Homo sapiens GN=CP PE=1 SV=1	28.3568	29	23	1
P27105	Erythrocyte band 7 integral membrane protein OS=Homo sapiens GN=STOM PE=1 SV=3	38.5417	11	11	1
Q9NY33	Dipeptidyl peptidase 3 OS=Homo sapiens GN=DPP3 PE=1 SV=2	36.4993	22	22	1
Q969Z3	Mitochondrial amidoxime reducing component 2 OS=Homo sapiens GN=MARC2 PE=1 SV=1	40.2985	18	17	1
O95479	GDH/6PGL endoplasmic bifunctional protein OS=Homo sapiens GN=H6PD PE=1 SV=2	39.9494	30	30	1
Q03252	Lamin-B2 OS=Homo sapiens GN=LMNB2 PE=1 SV=4	57.4194	46	41	1
Q6P2Q9	Pre-mRNA-processing-splicing factor 8 OS=Homo sapiens GN=PRPF8 PE=1 SV=2	25.8244	56	56	1
P00918	Carbonic anhydrase 2 OS=Homo sapiens GN=CA2 PE=1 SV=2	63.0769	14	14	1
P55196	Afadin OS=Homo sapiens GN=MLLT4 PE=1 SV=3	28.7829	47	47	1
P62753	40S ribosomal protein S6 OS=Homo sapiens GN=RPS6 PE=1 SV=1	37.3494	13	13	1
P39023	60S ribosomal protein L3 OS=Homo sapiens GN=RPL3 PE=1 SV=2	49.6278	26	26	1
Q01518	Adenylyl cyclase-associated protein 1 OS=Homo sapiens GN=CAP1 PE=1 SV=5	46.1053	25	23	1
Q07157	Tight junction protein ZO-1 OS=Homo sapiens GN=TJP1 PE=1 SV=3	25	40	38	1
P35558	Phosphoenolpyruvate carboxykinase, cytosolic [GTP] OS=Homo sapiens GN=PCK1 PE=1 SV=3	45.4984	28	25	1
P31939	Bifunctional purine biosynthesis protein PURH OS=Homo sapiens GN=ATIC PE=1 SV=3	50.3378	25	25	1
P42224	Signal transducer and activator of transcription 1-alpha/beta OS=Homo sapiens GN=STAT1 PE=1 SV=2	38.8	29	29	1
Q7Z6Z7	E3 ubiquitin-protein ligase HUWE1 OS=Homo sapiens GN=HUWE1 PE=1 SV=3	13.1916	53	52	1
P23246	Splicing factor, proline- and glutamine-rich OS=Homo sapiens GN=SFPQ PE=1 SV=2	42.0085	34	33	1
P62241	40S ribosomal protein S8 OS=Homo sapiens GN=RPS8 PE=1 SV=2	62.5	16	16	1
P49257	Protein ERGIC-53 OS=Homo sapiens GN=LMAN1 PE=1 SV=2	37.8431	23	22	1
P55795	Heterogeneous nuclear ribonucleoprotein H2 OS=Homo sapiens GN=HNRNPH2 PE=1 SV=1	36.3029	13	8	1
P51858	Hepatoma-derived growth factor OS=Homo sapiens GN=HDGF PE=1 SV=1	73.3333	18	17	1
Q10567	AP-1 complex subunit beta-1 OS=Homo sapiens GN=AP1B1 PE=1 SV=2	29.3994	30	11	1
P01859	Ig gamma-2 chain C region OS=Homo sapiens GN=IGHG2 PE=1 SV=2	25.7669	8	2	1
P62906	60S ribosomal protein L10a OS=Homo sapiens GN=RPL10A PE=1 SV=2	40.0922	12	12	1
O43390	Heterogeneous nuclear ribonucleoprotein R OS=Homo sapiens GN=HNRNPR PE=1 SV=1	36.9668	25	16	1
P30153	Serine/threonine-protein phosphatase 2A 65 kDa regulatory subunit A alpha isoform OS=Homo sapiens GN=PPP2R1A PE=1 SV=4	39.8981	23	20	1
P37837	Transaldolase OS=Homo sapiens GN=TALDO1 PE=1 SV=2	46.2908	21	21	1
Q02790	Peptidyl-prolyl cis-trans isomerase FKBP4 OS=Homo sapiens GN=FKBP4 PE=1 SV=3	54.4662	29	29	1
Q16134	Electron transfer flavoprotein-ubiquinone oxidoreductase, mitochondrial OS=Homo sapiens GN=ETFDH PE=1 SV=2	36.953	26	26	1
Q14203	Dynactin subunit 1 OS=Homo sapiens GN=DCTN1 PE=1 SV=3	40.3756	47	47	1
Q9Y4G6	Talin-2 OS=Homo sapiens GN=TLN2 PE=1 SV=4	18.0566	43	26	1
Q14624	Inter-alpha-trypsin inhibitor heavy chain H4 OS=Homo sapiens GN=ITIH4 PE=1 SV=4	26.8817	23	23	1
P06748	Nucleophosmin OS=Homo sapiens GN=NPM1 PE=1 SV=2	60.5442	21	21	1
P47989	Xanthine dehydrogenase/oxidase OS=Homo sapiens GN=XDH PE=1 SV=4	30.5326	39	38	1
P14866	Heterogeneous nuclear ribonucleoprotein L OS=Homo sapiens GN=HNRNPL PE=1 SV=2	38.7097	20	19	1
Q06323	Proteasome activator complex subunit 1 OS=Homo sapiens GN=PSME1 PE=1 SV=1	66.2651	18	18	1
Q58FF8	Putative heat shock protein HSP 90-beta 2 OS=Homo sapiens GN=HSP90AB2P PE=1 SV=2	26.7717	14	8	1
P07951	Tropomyosin beta chain OS=Homo sapiens GN=TPM2 PE=1 SV=1	55.2817	24	6	0
O43242	26S proteasome non-ATPase regulatory subunit 3 OS=Homo sapiens GN=PSMD3 PE=1 SV=2	48.6891	31	31	1
Q9UJZ1	Stomatin-like protein 2, mitochondrial OS=Homo sapiens GN=STOML2 PE=1 SV=1	41.573	14	14	1
P15311	Ezrin OS=Homo sapiens GN=EZR PE=1 SV=4	44.8805	36	23	1
Q5T2W1	Na(+)/H(+) exchange regulatory cofactor NHE-RF3 OS=Homo sapiens GN=PDZK1 PE=1 SV=2	38.1503	22	22	1
Q5T4S7	E3 ubiquitin-protein ligase UBR4 OS=Homo sapiens GN=UBR4 PE=1 SV=1	12.6761	59	59	1
P63244	Guanine nucleotide-binding protein subunit beta-2-like 1 OS=Homo sapiens GN=GNB2L1 PE=1 SV=3	47.9495	20	20	1
P48668	Keratin, type II cytoskeletal 6C OS=Homo sapiens GN=KRT6C PE=1 SV=3	43.7943	29	12	0
P27348	14-3-3 protein theta OS=Homo sapiens GN=YWHAQ PE=1 SV=1	73.0612	21	15	1
Q16555	Dihydropyrimidinase-related protein 2 OS=Homo sapiens GN=DPYSL2 PE=1 SV=1	36.014	18	15	1
P04844	Dolichyl-diphosphooligosaccharide--protein glycosyltransferase subunit 2 OS=Homo sapiens GN=RPN2 PE=1 SV=3	37.7179	21	21	1
Q13200	26S proteasome non-ATPase regulatory subunit 2 OS=Homo sapiens GN=PSMD2 PE=1 SV=3	33.5903	31	31	1
P19971	Thymidine phosphorylase OS=Homo sapiens GN=TYMP PE=1 SV=2	46.888	19	19	1
O15229	Kynurenine 3-monooxygenase OS=Homo sapiens GN=KMO PE=1 SV=2	35.3909	17	17	1
Q9BX66	Sorbin and SH3 domain-containing protein 1 OS=Homo sapiens GN=SORBS1 PE=1 SV=3	24.8452	29	28	1
P30048	Thioredoxin-dependent peroxide reductase, mitochondrial OS=Homo sapiens GN=PRDX3 PE=1 SV=3	46.875	12	12	1
P11766	Alcohol dehydrogenase class-3 OS=Homo sapiens GN=ADH5 PE=1 SV=4	41.7112	17	17	1
P49792	E3 SUMO-protein ligase RanBP2 OS=Homo sapiens GN=RANBP2 PE=1 SV=2	21.7122	61	59	1
P35606	Coatomer subunit beta' OS=Homo sapiens GN=COPB2 PE=1 SV=2	40.0662	36	36	1
Q9Y3Z3	Deoxynucleoside triphosphate triphosphohydrolase SAMHD1 OS=Homo sapiens GN=SAMHD1 PE=1 SV=2	48.2428	28	28	1
P02649	Apolipoprotein E OS=Homo sapiens GN=APOE PE=1 SV=1	66.2461	26	26	1
Q13310	Polyadenylate-binding protein 4 OS=Homo sapiens GN=PABPC4 PE=1 SV=1	31.677	20	13	1
Q9UQ80	Proliferation-associated protein 2G4 OS=Homo sapiens GN=PA2G4 PE=1 SV=3	55.8376	25	25	1
P49755	Transmembrane emp24 domain-containing protein 10 OS=Homo sapiens GN=TMED10 PE=1 SV=2	38.3562	9	9	1
Q14517	Protocadherin Fat 1 OS=Homo sapiens GN=FAT1 PE=1 SV=2	10.9852	49	49	1
Q16531	DNA damage-binding protein 1 OS=Homo sapiens GN=DDB1 PE=1 SV=1	34.386	40	40	1
P17844	Probable ATP-dependent RNA helicase DDX5 OS=Homo sapiens GN=DDX5 PE=1 SV=1	44.2997	36	28	1
O94760	N(G),N(G)-dimethylarginine dimethylaminohydrolase 1 OS=Homo sapiens GN=DDAH1 PE=1 SV=3	64.9123	16	15	1
P26641	Elongation factor 1-gamma OS=Homo sapiens GN=EEF1G PE=1 SV=3	35.6979	21	21	1
P55786	Puromycin-sensitive aminopeptidase OS=Homo sapiens GN=NPEPPS PE=1 SV=2	34.1676	32	32	1
Q9BSJ8	Extended synaptotagmin-1 OS=Homo sapiens GN=ESYT1 PE=1 SV=1	31.9746	31	31	1
P50991	T-complex protein 1 subunit delta OS=Homo sapiens GN=CCT4 PE=1 SV=4	52.5046	29	28	1
Q9Y617	Phosphoserine aminotransferase OS=Homo sapiens GN=PSAT1 PE=1 SV=2	54.5946	19	19	1
Q86UE4	Protein LYRIC OS=Homo sapiens GN=MTDH PE=1 SV=2	44.6735	26	26	1
P16401	Histone H1.5 OS=Homo sapiens GN=HIST1H1B PE=1 SV=3	48.2301	19	13	1
O95782	AP-2 complex subunit alpha-1 OS=Homo sapiens GN=AP2A1 PE=1 SV=3	33.8792	31	22	1
Q9NQ94	APOBEC1 complementation factor OS=Homo sapiens GN=A1CF PE=1 SV=1	37.7104	21	20	1
P00734	Prothrombin OS=Homo sapiens GN=F2 PE=1 SV=2	44.373	24	24	1
Q9Y6N5	Sulfide:quinone oxidoreductase, mitochondrial OS=Homo sapiens GN=SQRDL PE=1 SV=1	49.7778	25	25	1
Q86VP6	Cullin-associated NEDD8-dissociated protein 1 OS=Homo sapiens GN=CAND1 PE=1 SV=2	29.9187	36	34	1
Q15493	Regucalcin OS=Homo sapiens GN=RGN PE=1 SV=1	52.1739	17	17	1
Q15067	Peroxisomal acyl-coenzyme A oxidase 1 OS=Homo sapiens GN=ACOX1 PE=1 SV=3	40.7576	20	20	1
P14543	Nidogen-1 OS=Homo sapiens GN=NID1 PE=1 SV=3	26.1427	32	31	1
Q02218	2-oxoglutarate dehydrogenase, mitochondrial OS=Homo sapiens GN=OGDH PE=1 SV=3	35.4839	37	29	1
O00299	Chloride intracellular channel protein 1 OS=Homo sapiens GN=CLIC1 PE=1 SV=4	70.5394	14	14	1
Q12906	Interleukin enhancer-binding factor 3 OS=Homo sapiens GN=ILF3 PE=1 SV=3	26.8456	24	21	1
P05141	ADP/ATP translocase 2 OS=Homo sapiens GN=SLC25A5 PE=1 SV=7	50.6711	22	9	1
Q9H8H3	Methyltransferase-like protein 7A OS=Homo sapiens GN=METTL7A PE=1 SV=1	27.459	6	6	1
Q15393	Splicing factor 3B subunit 3 OS=Homo sapiens GN=SF3B3 PE=1 SV=4	26.4585	32	32	1
Q00266	S-adenosylmethionine synthase isoform type-1 OS=Homo sapiens GN=MAT1A PE=1 SV=2	43.038	17	13	1
Q15366	Poly(rC)-binding protein 2 OS=Homo sapiens GN=PCBP2 PE=1 SV=1	38.0822	13	7	1
Q9P2J5	Leucine--tRNA ligase, cytoplasmic OS=Homo sapiens GN=LARS PE=1 SV=2	31.3776	38	38	1
P09651	Heterogeneous nuclear ribonucleoprotein A1 OS=Homo sapiens GN=HNRNPA1 PE=1 SV=5	52.957	17	14	1
P32929	Cystathionine gamma-lyase OS=Homo sapiens GN=CTH PE=1 SV=3	48.3951	16	16	1
Q9UHG3	Prenylcysteine oxidase 1 OS=Homo sapiens GN=PCYOX1 PE=1 SV=3	31.0891	16	16	1
O75356	Ectonucleoside triphosphate diphosphohydrolase 5 OS=Homo sapiens GN=ENTPD5 PE=1 SV=1	31.3084	13	13	1
P22695	Cytochrome b-c1 complex subunit 2, mitochondrial OS=Homo sapiens GN=UQCRC2 PE=1 SV=3	50.3311	21	21	1
Q92900	Regulator of nonsense transcripts 1 OS=Homo sapiens GN=UPF1 PE=1 SV=2	34.0124	33	33	1
P25325	3-mercaptopyruvate sulfurtransferase OS=Homo sapiens GN=MPST PE=1 SV=3	61.2795	21	21	1
Q96CM8	Acyl-CoA synthetase family member 2, mitochondrial OS=Homo sapiens GN=ACSF2 PE=1 SV=2	38.0488	21	21	1
O00567	Nucleolar protein 56 OS=Homo sapiens GN=NOP56 PE=1 SV=4	45.4545	23	23	1
Q12882	Dihydropyrimidine dehydrogenase [NADP(+)] OS=Homo sapiens GN=DPYD PE=1 SV=2	36.0976	34	34	1
Q9Y4W6	AFG3-like protein 2 OS=Homo sapiens GN=AFG3L2 PE=1 SV=2	42.409	40	40	1
P78329	Phylloquinone omega-hydroxylase CYP4F2 OS=Homo sapiens GN=CYP4F2 PE=1 SV=1	35.7692	20	5	1
Q6NVY1	3-hydroxyisobutyryl-CoA hydrolase, mitochondrial OS=Homo sapiens GN=HIBCH PE=1 SV=2	46.6321	21	21	1
Q13162	Peroxiredoxin-4 OS=Homo sapiens GN=PRDX4 PE=1 SV=1	46.4945	13	10	1
P13010	X-ray repair cross-complementing protein 5 OS=Homo sapiens GN=XRCC5 PE=1 SV=3	35.7923	28	28	1
P62263	40S ribosomal protein S14 OS=Homo sapiens GN=RPS14 PE=1 SV=3	40.3974	8	8	1
P08123	Collagen alpha-2(I) chain OS=Homo sapiens GN=COL1A2 PE=1 SV=7	11.713	16	16	1
P08729	Keratin, type II cytoskeletal 7 OS=Homo sapiens GN=KRT7 PE=1 SV=5	50.533	30	2	1
A1L0T0	Acetolactate synthase-like protein OS=Homo sapiens GN=ILVBL PE=1 SV=2	29.2722	15	15	1
O00571	ATP-dependent RNA helicase DDX3X OS=Homo sapiens GN=DDX3X PE=1 SV=3	35.0453	26	8	1
P41252	Isoleucine--tRNA ligase, cytoplasmic OS=Homo sapiens GN=IARS PE=1 SV=2	31.6165	39	39	1
P51149	Ras-related protein Rab-7a OS=Homo sapiens GN=RAB7A PE=1 SV=1	78.2609	18	18	1
P15880	40S ribosomal protein S2 OS=Homo sapiens GN=RPS2 PE=1 SV=2	52.901	17	17	1
Q06210	Glutamine--fructose-6-phosphate aminotransferase [isomerizing] 1 OS=Homo sapiens GN=GFPT1 PE=1 SV=3	38.7697	26	26	1
P05181	Cytochrome P450 2E1 OS=Homo sapiens GN=CYP2E1 PE=1 SV=1	44.6247	25	24	1
P36542	ATP synthase subunit gamma, mitochondrial OS=Homo sapiens GN=ATP5C1 PE=1 SV=1	33.8926	12	12	1
P18124	60S ribosomal protein L7 OS=Homo sapiens GN=RPL7 PE=1 SV=1	47.9839	17	17	1
P02774	Vitamin D-binding protein OS=Homo sapiens GN=GC PE=1 SV=1	54.6414	26	25	1
O60716	Catenin delta-1 OS=Homo sapiens GN=CTNND1 PE=1 SV=1	37.0868	32	32	1
Q9HC38	Glyoxalase domain-containing protein 4 OS=Homo sapiens GN=GLOD4 PE=1 SV=1	39.9361	14	14	1
P43490	Nicotinamide phosphoribosyltransferase OS=Homo sapiens GN=NAMPT PE=1 SV=1	46.2322	23	23	1
Q6ZUJ8	Phosphoinositide 3-kinase adapter protein 1 OS=Homo sapiens GN=PIK3AP1 PE=1 SV=2	37.3913	23	23	1
O00231	26S proteasome non-ATPase regulatory subunit 11 OS=Homo sapiens GN=PSMD11 PE=1 SV=3	40.2844	17	17	1
Q9H361	Polyadenylate-binding protein 3 OS=Homo sapiens GN=PABPC3 PE=1 SV=2	22.187	17	15	1
Q99959	Plakophilin-2 OS=Homo sapiens GN=PKP2 PE=1 SV=2	31.6686	26	26	1
P09622	Dihydrolipoyl dehydrogenase, mitochondrial OS=Homo sapiens GN=DLD PE=1 SV=2	32.0236	20	20	1
P43155	Carnitine O-acetyltransferase OS=Homo sapiens GN=CRAT PE=1 SV=5	33.0671	21	21	1
P35609	Alpha-actinin-2 OS=Homo sapiens GN=ACTN2 PE=1 SV=1	15.5481	12	4	0
P62191	26S protease regulatory subunit 4 OS=Homo sapiens GN=PSMC1 PE=1 SV=1	59.5455	28	26	1
P61158	Actin-related protein 3 OS=Homo sapiens GN=ACTR3 PE=1 SV=3	49.7608	23	23	1
P51649	Succinate-semialdehyde dehydrogenase, mitochondrial OS=Homo sapiens GN=ALDH5A1 PE=1 SV=2	43.7383	23	23	1
Q9NTX5	Ethylmalonyl-CoA decarboxylase OS=Homo sapiens GN=ECHDC1 PE=1 SV=2	56.3518	14	14	1
P07305	Histone H1.0 OS=Homo sapiens GN=H1F0 PE=1 SV=3	35.567	9	9	1
O76031	ATP-dependent Clp protease ATP-binding subunit clpX-like, mitochondrial OS=Homo sapiens GN=CLPX PE=1 SV=2	38.2306	22	22	1
Q9Y4F1	FERM, RhoGEF and pleckstrin domain-containing protein 1 OS=Homo sapiens GN=FARP1 PE=1 SV=1	26.3158	26	26	1
Q9BQS8	FYVE and coiled-coil domain-containing protein 1 OS=Homo sapiens GN=FYCO1 PE=1 SV=3	30.2436	42	41	1
P19224	UDP-glucuronosyltransferase 1-6 OS=Homo sapiens GN=UGT1A6 PE=1 SV=2	25.9398	16	12	1
Q04917	14-3-3 protein eta OS=Homo sapiens GN=YWHAH PE=1 SV=4	66.2602	19	15	1
P00739	Haptoglobin-related protein OS=Homo sapiens GN=HPR PE=2 SV=2	41.092	16	3	1
O43615	Mitochondrial import inner membrane translocase subunit TIM44 OS=Homo sapiens GN=TIMM44 PE=1 SV=2	37.3894	19	19	1
P55036	26S proteasome non-ATPase regulatory subunit 4 OS=Homo sapiens GN=PSMD4 PE=1 SV=1	38.7268	10	10	1
P48047	ATP synthase subunit O, mitochondrial OS=Homo sapiens GN=ATP5O PE=1 SV=1	66.1972	15	15	1
Q6NZI2	Polymerase I and transcript release factor OS=Homo sapiens GN=PTRF PE=1 SV=1	34.359	17	17	1
Q9UNZ2	NSFL1 cofactor p47 OS=Homo sapiens GN=NSFL1C PE=1 SV=2	53.2432	20	20	1
P04259	Keratin, type II cytoskeletal 6B OS=Homo sapiens GN=KRT6B PE=1 SV=5	39.1844	27	12	0
P40925	Malate dehydrogenase, cytoplasmic OS=Homo sapiens GN=MDH1 PE=1 SV=4	39.8204	17	17	1
Q0VF96	Cingulin-like protein 1 OS=Homo sapiens GN=CGNL1 PE=1 SV=2	30.6452	42	39	1
O75923	Dysferlin OS=Homo sapiens GN=DYSF PE=1 SV=1	22.0673	39	37	1
Q99715	Collagen alpha-1(XII) chain OS=Homo sapiens GN=COL12A1 PE=1 SV=2	17.8583	45	45	1
P24844	Myosin regulatory light polypeptide 9 OS=Homo sapiens GN=MYL9 PE=1 SV=4	51.1628	9	3	1
P78347	General transcription factor II-I OS=Homo sapiens GN=GTF2I PE=1 SV=2	34.5691	35	35	1
Q92928	Putative Ras-related protein Rab-1C OS=Homo sapiens GN=RAB1C PE=5 SV=2	46.2687	10	6	1
Q13884	Beta-1-syntrophin OS=Homo sapiens GN=SNTB1 PE=1 SV=3	41.6357	25	22	1
Q9NZB2	Constitutive coactivator of PPAR-gamma-like protein 1 OS=Homo sapiens GN=FAM120A PE=1 SV=2	32.2004	31	30	1
P51148	Ras-related protein Rab-5C OS=Homo sapiens GN=RAB5C PE=1 SV=2	57.8704	11	8	1
P53675	Clathrin heavy chain 2 OS=Homo sapiens GN=CLTCL1 PE=1 SV=2	8.04878	16	15	0
P23528	Cofilin-1 OS=Homo sapiens GN=CFL1 PE=1 SV=3	81.9277	17	14	1
P60660	Myosin light polypeptide 6 OS=Homo sapiens GN=MYL6 PE=1 SV=2	74.1722	12	10	1
Q08477	Docosahexaenoic acid omega-hydroxylase CYP4F3 OS=Homo sapiens GN=CYP4F3 PE=1 SV=2	31.5385	19	3	1
Q9P0Z9	Peroxisomal sarcosine oxidase OS=Homo sapiens GN=PIPOX PE=1 SV=2	36.9231	15	15	1
P01042	Kininogen-1 OS=Homo sapiens GN=KNG1 PE=1 SV=2	26.7081	20	20	1
Q8NHP1	Aflatoxin B1 aldehyde reductase member 4 OS=Homo sapiens GN=AKR7L PE=2 SV=6	22.9607	9	8	0
P62333	26S protease regulatory subunit 10B OS=Homo sapiens GN=PSMC6 PE=1 SV=1	60.6684	22	22	1
P26639	Threonine--tRNA ligase, cytoplasmic OS=Homo sapiens GN=TARS PE=1 SV=3	37.3444	26	26	1
Q9Y230	RuvB-like 2 OS=Homo sapiens GN=RUVBL2 PE=1 SV=3	50.324	22	22	1
O60656	UDP-glucuronosyltransferase 1-9 OS=Homo sapiens GN=UGT1A9 PE=1 SV=1	24.3396	12	8	1
P27695	DNA-(apurinic or apyrimidinic site) lyase OS=Homo sapiens GN=APEX1 PE=1 SV=2	49.0566	15	15	1
Q8NHW5	60S acidic ribosomal protein P0-like OS=Homo sapiens GN=RPLP0P6 PE=5 SV=1	27.7603	9	9	1
P22059	Oxysterol-binding protein 1 OS=Homo sapiens GN=OSBP PE=1 SV=1	38.166	31	31	1
A0AVT1	Ubiquitin-like modifier-activating enzyme 6 OS=Homo sapiens GN=UBA6 PE=1 SV=1	29.8479	29	29	1
P02790	Hemopexin OS=Homo sapiens GN=HPX PE=1 SV=2	37.4459	16	16	1
P02730	Band 3 anion transport protein OS=Homo sapiens GN=SLC4A1 PE=1 SV=3	20.0878	16	16	1
P30044	Peroxiredoxin-5, mitochondrial OS=Homo sapiens GN=PRDX5 PE=1 SV=4	48.5981	9	9	1
P05534	HLA class I histocompatibility antigen, A-24 alpha chain OS=Homo sapiens GN=HLA-A PE=1 SV=2	38.6301	13	8	1
P00439	Phenylalanine-4-hydroxylase OS=Homo sapiens GN=PAH PE=1 SV=1	48.4513	27	27	1
P51857	3-oxo-5-beta-steroid 4-dehydrogenase OS=Homo sapiens GN=AKR1D1 PE=1 SV=1	55.2147	19	17	1
O94973	AP-2 complex subunit alpha-2 OS=Homo sapiens GN=AP2A2 PE=1 SV=2	29.2865	25	16	1
Q9Y3I0	tRNA-splicing ligase RtcB homolog OS=Homo sapiens GN=RTCB PE=1 SV=1	39.604	21	21	1
Q8NE71	ATP-binding cassette sub-family F member 1 OS=Homo sapiens GN=ABCF1 PE=1 SV=2	35.6213	26	24	1
P07910	Heterogeneous nuclear ribonucleoproteins C1/C2 OS=Homo sapiens GN=HNRNPC PE=1 SV=4	35.9477	18	10	1
O00410	Importin-5 OS=Homo sapiens GN=IPO5 PE=1 SV=4	29.5351	26	25	1
Q8WVM8	Sec1 family domain-containing protein 1 OS=Homo sapiens GN=SCFD1 PE=1 SV=4	32.243	17	17	1
P35270	Sepiapterin reductase OS=Homo sapiens GN=SPR PE=1 SV=1	56.705	13	13	1
P33261	Cytochrome P450 2C19 OS=Homo sapiens GN=CYP2C19 PE=1 SV=3	29.3878	17	4	1
P21912	Succinate dehydrogenase [ubiquinone] iron-sulfur subunit, mitochondrial OS=Homo sapiens GN=SDHB PE=1 SV=3	56.7857	20	20	1
P08727	Keratin, type I cytoskeletal 19 OS=Homo sapiens GN=KRT19 PE=1 SV=4	47.5	21	12	1
P12694	2-oxoisovalerate dehydrogenase subunit alpha, mitochondrial OS=Homo sapiens GN=BCKDHA PE=1 SV=2	44.4944	17	17	1
Q01581	Hydroxymethylglutaryl-CoA synthase, cytoplasmic OS=Homo sapiens GN=HMGCS1 PE=1 SV=2	31.7308	18	16	1
Q9NUI1	Peroxisomal 2,4-dienoyl-CoA reductase OS=Homo sapiens GN=DECR2 PE=1 SV=1	48.2877	14	14	1
P30050	60S ribosomal protein L12 OS=Homo sapiens GN=RPL12 PE=1 SV=1	70.303	12	12	1
P54920	Alpha-soluble NSF attachment protein OS=Homo sapiens GN=NAPA PE=1 SV=3	60	18	18	1
P00491	Purine nucleoside phosphorylase OS=Homo sapiens GN=PNP PE=1 SV=2	55.0173	14	14	1
P16083	Ribosyldihydronicotinamide dehydrogenase [quinone] OS=Homo sapiens GN=NQO2 PE=1 SV=5	52.381	11	11	1
P50914	60S ribosomal protein L14 OS=Homo sapiens GN=RPL14 PE=1 SV=4	40.4651	10	10	1
P50416	Carnitine O-palmitoyltransferase 1, liver isoform OS=Homo sapiens GN=CPT1A PE=1 SV=2	26.0026	19	19	1
P48637	Glutathione synthetase OS=Homo sapiens GN=GSS PE=1 SV=1	55.6962	26	26	1
P10909	Clusterin OS=Homo sapiens GN=CLU PE=1 SV=1	32.0713	16	16	1
O95340	Bifunctional 3'-phosphoadenosine 5'-phosphosulfate synthase 2 OS=Homo sapiens GN=PAPSS2 PE=1 SV=2	34.3648	21	19	1
O94979	Protein transport protein Sec31A OS=Homo sapiens GN=SEC31A PE=1 SV=3	22.2951	29	29	1
P10635	Cytochrome P450 2D6 OS=Homo sapiens GN=CYP2D6 PE=1 SV=2	37.0221	17	17	1
O75146	Huntingtin-interacting protein 1-related protein OS=Homo sapiens GN=HIP1R PE=1 SV=2	32.5843	36	32	1
Q8N0X4	Citrate lyase subunit beta-like protein, mitochondrial OS=Homo sapiens GN=CLYBL PE=1 SV=2	58.2353	18	18	1
Q14749	Glycine N-methyltransferase OS=Homo sapiens GN=GNMT PE=1 SV=3	32.2034	9	9	1
P22234	Multifunctional protein ADE2 OS=Homo sapiens GN=PAICS PE=1 SV=3	44.7059	25	25	1
P39019	40S ribosomal protein S19 OS=Homo sapiens GN=RPS19 PE=1 SV=2	51.7241	11	11	1
Q9UHK6	Alpha-methylacyl-CoA racemase OS=Homo sapiens GN=AMACR PE=1 SV=2	38.4817	17	17	1
Q96P70	Importin-9 OS=Homo sapiens GN=IPO9 PE=1 SV=3	24.5917	22	22	1
P62873	Guanine nucleotide-binding protein G(I)/G(S)/G(T) subunit beta-1 OS=Homo sapiens GN=GNB1 PE=1 SV=3	26.1765	8	5	1
O14980	Exportin-1 OS=Homo sapiens GN=XPO1 PE=1 SV=1	29.0383	28	28	1
Q8IYQ7	Threonine synthase-like 1 OS=Homo sapiens GN=THNSL1 PE=1 SV=2	31.7631	20	20	1
Q9UQE7	Structural maintenance of chromosomes protein 3 OS=Homo sapiens GN=SMC3 PE=1 SV=2	37.6335	47	47	1
Q8NE62	Choline dehydrogenase, mitochondrial OS=Homo sapiens GN=CHDH PE=1 SV=2	36.7003	28	28	1
P05556	Integrin beta-1 OS=Homo sapiens GN=ITGB1 PE=1 SV=2	26.5664	25	25	1
O14745	Na(+)/H(+) exchange regulatory cofactor NHE-RF1 OS=Homo sapiens GN=SLC9A3R1 PE=1 SV=4	63.4078	23	23	1
P24534	Elongation factor 1-beta OS=Homo sapiens GN=EEF1B2 PE=1 SV=3	47.1111	10	8	1
P57721	Poly(rC)-binding protein 3 OS=Homo sapiens GN=PCBP3 PE=2 SV=2	21.5633	8	3	1
P09874	Poly [ADP-ribose] polymerase 1 OS=Homo sapiens GN=PARP1 PE=1 SV=4	32.3471	31	31	1
P53992	Protein transport protein Sec24C OS=Homo sapiens GN=SEC24C PE=1 SV=3	25.4113	26	22	1
P49591	Serine--tRNA ligase, cytoplasmic OS=Homo sapiens GN=SARS PE=1 SV=3	38.716	21	21	1
P50502	Hsc70-interacting protein OS=Homo sapiens GN=ST13 PE=1 SV=2	32.2493	12	12	1
P30508	HLA class I histocompatibility antigen, Cw-12 alpha chain OS=Homo sapiens GN=HLA-C PE=1 SV=2	40.7104	11	2	0
P29692	Elongation factor 1-delta OS=Homo sapiens GN=EEF1D PE=1 SV=5	49.1103	15	13	1
Q9Y6C2	EMILIN-1 OS=Homo sapiens GN=EMILIN1 PE=1 SV=2	26.6732	23	23	1
Q9H4A4	Aminopeptidase B OS=Homo sapiens GN=RNPEP PE=1 SV=2	35.0769	23	23	1
Q93008	Probable ubiquitin carboxyl-terminal hydrolase FAF-X OS=Homo sapiens GN=USP9X PE=1 SV=3	17.5097	44	42	1
Q13596	Sorting nexin-1 OS=Homo sapiens GN=SNX1 PE=1 SV=3	30.0766	15	14	1
Q9UJU6	Drebrin-like protein OS=Homo sapiens GN=DBNL PE=1 SV=1	44.8837	19	19	1
O15523	ATP-dependent RNA helicase DDX3Y OS=Homo sapiens GN=DDX3Y PE=1 SV=2	35.4545	24	6	1
O60784	Target of Myb protein 1 OS=Homo sapiens GN=TOM1 PE=1 SV=2	27.8455	12	12	1
Q14247	Src substrate cortactin OS=Homo sapiens GN=CTTN PE=1 SV=2	41.2727	24	24	1
P12268	Inosine-5'-monophosphate dehydrogenase 2 OS=Homo sapiens GN=IMPDH2 PE=1 SV=2	39.4942	19	19	1
Q5JPE7	Nodal modulator 2 OS=Homo sapiens GN=NOMO2 PE=1 SV=1	21.468	20	2	1
Q86WU2	Probable D-lactate dehydrogenase, mitochondrial OS=Homo sapiens GN=LDHD PE=1 SV=1	28.9941	12	12	1
O00151	PDZ and LIM domain protein 1 OS=Homo sapiens GN=PDLIM1 PE=1 SV=4	68.693	18	18	1
Q9ULD0	2-oxoglutarate dehydrogenase-like, mitochondrial OS=Homo sapiens GN=OGDHL PE=1 SV=3	30.8911	33	25	1
P51991	Heterogeneous nuclear ribonucleoprotein A3 OS=Homo sapiens GN=HNRNPA3 PE=1 SV=2	51.8519	21	19	1
P01011	Alpha-1-antichymotrypsin OS=Homo sapiens GN=SERPINA3 PE=1 SV=2	26.9504	13	13	1
Q5VYK3	Proteasome-associated protein ECM29 homolog OS=Homo sapiens GN=ECM29 PE=1 SV=2	20.8672	29	29	1
P54840	Glycogen [starch] synthase, liver OS=Homo sapiens GN=GYS2 PE=1 SV=2	27.027	24	22	1
P00441	Superoxide dismutase [Cu-Zn] OS=Homo sapiens GN=SOD1 PE=1 SV=2	51.9481	10	10	1
O75116	Rho-associated protein kinase 2 OS=Homo sapiens GN=ROCK2 PE=1 SV=4	31.1239	46	42	1
P61019	Ras-related protein Rab-2A OS=Homo sapiens GN=RAB2A PE=1 SV=1	65.566	12	6	1
Q13263	Transcription intermediary factor 1-beta OS=Homo sapiens GN=TRIM28 PE=1 SV=5	40.2395	24	24	1
P55265	Double-stranded RNA-specific adenosine deaminase OS=Homo sapiens GN=ADAR PE=1 SV=4	26.6721	33	33	1
Q9UDR5	Alpha-aminoadipic semialdehyde synthase, mitochondrial OS=Homo sapiens GN=AASS PE=1 SV=1	31.2095	30	30	1
P48449	Lanosterol synthase OS=Homo sapiens GN=LSS PE=1 SV=1	38.9344	26	26	1
Q08379	Golgin subfamily A member 2 OS=Homo sapiens GN=GOLGA2 PE=1 SV=3	26.3473	23	23	1
P26373	60S ribosomal protein L13 OS=Homo sapiens GN=RPL13 PE=1 SV=4	55.9242	20	20	1
P06133	UDP-glucuronosyltransferase 2B4 OS=Homo sapiens GN=UGT2B4 PE=1 SV=2	23.4848	14	9	1
O75367	Core histone macro-H2A.1 OS=Homo sapiens GN=H2AFY PE=1 SV=4	45.1613	17	15	1
Q9H845	Acyl-CoA dehydrogenase family member 9, mitochondrial OS=Homo sapiens GN=ACAD9 PE=1 SV=1	38.8084	27	27	1
Q9HDC9	Adipocyte plasma membrane-associated protein OS=Homo sapiens GN=APMAP PE=1 SV=2	43.5096	19	19	1
P01861	Ig gamma-4 chain C region OS=Homo sapiens GN=IGHG4 PE=1 SV=1	36.6972	9	4	1
Q08378	Golgin subfamily A member 3 OS=Homo sapiens GN=GOLGA3 PE=1 SV=2	27.4366	41	41	1
Q9BY49	Peroxisomal trans-2-enoyl-CoA reductase OS=Homo sapiens GN=PECR PE=1 SV=2	53.1353	15	15	1
P60900	Proteasome subunit alpha type-6 OS=Homo sapiens GN=PSMA6 PE=1 SV=1	59.7561	15	15	1
Q96LJ7	Dehydrogenase/reductase SDR family member 1 OS=Homo sapiens GN=DHRS1 PE=1 SV=1	53.6741	13	13	1
P19823	Inter-alpha-trypsin inhibitor heavy chain H2 OS=Homo sapiens GN=ITIH2 PE=1 SV=2	25.6871	24	24	1
P35503	UDP-glucuronosyltransferase 1-3 OS=Homo sapiens GN=UGT1A3 PE=1 SV=1	15.7303	8	3	1
P31942	Heterogeneous nuclear ribonucleoprotein H3 OS=Homo sapiens GN=HNRNPH3 PE=1 SV=2	28.0347	8	7	1
Q9BRF8	Serine/threonine-protein phosphatase CPPED1 OS=Homo sapiens GN=CPPED1 PE=1 SV=3	32.8025	10	10	1
P07384	Calpain-1 catalytic subunit OS=Homo sapiens GN=CAPN1 PE=1 SV=1	40.056	29	29	1
P84077	ADP-ribosylation factor 1 OS=Homo sapiens GN=ARF1 PE=1 SV=2	42.5414	7	5	1
O75795	UDP-glucuronosyltransferase 2B17 OS=Homo sapiens GN=UGT2B17 PE=1 SV=1	25.283	17	6	1
P26599	Polypyrimidine tract-binding protein 1 OS=Homo sapiens GN=PTBP1 PE=1 SV=1	23.9171	13	10	1
P55884	Eukaryotic translation initiation factor 3 subunit B OS=Homo sapiens GN=EIF3B PE=1 SV=3	32.4324	25	25	1
P48147	Prolyl endopeptidase OS=Homo sapiens GN=PREP PE=1 SV=2	40	24	24	1
P0CG39	POTE ankyrin domain family member J OS=Homo sapiens GN=POTEJ PE=3 SV=1	7.41811	9	2	0
P54855	UDP-glucuronosyltransferase 2B15 OS=Homo sapiens GN=UGT2B15 PE=1 SV=3	25.6604	17	7	1
Q6PGP7	Tetratricopeptide repeat protein 37 OS=Homo sapiens GN=TTC37 PE=1 SV=1	20.2046	29	29	1
Q92506	Estradiol 17-beta-dehydrogenase 8 OS=Homo sapiens GN=HSD17B8 PE=1 SV=2	45.977	11	11	1
P11717	Cation-independent mannose-6-phosphate receptor OS=Homo sapiens GN=IGF2R PE=1 SV=3	19.3898	45	45	1
P52907	F-actin-capping protein subunit alpha-1 OS=Homo sapiens GN=CAPZA1 PE=1 SV=3	53.4965	10	9	1
Q07021	Complement component 1 Q subcomponent-binding protein, mitochondrial OS=Homo sapiens GN=C1QBP PE=1 SV=1	31.5603	6	6	1
P54886	Delta-1-pyrroline-5-carboxylate synthase OS=Homo sapiens GN=ALDH18A1 PE=1 SV=2	35.0943	26	26	1
Q92734	Protein TFG OS=Homo sapiens GN=TFG PE=1 SV=2	37.75	11	11	1
A6NDB9	Paralemmin-3 OS=Homo sapiens GN=PALM3 PE=1 SV=2	38.3358	23	23	1
P48643	T-complex protein 1 subunit epsilon OS=Homo sapiens GN=CCT5 PE=1 SV=1	48.244	33	32	1
Q14764	Major vault protein OS=Homo sapiens GN=MVP PE=1 SV=4	32.8108	26	26	1
Q07955	Serine/arginine-rich splicing factor 1 OS=Homo sapiens GN=SRSF1 PE=1 SV=2	58.4677	18	17	1
P00751	Complement factor B OS=Homo sapiens GN=CFB PE=1 SV=2	27.7487	25	25	1
P61106	Ras-related protein Rab-14 OS=Homo sapiens GN=RAB14 PE=1 SV=4	69.7674	15	14	1
P02760	Protein AMBP OS=Homo sapiens GN=AMBP PE=1 SV=1	48.8636	14	14	1
P04899	Guanine nucleotide-binding protein G(i) subunit alpha-2 OS=Homo sapiens GN=GNAI2 PE=1 SV=3	50.7042	16	10	1
Q13724	Mannosyl-oligosaccharide glucosidase OS=Homo sapiens GN=MOGS PE=1 SV=5	30.4659	25	25	1
P50225	Sulfotransferase 1A1 OS=Homo sapiens GN=SULT1A1 PE=1 SV=3	42.7119	14	3	1
P61204	ADP-ribosylation factor 3 OS=Homo sapiens GN=ARF3 PE=1 SV=2	37.5691	6	4	1
P29144	Tripeptidyl-peptidase 2 OS=Homo sapiens GN=TPP2 PE=1 SV=4	30.7446	38	38	1
P04080	Cystatin-B OS=Homo sapiens GN=CSTB PE=1 SV=2	70.4082	4	4	1
Q15166	Serum paraoxonase/lactonase 3 OS=Homo sapiens GN=PON3 PE=1 SV=3	34.1808	11	10	1
P62750	60S ribosomal protein L23a OS=Homo sapiens GN=RPL23A PE=1 SV=1	49.359	13	13	1
Q8N139	ATP-binding cassette sub-family A member 6 OS=Homo sapiens GN=ABCA6 PE=1 SV=2	15.1515	23	23	1
Q92522	Histone H1x OS=Homo sapiens GN=H1FX PE=1 SV=1	60.0939	16	16	1
Q7L576	Cytoplasmic FMR1-interacting protein 1 OS=Homo sapiens GN=CYFIP1 PE=1 SV=1	21.6281	25	12	1
O00232	26S proteasome non-ATPase regulatory subunit 12 OS=Homo sapiens GN=PSMD12 PE=1 SV=3	41.4474	22	22	1
Q9Y2X3	Nucleolar protein 58 OS=Homo sapiens GN=NOP58 PE=1 SV=1	37.8072	19	19	1
P61604	10 kDa heat shock protein, mitochondrial OS=Homo sapiens GN=HSPE1 PE=1 SV=2	81.3725	13	13	1
Q96HY7	Probable 2-oxoglutarate dehydrogenase E1 component DHKTD1, mitochondrial OS=Homo sapiens GN=DHTKD1 PE=1 SV=2	29.0533	21	21	1
Q13418	Integrin-linked protein kinase OS=Homo sapiens GN=ILK PE=1 SV=2	34.7345	18	18	1
Q15424	Scaffold attachment factor B1 OS=Homo sapiens GN=SAFB PE=1 SV=4	26.3388	28	19	1
P61247	40S ribosomal protein S3a OS=Homo sapiens GN=RPS3A PE=1 SV=2	68.1818	27	27	1
Q9UBS4	DnaJ homolog subfamily B member 11 OS=Homo sapiens GN=DNAJB11 PE=1 SV=1	40.5028	16	16	1
O75477	Erlin-1 OS=Homo sapiens GN=ERLIN1 PE=1 SV=1	28.9017	10	7	1
Q9Y6D5	Brefeldin A-inhibited guanine nucleotide-exchange protein 2 OS=Homo sapiens GN=ARFGEF2 PE=1 SV=3	18.0392	31	22	1
P28288	ATP-binding cassette sub-family D member 3 OS=Homo sapiens GN=ABCD3 PE=1 SV=1	34.9014	25	25	1
Q14683	Structural maintenance of chromosomes protein 1A OS=Homo sapiens GN=SMC1A PE=1 SV=2	35.8475	44	44	1
O75955	Flotillin-1 OS=Homo sapiens GN=FLOT1 PE=1 SV=3	49.4145	18	18	1
Q5R3I4	Tetratricopeptide repeat protein 38 OS=Homo sapiens GN=TTC38 PE=1 SV=1	31.5565	13	13	1
Q13283	Ras GTPase-activating protein-binding protein 1 OS=Homo sapiens GN=G3BP1 PE=1 SV=1	32.1888	12	12	1
O60271	C-Jun-amino-terminal kinase-interacting protein 4 OS=Homo sapiens GN=SPAG9 PE=1 SV=4	30.7343	35	35	1
Q96CN7	Isochorismatase domain-containing protein 1 OS=Homo sapiens GN=ISOC1 PE=1 SV=3	24.4966	8	8	1
Q8N1G4	Leucine-rich repeat-containing protein 47 OS=Homo sapiens GN=LRRC47 PE=1 SV=1	40.1372	22	22	1
P30510	HLA class I histocompatibility antigen, Cw-14 alpha chain OS=Homo sapiens GN=HLA-C PE=1 SV=2	34.153	10	2	0
Q8WXH0	Nesprin-2 OS=Homo sapiens GN=SYNE2 PE=1 SV=3	9.1939	61	58	1
O75489	NADH dehydrogenase [ubiquinone] iron-sulfur protein 3, mitochondrial OS=Homo sapiens GN=NDUFS3 PE=1 SV=1	47.3485	12	12	1
O75936	Gamma-butyrobetaine dioxygenase OS=Homo sapiens GN=BBOX1 PE=1 SV=1	35.4005	14	14	1
O14818	Proteasome subunit alpha type-7 OS=Homo sapiens GN=PSMA7 PE=1 SV=1	56.8548	16	16	1
Q13131	5'-AMP-activated protein kinase catalytic subunit alpha-1 OS=Homo sapiens GN=PRKAA1 PE=1 SV=4	40.966	21	15	1
O95822	Malonyl-CoA decarboxylase, mitochondrial OS=Homo sapiens GN=MLYCD PE=1 SV=3	40.7708	18	18	1
P55060	Exportin-2 OS=Homo sapiens GN=CSE1L PE=1 SV=3	32.9557	34	34	1
P30455	HLA class I histocompatibility antigen, A-36 alpha chain OS=Homo sapiens GN=HLA-A PE=1 SV=1	33.9726	10	4	1
P30443	HLA class I histocompatibility antigen, A-1 alpha chain OS=Homo sapiens GN=HLA-A PE=1 SV=1	33.9726	10	4	1
P49638	Alpha-tocopherol transfer protein OS=Homo sapiens GN=TTPA PE=1 SV=1	51.7986	11	11	1
P00387	NADH-cytochrome b5 reductase 3 OS=Homo sapiens GN=CYB5R3 PE=1 SV=3	54.8173	16	16	1
P28845	Corticosteroid 11-beta-dehydrogenase isozyme 1 OS=Homo sapiens GN=HSD11B1 PE=1 SV=3	33.5616	12	12	1
Q13045	Protein flightless-1 homolog OS=Homo sapiens GN=FLII PE=1 SV=2	26.2411	31	31	1
P35914	Hydroxymethylglutaryl-CoA lyase, mitochondrial OS=Homo sapiens GN=HMGCL PE=1 SV=2	38.7692	15	15	1
O75390	Citrate synthase, mitochondrial OS=Homo sapiens GN=CS PE=1 SV=2	28.5408	15	15	1
O60488	Long-chain-fatty-acid--CoA ligase 4 OS=Homo sapiens GN=ACSL4 PE=1 SV=2	36.5682	25	23	1
P35527	Keratin, type I cytoskeletal 9 OS=Homo sapiens GN=KRT9 PE=1 SV=3	38.0417	24	22	1
P35504	UDP-glucuronosyltransferase 1-5 OS=Homo sapiens GN=UGT1A5 PE=2 SV=1	12.7341	7	3	1
P30040	Endoplasmic reticulum resident protein 29 OS=Homo sapiens GN=ERP29 PE=1 SV=4	33.7165	9	9	1
Q9NYL9	Tropomodulin-3 OS=Homo sapiens GN=TMOD3 PE=1 SV=1	48.8636	17	16	1
P43243	Matrin-3 OS=Homo sapiens GN=MATR3 PE=1 SV=2	29.3979	29	28	1
Q96QK1	Vacuolar protein sorting-associated protein 35 OS=Homo sapiens GN=VPS35 PE=1 SV=2	28.8945	25	24	1
Q32MZ4	Leucine-rich repeat flightless-interacting protein 1 OS=Homo sapiens GN=LRRFIP1 PE=1 SV=2	32.302	22	21	1
P47897	Glutamine--tRNA ligase OS=Homo sapiens GN=QARS PE=1 SV=1	40.3871	31	30	1
Q9H9B4	Sideroflexin-1 OS=Homo sapiens GN=SFXN1 PE=1 SV=4	36.9565	13	12	1
Q9NNW7	Thioredoxin reductase 2, mitochondrial OS=Homo sapiens GN=TXNRD2 PE=1 SV=3	29.771	13	12	1
P12259	Coagulation factor V OS=Homo sapiens GN=F5 PE=1 SV=4	17.8957	39	39	1
P62879	Guanine nucleotide-binding protein G(I)/G(S)/G(T) subunit beta-2 OS=Homo sapiens GN=GNB2 PE=1 SV=3	25.2941	8	3	1
Q9Y265	RuvB-like 1 OS=Homo sapiens GN=RUVBL1 PE=1 SV=1	50.2193	17	17	1
P12955	Xaa-Pro dipeptidase OS=Homo sapiens GN=PEPD PE=1 SV=3	22.9209	10	10	1
Q96HC4	PDZ and LIM domain protein 5 OS=Homo sapiens GN=PDLIM5 PE=1 SV=5	37.9195	24	24	1
Q96AC1	Fermitin family homolog 2 OS=Homo sapiens GN=FERMT2 PE=1 SV=1	35	24	21	1
P62826	GTP-binding nuclear protein Ran OS=Homo sapiens GN=RAN PE=1 SV=3	37.5	11	11	1
Q9H223	EH domain-containing protein 4 OS=Homo sapiens GN=EHD4 PE=1 SV=1	38.2625	20	15	1
P10644	cAMP-dependent protein kinase type I-alpha regulatory subunit OS=Homo sapiens GN=PRKAR1A PE=1 SV=1	45.6693	19	16	1
Q14568	Heat shock protein HSP 90-alpha A2 OS=Homo sapiens GN=HSP90AA2P PE=1 SV=2	22.449	8	4	1
Q9UNU6	7-alpha-hydroxycholest-4-en-3-one 12-alpha-hydroxylase OS=Homo sapiens GN=CYP8B1 PE=1 SV=2	35.1297	18	18	1
P51572	B-cell receptor-associated protein 31 OS=Homo sapiens GN=BCAP31 PE=1 SV=3	47.561	23	23	1
P56192	Methionine--tRNA ligase, cytoplasmic OS=Homo sapiens GN=MARS PE=1 SV=2	35.3333	26	26	1
A0FGR8	Extended synaptotagmin-2 OS=Homo sapiens GN=ESYT2 PE=1 SV=1	19.6526	15	15	1
Q9HAW9	UDP-glucuronosyltransferase 1-8 OS=Homo sapiens GN=UGT1A8 PE=1 SV=1	12.0755	7	3	1
Q7Z2W4	Zinc finger CCCH-type antiviral protein 1 OS=Homo sapiens GN=ZC3HAV1 PE=1 SV=3	43.2373	32	32	1
Q92945	Far upstream element-binding protein 2 OS=Homo sapiens GN=KHSRP PE=1 SV=4	42.7567	28	23	1
P54578	Ubiquitin carboxyl-terminal hydrolase 14 OS=Homo sapiens GN=USP14 PE=1 SV=3	39.6761	21	21	1
P51690	Arylsulfatase E OS=Homo sapiens GN=ARSE PE=1 SV=2	26.8251	13	11	1
Q8IUD2	ELKS/Rab6-interacting/CAST family member 1 OS=Homo sapiens GN=ERC1 PE=1 SV=1	27.0609	30	30	1
P05164	Myeloperoxidase OS=Homo sapiens GN=MPO PE=1 SV=1	31.9463	22	20	1
P30042	ES1 protein homolog, mitochondrial OS=Homo sapiens GN=C21orf33 PE=1 SV=3	52.9851	14	14	1
Q96GK7	Fumarylacetoacetate hydrolase domain-containing protein 2A OS=Homo sapiens GN=FAHD2A PE=1 SV=1	48.0892	15	15	1
P78417	Glutathione S-transferase omega-1 OS=Homo sapiens GN=GSTO1 PE=1 SV=2	54.3568	18	18	1
O95433	Activator of 90 kDa heat shock protein ATPase homolog 1 OS=Homo sapiens GN=AHSA1 PE=1 SV=1	50.5917	17	17	1
O95202	LETM1 and EF-hand domain-containing protein 1, mitochondrial OS=Homo sapiens GN=LETM1 PE=1 SV=1	38.0244	26	26	1
Q9NVI7	ATPase family AAA domain-containing protein 3A OS=Homo sapiens GN=ATAD3A PE=1 SV=2	39.5899	28	9	1
O43776	Asparagine--tRNA ligase, cytoplasmic OS=Homo sapiens GN=NARS PE=1 SV=1	31.7518	21	21	1
Q92804	TATA-binding protein-associated factor 2N OS=Homo sapiens GN=TAF15 PE=1 SV=1	28.3784	10	8	1
P27169	Serum paraoxonase/arylesterase 1 OS=Homo sapiens GN=PON1 PE=1 SV=3	24.507	8	7	1
P22102	Trifunctional purine biosynthetic protein adenosine-3 OS=Homo sapiens GN=GART PE=1 SV=1	28.7129	29	29	1
Q96JB5	CDK5 regulatory subunit-associated protein 3 OS=Homo sapiens GN=CDK5RAP3 PE=1 SV=2	34.9802	18	17	1
O94875	Sorbin and SH3 domain-containing protein 2 OS=Homo sapiens GN=SORBS2 PE=1 SV=3	22.4545	26	25	1
P19827	Inter-alpha-trypsin inhibitor heavy chain H1 OS=Homo sapiens GN=ITIH1 PE=1 SV=3	20.966	17	17	1
Q29963	HLA class I histocompatibility antigen, Cw-6 alpha chain OS=Homo sapiens GN=HLA-C PE=1 SV=2	43.7158	12	3	0
Q709F0	Acyl-CoA dehydrogenase family member 11 OS=Homo sapiens GN=ACAD11 PE=1 SV=2	26.9231	23	23	1
P00403	Cytochrome c oxidase subunit 2 OS=Homo sapiens GN=MT-CO2 PE=1 SV=1	27.7533	6	6	1
O75828	Carbonyl reductase [NADPH] 3 OS=Homo sapiens GN=CBR3 PE=1 SV=3	15.5235	4	4	1
P13746	HLA class I histocompatibility antigen, A-11 alpha chain OS=Homo sapiens GN=HLA-A PE=1 SV=1	31.2329	9	2	0
P04439	HLA class I histocompatibility antigen, A-3 alpha chain OS=Homo sapiens GN=HLA-A PE=1 SV=2	31.2329	9	2	0
Q8IVH4	Methylmalonic aciduria type A protein, mitochondrial OS=Homo sapiens GN=MMAA PE=1 SV=1	42.823	17	17	1
P55735	Protein SEC13 homolog OS=Homo sapiens GN=SEC13 PE=1 SV=3	37.2671	10	10	1
Q9HAW7	UDP-glucuronosyltransferase 1-7 OS=Homo sapiens GN=UGT1A7 PE=1 SV=2	12.8302	7	3	1
Q14032	Bile acid-CoA:amino acid N-acyltransferase OS=Homo sapiens GN=BAAT PE=1 SV=1	29.9043	13	13	1
Q9Y536	Peptidyl-prolyl cis-trans isomerase A-like 4A OS=Homo sapiens GN=PPIAL4A PE=2 SV=1	20.7317	4	4	1
Q27J81	Inverted formin-2 OS=Homo sapiens GN=INF2 PE=1 SV=2	24.6597	27	26	1
Q32P51	Heterogeneous nuclear ribonucleoprotein A1-like 2 OS=Homo sapiens GN=HNRNPA1L2 PE=2 SV=2	40.625	12	9	1
Q5SSJ5	Heterochromatin protein 1-binding protein 3 OS=Homo sapiens GN=HP1BP3 PE=1 SV=1	34.5389	26	26	1
P62269	40S ribosomal protein S18 OS=Homo sapiens GN=RPS18 PE=1 SV=3	50.6579	13	13	1
Q6XQN6	Nicotinate phosphoribosyltransferase OS=Homo sapiens GN=NAPRT PE=1 SV=2	34.9442	19	19	1
P50995	Annexin A11 OS=Homo sapiens GN=ANXA11 PE=1 SV=1	33.0693	18	17	1
Q9ULV4	Coronin-1C OS=Homo sapiens GN=CORO1C PE=1 SV=1	30.8017	19	19	1
A8MUH7	Putative PDZ domain-containing protein PDZK1P1 OS=Homo sapiens GN=PDZK1P1 PE=5 SV=2	28.607	13	13	1
Q9Y5S2	Serine/threonine-protein kinase MRCK beta OS=Homo sapiens GN=CDC42BPB PE=1 SV=2	21.5663	41	35	1
O75153	Clustered mitochondria protein homolog OS=Homo sapiens GN=CLUH PE=1 SV=2	30.0993	32	31	1
P01871	Ig mu chain C region OS=Homo sapiens GN=IGHM PE=1 SV=3	34.9558	16	6	1
Q9BS26	Endoplasmic reticulum resident protein 44 OS=Homo sapiens GN=ERP44 PE=1 SV=1	43.8424	16	15	1
A0MZ66	Shootin-1 OS=Homo sapiens GN=SHTN1 PE=1 SV=4	41.8384	25	25	1
Q9HBL0	Tensin-1 OS=Homo sapiens GN=TNS1 PE=1 SV=2	20	30	26	1
P22309	UDP-glucuronosyltransferase 1-1 OS=Homo sapiens GN=UGT1A1 PE=1 SV=1	12.758	7	3	1
P48681	Nestin OS=Homo sapiens GN=NES PE=1 SV=2	23.6891	35	35	1
P53597	Succinyl-CoA ligase [ADP/GDP-forming] subunit alpha, mitochondrial OS=Homo sapiens GN=SUCLG1 PE=1 SV=4	26.8786	8	8	1
Q9NQX3	Gephyrin OS=Homo sapiens GN=GPHN PE=1 SV=1	31.25	19	19	1
P07195	L-lactate dehydrogenase B chain OS=Homo sapiens GN=LDHB PE=1 SV=2	35.9281	11	9	1
P31948	Stress-induced-phosphoprotein 1 OS=Homo sapiens GN=STIP1 PE=1 SV=1	49.1713	32	32	1
Q99447	Ethanolamine-phosphate cytidylyltransferase OS=Homo sapiens GN=PCYT2 PE=1 SV=1	55.7841	24	24	1
Q96C19	EF-hand domain-containing protein D2 OS=Homo sapiens GN=EFHD2 PE=1 SV=1	55.4167	15	12	1
Q92947	Glutaryl-CoA dehydrogenase, mitochondrial OS=Homo sapiens GN=GCDH PE=1 SV=1	29.2237	13	13	1
Q16543	Hsp90 co-chaperone Cdc37 OS=Homo sapiens GN=CDC37 PE=1 SV=1	43.3862	17	17	1
P39060	Collagen alpha-1(XVIII) chain OS=Homo sapiens GN=COL18A1 PE=1 SV=5	9.00798	15	15	1
Q9Y5M8	Signal recognition particle receptor subunit beta OS=Homo sapiens GN=SRPRB PE=1 SV=3	50.5535	13	13	1
Q9BRX8	Redox-regulatory protein FAM213A OS=Homo sapiens GN=FAM213A PE=1 SV=3	46.7249	13	13	1
P10515	Dihydrolipoyllysine-residue acetyltransferase component of pyruvate dehydrogenase complex, mitochondrial OS=Homo sapiens GN=DLAT PE=1 SV=3	28.5935	16	16	1
Q9NQT8	Kinesin-like protein KIF13B OS=Homo sapiens GN=KIF13B PE=1 SV=2	22.0153	33	29	1
P50454	Serpin H1 OS=Homo sapiens GN=SERPINH1 PE=1 SV=2	40.6699	15	15	1
Q9HD20	Manganese-transporting ATPase 13A1 OS=Homo sapiens GN=ATP13A1 PE=1 SV=2	23.588	24	24	1
B5ME19	Eukaryotic translation initiation factor 3 subunit C-like protein OS=Homo sapiens GN=EIF3CL PE=3 SV=1	28.6652	32	32	1
Q99613	Eukaryotic translation initiation factor 3 subunit C OS=Homo sapiens GN=EIF3C PE=1 SV=1	28.6966	32	32	1
P51608	Methyl-CpG-binding protein 2 OS=Homo sapiens GN=MECP2 PE=1 SV=1	42.7984	22	22	1
Q9NZ08	Endoplasmic reticulum aminopeptidase 1 OS=Homo sapiens GN=ERAP1 PE=1 SV=3	23.9107	22	22	1
P01876	Ig alpha-1 chain C region OS=Homo sapiens GN=IGHA1 PE=1 SV=2	39.3768	12	4	1
P20618	Proteasome subunit beta type-1 OS=Homo sapiens GN=PSMB1 PE=1 SV=2	41.0788	9	9	1
P02792	Ferritin light chain OS=Homo sapiens GN=FTL PE=1 SV=2	53.1429	10	10	1
P50851	Lipopolysaccharide-responsive and beige-like anchor protein OS=Homo sapiens GN=LRBA PE=1 SV=4	13.4824	34	34	1
Q9H479	Fructosamine-3-kinase OS=Homo sapiens GN=FN3K PE=1 SV=1	43.0421	13	13	1
O00116	Alkyldihydroxyacetonephosphate synthase, peroxisomal OS=Homo sapiens GN=AGPS PE=1 SV=1	35.7143	17	17	1
P15531	Nucleoside diphosphate kinase A OS=Homo sapiens GN=NME1 PE=1 SV=1	66.4474	10	5	1
P23434	Glycine cleavage system H protein, mitochondrial OS=Homo sapiens GN=GCSH PE=1 SV=2	17.341	2	2	1
Q13464	Rho-associated protein kinase 1 OS=Homo sapiens GN=ROCK1 PE=1 SV=1	29.4682	41	37	1
P20810	Calpastatin OS=Homo sapiens GN=CAST PE=1 SV=4	37.4294	27	27	1
Q15046	Lysine--tRNA ligase OS=Homo sapiens GN=KARS PE=1 SV=3	34.0034	25	25	1
Q16836	Hydroxyacyl-coenzyme A dehydrogenase, mitochondrial OS=Homo sapiens GN=HADH PE=1 SV=3	41.7197	15	15	1
Q96CW1	AP-2 complex subunit mu OS=Homo sapiens GN=AP2M1 PE=1 SV=2	38.3908	18	18	1
O60313	Dynamin-like 120 kDa protein, mitochondrial OS=Homo sapiens GN=OPA1 PE=1 SV=3	27.6042	30	30	1
P56199	Integrin alpha-1 OS=Homo sapiens GN=ITGA1 PE=1 SV=2	17.0483	26	26	1
O75533	Splicing factor 3B subunit 1 OS=Homo sapiens GN=SF3B1 PE=1 SV=3	26.0736	31	31	1
Q6P996	Pyridoxal-dependent decarboxylase domain-containing protein 1 OS=Homo sapiens GN=PDXDC1 PE=1 SV=2	28.4264	21	21	1
Q14258	E3 ubiquitin/ISG15 ligase TRIM25 OS=Homo sapiens GN=TRIM25 PE=1 SV=2	33.9683	20	20	1
P16930	Fumarylacetoacetase OS=Homo sapiens GN=FAH PE=1 SV=2	39.6181	13	13	1
Q13561	Dynactin subunit 2 OS=Homo sapiens GN=DCTN2 PE=1 SV=4	52.1197	19	19	1
P05198	Eukaryotic translation initiation factor 2 subunit 1 OS=Homo sapiens GN=EIF2S1 PE=1 SV=3	59.3651	19	19	1
Q6P1N0	Coiled-coil and C2 domain-containing protein 1A OS=Homo sapiens GN=CC2D1A PE=1 SV=1	27.4448	25	24	1
P11171	Protein 4.1 OS=Homo sapiens GN=EPB41 PE=1 SV=4	27.0833	19	16	1
P08183	Multidrug resistance protein 1 OS=Homo sapiens GN=ABCB1 PE=1 SV=3	24.375	27	22	1
Q53FZ2	Acyl-coenzyme A synthetase ACSM3, mitochondrial OS=Homo sapiens GN=ACSM3 PE=1 SV=2	37.884	23	22	1
Q15029	116 kDa U5 small nuclear ribonucleoprotein component OS=Homo sapiens GN=EFTUD2 PE=1 SV=1	33.4362	29	27	1
P09455	Retinol-binding protein 1 OS=Homo sapiens GN=RBP1 PE=1 SV=2	73.3333	10	10	1
O15254	Peroxisomal acyl-coenzyme A oxidase 3 OS=Homo sapiens GN=ACOX3 PE=1 SV=2	33	19	19	1
P30740	Leukocyte elastase inhibitor OS=Homo sapiens GN=SERPINB1 PE=1 SV=1	39.314	16	16	1
P83731	60S ribosomal protein L24 OS=Homo sapiens GN=RPL24 PE=1 SV=1	50.3185	14	14	1
Q9UHD8	Septin-9 OS=Homo sapiens GN=SEPT9 PE=1 SV=2	37.2014	25	25	1
Q96HE7	ERO1-like protein alpha OS=Homo sapiens GN=ERO1A PE=1 SV=2	29.2735	13	12	1
O94855	Protein transport protein Sec24D OS=Homo sapiens GN=SEC24D PE=1 SV=2	21.9961	22	19	1
O95810	Serum deprivation-response protein OS=Homo sapiens GN=SDPR PE=1 SV=3	43.2941	18	18	1
P20042	Eukaryotic translation initiation factor 2 subunit 2 OS=Homo sapiens GN=EIF2S2 PE=1 SV=2	52.5526	21	21	1
Q15477	Helicase SKI2W OS=Homo sapiens GN=SKIV2L PE=1 SV=3	25.4414	27	27	1
P16104	Histone H2AX OS=Homo sapiens GN=H2AFX PE=1 SV=2	35.6643	9	5	1
Q9BXW7	Cat eye syndrome critical region protein 5 OS=Homo sapiens GN=CECR5 PE=1 SV=1	26.7139	10	10	1
P20815	Cytochrome P450 3A5 OS=Homo sapiens GN=CYP3A5 PE=1 SV=1	25.8964	14	6	1
Q29960	HLA class I histocompatibility antigen, Cw-16 alpha chain OS=Homo sapiens GN=HLA-C PE=1 SV=1	34.153	9	2	0
Q969V3	Nicalin OS=Homo sapiens GN=NCLN PE=1 SV=2	29.4849	14	14	1
Q9NQW7	Xaa-Pro aminopeptidase 1 OS=Homo sapiens GN=XPNPEP1 PE=1 SV=3	28.5714	19	18	1
O95210	Starch-binding domain-containing protein 1 OS=Homo sapiens GN=STBD1 PE=1 SV=1	56.7039	21	21	1
O94826	Mitochondrial import receptor subunit TOM70 OS=Homo sapiens GN=TOMM70A PE=1 SV=1	45.3947	26	26	1
O43396	Thioredoxin-like protein 1 OS=Homo sapiens GN=TXNL1 PE=1 SV=3	65.7439	15	15	1
Q14165	Malectin OS=Homo sapiens GN=MLEC PE=1 SV=1	47.9452	14	14	1
P12236	ADP/ATP translocase 3 OS=Homo sapiens GN=SLC25A6 PE=1 SV=4	45.6376	19	2	1
O94903	Proline synthase co-transcribed bacterial homolog protein OS=Homo sapiens GN=PROSC PE=1 SV=1	38.1818	10	10	1
P63241	Eukaryotic translation initiation factor 5A-1 OS=Homo sapiens GN=EIF5A PE=1 SV=2	53.8961	8	8	1
Q9NZN5	Rho guanine nucleotide exchange factor 12 OS=Homo sapiens GN=ARHGEF12 PE=1 SV=1	23.3161	32	32	1
O60749	Sorting nexin-2 OS=Homo sapiens GN=SNX2 PE=1 SV=2	39.6917	20	19	1
P31146	Coronin-1A OS=Homo sapiens GN=CORO1A PE=1 SV=4	34.0564	19	19	1
Q9P2R7	Succinyl-CoA ligase [ADP-forming] subunit beta, mitochondrial OS=Homo sapiens GN=SUCLA2 PE=1 SV=3	38.4449	19	19	1
Q99536	Synaptic vesicle membrane protein VAT-1 homolog OS=Homo sapiens GN=VAT1 PE=1 SV=2	34.8601	11	11	1
P25786	Proteasome subunit alpha type-1 OS=Homo sapiens GN=PSMA1 PE=1 SV=1	52.8517	16	16	1
O43491	Band 4.1-like protein 2 OS=Homo sapiens GN=EPB41L2 PE=1 SV=1	36.5174	36	33	1
O75165	DnaJ homolog subfamily C member 13 OS=Homo sapiens GN=DNAJC13 PE=1 SV=5	16.2728	31	31	1
P04003	C4b-binding protein alpha chain OS=Homo sapiens GN=C4BPA PE=1 SV=2	41.206	23	23	1
P35237	Serpin B6 OS=Homo sapiens GN=SERPINB6 PE=1 SV=3	40.6915	14	13	1
O75191	Xylulose kinase OS=Homo sapiens GN=XYLB PE=1 SV=3	37.6866	16	16	1
P62847	40S ribosomal protein S24 OS=Homo sapiens GN=RPS24 PE=1 SV=1	45.1128	7	7	1
P04196	Histidine-rich glycoprotein OS=Homo sapiens GN=HRG PE=1 SV=1	27.0476	15	15	1
P30447	HLA class I histocompatibility antigen, A-23 alpha chain OS=Homo sapiens GN=HLA-A PE=1 SV=1	30.6849	9	5	1
O95486	Protein transport protein Sec24A OS=Homo sapiens GN=SEC24A PE=1 SV=2	20.0366	19	16	1
Q8N163	Cell cycle and apoptosis regulator protein 2 OS=Homo sapiens GN=CCAR2 PE=1 SV=2	23.9437	18	18	1
Q9P2R3	Rabankyrin-5 OS=Homo sapiens GN=ANKFY1 PE=1 SV=2	24.8075	25	24	1
P13489	Ribonuclease inhibitor OS=Homo sapiens GN=RNH1 PE=1 SV=2	48.1562	20	20	1
Q14103	Heterogeneous nuclear ribonucleoprotein D0 OS=Homo sapiens GN=HNRNPD PE=1 SV=1	31.5493	13	11	1
Q9H3U1	Protein unc-45 homolog A OS=Homo sapiens GN=UNC45A PE=1 SV=1	27.0127	24	24	1
P61006	Ras-related protein Rab-8A OS=Homo sapiens GN=RAB8A PE=1 SV=1	59.4203	14	7	1
Q15738	Sterol-4-alpha-carboxylate 3-dehydrogenase, decarboxylating OS=Homo sapiens GN=NSDHL PE=1 SV=2	45.5764	16	16	1
P38606	V-type proton ATPase catalytic subunit A OS=Homo sapiens GN=ATP6V1A PE=1 SV=2	33.8736	21	21	1
Q96NU7	Probable imidazolonepropionase OS=Homo sapiens GN=AMDHD1 PE=1 SV=2	42.723	15	15	1
Q14315	Filamin-C OS=Homo sapiens GN=FLNC PE=1 SV=3	5.10092	15	8	0
P04004	Vitronectin OS=Homo sapiens GN=VTN PE=1 SV=1	27.8243	13	13	1
Q5T8D3	Acyl-CoA-binding domain-containing protein 5 OS=Homo sapiens GN=ACBD5 PE=1 SV=1	25.0936	17	17	1
Q9Y4E1	WASH complex subunit FAM21C OS=Homo sapiens GN=FAM21C PE=1 SV=3	24.2033	22	3	1
Q9H488	GDP-fucose protein O-fucosyltransferase 1 OS=Homo sapiens GN=POFUT1 PE=1 SV=1	30.9278	9	9	1
O75947	ATP synthase subunit d, mitochondrial OS=Homo sapiens GN=ATP5H PE=1 SV=3	73.913	13	13	1
Q9NP81	Serine--tRNA ligase, mitochondrial OS=Homo sapiens GN=SARS2 PE=1 SV=1	34.3629	14	14	1
Q8TEM1	Nuclear pore membrane glycoprotein 210 OS=Homo sapiens GN=NUP210 PE=1 SV=3	13.7785	26	26	1
Q9H3P7	Golgi resident protein GCP60 OS=Homo sapiens GN=ACBD3 PE=1 SV=4	28.5985	12	12	1
O43488	Aflatoxin B1 aldehyde reductase member 2 OS=Homo sapiens GN=AKR7A2 PE=1 SV=3	30.3621	12	11	1
Q15019	Septin-2 OS=Homo sapiens GN=SEPT2 PE=1 SV=1	43.2133	15	15	1
Q16850	Lanosterol 14-alpha demethylase OS=Homo sapiens GN=CYP51A1 PE=1 SV=3	27.833	15	15	1
Q13185	Chromobox protein homolog 3 OS=Homo sapiens GN=CBX3 PE=1 SV=4	36.0656	7	6	1
O15031	Plexin-B2 OS=Homo sapiens GN=PLXNB2 PE=1 SV=3	14.5267	21	21	1
P10620	Microsomal glutathione S-transferase 1 OS=Homo sapiens GN=MGST1 PE=1 SV=1	20	4	4	1
P28066	Proteasome subunit alpha type-5 OS=Homo sapiens GN=PSMA5 PE=1 SV=3	48.9627	11	11	1
O60826	Coiled-coil domain-containing protein 22 OS=Homo sapiens GN=CCDC22 PE=1 SV=1	36.3636	19	19	1
Q9UMR2	ATP-dependent RNA helicase DDX19B OS=Homo sapiens GN=DDX19B PE=1 SV=1	33.8205	15	2	1
O95793	Double-stranded RNA-binding protein Staufen homolog 1 OS=Homo sapiens GN=STAU1 PE=1 SV=2	34.8354	22	19	1
Q9UDY2	Tight junction protein ZO-2 OS=Homo sapiens GN=TJP2 PE=1 SV=2	31.4286	38	36	1
O43290	U4/U6.U5 tri-snRNP-associated protein 1 OS=Homo sapiens GN=SART1 PE=1 SV=1	29.375	19	19	1
P07942	Laminin subunit beta-1 OS=Homo sapiens GN=LAMB1 PE=1 SV=2	17.4692	29	29	1
P55010	Eukaryotic translation initiation factor 5 OS=Homo sapiens GN=EIF5 PE=1 SV=2	34.5708	18	17	1
Q96RP9	Elongation factor G, mitochondrial OS=Homo sapiens GN=GFM1 PE=1 SV=2	33.5553	26	26	1
P12081	Histidine--tRNA ligase, cytoplasmic OS=Homo sapiens GN=HARS PE=1 SV=2	33.9882	18	13	1
Q9Y5L4	Mitochondrial import inner membrane translocase subunit Tim13 OS=Homo sapiens GN=TIMM13 PE=1 SV=1	77.8947	6	6	1
Q29865	HLA class I histocompatibility antigen, Cw-18 alpha chain OS=Homo sapiens GN=HLA-C PE=1 SV=1	34.4262	10	2	0
O14983	Sarcoplasmic/endoplasmic reticulum calcium ATPase 1 OS=Homo sapiens GN=ATP2A1 PE=1 SV=1	14.4855	14	9	1
O95255	Multidrug resistance-associated protein 6 OS=Homo sapiens GN=ABCC6 PE=1 SV=2	19.2282	29	28	1
P20813	Cytochrome P450 2B6 OS=Homo sapiens GN=CYP2B6 PE=1 SV=1	29.3279	18	18	1
Q9BYT8	Neurolysin, mitochondrial OS=Homo sapiens GN=NLN PE=1 SV=1	20.5966	14	14	1
P20339	Ras-related protein Rab-5A OS=Homo sapiens GN=RAB5A PE=1 SV=2	47.907	8	5	1
Q16775	Hydroxyacylglutathione hydrolase, mitochondrial OS=Homo sapiens GN=HAGH PE=1 SV=2	46.4286	14	14	1
Q15008	26S proteasome non-ATPase regulatory subunit 6 OS=Homo sapiens GN=PSMD6 PE=1 SV=1	37.018	18	18	1
Q9NR19	Acetyl-coenzyme A synthetase, cytoplasmic OS=Homo sapiens GN=ACSS2 PE=1 SV=1	24.9643	18	18	1
P53999	Activated RNA polymerase II transcriptional coactivator p15 OS=Homo sapiens GN=SUB1 PE=1 SV=3	81.1024	11	11	1
Q12797	Aspartyl/asparaginyl beta-hydroxylase OS=Homo sapiens GN=ASPH PE=1 SV=3	33.905	23	23	1
P46060	Ran GTPase-activating protein 1 OS=Homo sapiens GN=RANGAP1 PE=1 SV=1	31.1755	15	15	1
P62857	40S ribosomal protein S28 OS=Homo sapiens GN=RPS28 PE=1 SV=1	71.0145	7	7	1
O43143	Pre-mRNA-splicing factor ATP-dependent RNA helicase DHX15 OS=Homo sapiens GN=DHX15 PE=1 SV=2	34.8428	26	25	1
Q9Y263	Phospholipase A-2-activating protein OS=Homo sapiens GN=PLAA PE=1 SV=2	30.9434	23	23	1
Q12904	Aminoacyl tRNA synthase complex-interacting multifunctional protein 1 OS=Homo sapiens GN=AIMP1 PE=1 SV=2	66.6667	18	18	1
P25685	DnaJ homolog subfamily B member 1 OS=Homo sapiens GN=DNAJB1 PE=1 SV=4	54.1176	24	23	1
Q9Y394	Dehydrogenase/reductase SDR family member 7 OS=Homo sapiens GN=DHRS7 PE=1 SV=1	23.0088	8	8	1
P62888	60S ribosomal protein L30 OS=Homo sapiens GN=RPL30 PE=1 SV=2	49.5652	6	6	1
P40763	Signal transducer and activator of transcription 3 OS=Homo sapiens GN=STAT3 PE=1 SV=2	36.4935	27	27	1
P41250	Glycine--tRNA ligase OS=Homo sapiens GN=GARS PE=1 SV=3	28.4168	23	23	1
P08559	Pyruvate dehydrogenase E1 component subunit alpha, somatic form, mitochondrial OS=Homo sapiens GN=PDHA1 PE=1 SV=3	41.7949	22	22	1
Q96PK6	RNA-binding protein 14 OS=Homo sapiens GN=RBM14 PE=1 SV=2	28.5501	22	22	1
Q9Y295	Developmentally-regulated GTP-binding protein 1 OS=Homo sapiens GN=DRG1 PE=1 SV=1	37.6022	12	11	1
Q6DD88	Atlastin-3 OS=Homo sapiens GN=ATL3 PE=1 SV=1	32.5323	15	15	1
Q9Y2W1	Thyroid hormone receptor-associated protein 3 OS=Homo sapiens GN=THRAP3 PE=1 SV=2	24.0838	23	22	1
A6ND91	Putative L-aspartate dehydrogenase OS=Homo sapiens GN=ASPDH PE=1 SV=2	47.7032	13	13	1
Q12874	Splicing factor 3A subunit 3 OS=Homo sapiens GN=SF3A3 PE=1 SV=1	25.3493	13	13	1
P25788	Proteasome subunit alpha type-3 OS=Homo sapiens GN=PSMA3 PE=1 SV=2	54.5098	16	16	1
P07108	Acyl-CoA-binding protein OS=Homo sapiens GN=DBI PE=1 SV=2	93.1034	8	8	1
Q14160	Protein scribble homolog OS=Homo sapiens GN=SCRIB PE=1 SV=4	21.6564	29	29	1
P52758	Ribonuclease UK114 OS=Homo sapiens GN=HRSP12 PE=1 SV=1	62.7737	7	7	1
P20340	Ras-related protein Rab-6A OS=Homo sapiens GN=RAB6A PE=1 SV=3	50.4808	12	7	1
Q14554	Protein disulfide-isomerase A5 OS=Homo sapiens GN=PDIA5 PE=1 SV=1	33.526	19	19	1
P61011	Signal recognition particle 54 kDa protein OS=Homo sapiens GN=SRP54 PE=1 SV=1	34.127	18	18	1
Q14254	Flotillin-2 OS=Homo sapiens GN=FLOT2 PE=1 SV=2	48.8318	19	19	1
P35611	Alpha-adducin OS=Homo sapiens GN=ADD1 PE=1 SV=2	23.2022	14	13	1
Q9NP72	Ras-related protein Rab-18 OS=Homo sapiens GN=RAB18 PE=1 SV=1	50	9	9	1
Q8NFI4	Putative protein FAM10A5 OS=Homo sapiens GN=ST13P5 PE=5 SV=1	21.1382	8	8	1
Q9UJ83	2-hydroxyacyl-CoA lyase 1 OS=Homo sapiens GN=HACL1 PE=1 SV=2	33.045	15	15	1
P07205	Phosphoglycerate kinase 2 OS=Homo sapiens GN=PGK2 PE=1 SV=3	16.7866	7	2	1
O15173	Membrane-associated progesterone receptor component 2 OS=Homo sapiens GN=PGRMC2 PE=1 SV=1	50.6726	11	9	1
P15374	Ubiquitin carboxyl-terminal hydrolase isozyme L3 OS=Homo sapiens GN=UCHL3 PE=1 SV=1	44.7826	9	9	1
Q9UF12	Probable proline dehydrogenase 2 OS=Homo sapiens GN=PRODH2 PE=2 SV=1	36.194	16	16	1
P08473	Neprilysin OS=Homo sapiens GN=MME PE=1 SV=2	30.9333	22	22	1
Q16787	Laminin subunit alpha-3 OS=Homo sapiens GN=LAMA3 PE=1 SV=2	8.31083	24	23	1
P78344	Eukaryotic translation initiation factor 4 gamma 2 OS=Homo sapiens GN=EIF4G2 PE=1 SV=1	31.4223	27	27	1
Q15181	Inorganic pyrophosphatase OS=Homo sapiens GN=PPA1 PE=1 SV=2	49.827	15	14	1
P05387	60S acidic ribosomal protein P2 OS=Homo sapiens GN=RPLP2 PE=1 SV=1	74.7826	6	5	1
Q8WUD1	Ras-related protein Rab-2B OS=Homo sapiens GN=RAB2B PE=1 SV=1	40.2778	8	2	1
Q9NX63	MICOS complex subunit MIC19 OS=Homo sapiens GN=CHCHD3 PE=1 SV=1	62.5551	22	22	1
Q9Y2D5	A-kinase anchor protein 2 OS=Homo sapiens GN=AKAP2 PE=1 SV=3	28.0559	21	21	1
Q9H2M9	Rab3 GTPase-activating protein non-catalytic subunit OS=Homo sapiens GN=RAB3GAP2 PE=1 SV=1	17.0136	22	22	1
Q92499	ATP-dependent RNA helicase DDX1 OS=Homo sapiens GN=DDX1 PE=1 SV=2	35.5405	26	26	1
Q9UGP8	Translocation protein SEC63 homolog OS=Homo sapiens GN=SEC63 PE=1 SV=2	33.2895	24	24	1
O75170	Serine/threonine-protein phosphatase 6 regulatory subunit 2 OS=Homo sapiens GN=PPP6R2 PE=1 SV=2	22.5673	16	16	1
P38159	RNA-binding motif protein, X chromosome OS=Homo sapiens GN=RBMX PE=1 SV=3	39.8977	24	10	1
Q9NUU7	ATP-dependent RNA helicase DDX19A OS=Homo sapiens GN=DDX19A PE=1 SV=1	38.4937	17	4	1
P29966	Myristoylated alanine-rich C-kinase substrate OS=Homo sapiens GN=MARCKS PE=1 SV=4	39.4578	9	9	1
P08779	Keratin, type I cytoskeletal 16 OS=Homo sapiens GN=KRT16 PE=1 SV=4	43.129	20	7	1
Q9ULA0	Aspartyl aminopeptidase OS=Homo sapiens GN=DNPEP PE=1 SV=1	31.7895	15	15	1
Q92887	Canalicular multispecific organic anion transporter 1 OS=Homo sapiens GN=ABCC2 PE=1 SV=3	15.8576	23	22	1
O60841	Eukaryotic translation initiation factor 5B OS=Homo sapiens GN=EIF5B PE=1 SV=4	26.8033	34	33	1
Q9Y2S2	Lambda-crystallin homolog OS=Homo sapiens GN=CRYL1 PE=1 SV=3	52.6646	13	13	1
Q9Y262	Eukaryotic translation initiation factor 3 subunit L OS=Homo sapiens GN=EIF3L PE=1 SV=1	36.1702	19	19	1
Q14894	Ketimine reductase mu-crystallin OS=Homo sapiens GN=CRYM PE=1 SV=1	42.9936	10	10	1
Q02978	Mitochondrial 2-oxoglutarate/malate carrier protein OS=Homo sapiens GN=SLC25A11 PE=1 SV=3	47.1338	14	14	1
Q6NUM9	All-trans-retinol 13,14-reductase OS=Homo sapiens GN=RETSAT PE=1 SV=2	30.8197	20	20	1
P60228	Eukaryotic translation initiation factor 3 subunit E OS=Homo sapiens GN=EIF3E PE=1 SV=1	33.7079	14	14	1
Q5TDH0	Protein DDI1 homolog 2 OS=Homo sapiens GN=DDI2 PE=1 SV=1	36.3409	12	12	1
P43034	Platelet-activating factor acetylhydrolase IB subunit alpha OS=Homo sapiens GN=PAFAH1B1 PE=1 SV=2	43.9024	19	18	1
Q7L014	Probable ATP-dependent RNA helicase DDX46 OS=Homo sapiens GN=DDX46 PE=1 SV=2	30.4559	29	29	1
P61026	Ras-related protein Rab-10 OS=Homo sapiens GN=RAB10 PE=1 SV=1	56	12	9	1
O95336	6-phosphogluconolactonase OS=Homo sapiens GN=PGLS PE=1 SV=2	50	9	9	1
O96005	Cleft lip and palate transmembrane protein 1 OS=Homo sapiens GN=CLPTM1 PE=1 SV=1	22.571	12	12	1
Q8IVS8	Glycerate kinase OS=Homo sapiens GN=GLYCTK PE=1 SV=1	23.9006	11	11	1
Q9UL46	Proteasome activator complex subunit 2 OS=Homo sapiens GN=PSME2 PE=1 SV=4	49.3724	13	13	1
P37059	Estradiol 17-beta-dehydrogenase 2 OS=Homo sapiens GN=HSD17B2 PE=1 SV=1	36.1757	12	12	1
P61923	Coatomer subunit zeta-1 OS=Homo sapiens GN=COPZ1 PE=1 SV=1	35.0282	6	6	1
P31153	S-adenosylmethionine synthase isoform type-2 OS=Homo sapiens GN=MAT2A PE=1 SV=1	42.7848	19	15	1
Q96AQ6	Pre-B-cell leukemia transcription factor-interacting protein 1 OS=Homo sapiens GN=PBXIP1 PE=1 SV=1	28.1806	16	16	1
P42167	Lamina-associated polypeptide 2, isoforms beta/gamma OS=Homo sapiens GN=TMPO PE=1 SV=2	35.022	16	7	1
P00390	Glutathione reductase, mitochondrial OS=Homo sapiens GN=GSR PE=1 SV=2	29.1188	13	13	1
Q8TCS8	Polyribonucleotide nucleotidyltransferase 1, mitochondrial OS=Homo sapiens GN=PNPT1 PE=1 SV=2	31.8008	25	25	1
P27144	Adenylate kinase 4, mitochondrial OS=Homo sapiens GN=AK4 PE=1 SV=1	58.7444	11	11	1
O95292	Vesicle-associated membrane protein-associated protein B/C OS=Homo sapiens GN=VAPB PE=1 SV=3	66.2551	17	16	1
P05155	Plasma protease C1 inhibitor OS=Homo sapiens GN=SERPING1 PE=1 SV=2	21.6	12	12	1
P22570	NADPH:adrenodoxin oxidoreductase, mitochondrial OS=Homo sapiens GN=FDXR PE=1 SV=3	46.0285	22	22	1
Q5VT66	Mitochondrial amidoxime-reducing component 1 OS=Homo sapiens GN=MARC1 PE=1 SV=1	26.4095	8	7	1
P0CG05	Ig lambda-2 chain C regions OS=Homo sapiens GN=IGLC2 PE=1 SV=1	74.5283	7	3	1
O95342	Bile salt export pump OS=Homo sapiens GN=ABCB11 PE=1 SV=2	18.1681	26	26	1
P10253	Lysosomal alpha-glucosidase OS=Homo sapiens GN=GAA PE=1 SV=4	12.8151	11	11	1
P21964	Catechol O-methyltransferase OS=Homo sapiens GN=COMT PE=1 SV=2	33.9483	10	10	1
Q9BW92	Threonine--tRNA ligase, mitochondrial OS=Homo sapiens GN=TARS2 PE=1 SV=1	25.3482	17	17	1
Q9UKV3	Apoptotic chromatin condensation inducer in the nucleus OS=Homo sapiens GN=ACIN1 PE=1 SV=2	22.2968	29	29	1
O76094	Signal recognition particle subunit SRP72 OS=Homo sapiens GN=SRP72 PE=1 SV=3	31.2966	22	21	1
P10599	Thioredoxin OS=Homo sapiens GN=TXN PE=1 SV=3	46.6667	6	6	1
Q8N0Y7	Probable phosphoglycerate mutase 4 OS=Homo sapiens GN=PGAM4 PE=3 SV=1	25.1969	7	7	1
Q7L7L0	Histone H2A type 3 OS=Homo sapiens GN=HIST3H2A PE=1 SV=3	28.4615	6	2	1
Q93077	Histone H2A type 1-C OS=Homo sapiens GN=HIST1H2AC PE=1 SV=3	28.4615	6	2	1
P04908	Histone H2A type 1-B/E OS=Homo sapiens GN=HIST1H2AB PE=1 SV=2	28.4615	6	2	1
Q02539	Histone H1.1 OS=Homo sapiens GN=HIST1H1A PE=1 SV=3	26.5116	8	2	1
Q16401	26S proteasome non-ATPase regulatory subunit 5 OS=Homo sapiens GN=PSMD5 PE=1 SV=3	39.2857	17	17	1
Q99996	A-kinase anchor protein 9 OS=Homo sapiens GN=AKAP9 PE=1 SV=3	12.1964	41	41	1
Q15274	Nicotinate-nucleotide pyrophosphorylase [carboxylating] OS=Homo sapiens GN=QPRT PE=1 SV=3	41.4141	10	10	1
P10321	HLA class I histocompatibility antigen, Cw-7 alpha chain OS=Homo sapiens GN=HLA-C PE=1 SV=3	36.8852	11	3	1
P49720	Proteasome subunit beta type-3 OS=Homo sapiens GN=PSMB3 PE=1 SV=2	41.9512	10	10	1
P27487	Dipeptidyl peptidase 4 OS=Homo sapiens GN=DPP4 PE=1 SV=2	26.5013	21	21	1
P01031	Complement C5 OS=Homo sapiens GN=C5 PE=1 SV=4	20.2267	34	34	1
P67809	Nuclease-sensitive element-binding protein 1 OS=Homo sapiens GN=YBX1 PE=1 SV=3	52.4691	8	6	1
P24821	Tenascin OS=Homo sapiens GN=TNC PE=1 SV=3	14.448	29	29	1
Q9ULV0	Unconventional myosin-Vb OS=Homo sapiens GN=MYO5B PE=1 SV=3	15.5844	28	25	1
Q6UW68	Transmembrane protein 205 OS=Homo sapiens GN=TMEM205 PE=1 SV=1	29.6296	6	6	1
Q02818	Nucleobindin-1 OS=Homo sapiens GN=NUCB1 PE=1 SV=4	45.3362	25	24	1
P46952	3-hydroxyanthranilate 3,4-dioxygenase OS=Homo sapiens GN=HAAO PE=1 SV=2	41.2587	13	13	1
P46782	40S ribosomal protein S5 OS=Homo sapiens GN=RPS5 PE=1 SV=4	50	14	14	1
P46087	Probable 28S rRNA (cytosine(4447)-C(5))-methyltransferase OS=Homo sapiens GN=NOP2 PE=1 SV=2	25.2463	17	17	1
Q14397	Glucokinase regulatory protein OS=Homo sapiens GN=GCKR PE=1 SV=6	32.96	20	20	1
Q4V328	GRIP1-associated protein 1 OS=Homo sapiens GN=GRIPAP1 PE=1 SV=1	32.3424	24	24	1
P26368	Splicing factor U2AF 65 kDa subunit OS=Homo sapiens GN=U2AF2 PE=1 SV=4	25.8947	11	11	1
P04275	von Willebrand factor OS=Homo sapiens GN=VWF PE=1 SV=4	12.0512	31	31	1
Q709C8	Vacuolar protein sorting-associated protein 13C OS=Homo sapiens GN=VPS13C PE=1 SV=1	8.33999	26	24	1
Q9BYV1	Alanine--glyoxylate aminotransferase 2, mitochondrial OS=Homo sapiens GN=AGXT2 PE=1 SV=1	37.5486	19	18	1
Q95604	HLA class I histocompatibility antigen, Cw-17 alpha chain OS=Homo sapiens GN=HLA-C PE=1 SV=1	30.3763	8	2	0
Q6ZRV2	Protein FAM83H OS=Homo sapiens GN=FAM83H PE=1 SV=3	17.8117	15	15	1
Q96C11	FGGY carbohydrate kinase domain-containing protein OS=Homo sapiens GN=FGGY PE=1 SV=2	27.4047	14	14	1
Q6P2I3	Fumarylacetoacetate hydrolase domain-containing protein 2B OS=Homo sapiens GN=FAHD2B PE=1 SV=1	34.7134	11	11	1
P41091	Eukaryotic translation initiation factor 2 subunit 3 OS=Homo sapiens GN=EIF2S3 PE=1 SV=3	45.5508	19	19	1
P36269	Gamma-glutamyltransferase 5 OS=Homo sapiens GN=GGT5 PE=1 SV=2	25.256	13	13	1
P05455	Lupus La protein OS=Homo sapiens GN=SSB PE=1 SV=2	46.3235	24	24	1
P10155	60 kDa SS-A/Ro ribonucleoprotein OS=Homo sapiens GN=TROVE2 PE=1 SV=2	36.803	21	21	1
P30419	Glycylpeptide N-tetradecanoyltransferase 1 OS=Homo sapiens GN=NMT1 PE=1 SV=2	31.8548	15	12	1
P30622	CAP-Gly domain-containing linker protein 1 OS=Homo sapiens GN=CLIP1 PE=1 SV=2	29.4159	45	40	1
P41226	Ubiquitin-like modifier-activating enzyme 7 OS=Homo sapiens GN=UBA7 PE=1 SV=2	18.9723	16	16	1
P0CG06	Ig lambda-3 chain C regions OS=Homo sapiens GN=IGLC3 PE=1 SV=1	67.9245	6	2	1
Q14112	Nidogen-2 OS=Homo sapiens GN=NID2 PE=1 SV=3	13.0909	18	17	1
Q9Y277	Voltage-dependent anion-selective channel protein 3 OS=Homo sapiens GN=VDAC3 PE=1 SV=1	35.3357	9	8	1
Q9H4M9	EH domain-containing protein 1 OS=Homo sapiens GN=EHD1 PE=1 SV=2	40.2622	21	14	1
O43852	Calumenin OS=Homo sapiens GN=CALU PE=1 SV=2	49.2063	19	18	1
P49821	NADH dehydrogenase [ubiquinone] flavoprotein 1, mitochondrial OS=Homo sapiens GN=NDUFV1 PE=1 SV=4	44.3966	15	15	1
Q5JRX3	Presequence protease, mitochondrial OS=Homo sapiens GN=PITRM1 PE=1 SV=3	29.8939	28	28	1
Q9UKS6	Protein kinase C and casein kinase substrate in neurons protein 3 OS=Homo sapiens GN=PACSIN3 PE=1 SV=2	51.1792	19	19	1
O43865	Adenosylhomocysteinase 2 OS=Homo sapiens GN=AHCYL1 PE=1 SV=2	28.3019	17	7	1
Q14376	UDP-glucose 4-epimerase OS=Homo sapiens GN=GALE PE=1 SV=2	36.2069	14	14	1
P04179	Superoxide dismutase [Mn], mitochondrial OS=Homo sapiens GN=SOD2 PE=1 SV=2	33.3333	9	9	1
Q9UHE5	N-acetyltransferase 8 OS=Homo sapiens GN=NAT8 PE=1 SV=2	29.5154	7	7	1
Q02928	Cytochrome P450 4A11 OS=Homo sapiens GN=CYP4A11 PE=1 SV=1	26.0116	17	5	1
A6NEC2	Puromycin-sensitive aminopeptidase-like protein OS=Homo sapiens GN=NPEPPSL1 PE=2 SV=3	23.8494	13	13	1
Q93084	Sarcoplasmic/endoplasmic reticulum calcium ATPase 3 OS=Homo sapiens GN=ATP2A3 PE=1 SV=2	13.6146	13	6	1
P09382	Galectin-1 OS=Homo sapiens GN=LGALS1 PE=1 SV=2	68.8889	10	10	1
Q14195	Dihydropyrimidinase-related protein 3 OS=Homo sapiens GN=DPYSL3 PE=1 SV=1	28.9474	12	9	1
Q53SF7	Cordon-bleu protein-like 1 OS=Homo sapiens GN=COBLL1 PE=1 SV=2	21.0133	23	23	1
P52565	Rho GDP-dissociation inhibitor 1 OS=Homo sapiens GN=ARHGDIA PE=1 SV=3	54.902	11	11	1
Q96AG4	Leucine-rich repeat-containing protein 59 OS=Homo sapiens GN=LRRC59 PE=1 SV=1	41.6938	14	14	1
Q13838	Spliceosome RNA helicase DDX39B OS=Homo sapiens GN=DDX39B PE=1 SV=1	31.5421	16	6	1
O00267	Transcription elongation factor SPT5 OS=Homo sapiens GN=SUPT5H PE=1 SV=1	24.747	24	24	1
Q16658	Fascin OS=Homo sapiens GN=FSCN1 PE=1 SV=3	32.86	17	17	1
Q9Y281	Cofilin-2 OS=Homo sapiens GN=CFL2 PE=1 SV=1	69.8795	14	11	1
Q68CZ2	Tensin-3 OS=Homo sapiens GN=TNS3 PE=1 SV=2	15.2249	20	16	1
Q96G03	Phosphoglucomutase-2 OS=Homo sapiens GN=PGM2 PE=1 SV=4	39.8693	26	25	1
O75131	Copine-3 OS=Homo sapiens GN=CPNE3 PE=1 SV=1	30.54	18	17	1
P43307	Translocon-associated protein subunit alpha OS=Homo sapiens GN=SSR1 PE=1 SV=3	20.979	3	3	1
Q9Y383	Putative RNA-binding protein Luc7-like 2 OS=Homo sapiens GN=LUC7L2 PE=1 SV=2	32.1429	14	10	1
Q03013	Glutathione S-transferase Mu 4 OS=Homo sapiens GN=GSTM4 PE=1 SV=3	60.5505	14	3	1
Q13557	Calcium/calmodulin-dependent protein kinase type II subunit delta OS=Homo sapiens GN=CAMK2D PE=1 SV=3	34.4689	14	11	1
P00492	Hypoxanthine-guanine phosphoribosyltransferase OS=Homo sapiens GN=HPRT1 PE=1 SV=2	46.3303	9	9	1
P46781	40S ribosomal protein S9 OS=Homo sapiens GN=RPS9 PE=1 SV=3	59.2784	18	18	1
Q15582	Transforming growth factor-beta-induced protein ig-h3 OS=Homo sapiens GN=TGFBI PE=1 SV=1	28.6969	21	21	1
P11532	Dystrophin OS=Homo sapiens GN=DMD PE=1 SV=3	5.21031	18	15	1
P12004	Proliferating cell nuclear antigen OS=Homo sapiens GN=PCNA PE=1 SV=1	45.5939	10	10	1
Q86V81	THO complex subunit 4 OS=Homo sapiens GN=ALYREF PE=1 SV=3	33.8521	8	8	1
Q6IS14	Eukaryotic translation initiation factor 5A-1-like OS=Homo sapiens GN=EIF5AL1 PE=2 SV=2	46.1039	6	6	1
P12277	Creatine kinase B-type OS=Homo sapiens GN=CKB PE=1 SV=1	30.9711	9	9	1
P42166	Lamina-associated polypeptide 2, isoform alpha OS=Homo sapiens GN=TMPO PE=1 SV=2	29.683	18	9	1
P08571	Monocyte differentiation antigen CD14 OS=Homo sapiens GN=CD14 PE=1 SV=2	36.5333	11	11	1
Q96DC8	Enoyl-CoA hydratase domain-containing protein 3, mitochondrial OS=Homo sapiens GN=ECHDC3 PE=1 SV=2	31.0231	9	9	1
P22897	Macrophage mannose receptor 1 OS=Homo sapiens GN=MRC1 PE=1 SV=1	21.4286	29	29	1
Q9UNM6	26S proteasome non-ATPase regulatory subunit 13 OS=Homo sapiens GN=PSMD13 PE=1 SV=2	44.6809	19	19	1
Q9NZL9	Methionine adenosyltransferase 2 subunit beta OS=Homo sapiens GN=MAT2B PE=1 SV=1	48.2036	17	17	1
Q12905	Interleukin enhancer-binding factor 2 OS=Homo sapiens GN=ILF2 PE=1 SV=2	25.3846	11	11	1
Q9H2U2	Inorganic pyrophosphatase 2, mitochondrial OS=Homo sapiens GN=PPA2 PE=1 SV=2	40.7186	13	12	1
P23142	Fibulin-1 OS=Homo sapiens GN=FBLN1 PE=1 SV=4	21.0526	15	15	1
P22392	Nucleoside diphosphate kinase B OS=Homo sapiens GN=NME2 PE=1 SV=1	55.2632	10	5	1
P49589	Cysteine--tRNA ligase, cytoplasmic OS=Homo sapiens GN=CARS PE=1 SV=3	28.877	20	20	1
P21810	Biglycan OS=Homo sapiens GN=BGN PE=1 SV=2	28.2609	10	9	1
O00203	AP-3 complex subunit beta-1 OS=Homo sapiens GN=AP3B1 PE=1 SV=3	23.766	25	20	1
P47756	F-actin-capping protein subunit beta OS=Homo sapiens GN=CAPZB PE=1 SV=4	46.2094	14	14	1
Q14126	Desmoglein-2 OS=Homo sapiens GN=DSG2 PE=1 SV=2	21.3775	16	16	1
P02656	Apolipoprotein C-III OS=Homo sapiens GN=APOC3 PE=1 SV=1	58.5859	6	6	1
Q9BX68	Histidine triad nucleotide-binding protein 2, mitochondrial OS=Homo sapiens GN=HINT2 PE=1 SV=1	51.5337	6	6	1
P22830	Ferrochelatase, mitochondrial OS=Homo sapiens GN=FECH PE=1 SV=2	42.3168	19	19	1
O15320	cTAGE family member 5 OS=Homo sapiens GN=CTAGE5 PE=1 SV=4	32.7114	25	25	1
Q96I15	Selenocysteine lyase OS=Homo sapiens GN=SCLY PE=1 SV=4	48.764	17	17	1
Q9NUT2	ATP-binding cassette sub-family B member 8, mitochondrial OS=Homo sapiens GN=ABCB8 PE=1 SV=3	24.7619	17	16	1
P23588	Eukaryotic translation initiation factor 4B OS=Homo sapiens GN=EIF4B PE=1 SV=2	35.8429	21	21	1
Q9Y3F4	Serine-threonine kinase receptor-associated protein OS=Homo sapiens GN=STRAP PE=1 SV=1	40.5714	11	11	1
P09543	2',3'-cyclic-nucleotide 3'-phosphodiesterase OS=Homo sapiens GN=CNP PE=1 SV=2	41.8052	23	21	1
P42345	Serine/threonine-protein kinase mTOR OS=Homo sapiens GN=MTOR PE=1 SV=1	13.417	28	28	1
O43747	AP-1 complex subunit gamma-1 OS=Homo sapiens GN=AP1G1 PE=1 SV=5	21.6545	18	18	1
O76054	SEC14-like protein 2 OS=Homo sapiens GN=SEC14L2 PE=1 SV=1	50.1241	19	19	1
P09488	Glutathione S-transferase Mu 1 OS=Homo sapiens GN=GSTM1 PE=1 SV=3	60.5505	16	5	1
O15438	Canalicular multispecific organic anion transporter 2 OS=Homo sapiens GN=ABCC3 PE=1 SV=3	15.5206	20	19	1
Q96AE4	Far upstream element-binding protein 1 OS=Homo sapiens GN=FUBP1 PE=1 SV=3	33.0745	23	17	1
Q9Y6Y8	SEC23-interacting protein OS=Homo sapiens GN=SEC23IP PE=1 SV=1	25.1	26	25	1
P61160	Actin-related protein 2 OS=Homo sapiens GN=ACTR2 PE=1 SV=1	29.6954	14	13	1
Q92896	Golgi apparatus protein 1 OS=Homo sapiens GN=GLG1 PE=1 SV=2	23.9186	27	27	1
P35520	Cystathionine beta-synthase OS=Homo sapiens GN=CBS PE=1 SV=2	33.7568	24	24	1
P51452	Dual specificity protein phosphatase 3 OS=Homo sapiens GN=DUSP3 PE=1 SV=1	48.1081	7	7	1
P46783	40S ribosomal protein S10 OS=Homo sapiens GN=RPS10 PE=1 SV=1	59.3939	12	11	1
Q16881	Thioredoxin reductase 1, cytoplasmic OS=Homo sapiens GN=TXNRD1 PE=1 SV=3	30.6626	17	16	1
P30520	Adenylosuccinate synthetase isozyme 2 OS=Homo sapiens GN=ADSS PE=1 SV=3	30.9211	12	11	1
Q01433	AMP deaminase 2 OS=Homo sapiens GN=AMPD2 PE=1 SV=2	27.19	26	25	1
Q01813	ATP-dependent 6-phosphofructokinase, platelet type OS=Homo sapiens GN=PFKP PE=1 SV=2	13.0102	9	5	1
Q92598	Heat shock protein 105 kDa OS=Homo sapiens GN=HSPH1 PE=1 SV=1	27.8555	22	17	1
P0C0S5	Histone H2A.Z OS=Homo sapiens GN=H2AFZ PE=1 SV=2	25.7812	3	2	1
Q71UI9	Histone H2A.V OS=Homo sapiens GN=H2AFV PE=1 SV=3	25.7812	3	2	1
Q9NVA2	Septin-11 OS=Homo sapiens GN=SEPT11 PE=1 SV=3	37.5291	17	9	1
P62140	Serine/threonine-protein phosphatase PP1-beta catalytic subunit OS=Homo sapiens GN=PPP1CB PE=1 SV=3	42.5076	11	4	1
P10301	Ras-related protein R-Ras OS=Homo sapiens GN=RRAS PE=1 SV=1	24.7706	5	3	1
P13073	Cytochrome c oxidase subunit 4 isoform 1, mitochondrial OS=Homo sapiens GN=COX4I1 PE=1 SV=1	38.4615	10	10	1
O14976	Cyclin-G-associated kinase OS=Homo sapiens GN=GAK PE=1 SV=2	17.315	21	21	1
Q16853	Membrane primary amine oxidase OS=Homo sapiens GN=AOC3 PE=1 SV=3	15.2031	12	12	1
P15259	Phosphoglycerate mutase 2 OS=Homo sapiens GN=PGAM2 PE=1 SV=3	17.3913	6	6	1
Q14498	RNA-binding protein 39 OS=Homo sapiens GN=RBM39 PE=1 SV=2	24.5283	11	10	1
P28074	Proteasome subunit beta type-5 OS=Homo sapiens GN=PSMB5 PE=1 SV=3	34.6008	10	10	1
P62280	40S ribosomal protein S11 OS=Homo sapiens GN=RPS11 PE=1 SV=3	62.0253	14	14	1
P42566	Epidermal growth factor receptor substrate 15 OS=Homo sapiens GN=EPS15 PE=1 SV=2	22.9911	16	16	1
P14735	Insulin-degrading enzyme OS=Homo sapiens GN=IDE PE=1 SV=4	21.2954	22	22	1
P18085	ADP-ribosylation factor 4 OS=Homo sapiens GN=ARF4 PE=1 SV=3	36.1111	6	5	1
P27694	Replication protein A 70 kDa DNA-binding subunit OS=Homo sapiens GN=RPA1 PE=1 SV=2	26.2987	16	16	1
P32969	60S ribosomal protein L9 OS=Homo sapiens GN=RPL9 PE=1 SV=1	30.2083	7	7	1
Q9NSK0	Kinesin light chain 4 OS=Homo sapiens GN=KLC4 PE=1 SV=3	42.9725	25	22	1
Q02880	DNA topoisomerase 2-beta OS=Homo sapiens GN=TOP2B PE=1 SV=3	16.5437	25	25	1
[truncated: 4,815 more rows]

## Sheet: table3
Annotated Sequence	Modifications	# Protein Groups	# Proteins	Protein Accessions	# Missed Cleavages	Charge	m/z [Da]	Ions Score	126	127_N	127_C	128_N	128_C	129_N	129_C	130_N	130_C	131
[truncated: 120,102 more rows]

[truncated: 6 more sheets: table4, table5, table6, table7, table8, table9]
